# Supplementary material for: Urine Metabolomics Exposes Anomalous Recovery after Maximal Exertion in Female ME/CFS Patients
Source: Int J Mol Sci. 2023 Feb 12;24(4):3685. doi: 10.3390/ijms24043685 (PMC9958671; doi:10.3390/ijms24043685)
Supplement: Supplementary file 1 [file ijms-24-03685-s001.zip]

Archive with 5 entries (5 files):
- .DS_Store
- K.Glass Supplementary Figures_Final.pdf
- Supplemental_File_S3_SUMMARY_PEARSON.xlsx
- supplementary.file.S2.LMM.Results.csv
- UrineMetabolomics_Supplementary_File_S1_Raw_Data_Deidentified.xlsx
