# Supplementary material for: Urine Metabolomics Exposes Anomalous Recovery after Maximal Exertion in Female ME/CFS Patients
Source: Int J Mol Sci. 2023 Feb 12;24(4):3685. doi: 10.3390/ijms24043685 (PMC9958671; doi:10.3390/ijms24043685)
Supplement: Supplementary file 1 [file ijms-24-03685-s001.zip › Supplemental_File_S3_SUMMARY_PEARSON.xlsx]

## Sheet: SUMMARY
									U1 with P1						U1 with P2						U1 with P3						U1 with P4						U3 with P1						U3 with P2						U3 with P3
									CTRL			ME/CFS			CTRL			ME/CFS			CTRL			ME/CFS			CTRL			ME/CFS			CTRL			ME/CFS			CTRL			ME/CFS			CTRL			ME/CFS
PATHWAY SORTORDER	BIOCHEMICAL	SUPER PATHWAY	SUB PATHWAY	COMP ID	PUBCHEM	CAS	KEGG	HMDB	r	P	Q	r	P	Q	r	P	Q	r	P	Q	r	P	Q	r	P	Q	r	P	Q	r	P	Q	r	P	Q	r	P	Q	r	P	Q	r	P	Q	r	P	Q	r	P
45	glutamine	Amino Acid	Glutamate Metabolism	53	5961	56-85-9	C00064	HMDB0000641	0.333491	0.41952	0.589306	0.319727	0.367816	0.468149	0.189119	0.653766	0.789599	-0.20563	0.568727	0.650103	0.182401	0.665508	0.824978	-0.0530529	0.884273	0.937826	0.222153	0.596964	0.778127	-0.154747	0.669481	0.80049	0.186996	0.65747	0.837983	0.456944	0.184295	0.305888	-0.00416905	0.992183	1	-0.119594	0.742099	0.819377	0.0892292	0.833581	0.913795	0.0182738	0.960039
254	tryptophan	Amino Acid	Tryptophan Metabolism	54	6305	73-22-3	C00078	HMDB0000929	-0.0515177	0.903575	0.944172	0.339957	0.336494	0.435747	-0.3762	0.358352	0.534277	0.5469	0.10184	0.167176	0.20023	0.634482	0.810412	-0.269449	0.451542	0.651019	0.348142	0.398061	0.619888	0.00300736	0.993421	1	-0.019214	0.963983	0.981809	0.399636	0.252544	0.383253	-0.354056	0.389537	0.653506	0.568404	0.0864499	0.190032	0.216948	0.605806	0.750397	-0.158994	0.66086
462	cystine	Amino Acid	Methionine, Cysteine, SAM and Taurine Metabolism	56	67678	56-89-3	C00491	HMDB0000192	0.273853	0.51162	0.671723	-0.0533824	0.883558	0.918997	0.117055	0.782518	0.878521	-0.0703941	0.846774	0.884928	-0.118446	0.779982	0.883115	-0.14419	0.69106	0.813411	0.618916	0.101827	0.275375	-0.209382	0.561534	0.719122	0.132554	0.754358	0.884235	-0.550034	0.0994967	0.201223	0.127788	0.762993	0.884575	-0.157259	0.664378	0.762765	0.0614075	0.88515	0.933741	-0.424485	0.221441
44	glutamate	Amino Acid	Glutamate Metabolism	57	33032	56-86-0	C00025,C00217	HMDB0000148	0.714564	0.0464032	0.114934	-0.275131	0.441678	0.544535	0.61991	0.101119	0.216467	-0.229443	0.523692	0.614248	0.546416	0.161133	0.379074	-0.228194	0.526016	0.709924	0.945471	0.000388937	0.0110574	0.119697	0.741882	0.841033	-0.19966	0.635468	0.821937	0.32324	0.362275	0.490737	-0.144552	0.732716	0.868503	0.215328	0.55021	0.678122	-0.310869	0.453585	0.63235	0.498378	0.142615
1	glycine	Amino Acid	Glycine, Serine and Threonine Metabolism	58	750	56-40-6	C00037	HMDB0000123	0.62282	0.0990626	0.205363	0.260323	0.467591	0.561478	0.455754	0.25642	0.430168	0.360971	0.30547	0.405976	0.318404	0.442115	0.670283	0.156669	0.665575	0.796471	0.445924	0.26812	0.487677	0.0521382	0.886257	0.928767	0.664778	0.0720859	0.254254	0.143482	0.692516	0.782467	0.470999	0.238793	0.525491	0.164191	0.65036	0.759983	0.445467	0.26867	0.447364	0.053949	0.88233
70	histidine	Amino Acid	Histidine Metabolism	59	6274	5934-29-2	C00135	HMDB0000177	0.314124	0.448615	0.611659	0.667081	0.0351101	0.0694485	0.271264	0.51578	0.668969	0.404689	0.246033	0.338237	0.345539	0.401837	0.641861	0.3706	0.291781	0.499997	0.485517	0.222601	0.437229	0.316458	0.373008	0.545876	0.181195	0.667622	0.837983	0.678738	0.0309314	0.0966773	0.0429872	0.919498	0.953937	0.454398	0.187066	0.315127	0.168257	0.690421	0.820885	0.417224	0.230291
332	leucine	Amino Acid	Leucine, Isoleucine and Valine Metabolism	60	6106	61-90-5	C00123	HMDB0000687	0.573296	0.137377	0.261054	0.642222	0.0452623	0.0848668	0.103925	0.806539	0.893686	0.62424	0.0537188	0.101375	0.463105	0.247841	0.486149	0.00280102	0.993873	1	0.433636	0.283109	0.503383	-0.234996	0.513406	0.676068	0.548206	0.159487	0.389799	0.435278	0.208651	0.331089	-0.08451	0.842297	0.912701	0.384353	0.272811	0.403895	0.494192	0.213204	0.383693	0.0751306	0.836576
140	phenylalanine	Amino Acid	Phenylalanine Metabolism	64	6140	63-91-2	C00079	HMDB0000159	0.334368	0.418222	0.589306	0.173097	0.632492	0.709967	0.058717	0.890158	0.947118	0.344659	0.329416	0.43142	0.258912	0.535799	0.739852	-0.237861	0.508131	0.696322	0.468045	0.242159	0.460424	0.0921373	0.800152	0.875432	0.431982	0.285157	0.528943	0.259426	0.469182	0.582207	0.178016	0.673205	0.83188	0.303728	0.39357	0.533085	0.34941	0.396227	0.587621	-0.138079	0.703646
1659	glutarate (C5-DC)	Lipid	Fatty Acid, Dicarboxylate	396	743;4418048	110-94-1	C00489	HMDB0000661	0.430357	0.287177	0.451277	0.511837	0.130447	0.20507	0.0306785	0.942514	0.976663	0.492458	0.148178	0.228138	0.112603	0.790647	0.89182	0.396798	0.256243	0.458809	0.222309	0.596701	0.778127	0.698554	0.0246285	0.108275	0.350623	0.394475	0.624877	0.529288	0.115656	0.220326	0.0849132	0.841551	0.912701	0.471589	0.168831	0.293318	0.125603	0.76696	0.876702	0.549826	0.0996507
36	aspartate	Amino Acid	Alanine and Aspartate Metabolism	443	5960	56-84-8	C00049	HMDB0000191	0.169731	0.687814	0.807024	0.0808327	0.824329	0.87026	0.011585	0.97828	0.996396	0.280798	0.431937	0.52943	0.0839605	0.843312	0.9193	0.411584	0.237302	0.436879	-0.052913	0.900973	0.954523	0.23973	0.504704	0.668918	-0.490199	0.217503	0.469074	0.157619	0.663648	0.756685	-0.564852	0.144615	0.403083	-0.053114	0.88414	0.917216	-0.460528	0.250832	0.428705	-0.0492162	0.8926
545	spermidine	Amino Acid	Polyamine Metabolism	485	1102	124-20-9	C00315	HMDB0001257	0.198549	0.637389	0.766744	-0.484569	0.155794	0.239683	0.591288	0.12264	0.247007	-0.313201	0.378217	0.477109	0.546129	0.161399	0.379074	-0.447556	0.194632	0.386039	-0.207803	0.621441	0.78365	-0.0290107	0.936593	0.96469	0.0267507	0.949866	0.975759	-0.722962	0.0181536	0.0655345	-0.157137	0.710183	0.849598	-0.608684	0.0618292	0.154788	-0.4947	0.212661	0.383693	-0.738993	0.0146106
40	asparagine	Amino Acid	Alanine and Aspartate Metabolism	512	6267	70-47-3	C00152	HMDB0000168	0.686843	0.0598733	0.140375	0.644572	0.0442274	0.0833605	0.56037	0.148541	0.288346	0.611244	0.0604426	0.110863	0.503406	0.203456	0.434932	0.232335	0.518323	0.702182	0.52665	0.179928	0.389935	0.0158656	0.965303	0.985812	0.540042	0.167071	0.398744	0.776929	0.00819407	0.0408008	0.326289	0.430244	0.673898	0.587847	0.0738969	0.172426	0.41082	0.311994	0.490769	0.258992	0.469952
529	creatinine	Amino Acid	Creatine Metabolism	513	588	60-27-5	C00791	HMDB0000562	-0.256656	0.539485	0.697332	-0.111582	0.75893	0.818009	-0.328137	0.427481	0.60405	0.427739	0.217539	0.307895	-0.324704	0.432619	0.66428	0.178922	0.620898	0.779379	-0.200035	0.634819	0.790622	0.349198	0.322658	0.506833	0.0831455	0.844819	0.921882	-0.259369	0.469282	0.582207	-0.0781296	0.854102	0.920115	0.00940186	0.979435	0.988778	-0.107535	0.799921	0.889592	-0.0342516	0.925163
4249	cytidine	Nucleotide	Pyrimidine Metabolism, Cytidine containing	514	6175	65-46-3	C00475	HMDB0000089	0.144113	0.733506	0.841401	-0.572964	0.0833918	0.141609	0.239559	0.567716	0.717167	0.0319921	0.930089	0.955195	0.474423	0.234922	0.469844	-0.139248	0.701232	0.820007	0.0114238	0.978582	0.999612	0.212552	0.555486	0.713913	0.364635	0.374493	0.613586	-0.350211	0.321159	0.450247	0.33598	0.41584	0.668393	-0.0808019	0.824395	0.880576	0.426148	0.292439	0.471483	0.0161819	0.964611
1240	lactate	Carbohydrate	Glycolysis, Gluconeogenesis, and Pyruvate Metabolism	527	612	79-33-4	C00186	HMDB0000190	0.669479	0.0693713	0.155001	0.272152	0.446837	0.547147	0.503227	0.203642	0.363199	0.495171	0.145613	0.224907	0.332926	0.420356	0.652283	0.500814	0.140363	0.321172	0.716529	0.0455258	0.166121	0.72635	0.0173599	0.0877716	0.365785	0.372875	0.612336	0.502841	0.138506	0.24876	0.267605	0.521681	0.73948	0.676698	0.0316369	0.100485	-0.0441242	0.917374	0.956383	0.575317	0.0818408
1445	alpha-ketoglutarate	Energy	TCA Cycle	528	51	305-72-6;328-50-7;22202-68-2	C00026	HMDB0000208	0.676659	0.0653433	0.150227	0.0597708	0.869717	0.907531	0.615114	0.104561	0.2186	-0.0796279	0.826914	0.869586	0.472852	0.236694	0.472066	0.132612	0.71496	0.827969	0.45245	0.260322	0.480494	0.221643	0.538281	0.698458	0.471184	0.238583	0.485299	0.0211806	0.953688	0.976863	0.550512	0.157379	0.420267	-0.243442	0.497924	0.622189	0.341928	0.407103	0.590819	0.0663505	0.855496
3175	3-hydroxy-3-methylglutarate	Lipid	Mevalonate Metabolism	531	1662;5459993	503-49-1	C03761	HMDB0000355	0.60849	0.109423	0.223124	0.448515	0.193561	0.283837	0.401098	0.324709	0.495026	0.48322	0.15712	0.239812	0.718332	0.0447296	0.172438	0.108717	0.764973	0.862246	0.638629	0.0883135	0.250456	0.40275	0.248521	0.429276	0.792197	0.0190824	0.127692	0.64669	0.0433089	0.117996	0.435736	0.280519	0.557655	0.406545	0.243665	0.37286	0.731278	0.0392603	0.114873	0.387592	0.268444
159	4-hydroxyphenylacetate	Amino Acid	Phenylalanine Metabolism	541	127	156-38-7	C00642	HMDB0000020	0.364121	0.375219	0.543204	0.915138	0.000204595	0.00219863	0.7107	0.0481581	0.136553	0.759857	0.0107621	0.0305847	0.740546	0.0356082	0.146961	0.261696	0.465161	0.662988	0.470877	0.238931	0.456723	0.315611	0.374359	0.545876	0.0528358	0.901117	0.953028	0.484405	0.155956	0.269378	0.305294	0.462148	0.700037	0.620036	0.0558366	0.143268	0.784219	0.0212283	0.0758458	0.733066	0.0158584
1938	3-hydroxybutyrate (BHBA)	Lipid	Ketone Bodies	542	441;94318;92135	625-72-9	C03197,C01089	HMDB0000011,HMDB0000357,HMDB0000442	0.5045	0.202313	0.353678	0.514561	0.128066	0.20205	0.337411	0.413731	0.591635	0.391621	0.263066	0.357551	-0.40807	0.315566	0.553598	0.52147	0.122146	0.291366	-0.316094	0.445618	0.664698	0.639065	0.0466776	0.15509	0.148826	0.725044	0.872986	0.316408	0.373088	0.501619	-0.223737	0.594284	0.78613	0.288906	0.418179	0.551874	0.0653822	0.877757	0.931471	0.288037	0.419643
4144	adenosine	Nucleotide	Purine Metabolism, Adenine containing	555	60961	58-61-7	C00212	HMDB0000050	-0.054457	0.898095	0.941551	0.358891	0.308471	0.404552	-0.0523693	0.901987	0.955438	0.398833	0.253588	0.346635	-0.567081	0.142685	0.351289	0.270888	0.449034	0.651019	-0.0844768	0.842358	0.921168	-0.560583	0.091862	0.234037	-0.166648	0.693272	0.852891	0.298633	0.401948	0.531513	0.054953	0.89717	0.94071	0.296346	0.405736	0.540731	-0.779115	0.0226762	0.0794227	0.402661	0.248636
4587	caffeine	Xenobiotics	Xanthine Metabolism	569	2519	58-08-2	C07481	HMDB0001847	0.807804	0.0152889	0.0551856	0.852792	0.00171334	0.00761483	0.823985	0.0118965	0.0573101	0.809747	0.00452429	0.016592	0.751246	0.0316591	0.137833	0.628382	0.0516852	0.173387	0.785632	0.0208378	0.105371	0.690409	0.0271006	0.110393	0.407059	0.316884	0.554741	0.264062	0.460985	0.576607	0.406838	0.317172	0.595067	0.269053	0.452233	0.580177	0.744946	0.0339498	0.104495	0.789512	0.00660331
4250	cytosine	Nucleotide	Pyrimidine Metabolism, Cytidine containing	573	597	71-30-7	C00380	HMDB0000630	0.482984	0.225383	0.38238	0.876533	0.000873648	0.00511404	0.4783	0.230577	0.399182	0.884554	0.000674574	0.00556796	-0.592884	0.121378	0.314	0.364458	0.300473	0.510023	-0.553646	0.154539	0.356589	0.362442	0.303356	0.489306	-0.290911	0.484534	0.712682	0.297791	0.403341	0.531648	-0.20021	0.634518	0.806437	0.214294	0.552173	0.67938	0.424612	0.294371	0.473524	0.902361	0.000352906
4802	gluconate	Xenobiotics	Food Component/Plant	587	3085666;10690	527-07-1	C00257	HMDB0000625	0.0602224	0.887356	0.933028	0.813101	0.00423181	0.0144846	-0.0406373	0.923889	0.967175	0.751404	0.0122226	0.0336707	-0.24524	0.558279	0.756812	0.133973	0.712138	0.827371	-0.0236516	0.95567	0.986096	0.358658	0.308807	0.49402	0.458588	0.253095	0.500597	0.207077	0.565948	0.663336	0.251365	0.548168	0.762834	0.115234	0.751247	0.825036	0.130015	0.758956	0.868949	0.433358	0.210894
4302	nicotinamide	Cofactors and Vitamins	Nicotinate and Nicotinamide Metabolism	594	936	98-92-0	C00153	HMDB0001406	0.441258	0.273764	0.434981	-0.560565	0.0918746	0.152419	0.636523	0.089704	0.199649	-0.499756	0.141339	0.219962	0.680037	0.0634974	0.202398	-0.504412	0.137077	0.316468	0.63535	0.0904842	0.252705	-0.381052	0.277301	0.462811	0.147808	0.726871	0.872986	0.328979	0.353317	0.480404	0.343001	0.405535	0.663922	0.125626	0.729489	0.810418	0.570226	0.139985	0.291413	0.231556	0.519768
4218	uracil	Nucleotide	Pyrimidine Metabolism, Uracil containing	605	1174	66-22-8	C00106	HMDB0000300	0.102193	0.809717	0.88389	0.44248	0.200359	0.290844	0.631577	0.0930206	0.205489	0.0530152	0.884355	0.917534	0.347757	0.398618	0.63958	0.357768	0.310097	0.522651	0.336922	0.414452	0.635492	0.324835	0.359774	0.543871	0.109653	0.796042	0.897612	0.508558	0.13335	0.242516	0.493546	0.213896	0.491961	0.195414	0.588484	0.702479	0.428092	0.290003	0.468618	0.653927	0.0402658
4217	uridine	Nucleotide	Pyrimidine Metabolism, Uracil containing	606	6029	58-96-8	C00299	HMDB0000296	-0.0675662	0.873698	0.922739	0.736045	0.0152222	0.0353467	0.109322	0.796649	0.888618	0.546934	0.101814	0.167176	-0.0900596	0.832049	0.914017	0.26978	0.450964	0.651019	0.0602296	0.887342	0.950962	0.490016	0.150512	0.321062	-0.0842674	0.842745	0.92123	0.761293	0.0105269	0.046344	-0.11007	0.79528	0.898629	0.575501	0.0817205	0.183553	-0.34176	0.407348	0.590819	0.403559	0.247481
78	trans-urocanate	Amino Acid	Histidine Metabolism	607	736715	104-98-3	C00785	HMDB0000301	-0.292064	0.482725	0.64035	0.595281	0.0694301	0.121926	0.0886566	0.834638	0.911135	0.632471	0.049728	0.0966337	0.39618	0.331232	0.572722	0.245035	0.495026	0.69003	0.479638	0.229087	0.445066	0.0276778	0.939501	0.966306	0.21995	0.600701	0.797962	0.659205	0.0381396	0.108841	0.445134	0.269071	0.549707	0.676138	0.0318325	0.100663	-0.11232	0.791164	0.885854	0.395102	0.258467
4131	allantoin	Nucleotide	Purine Metabolism, (Hypo)Xanthine/Inosine containing	1107	204;439714;439713	97-59-6	C02350,C02348,C01551	HMDB0000462	0.214441	0.61008	0.749669	0.290236	0.415941	0.519926	0.695512	0.0554393	0.147022	0.728149	0.0169485	0.042638	0.244691	0.559189	0.756812	0.117477	0.746537	0.851836	0.597193	0.118007	0.299806	-0.450201	0.191686	0.368548	0.147237	0.727894	0.872986	0.504392	0.137095	0.247289	0.483887	0.224389	0.503795	0.565985	0.0881019	0.191887	0.228305	0.586571	0.733653	0.643824	0.044555
3477	deoxycholate	Lipid	Secondary Bile Acid Metabolism	1114	222528;440355	83-44-3	C04483	HMDB0000626	-0.317649	0.443259	0.607147	0.0271825	0.940582	0.955175	-0.406694	0.31736	0.485894	-0.103211	0.776617	0.830934	-0.0475948	0.910894	0.957848	0.0887293	0.807426	0.887797	-0.00104747	0.998036	1	0.164369	0.650001	0.782389	0.85362	0.0070056	0.0771694	0.552765	0.0974831	0.199385	0.675185	0.0661587	0.263647	0.588014	0.0737951	0.172426	0.420515	0.299555	0.478614	0.755213	0.0115484
4117	inosine	Nucleotide	Purine Metabolism, (Hypo)Xanthine/Inosine containing	1123	6021	58-63-9	C00294	HMDB0000195	0.193739	0.645727	0.773358	0.430892	0.213796	0.307251	0.438055	0.277672	0.449575	0.0998551	0.783732	0.83482	0.495403	0.21191	0.442408	0.0269348	0.941123	0.965323	0.239351	0.568063	0.761332	0.495607	0.145203	0.313447	-0.355955	0.386818	0.621102	0.46986	0.170614	0.290526	0.376284	0.358236	0.629119	0.107074	0.768442	0.836928	-0.068074	0.872755	0.930328	0.190863	0.597367
2201	myo-inositol	Lipid	Inositol Metabolism	1124	892	87-89-8	C00137	HMDB0000211	-0.252591	0.546151	0.69974	0.356219	0.312348	0.40815	-0.244263	0.559898	0.709315	0.0282884	0.938169	0.959521	0.00438105	0.991786	1	0.313027	0.378496	0.58738	-0.00230068	0.995686	1	0.202105	0.575515	0.727051	-0.433377	0.283429	0.528476	0.275952	0.44026	0.564597	-0.0514224	0.903753	0.943449	0.175056	0.628586	0.74054	-0.27619	0.507877	0.669855	0.282164	0.429605
385	isoleucine	Amino Acid	Leucine, Isoleucine and Valine Metabolism	1125	6306	73-32-5	C16424,C00407,C06418	HMDB0000172	0.340333	0.409438	0.578553	0.567605	0.0869931	0.145716	-0.0524173	0.901898	0.955438	0.607664	0.0623874	0.113849	0.439897	0.275422	0.512991	0.0558051	0.878306	0.93411	0.351431	0.39331	0.617887	-0.101898	0.779399	0.863715	0.37119	0.365306	0.604062	0.395449	0.258011	0.388438	-0.0966572	0.819893	0.90402	0.425872	0.219774	0.35291	0.451921	0.26095	0.438078	0.119361	0.742586
29	alanine	Amino Acid	Alanine and Aspartate Metabolism	1126	5950	56-41-7	C00041	HMDB0000161	0.297032	0.474956	0.634755	0.0876204	0.809795	0.859959	0.503175	0.203696	0.363199	0.856342	0.00156096	0.00883724	-0.160098	0.704906	0.846911	-0.0515502	0.887533	0.93909	-0.0277188	0.948054	0.983934	0.0555565	0.878844	0.923244	0.424763	0.294181	0.535963	0.233557	0.516064	0.616884	0.344688	0.403076	0.663725	0.681007	0.0301597	0.097951	0.141101	0.738927	0.85624	0.131071	0.718158
17	threonine	Amino Acid	Glycine, Serine and Threonine Metabolism	1284	6288	72-19-5	C00188	HMDB0000167	0.487875	0.220026	0.37636	0.935471	7.01388e-05	0.00103061	0.362274	0.377829	0.558036	0.932168	8.52936e-05	0.00161384	0.277795	0.505311	0.728873	0.468014	0.172531	0.360109	0.306935	0.45962	0.677982	0.423856	0.222201	0.405587	0.497011	0.210196	0.457448	0.857567	0.00151073	0.0163972	0.303686	0.46463	0.700383	0.805756	0.00489076	0.0303986	0.277181	0.506292	0.669366	0.515114	0.127585
162	tyrosine	Amino Acid	Tyrosine Metabolism	1299	6057	60-18-4	C00082	HMDB0000158	0.478948	0.229855	0.385781	0.667248	0.0350477	0.0694485	0.36178	0.378528	0.558036	0.849089	0.00188348	0.00952355	0.215813	0.60774	0.791837	0.0490289	0.893007	0.941526	0.353674	0.390085	0.617887	0.17427	0.630152	0.768764	0.0958553	0.821369	0.913738	0.609232	0.0615308	0.146618	-0.0523395	0.902043	0.943045	0.668075	0.0347396	0.106584	-0.166927	0.692777	0.822311	0.314004	0.37693
105	lysine	Amino Acid	Lysine Metabolism	1301	5962	56-87-1	C00047,C00739	HMDB0003405	0.482711	0.225684	0.38238	0.263015	0.462831	0.558889	0.292299	0.482357	0.64105	0.00973286	0.978711	0.984187	0.259006	0.535646	0.739852	-0.193483	0.592248	0.760393	0.172325	0.68323	0.827068	-0.522096	0.121618	0.279257	0.361157	0.379411	0.617405	0.0497376	0.891468	0.932811	0.162588	0.700478	0.84365	-0.0953326	0.793345	0.85629	0.208361	0.620484	0.761941	0.0713375	0.844741
434	methionine	Amino Acid	Methionine, Cysteine, SAM and Taurine Metabolism	1302	6137	63-68-3	C00073	HMDB0000696	0.507093	0.199621	0.350686	0.332648	0.347647	0.448577	0.455417	0.256817	0.430168	0.55234	0.0977943	0.163258	-0.258564	0.536367	0.739852	-0.127267	0.72607	0.833891	0.0616245	0.884746	0.950036	-0.196185	0.586986	0.732209	0.42678	0.291646	0.534498	0.241072	0.502248	0.607409	0.139668	0.741507	0.872434	0.376636	0.28337	0.413583	0.0191741	0.964057	0.97798	0.262578	0.463603
1451	malate	Energy	TCA Cycle	1303	525	6915-15-7	C00497,C00149,C00711	HMDB0000744,HMDB0031518,HMDB0000156	-0.127757	0.763049	0.861896	-0.118554	0.744276	0.804623	0.22041	0.59992	0.743402	-0.0364646	0.92034	0.949389	-0.0407876	0.923608	0.968364	-0.299044	0.40127	0.609115	0.0247772	0.953562	0.986096	0.132947	0.714265	0.82266	0.211567	0.61499	0.80795	0.21393	0.552865	0.652236	0.533356	0.173426	0.438393	0.274364	0.443003	0.570366	0.185811	0.65954	0.801595	-0.297682	0.403521
1237	3-phosphoglycerate	Carbohydrate	Glycolysis, Gluconeogenesis, and Pyruvate Metabolism	1414	724	80731-10-8	C00597	HMDB0000807	0.321693	0.437147	0.601077	0.0992724	0.784969	0.841676	0.33569	0.416268	0.592892	0.476788	0.163533	0.247018	0.181282	0.66747	0.824978	-0.0395302	0.913663	0.950425	0.00213389	0.995999	1	0.0677194	0.852541	0.906611	0.180577	0.668706	0.837983	0.131023	0.718256	0.801516	0.671712	0.0681033	0.263916	0.514663	0.127977	0.244104	0.417819	0.302989	0.483016	-0.132688	0.714802
272	kynurenate	Amino Acid	Tryptophan Metabolism	1417	3845	492-27-3	C01717	HMDB0000715	0.122717	0.772205	0.862648	0.657983	0.0386251	0.074491	0.411468	0.311154	0.482358	0.700666	0.0240136	0.0551623	0.180848	0.66823	0.824978	0.499173	0.141878	0.323391	0.49538	0.211933	0.428747	0.692457	0.0264637	0.110393	0.423936	0.295224	0.536498	0.459043	0.182029	0.304225	0.186133	0.658978	0.822856	0.519763	0.123592	0.240838	0.12482	0.768382	0.87674	0.599712	0.0668533
4278	5,6-dihydrothymine	Nucleotide	Pyrimidine Metabolism, Thymine containing	1418	93556	696-04-8	C00906	HMDB0000079	-0.208303	0.620582	0.754496	0.197834	0.583781	0.668239	0.0354257	0.933632	0.972202	0.728294	0.0169156	0.042638	-0.139545	0.741731	0.861131	0.180223	0.61832	0.779379	-0.108817	0.797573	0.899794	0.508074	0.133783	0.297708	-0.621083	0.100287	0.304262	0.234044	0.515162	0.616828	-0.509869	0.19676	0.464066	0.593743	0.0703394	0.167929	-0.697598	0.0544031	0.141687	0.621101	0.0552949
556	5-methylthioadenosine (MTA)	Amino Acid	Polyamine Metabolism	1419	439176	2457-80-9	C00170	HMDB0001173	0.35795	0.38397	0.554623	-0.0675135	0.852985	0.893027	0.191322	0.649929	0.786356	0.240599	0.503113	0.596928	0.831243	0.0105456	0.0801018	-0.225447	0.531146	0.712827	0.825099	0.0116824	0.0750412	0.367542	0.296091	0.483799	-0.477457	0.231517	0.478284	0.617144	0.057325	0.140301	-0.642993	0.0854713	0.300632	0.411106	0.237901	0.367039	0.0746986	0.86046	0.928114	-0.463351	0.177431
156	2-hydroxyphenylacetate	Amino Acid	Phenylalanine Metabolism	1432	11970	614-75-5	C05852	HMDB0000669	0.409443	0.313779	0.482478	0.590894	0.072044	0.125902	0.54709	0.160512	0.305229	0.373169	0.288185	0.388024	0.608944	0.109086	0.294932	0.0212953	0.953438	0.971019	0.531537	0.175177	0.386063	-0.0101922	0.977707	0.992854	0.480671	0.22794	0.47711	0.616697	0.0575575	0.140394	0.45896	0.252659	0.536229	0.125913	0.728892	0.810418	0.411477	0.311142	0.490769	0.287707	0.420199
1448	succinate	Energy	TCA Cycle	1437	1110	110-15-6	C00042	HMDB0000254	0.502223	0.204694	0.356567	0.331644	0.349194	0.449767	0.533562	0.173228	0.325088	0.410165	0.239084	0.332058	0.571856	0.138596	0.344801	0.105115	0.772585	0.866744	0.489487	0.218274	0.432305	0.0767649	0.833063	0.896879	0.695137	0.0556269	0.220049	0.554248	0.0964001	0.19773	0.465521	0.245053	0.531073	0.42935	0.215622	0.348573	0.400678	0.325264	0.507155	0.573701	0.082904
131	pipecolate	Amino Acid	Lysine Metabolism	1444		4043-87-2			0.469352	0.240666	0.397405	0.206615	0.566836	0.656144	0.436557	0.279509	0.449575	0.253574	0.479618	0.572833	0.103649	0.807045	0.900857	-0.311844	0.380398	0.588634	0.0930331	0.826567	0.913709	-0.327371	0.355815	0.542373	0.0473578	0.911337	0.958175	-0.133968	0.712148	0.796294	0.0716247	0.866162	0.925629	-0.168682	0.641329	0.752329	0.310093	0.454772	0.632765	-0.268535	0.453138
487	ornithine	Amino Acid	Urea cycle; Arginine and Proline Metabolism	1493	6262	3184-13-2	C00077	HMDB0000214	0.570576	0.139686	0.262881	0.755567	0.011487	0.0291221	0.616466	0.103584	0.218059	0.848866	0.00189411	0.00952355	0.520032	0.18647	0.414646	0.335642	0.343055	0.554761	0.592826	0.121424	0.30347	0.143937	0.69158	0.810779	0.714677	0.0463523	0.197549	0.805582	0.00490721	0.0300254	0.766082	0.0266475	0.165214	0.861352	0.00136294	0.0136483	0.712984	0.0471162	0.129342	0.50859	0.133322
579	5-oxoproline	Amino Acid	Glutathione Metabolism	1494	439685;7405	98-79-3	C01879,C02237	HMDB0000267	0.414091	0.307769	0.477207	-0.502077	0.139205	0.215543	0.502267	0.204648	0.363988	0.159156	0.660532	0.731776	0.60597	0.111307	0.295439	-0.433708	0.210484	0.404084	0.396784	0.330427	0.563624	0.300025	0.39965	0.567538	0.355904	0.386891	0.621102	-0.406106	0.244224	0.37597	0.207751	0.62153	0.797487	-0.646005	0.0436043	0.122807	0.30595	0.461137	0.63912	-0.740148	0.0143757
1774	methylmalonate (MMA)	Lipid	Fatty Acid Metabolism (also BCAA Metabolism)	1496	487	516-05-2	C02170	HMDB0000202	0.734855	0.0378249	0.101291	0.303929	0.39324	0.496725	0.818585	0.0129694	0.0573865	0.577119	0.080666	0.137764	0.806045	0.0156903	0.095751	0.191612	0.595902	0.762669	0.859812	0.00618384	0.0565421	0.600244	0.0665482	0.192434	0.793353	0.0187832	0.126875	0.0327897	0.92835	0.957526	0.769589	0.0255397	0.162588	0.443466	0.199239	0.329475	0.838962	0.00922014	0.0443978	-0.165406	0.647913
116	N6,N6,N6-trimethyllysine	Amino Acid	Lysine Metabolism	1498	440120	23284-33-5	C03793	HMDB0001325	0.137112	0.746119	0.846786	0.328894	0.353448	0.453623	0.0888299	0.834318	0.911135	0.390531	0.264514	0.358165	0.20992	0.617811	0.800575	0.0793912	0.827422	0.901501	0.372777	0.363096	0.597893	0.119109	0.743114	0.841107	-0.122977	0.771732	0.891921	0.368145	0.295239	0.428037	-0.174456	0.679472	0.834942	0.508369	0.133519	0.248297	0.410882	0.311913	0.490769	0.52711	0.117442
4205	orotate	Nucleotide	Pyrimidine Metabolism, Orotate containing	1505	967	50887-69-9	C00295	HMDB0000226	0.066027	0.876559	0.923033	0.416427	0.231276	0.323398	0.201123	0.632941	0.774919	0.598429	0.0675927	0.119408	0.210676	0.616515	0.800348	0.594227	0.0700525	0.211335	0.19165	0.649359	0.801026	0.164699	0.649336	0.782389	-0.135558	0.748925	0.882474	0.227195	0.52788	0.628561	0.111884	0.791962	0.8963	0.292573	0.412023	0.547088	0.0134605	0.974765	0.98346	0.29673	0.405099
4333	pantothenate (Vitamin B5)	Cofactors and Vitamins	Pantothenate and CoA Metabolism	1508	6613	137-08-6	C00864	HMDB0000210	0.925784	0.000965908	0.0115104	0.86239	0.00132432	0.00644264	0.713837	0.0467302	0.134596	0.918162	0.000177619	0.00238806	0.68135	0.0627883	0.20173	0.822863	0.00345768	0.029911	0.688191	0.0591705	0.198068	0.837965	0.00246815	0.0265602	0.696972	0.0547129	0.218745	0.706591	0.0223453	0.076683	0.547077	0.160524	0.424636	0.811836	0.00434043	0.0286575	0.563061	0.146177	0.300381	0.778887	0.00793048
282	picolinate	Amino Acid	Tryptophan Metabolism	1512	1018	98-98-6	C10164	HMDB0002243	0.326359	0.43014	0.598346	-0.0410568	0.91034	0.935014	-0.49207	0.215483	0.378552	0.167193	0.644319	0.715529	0.129382	0.760103	0.871528	-0.0758541	0.835021	0.905657	-0.0375012	0.929751	0.97344	-0.382173	0.275772	0.461327	-0.179487	0.67062	0.837983	-0.650808	0.0415592	0.1159	0.262783	0.529495	0.747584	0.130314	0.71973	0.804806	0.0337512	0.936765	0.968081	0.181178	0.616428
5956	salicylate	Xenobiotics	Drug - Topical Agents	1515	338	69-72-7	C00805	HMDB0001895	0.865322	0.00550682	0.031499	0.768167	0.00945048	0.0253026	0.866857	0.0053271	0.0356156	0.912045	0.000235191	0.002846	0.838923	0.00922656	0.0784258	0.419777	0.227157	0.428081	0.822111	0.0122622	0.0766924	0.403861	0.247094	0.428428	0.917099	0.00133725	0.0382988	0.529638	0.115371	0.220326	0.927517	0.000901013	0.0305915	0.532528	0.113031	0.225191	0.957578	0.000184838	0.00625809	0.939869	5.31719e-05
5	sarcosine	Amino Acid	Glycine, Serine and Threonine Metabolism	1516	1088	107-97-1	C00213	HMDB0000271	-0.282471	0.497866	0.657993	0.0320936	0.929867	0.951001	0.103433	0.807442	0.893686	0.208505	0.563212	0.647919	-0.364406	0.374817	0.616049	0.0309407	0.932382	0.960474	0.0747806	0.860308	0.930804	0.309999	0.383373	0.552823	-0.173191	0.681702	0.843002	-0.0109123	0.976132	0.987113	0.294507	0.478898	0.711896	0.00889219	0.98055	0.988778	-0.277336	0.506044	0.669366	-0.005039	0.988977
1325	sucrose	Carbohydrate	Disaccharides and Oligosaccharides	1519	5988	57-50-1	C00089	HMDB0000258	0.675707	0.0658691	0.150261	0.806558	0.00481549	0.0159616	0.623169	0.0988175	0.214615	0.771905	0.00889898	0.0268839	0.47989	0.228807	0.461492	0.79475	0.00601078	0.0435933	0.352107	0.392337	0.617887	0.604392	0.0642002	0.188919	0.507074	0.199641	0.442548	0.558287	0.0934908	0.192309	0.338537	0.412074	0.668393	0.57664	0.0809773	0.182452	0.428903	0.288989	0.468618	0.897063	0.000433099
428	3-hydroxyisobutyrate	Amino Acid	Leucine, Isoleucine and Valine Metabolism	1549	11966314	2068-83-9	C01188,C06001	HMDB0000023,HMDB0000336	0.0529191	0.900962	0.943174	-0.0493916	0.892219	0.924313	0.0351597	0.93413	0.972202	-0.209062	0.562146	0.647729	-0.597042	0.118125	0.306863	-0.250831	0.484545	0.682164	-0.00718938	0.98652	1	-0.186649	0.605635	0.751177	-0.288852	0.487775	0.715669	-0.0535555	0.883183	0.925483	-0.268708	0.519899	0.73908	-0.160883	0.657038	0.760417	-0.605446	0.1117	0.245879	-0.152157	0.674756
560	4-acetamidobutanoate	Amino Acid	Polyamine Metabolism	1558	18189	3025-96-5	C02946	HMDB0003681	0.0899335	0.832282	0.897404	-0.318779	0.369317	0.468149	0.668057	0.0701855	0.168398	-0.596025	0.0689927	0.120695	0.226991	0.588786	0.778506	0.0234994	0.948623	0.967488	0.683168	0.0618147	0.199382	0.112753	0.756465	0.848229	0.332148	0.421511	0.643501	-0.215003	0.550827	0.650895	0.437739	0.278059	0.557655	-0.239232	0.505616	0.629619	-0.278947	0.503473	0.669366	-0.272879	0.445576
1439	citrate	Energy	TCA Cycle	1564	311	77-92-9	C00158	HMDB0000094	0.609768	0.108475	0.222234	0.234024	0.5152	0.609103	0.685353	0.0606561	0.155445	-0.40913	0.240389	0.333024	0.564893	0.14458	0.353527	0.00821955	0.982021	0.994487	0.809445	0.0149202	0.0864888	-0.00752827	0.983533	0.995009	0.583687	0.128752	0.353786	0.452675	0.188955	0.310764	0.566307	0.143353	0.403083	-0.324387	0.360477	0.501744	0.333625	0.419321	0.600592	0.228132	0.526133
4281	3-aminoisobutyrate	Nucleotide	Pyrimidine Metabolism, Thymine containing	1566	64956	10569-72-9;214139-20-5	C05145	HMDB0002166	0.850507	0.0074438	0.037958	0.920415	0.0001593	0.00184994	0.836593	0.00961504	0.0501807	0.900602	0.000378207	0.00382123	0.865283	0.00551134	0.0596227	0.837369	0.00250275	0.0244286	0.813621	0.0140076	0.0839277	0.805199	0.00494358	0.0379183	0.850075	0.00750588	0.0793638	0.932494	8.37003e-05	0.00288456	0.808956	0.0150294	0.131886	0.879471	0.000796355	0.0114834	0.872614	0.00468662	0.0292297	0.837032	0.00252245
202	vanillylmandelate (VMA)	Amino Acid	Tyrosine Metabolism	1567	1245	55-10-7	C05584	HMDB0000291	0.815898	0.0135251	0.0510447	-0.000879274	0.998077	1	0.697737	0.0543341	0.146048	0.0228545	0.950032	0.966157	0.780836	0.0221814	0.113939	0.41537	0.232583	0.43439	0.677086	0.065108	0.203605	0.307638	0.387197	0.556114	0.418731	0.301825	0.542981	0.10252	0.77808	0.855059	0.388991	0.340877	0.623194	0.298976	0.401381	0.539918	0.47113	0.238644	0.413843	0.700857	0.0239586
1243	glycerate	Carbohydrate	Glycolysis, Gluconeogenesis, and Pyruvate Metabolism	1572	752;439194	600-19-1	C00258	HMDB0006372,HMDB0000139	-0.0238172	0.95536	0.974439	0.184124	0.610608	0.691255	0.289259	0.487133	0.644493	-0.207362	0.565402	0.649399	0.147254	0.727864	0.851959	-0.0868177	0.811511	0.889627	0.473911	0.235499	0.453375	-0.196272	0.586816	0.732209	0.162003	0.701517	0.859329	0.435547	0.208337	0.331089	0.382917	0.349125	0.624186	0.0646818	0.859099	0.901616	0.282582	0.497689	0.663897	-0.16859	0.641514
31	N-acetylalanine	Amino Acid	Alanine and Aspartate Metabolism	1585	88064	97-69-8	C02847	HMDB0000766	0.371675	0.36463	0.534243	-0.364189	0.300857	0.396735	0.344794	0.402922	0.5837	-0.308684	0.385501	0.484572	0.429677	0.288024	0.519532	0.205284	0.569392	0.74467	-0.0396154	0.925799	0.970727	0.00109797	0.997598	1	0.316816	0.444523	0.67006	-0.270956	0.448915	0.569392	0.394846	0.333012	0.613533	-0.39623	0.256986	0.389337	0.0723026	0.864904	0.928923	-0.255156	0.476787
336	N-acetylleucine	Amino Acid	Leucine, Isoleucine and Valine Metabolism	1587	70912	1188-21-2	C02710	HMDB0011756	0.365184	0.37372	0.54311	0.465488	0.175176	0.261673	0.402329	0.323085	0.493603	0.49681	0.144076	0.22359	0.174609	0.679201	0.832279	0.462488	0.178346	0.366149	0.242649	0.562576	0.756824	-0.0303791	0.933607	0.964371	0.108259	0.798595	0.897612	0.312528	0.379299	0.507023	0.316014	0.445741	0.688699	0.200291	0.579022	0.698118	0.302151	0.467004	0.639769	0.415023	0.233014
435	N-acetylmethionine	Amino Acid	Methionine, Cysteine, SAM and Taurine Metabolism	1589	448580	65-82-7	C02712	HMDB0011745	0.313716	0.449236	0.611659	0.262685	0.463412	0.558889	-0.163083	0.699599	0.821368	0.640935	0.0458355	0.0917988	-0.333061	0.420157	0.652283	0.479441	0.16087	0.344364	0.290015	0.485943	0.697137	0.284493	0.425642	0.595571	-0.572758	0.137832	0.368237	0.314412	0.376276	0.504028	-0.0577496	0.89196	0.93981	0.546594	0.10207	0.212696	-0.560847	0.14812	0.301757	0.0642321	0.860071
417	N-acetylvaline	Amino Acid	Leucine, Isoleucine and Valine Metabolism	1591	66789	96-81-1		HMDB0011757	-0.240343	0.56641	0.714256	-0.29649	0.405498	0.508638	0.271231	0.515833	0.668969	0.456843	0.184405	0.274507	0.171161	0.685286	0.8364	-0.0705876	0.846357	0.913564	0.277848	0.505227	0.716119	0.62815	0.0517977	0.165923	0.406013	0.318251	0.555775	-0.269704	0.451097	0.569392	0.366476	0.371902	0.645174	0.393553	0.260508	0.390491	0.178513	0.672331	0.808984	0.149216	0.68076
4203	N-carbamoylaspartate	Nucleotide	Pyrimidine Metabolism, Orotate containing	1594	93072	923-37-5	C00438	HMDB0000828	0.830181	0.0107369	0.0459692	0.268343	0.453474	0.552456	-0.37238	0.363649	0.538321	-0.275297	0.44139	0.535176	0.0508542	0.904813	0.955675	0.00163423	0.996425	1	0	1	1	0.0553668	0.879256	0.923244	0.466777	0.243611	0.48914	0.442087	0.200807	0.320758	-0.564588	0.144845	0.403083	-0.179301	0.620147	0.732994	-0.253574	0.544537	0.701387	0.462809	0.178005
2238	phosphoethanolamine (PE)	Lipid	Phospholipid Metabolism	1600	1015	1071-23-4	C00346	HMDB0000224	0.351213	0.393625	0.565144	0.286448	0.422327	0.524915	0.519176	0.187326	0.342217	0.4339	0.21026	0.302354	0.572693	0.137887	0.344234	-0.209359	0.561578	0.740316	0.267041	0.522593	0.727751	-0.236174	0.511234	0.676068	0.342117	0.406827	0.631861	0.256018	0.475248	0.584547	0.48361	0.224694	0.503795	0.416443	0.231255	0.36168	0.625579	0.097135	0.222944	-0.273255	0.444922
4129	urate	Nucleotide	Purine Metabolism, (Hypo)Xanthine/Inosine containing	1604	1175	69-93-2;120K5305	C00366	HMDB0000289	0.0916325	0.829148	0.896308	0.294908	0.408127	0.511046	-0.0464758	0.912983	0.962807	0.206661	0.566747	0.649906	0.120901	0.77551	0.883115	0.353856	0.315798	0.528761	0.147927	0.726656	0.853551	0.382929	0.274743	0.460673	0.00469855	0.99119	1	-0.0201044	0.956039	0.976863	-0.0776905	0.854915	0.920115	-0.117475	0.746541	0.823022	-0.0768101	0.856546	0.928114	-0.112262	0.757498
483	arginine	Amino Acid	Urea cycle; Arginine and Proline Metabolism	1638	6322	1119-34-2	C00062	HMDB0000517	0.695595	0.0553978	0.133365	0.787056	0.00689483	0.0204291	0.615952	0.103955	0.218059	0.759979	0.010742	0.0305847	0.675377	0.0660523	0.208251	0.472782	0.167606	0.350849	0.528717	0.17791	0.388706	0.486408	0.153999	0.32561	0.541492	0.16571	0.396818	0.58852	0.0734851	0.164388	0.238604	0.569307	0.774338	0.43465	0.209384	0.342326	0.54408	0.163297	0.321311	0.578496	0.0797758
1449	fumarate	Energy	TCA Cycle	1643	444972	100-17-8	C00122	HMDB0000134	0.181059	0.667862	0.793224	0.388244	0.26757	0.366255	0.397502	0.329473	0.499122	0.0105842	0.97685	0.984187	0.30288	0.465876	0.69155	0.182557	0.613702	0.778513	0.512323	0.194248	0.409761	0.519603	0.123728	0.2832	0.425996	0.29263	0.534498	0.647326	0.0430351	0.117695	0.716788	0.0454109	0.207551	0.508187	0.133681	0.248297	0.289351	0.486988	0.654534	0.0192079	0.957998
10	serine	Amino Acid	Glycine, Serine and Threonine Metabolism	1648	5951	56-45-1	C00065	HMDB0000187	0.486594	0.221423	0.377846	0.47771	0.162605	0.247885	0.469865	0.240081	0.41264	0.442986	0.199785	0.290862	0.370802	0.365847	0.604664	0.313066	0.378434	0.58738	0.352019	0.392465	0.617887	0.150021	0.679116	0.80666	0.494225	0.213169	0.461982	0.541301	0.106113	0.210476	0.381692	0.3508	0.624186	0.41741	0.230062	0.361383	0.441288	0.273727	0.45366	0.396033	0.257244
416	valine	Amino Acid	Leucine, Isoleucine and Valine Metabolism	1649	6287	72-18-4	C00183	HMDB0000883	-0.114284	0.787576	0.870559	0.325956	0.358021	0.458675	-0.285901	0.492431	0.648412	0.523313	0.120596	0.192686	0.156856	0.710684	0.848542	-0.334446	0.344886	0.555219	0.197203	0.639719	0.793251	-0.335205	0.343723	0.52954	0.0554123	0.896315	0.951865	0.0692067	0.849333	0.905788	-0.193613	0.645946	0.809131	0.21951	0.542297	0.669514	0.139566	0.741692	0.857468	-0.215479	0.549923
175	4-hydroxyphenylpyruvate	Amino Acid	Tyrosine Metabolism	1669	979	156-39-8	C01179	HMDB0000707	0.429832	0.28783	0.451312	0.62578	0.0529569	0.0965865	0.338224	0.412534	0.591106	0.69853	0.0246355	0.0562314	0.0777507	0.854804	0.92194	0.444714	0.197827	0.38915	0.448732	0.26475	0.484018	0.457945	0.183212	0.356054	0.130064	0.758867	0.884933	0.726689	0.0172818	0.0636604	0.587808	0.125418	0.375726	0.639566	0.0464508	0.128318	-0.0655	0.877538	0.931471	0.581246	0.078017
485	urea	Amino Acid	Urea cycle; Arginine and Proline Metabolism	1670	1176	57-13-6	C00086	HMDB0000294	-0.14301	0.73549	0.841401	0.403407	0.247676	0.341622	-0.106926	0.801037	0.88935	0.586512	0.0747186	0.129141	0.0168564	0.9684	0.991644	0.222874	0.535968	0.715288	-0.16311	0.699549	0.839824	0.426688	0.218795	0.402426	-0.0453218	0.915138	0.958583	0.271128	0.448617	0.569392	0.11616	0.784151	0.894559	0.386577	0.269809	0.401926	0.456981	0.254977	0.433276	0.0341301	0.925427
3304	cortisol	Lipid	Corticosteroids	1712	5754	50-23-7	C00735	HMDB0000063	0.245694	0.557527	0.707052	0.562645	0.0904143	0.150343	-0.422283	0.297313	0.470307	0.206151	0.567726	0.649992	0.078196	0.853979	0.92194	0.0908999	0.802791	0.884056	-0.0590117	0.88961	0.950962	0.207133	0.565842	0.720138	0.442818	0.271871	0.516338	0.436404	0.207342	0.330465	-0.538602	0.168429	0.431979	0.309631	0.383967	0.526312	0.321932	0.436787	0.617407	0.264706	0.459851
3314	cortisone	Lipid	Corticosteroids	1769	222786	53-06-5	C00762	HMDB0002802	0.583804	0.128657	0.252026	0.846487	0.00201016	0.00861498	-0.00931076	0.982543	0.997896	0.736449	0.0151374	0.0391503	0.775093	0.0238594	0.118303	0.704829	0.0228329	0.107225	0.856528	0.00661154	0.0589253	0.344413	0.329785	0.514212	0.486788	0.221211	0.471389	0.593405	0.0705403	0.159957	0.031967	0.940103	0.963065	0.508874	0.133069	0.248297	0.698272	0.0540707	0.141339	0.667447	0.0349732
455	cysteine	Amino Acid	Methionine, Cysteine, SAM and Taurine Metabolism	1868	5862	52-90-4;56-89-3	C00097	HMDB0000574	-0.147195	0.727969	0.836875	0.230552	0.521631	0.614688	-0.246515	0.556169	0.706325	0.343402	0.3313	0.433099	0.167171	0.692345	0.842137	0.112179	0.757673	0.859415	0.254991	0.542211	0.73778	0.499654	0.141432	0.309948	-0.413993	0.307895	0.545676	0.301198	0.39772	0.526887	-0.67105	0.0684776	0.263916	0.489645	0.150868	0.269247	-0.168377	0.690209	0.820885	0.148597	0.682027
495	proline	Amino Acid	Urea cycle; Arginine and Proline Metabolism	1898	145742;614;8988	147-85-3	C00148,C000763	HMDB0000162,HMDB0003411	0.447246	0.266531	0.428247	0.554088	0.096517	0.159021	0.534273	0.172547	0.324662	0.507525	0.134273	0.211252	0.371972	0.364216	0.604664	0.161802	0.65518	0.792298	0.749497	0.0322854	0.140363	0.134457	0.711136	0.82266	0.33413	0.418573	0.640382	0.425306	0.220454	0.346032	0.292365	0.482252	0.711896	0.362911	0.302684	0.4356	0.181972	0.666261	0.804264	0.089183	0.806456
4298	quinolinate	Cofactors and Vitamins	Nicotinate and Nicotinamide Metabolism	1899	1066	89-00-9	C03722	HMDB0000232	0.540128	0.166991	0.305367	0.626043	0.0528274	0.0965865	0.686151	0.0602362	0.154924	0.787789	0.00680686	0.0224501	0.738804	0.036278	0.148865	0.464512	0.176203	0.364592	0.654732	0.0780928	0.23395	0.784835	0.00716625	0.0482884	0.613583	0.105674	0.314985	0.655541	0.0396073	0.111705	0.42634	0.292198	0.569807	0.785858	0.00704033	0.0392111	0.451155	0.261861	0.438078	0.460445	0.180525
471	taurine	Amino Acid	Methionine, Cysteine, SAM and Taurine Metabolism	2125	1123	107-35-7	C00245	HMDB0000251	0.625318	0.097317	0.204052	0.02409	0.947334	0.960676	0.648231	0.0821307	0.188216	-0.145795	0.687767	0.757158	0.603163	0.113425	0.298222	-0.28645	0.422325	0.625215	0.615193	0.104504	0.280117	0.0073288	0.983969	0.995009	0.551336	0.15663	0.389283	0.116957	0.747628	0.827895	0.581121	0.130853	0.383942	-0.0958552	0.792233	0.85629	0.35521	0.387883	0.581824	-0.124374	0.732101
492	citrulline	Amino Acid	Urea cycle; Arginine and Proline Metabolism	2132	9750	372-75-8	C00327	HMDB0000904	0.0112215	0.978961	0.988866	0.0678067	0.852353	0.893027	0.107509	0.799968	0.88935	-0.0189989	0.958455	0.97167	-0.208423	0.620376	0.802443	0.11041	0.761401	0.860922	0.199069	0.636489	0.790622	0.122523	0.735967	0.838237	-0.183558	0.663481	0.837983	-0.106841	0.768935	0.848886	-0.169548	0.688138	0.835847	-0.258728	0.470421	0.599247	-0.11448	0.787217	0.88422	-0.152665	0.673721
287	serotonin	Amino Acid	Tryptophan Metabolism	2342	5202	153-98-0	C00780	HMDB0000259	0.311866	0.452061	0.613327	-0.760123	0.0107183	0.0277431	0.49255	0.214966	0.378552	-0.627988	0.0518764	0.0997303	0.283351	0.496469	0.723018	-0.69181	0.0266639	0.115931	0.0174791	0.967233	0.992284	-0.581899	0.0776026	0.216866	0.0159735	0.970055	0.98659	-0.764919	0.00994888	0.0446155	-0.373568	0.361997	0.634162	-0.684007	0.0291592	0.0955625	-0.429425	0.288338	0.468618	-0.709482	0.021561
635	gamma-glutamylglutamine	Peptide	Gamma-glutamyl Amino Acid	2730	150914	10148-81-9	C05283	HMDB0011738	0.33352	0.419477	0.589306	0.151628	0.675835	0.745178	0.0205467	0.961486	0.99058	0.100382	0.782613	0.83482	0.16167	0.702109	0.8468	0.14584	0.687675	0.81209	-0.168691	0.689654	0.832019	-0.0737666	0.839511	0.899317	0.190652	0.651095	0.835069	0.00272888	0.994031	0.998178	-0.142876	0.73573	0.868503	-0.423671	0.222423	0.355581	0.313448	0.449646	0.630568	-0.0135696	0.970322
646	gamma-glutamyltyrosine	Peptide	Gamma-glutamyl Amino Acid	2734	94340	7432-23-7		HMDB0011741	-0.234232	0.576614	0.724568	-0.0383032	0.916335	0.93922	-0.191292	0.649981	0.786356	0.0213538	0.95331	0.968121	0.122224	0.773101	0.883115	-0.0272784	0.940373	0.965323	0.00786557	0.985253	1	-0.0705699	0.846395	0.902738	-0.109424	0.796462	0.897612	-0.05456	0.881005	0.924543	-0.0565533	0.894188	0.93981	-0.0478398	0.89559	0.926428	0.347172	0.399466	0.589254	0.0880934	0.808784
437	N-formylmethionine	Amino Acid	Methionine, Cysteine, SAM and Taurine Metabolism	2829	439750	4289-98-9	C03145	HMDB0001015	0.490147	0.217559	0.373033	-0.522238	0.121499	0.194398	0.225923	0.590588	0.738234	-0.275428	0.441164	0.535176	0.337083	0.414214	0.652283	-0.208286	0.563632	0.741186	0.347468	0.399037	0.619888	-0.395433	0.258032	0.440856	0.61873	0.10196	0.306425	-0.248228	0.489241	0.595669	0.466506	0.243922	0.530232	-0.0847044	0.816033	0.875535	0.573414	0.137277	0.288769	-0.21052	0.55936
4140	adenosine 3',5'-cyclic monophosphate (cAMP)	Nucleotide	Purine Metabolism, Adenine containing	2831	6076	60-92-4	C00575	HMDB0000058	-0.612415	0.106527	0.218871	-0.684161	0.0291085	0.0593715	-0.315105	0.447123	0.619559	-0.316638	0.372721	0.47264	-0.485472	0.22265	0.455507	-0.294356	0.409046	0.614425	-0.0164767	0.969112	0.992783	-0.186612	0.605707	0.751177	0.336744	0.414713	0.639945	-0.566912	0.0874667	0.183046	-0.451854	0.26103	0.538135	-0.413024	0.235501	0.364369	0.0166954	0.968702	0.979726	-0.333465	0.346391
4118	hypoxanthine	Nucleotide	Purine Metabolism, (Hypo)Xanthine/Inosine containing	3127	790;135398638	68-94-0	C00262	HMDB0000157	0.0942605	0.824306	0.894353	0.632866	0.0495417	0.0916967	0.136348	0.747497	0.853771	0.519545	0.123778	0.196895	0.27213	0.514387	0.73451	0.360061	0.306781	0.51828	0.0463468	0.913224	0.958953	0.67605	0.0318634	0.119034	-0.637953	0.0887587	0.292863	0.685708	0.0286023	0.091269	0.305107	0.462436	0.700037	0.532487	0.113064	0.225191	-0.614662	0.104889	0.236	0.49727	0.143646
7	betaine	Amino Acid	Glycine, Serine and Threonine Metabolism	3141	247	107-43-7	C00719	HMDB0000043	-0.458178	0.253574	0.414886	-0.126061	0.728583	0.791099	-0.263367	0.528547	0.678476	0.0158925	0.965244	0.976105	0.333272	0.419844	0.652283	-0.103238	0.776559	0.868488	0.263263	0.528716	0.73057	-0.170641	0.637403	0.774987	-0.445335	0.268829	0.515267	0.0195501	0.95725	0.976863	-0.247261	0.554935	0.765316	0.142183	0.695186	0.785625	0.360288	0.380643	0.572171	0.189963	0.599129
4119	xanthine	Nucleotide	Purine Metabolism, (Hypo)Xanthine/Inosine containing	3147	1188	69-89-6	C00385	HMDB0000292	0.675647	0.0659021	0.150261	0.846646	0.00200225	0.00861498	0.557567	0.151026	0.28985	0.442936	0.199841	0.290862	0.174396	0.679578	0.832279	0.497569	0.143368	0.323572	0.159367	0.706207	0.845552	0.567354	0.0871648	0.229967	0.158252	0.708194	0.862358	0.651179	0.0414036	0.1159	0.340429	0.409297	0.666276	0.465518	0.175143	0.302101	-0.105494	0.803661	0.889592	0.702206	0.0235721
4236	3-ureidopropionate	Nucleotide	Pyrimidine Metabolism, Uracil containing	3155	111	462-88-4	C02642	HMDB0000026	0.147423	0.72756	0.836875	0.320627	0.366392	0.467734	-0.445328	0.268837	0.441882	0.428564	0.216556	0.307895	0.197388	0.639398	0.813779	0.536562	0.109816	0.272442	-0.247005	0.555359	0.751367	0.480062	0.16025	0.33207	-0.137658	0.745134	0.882474	0.635747	0.0481966	0.125173	-0.289343	0.487	0.715941	0.713041	0.0206217	0.0754733	-0.0687983	0.87141	0.930289	0.479569	0.160741
454	alpha-ketobutyrate	Amino Acid	Methionine, Cysteine, SAM and Taurine Metabolism	4968	58	600-18-0	C00109	HMDB0000005	-0.106277	0.802225	0.87705	0.440837	0.202234	0.292386	-0.0812388	0.848346	0.916265	0.313189	0.378237	0.477109	-0.433477	0.283305	0.517005	0.457733	0.183442	0.372065	-0.39698	0.330167	0.563624	0.0578644	0.873845	0.922463	-0.0891226	0.833778	0.917448	0.399775	0.252364	0.383253	-0.307321	0.459027	0.69933	0.334419	0.344928	0.483839	0.0786973	0.853051	0.928114	0.367414	0.296274
6	dimethylglycine	Amino Acid	Glycine, Serine and Threonine Metabolism	5086	673	1118-68-9	C03626	HMDB0000092	0.246322	0.556488	0.707052	0.628387	0.0516827	0.0951702	0.158037	0.708578	0.826482	0.77602	0.00831868	0.0256576	0.408697	0.31475	0.553526	0.609077	0.0616147	0.194032	0.478548	0.2303	0.446206	0.654976	0.0398373	0.140293	-0.199322	0.636052	0.821937	0.55208	0.0979857	0.199847	-0.296405	0.475934	0.709919	0.574457	0.0824053	0.183683	0.0446358	0.916419	0.956383	0.684855	0.0288806
123	2-aminoadipate	Amino Acid	Lysine Metabolism	6146	92136	542-32-5;1118-90-7	C00956	HMDB0000510	0.207748	0.621536	0.754496	0.6849	0.0288659	0.0592121	0.433385	0.283419	0.452332	0.793361	0.00616408	0.0208074	0.539927	0.16718	0.382757	0.467074	0.173512	0.361106	0.518638	0.187864	0.402705	0.825859	0.00324201	0.0307207	0.328859	0.426404	0.648207	0.465985	0.174653	0.295315	0.303778	0.464488	0.700383	0.343892	0.330565	0.470093	0.487045	0.22093	0.393688	0.686024	0.0284996
204	3-methoxytyrosine	Amino Acid	Tyrosine Metabolism	12017	9307	300-48-1		HMDB0001434	0.326935	0.429277	0.598346	0.369577	0.293219	0.388799	0.283773	0.495799	0.649725	0.478001	0.162313	0.24569	0.159994	0.705092	0.846911	0.111526	0.759049	0.859617	0.570021	0.14016	0.333113	0.102117	0.778934	0.863715	0.468525	0.24161	0.487304	0.616152	0.0578419	0.140612	0.280991	0.500218	0.721974	0.685544	0.0286556	0.0947738	0.0822143	0.846541	0.923146	0.455858	0.185475
5371	4-acetamidophenol	Xenobiotics	Drug - Analgesics, Anesthetics	12032	1983	103-90-2	C06804	HMDB0001859	-3.64504e-08	1	1	1.15342e-08	1	1	-3.4575e-08	1	1	-1.77033e-08	1	1	NA	NA	NA	2.92841e-09	1	1	NA	NA	NA	0	1	1	-3.64504e-08	1	1	-0.166255	0.646204	0.741898	3.4575e-08	1	1	-0.111111	0.759923	0.831418	NA	NA	NA	0.962213	8.52121e-06
1443	isocitrate	Energy	TCA Cycle	12110	5318532	20226-99-7	C00451	HMDB0001874	0.245571	0.557731	0.707052	-0.0309583	0.932344	0.952181	0.60779	0.109945	0.225892	0.353053	0.316975	0.420489	0.326607	0.429768	0.662743	-0.512112	0.130206	0.306518	0.734515	0.03796	0.147408	0.0394855	0.91376	0.952878	0.135316	0.749363	0.882474	0.443293	0.199436	0.320244	0.144223	0.733309	0.868503	0.149594	0.679988	0.772081	0.152155	0.719082	0.83952	-0.537712	0.10891
363	beta-hydroxyisovalerate	Amino Acid	Leucine, Isoleucine and Valine Metabolism	12129	69362	625-08-1		HMDB0000754	0.0395487	0.925923	0.955178	-0.217455	0.54618	0.636327	0.0443072	0.917033	0.964434	0.0122195	0.973274	0.982843	-0.0749771	0.859944	0.923308	-0.289733	0.416786	0.623443	0.0183976	0.965512	0.991946	-0.540914	0.106412	0.259688	0.522964	0.183557	0.42137	-0.16502	0.648689	0.743418	0.574212	0.136604	0.392737	0.0266738	0.941692	0.963064	0.323545	0.43436	0.615199	0.0113863	0.975096
2841	glycerol	Lipid	Glycerolipid Metabolism	15122	753	56-81-5	C00116	HMDB0000131	0.587585	0.125597	0.247387	0.538475	0.108311	0.176036	-0.118175	0.780476	0.878521	0.845502	0.00205965	0.0101431	0.500356	0.206656	0.437248	-0.0439223	0.904105	0.949009	0.528211	0.178403	0.388706	0.603813	0.0645249	0.188919	-0.0226303	0.957583	0.978359	0.375255	0.285283	0.416109	-0.0690352	0.87097	0.926868	0.197515	0.5844	0.702254	-0.531955	0.174774	0.334519	0.246655	0.492086
267	kynurenine	Amino Acid	Tryptophan Metabolism	15140	161166	2922-83-0	C00328	HMDB0000684	-0.197157	0.639798	0.767543	0.214877	0.551064	0.640979	-0.474207	0.235164	0.406141	0.48883	0.151652	0.232052	-0.0191824	0.964042	0.991448	0.106144	0.770408	0.866744	0.292759	0.481635	0.69235	0.348309	0.323976	0.507797	-0.208375	0.620459	0.812154	0.006901	0.984905	0.992013	-0.450002	0.263234	0.539327	0.320531	0.366544	0.508227	-0.165207	0.695826	0.823182	-0.093424	0.797409
5070	tartarate	Xenobiotics	Food Component/Plant	15336	444305;875	87-69-4;6106-24-7	C00552,C00898,C02107	HMDB0062642,HMDB0000956	0.902607	0.00214411	0.0180028	0.878689	0.000816411	0.00496378	0.936965	0.000596943	0.00948475	0.859426	0.0014368	0.00860881	0.802403	0.0165423	0.0976133	0.800538	0.00540128	0.040774	0.723694	0.0424119	0.158323	0.825309	0.00328085	0.0307207	0.903717	0.0020734	0.0463924	0.544859	0.103385	0.205706	0.94709	0.000355754	0.0158533	0.502402	0.138907	0.254167	0.918563	0.00126909	0.0156061	0.787257	0.00687062
1406	glucuronate	Carbohydrate	Aminosugar Metabolism	15443	441478;94715;23677976;65041;444791	207300-70-7	C16245	HMDB0000127	0.557296	0.151267	0.280196	0.0981015	0.787456	0.84245	0.460779	0.25054	0.423489	0.346957	0.325986	0.427708	0.263073	0.529023	0.739262	-0.056643	0.87649	0.933709	0.287505	0.489897	0.701399	0.522614	0.121182	0.279257	0.396308	0.331062	0.572561	0.284103	0.426305	0.553583	0.311706	0.452304	0.695028	0.772294	0.00884298	0.044391	0.739222	0.0361166	0.108332	0.265866	0.457812
1932	carnitine	Lipid	Carnitine Metabolism	15500	288	461-05-2	C00487,C00308	HMDB0000062	0.756437	0.0298452	0.0870992	0.543255	0.104609	0.170403	0.849438	0.00759819	0.0431167	0.641959	0.0453789	0.0911381	0.694081	0.0561576	0.190434	0.39415	0.25972	0.463878	0.534629	0.172206	0.386063	0.566086	0.0880319	0.229967	0.0879444	0.835953	0.917448	0.545323	0.103032	0.205706	0.070361	0.868508	0.925629	0.737362	0.0149469	0.0582524	0.106613	0.80161	0.889592	0.566333	0.0878629
2232	choline	Lipid	Phospholipid Metabolism	15506	305	67-48-1	C00114	HMDB0000097	0.192254	0.648308	0.775151	0.515119	0.127581	0.201887	0.0427608	0.919921	0.964434	0.430438	0.214333	0.306982	-0.377782	0.356169	0.595562	0.313486	0.377759	0.58738	-0.418286	0.302392	0.527153	0.571904	0.0840963	0.226244	-0.145234	0.731491	0.875034	0.163296	0.652164	0.746217	-0.284594	0.494499	0.721651	0.0396402	0.913423	0.942172	0.131309	0.756611	0.868185	0.0737691	0.839505
1267	xylose	Carbohydrate	Pentose Metabolism	15581	135191	609-06-3	C00181	HMDB0000098	0.722647	0.0428584	0.109834	0.735908	0.0152511	0.0353467	0.678505	0.0643309	0.160775	0.674321	0.0324725	0.0703245	0.440685	0.274461	0.512991	0.585988	0.0750424	0.22173	0.206788	0.623183	0.78365	0.443787	0.198875	0.374739	0.363453	0.376161	0.614911	0.371975	0.289853	0.421923	0.263455	0.528403	0.747522	0.338842	0.338182	0.476229	0.945682	0.000384505	0.00828433	0.715101	0.0200913
4151	1-methyladenosine	Nucleotide	Purine Metabolism, Adenine containing	15650	27476	15763-06-1	C02494	HMDB0003331	0.230866	0.582261	0.727826	0.161952	0.654878	0.728766	0.0867584	0.838143	0.911135	0.341101	0.334764	0.435254	0.72887	0.0402451	0.160531	0.614858	0.0585203	0.186745	0.657987	0.0761157	0.230938	0.490021	0.150507	0.321062	0.0955919	0.821854	0.913738	0.383796	0.273566	0.404728	-0.236834	0.572262	0.774338	0.394353	0.259453	0.390491	0.0830419	0.845011	0.922892	0.727384	0.0171225
4777	2-isopropylmalate	Xenobiotics	Food Component/Plant	15667	77	3237-44-3	C02504	HMDB0000402	0.911649	0.00161193	0.0151649	0.324365	0.36051	0.461043	0.886629	0.00334015	0.0270834	0.321606	0.364847	0.465157	0.144927	0.732043	0.852969	0.20917	0.561939	0.740316	0.480196	0.228468	0.445066	0.100152	0.783102	0.865977	-0.0601788	0.887437	0.946952	0.838778	0.00242148	0.021584	-0.106389	0.802021	0.900788	0.804259	0.00503352	0.0310186	0.821767	0.0123301	0.0534554	0.75188	0.0121369
394	3-methyl-2-oxovalerate	Amino Acid	Leucine, Isoleucine and Valine Metabolism	15676	440877;439286	1460-34-0;51829-07-3	C00671,C06008,C03465	HMDB0000491	0.639394	0.0878114	0.18798	0.164953	0.648824	0.723147	0.211378	0.615313	0.755926	0.124077	0.732721	0.79222	0.361952	0.378285	0.618212	0.0912567	0.80203	0.884056	0.347453	0.399058	0.619888	-0.115123	0.75148	0.845268	0.245474	0.557892	0.765987	0.175426	0.627849	0.725291	-0.00128032	0.997599	1	0.0676963	0.852591	0.897399	-0.263166	0.528873	0.688158	0.00622249	0.986389
72	3-methylhistidine	Amino Acid	Histidine Metabolism	15677	64969	368-16-1	C01152	HMDB0000479	0.926214	0.000949522	0.0115069	0.932196	8.51545e-05	0.00120218	0.897805	0.00246791	0.0231177	0.916812	0.000189318	0.00238806	0.658619	0.0757348	0.227204	0.649849	0.0419623	0.152294	0.638395	0.0884673	0.250456	0.57743	0.0804643	0.218241	0.610006	0.108299	0.317194	0.562654	0.090408	0.187033	0.629266	0.0945939	0.310808	0.540152	0.107003	0.219799	0.938984	0.000542224	0.00940296	0.938921	5.65404e-05
278	xanthurenate	Amino Acid	Tryptophan Metabolism	15679	5699	59-007	C02470	HMDB0000881	0.368008	0.369753	0.539728	0.485897	0.154496	0.238195	0.322593	0.435792	0.610963	0.711552	0.0210113	0.0500236	0.507918	0.198769	0.431789	0.29326	0.410875	0.615884	0.107911	0.799233	0.8999	0.317315	0.371643	0.545876	0.878582	0.00407731	0.0605752	0.00958827	0.979028	0.988612	0.490239	0.21746	0.496952	0.202347	0.575047	0.694488	0.845657	0.00816059	0.0412696	0.345535	0.328107
563	4-guanidinobutanoate	Amino Acid	Guanidino and Acetamido Metabolism	15681	500	463-003;463-00-3	C01035	HMDB0003464	0.715888	0.0458109	0.114527	0.828686	0.00304762	0.0116358	0.801959	0.0166481	0.06613	0.854289	0.00164782	0.00897565	0.733873	0.0382158	0.154159	0.576261	0.0812244	0.234213	0.796089	0.018087	0.0992005	0.558971	0.0930033	0.234459	0.522616	0.183901	0.42137	0.785311	0.00710747	0.0377323	0.678089	0.0645581	0.263028	0.800053	0.00545062	0.0324785	0.877119	0.00422172	0.0292297	0.964822	6.42133e-06
119	5-hydroxylysine	Amino Acid	Lysine Metabolism	15685	3032849	13204-98-3	C16741	HMDB0000450	-0.00315793	0.994079	1	0.172172	0.63434	0.710304	-0.171012	0.68555	0.815352	-0.0794689	0.827255	0.869586	-0.118186	0.780456	0.883115	0.328346	0.354299	0.56723	-0.051467	0.90367	0.955143	0.196991	0.585418	0.732209	-0.0285965	0.946411	0.975403	0.418795	0.22836	0.355894	-0.27789	0.505159	0.725678	0.022909	0.949913	0.96599	-0.246089	0.556874	0.708296	0.528588	0.116228
453	cystathionine	Amino Acid	Methionine, Cysteine, SAM and Taurine Metabolism	15705	439258	535-34-2	C02291	HMDB0000099	0.758115	0.0292725	0.0857782	0.865668	0.00120756	0.0060378	0.71386	0.0467201	0.134596	0.844796	0.00209568	0.0101811	0.803058	0.016387	0.0975025	0.48445	0.155911	0.337181	0.907858	0.00182307	0.030229	0.430474	0.21429	0.396161	0.746937	0.0332155	0.164837	0.793036	0.00620032	0.0351728	0.659817	0.0750171	0.280038	0.644546	0.0442391	0.123629	0.777984	0.0230052	0.0801799	0.811378	0.00438027
83	imidazole lactate	Amino Acid	Histidine Metabolism	15716	793	14403-45-3	C05568	HMDB0002320	0.569778	0.140367	0.262881	-0.237228	0.509295	0.605103	0.558785	0.149943	0.289106	0.0970537	0.789684	0.838674	0.717258	0.045203	0.172438	-0.193763	0.591702	0.760393	0.463496	0.247389	0.466635	-0.00890298	0.980526	0.994317	0.545209	0.162249	0.393798	0.159868	0.65909	0.752947	0.44154	0.273421	0.55541	0.46594	0.1747	0.302059	0.545426	0.162048	0.320045	0.164563	0.64961
47	N-acetylglutamate	Amino Acid	Glutamate Metabolism	15720	70914	1430871	C00624	HMDB0001138	0.0270766	0.949256	0.969597	0.234427	0.514456	0.609103	0.183286	0.663958	0.796004	0.586527	0.0747092	0.129141	0.409168	0.314137	0.553526	0.540887	0.106433	0.26908	0.313551	0.449488	0.669071	0.267908	0.454235	0.625006	0.688553	0.0589824	0.229518	0.51981	0.123552	0.22991	0.767643	0.0261508	0.163557	0.447672	0.194502	0.323125	0.689787	0.0583448	0.148685	0.303189	0.394451
1676	suberate (C8-DC)	Lipid	Fatty Acid, Dicarboxylate	15730	10457	505-48-6	C08278	HMDB0000893	0.569511	0.140596	0.262881	0.407311	0.242692	0.336682	0.29564	0.477128	0.636468	0.435283	0.208645	0.300633	0.60915	0.108933	0.294932	0.15232	0.674425	0.803046	0.127426	0.763649	0.877276	0.155107	0.66875	0.80049	0.0877376	0.836334	0.917448	-0.265286	0.458831	0.575132	-0.114306	0.787536	0.895556	0.138815	0.702126	0.792226	0.372092	0.364048	0.553074	0.195452	0.588411
5375	4-acetamidophenylglucuronide	Xenobiotics	Drug - Analgesics, Anesthetics	15736	83944;4022661	120595-80-4		HMDB0010316	0.901327	0.00222755	0.0181384	0.68352	0.0293201	0.059634	0.901327	0.00222755	0.021523	0.68352	0.0293201	0.064865	#NAME?	0	0	-0.155474	0.668003	0.798047	#NAME?	0	0	-0.144018	0.691415	0.810779	0.436405	0.279696	0.527006	0.30865	0.385555	0.512851	0.436405	0.279696	0.557655	0.30865	0.385555	0.527487	NA	NA	NA	0.630198	0.0508098
410	methylsuccinate	Amino Acid	Leucine, Isoleucine and Valine Metabolism	15745	10349	498-21-5		HMDB0001844	0.426569	0.291911	0.456709	0.694958	0.0257	0.0538356	0.578881	0.132703	0.262832	0.861259	0.00136644	0.00833788	0.296973	0.475048	0.697911	0.54256	0.105142	0.268881	0.579257	0.132391	0.322166	0.393207	0.260965	0.443763	0.480984	0.227594	0.47711	0.602356	0.0653462	0.152278	0.387854	0.342414	0.624186	0.530703	0.114505	0.227185	0.267358	0.522079	0.683607	0.422072	0.224361
87	anserine	Amino Acid	Histidine Metabolism	15747	112072	10030-52-1	C01262	HMDB0000194	0.530326	0.176348	0.317604	8.6622e-09	1	1	1.48891e-09	1	1	8.6622e-09	1	1	1.48891e-09	1	1	8.6622e-09	1	1	1.48891e-09	1	1	8.6622e-09	1	1	0.222934	0.595642	0.797641	2.29545e-09	1	1	1.29905e-08	1	1	0	1	1	1.29905e-08	1	1	0	1
4459	hippurate	Xenobiotics	Benzoate Metabolism	15753	464	495-69-2	C01586	HMDB0000714	0.789839	0.0197019	0.0658264	0.876572	0.000872608	0.00511404	0.740924	0.0354636	0.111213	0.828036	0.00309157	0.0129235	0.67776	0.0647382	0.205436	0.789166	0.00664379	0.0477024	0.581052	0.13091	0.319653	0.763484	0.0101748	0.0627013	0.776473	0.0234492	0.138757	0.611187	0.0604733	0.144575	0.645741	0.0837091	0.298134	0.636808	0.0477072	0.130291	0.91731	0.00132728	0.0157418	0.907321	0.00028825
407	ethylmalonate	Amino Acid	Leucine, Isoleucine and Valine Metabolism	15765	11756	601-75-2		HMDB0000622	0.832868	0.0102571	0.0444169	0.958542	1.22921e-05	0.000354013	0.769671	0.0255141	0.0885561	0.978966	8.34936e-07	0.000100053	0.794623	0.018458	0.103682	0.859442	0.00143614	0.0186852	0.769255	0.0256441	0.120291	0.965401	6.01283e-06	0.000470724	0.836147	0.00969044	0.0912941	0.900843	0.000374656	0.0074559	0.69518	0.0556057	0.241749	0.860667	0.0013889	0.0137178	0.847244	0.00792136	0.0408122	0.877798	0.000839718
1262	ribitol	Carbohydrate	Pentose Metabolism	15772	6912	488-81-3	C00532,C01904,C00474,C00379	HMDB0002917,HMDB0000508,HMDB0001851,HMDB0000568	0.204796	0.626609	0.75808	0.465934	0.174707	0.261515	0.320637	0.438739	0.612692	0.454172	0.187313	0.276946	0.259521	0.534805	0.739852	0.502888	0.138463	0.318643	0.454615	0.257762	0.478604	0.484182	0.156174	0.328285	0.233123	0.578473	0.782961	0.638636	0.046872	0.122715	0.182131	0.665981	0.828699	0.493365	0.147318	0.265024	0.0350911	0.934258	0.966896	0.622124	0.0547781
4473	benzoate	Xenobiotics	Benzoate Metabolism	15778	243	65-85-0	C00180	HMDB0001870	-0.123193	0.77134	0.862648	-0.233344	0.516458	0.609589	-0.0620413	0.883971	0.943176	-0.339514	0.337165	0.436795	-0.21636	0.606807	0.791837	0.113337	0.755236	0.858006	-0.0934422	0.825813	0.913709	-0.133223	0.713692	0.82266	-0.307733	0.458393	0.683769	0.00133044	0.99709	0.998473	-0.333209	0.419937	0.672843	0.281968	0.42994	0.562386	-0.350527	0.394613	0.587621	0.411156	0.237839
2236	glycerophosphorylcholine (GPC)	Lipid	Phospholipid Metabolism	15990	71920	28319-77-9	C00670	HMDB0000086	-0.16614	0.694172	0.80836	-0.270145	0.450328	0.549553	0.340402	0.409337	0.588885	-0.00883268	0.98068	0.984789	-0.0900382	0.832089	0.914017	-0.170974	0.636738	0.782838	-0.0478152	0.910483	0.957484	0.263247	0.462422	0.631451	-0.198707	0.637116	0.821937	-0.315834	0.374003	0.501915	-0.199514	0.635721	0.806528	-0.120814	0.739544	0.817809	-0.292058	0.482735	0.65128	-0.287464	0.420611
3159	sphingosine	Lipid	Sphingosines	17747	5280335	123-78-4	C00319	HMDB0000252	0.0826762	0.845687	0.901958	-0.330944	0.350274	0.450352	0.267651	0.521606	0.67441	0.200246	0.579109	0.657787	0.0364168	0.931779	0.972365	-0.0843697	0.816749	0.893942	-0.156428	0.711446	0.846847	0.152079	0.674914	0.804246	0.0768511	0.85647	0.929141	-0.0348465	0.923866	0.955632	-0.458285	0.253449	0.536229	0.425406	0.220333	0.353023	-0.340743	0.408837	0.590819	0.32149	0.36503
637	gamma-glutamylhistidine	Peptide	Gamma-glutamyl Amino Acid	18245	7017195	37460-15-4		HMDB0029151	-0.177846	0.673503	0.797276	0.420975	0.225695	0.320514	-0.183643	0.663332	0.796004	0.204327	0.571232	0.65193	-0.0740967	0.861576	0.923672	0.224125	0.533621	0.714813	0.0486079	0.909004	0.957341	-0.080413	0.82523	0.890838	0.431115	0.286233	0.529568	0.267927	0.454201	0.570318	0.5325	0.174249	0.438393	0.204839	0.570248	0.693336	0.494572	0.212797	0.383693	0.0698765	0.847889
4588	paraxanthine	Xenobiotics	Xanthine Metabolism	18254	4687	611-59-6	C13747	HMDB0001860	0.85083	0.00739752	0.037958	0.831926	0.00283525	0.0110963	0.87349	0.00459382	0.0329232	0.794615	0.0060256	0.0206305	0.900353	0.00229247	0.0372807	0.539963	0.10715	0.26911	0.865822	0.00544777	0.0539481	0.6219	0.0548911	0.172823	0.669524	0.0693454	0.250764	0.273227	0.444972	0.566653	0.685091	0.0607944	0.258014	0.277876	0.436947	0.566617	0.828442	0.0110548	0.0488196	0.889094	0.000577828
219	gentisate	Amino Acid	Tyrosine Metabolism	18280	3469	490-79-9	C00628	HMDB0000152	0.811094	0.0145554	0.053645	0.359606	0.307438	0.404552	0.696775	0.0548107	0.146778	0.347785	0.324754	0.426871	0.254573	0.542897	0.745439	-0.134223	0.71162	0.827371	0.44523	0.268955	0.487951	-0.177113	0.624492	0.764446	0.68331	0.0617387	0.237661	0.529712	0.115311	0.220326	0.358852	0.382685	0.650955	0.391158	0.263681	0.394428	0.526216	0.180353	0.341041	0.56346	0.0898468
4463	2-hydroxyhippurate (salicylurate)	Xenobiotics	Benzoate Metabolism	18281	10253	487-54-7	C07588	HMDB0000840	0.978063	2.59584e-05	0.00130832	0.912082	0.000234811	0.0024073	0.975158	3.76145e-05	0.00154521	0.928571	0.000104415	0.00181799	0.969544	6.9021e-05	0.00308006	0.303212	0.394413	0.602529	0.983156	1.17977e-05	0.000647056	0.326849	0.356628	0.542466	0.959915	0.000156225	0.00932142	0.606917	0.0627983	0.147209	0.959066	0.00016625	0.010776	0.486142	0.154258	0.273268	0.987858	4.43471e-06	0.000394135	0.97742	1.10683e-06
4902	quinate	Xenobiotics	Food Component/Plant	18335	6508	77-95-2	C00296	HMDB0003072	0.981603	1.53512e-05	0.00101546	0.904739	0.000320704	0.00278265	0.974877	3.89005e-05	0.00154521	0.911449	0.000241454	0.002846	0.828657	0.0110151	0.080523	0.802389	0.00521605	0.0402701	0.83334	0.0101744	0.0715739	0.809229	0.00457068	0.0370277	0.733048	0.0385462	0.178059	0.868879	0.00110062	0.0137008	0.731752	0.0390681	0.19593	0.886875	0.000623737	0.00989348	0.89635	0.00257191	0.0226632	0.947832	3.04181e-05
298	indolelactate	Amino Acid	Tryptophan Metabolism	18349	92904	832-97-3	C02043	HMDB0000671	0.468681	0.241432	0.397751	0.126906	0.726821	0.791099	0.296363	0.475999	0.636148	-0.0386539	0.915571	0.945827	0.269539	0.518559	0.735078	0.475637	0.164697	0.345767	0.311753	0.452233	0.671754	0.469855	0.170619	0.345705	0.568279	0.141653	0.37111	0.274417	0.442911	0.565985	0.404796	0.319844	0.596986	0.0819833	0.821862	0.879266	0.223956	0.593912	0.740827	0.320764	0.366175
1679	azelate (C9-DC)	Lipid	Fatty Acid, Dicarboxylate	18362	2266	123-99-9	C08261	HMDB0000784	0.764509	0.0271538	0.0833562	0.494417	0.146323	0.226079	0.233482	0.57787	0.727425	0.364356	0.300619	0.402505	0.354798	0.388473	0.627534	-0.308531	0.385748	0.592536	0.299883	0.470521	0.688873	-0.251776	0.482845	0.647084	-0.29903	0.471845	0.700915	0.222117	0.53739	0.637103	-0.580126	0.131673	0.384415	0.487488	0.152949	0.272288	-0.239376	0.56802	0.719897	0.375714	0.284646
639	gamma-glutamylleucine	Peptide	Gamma-glutamyl Amino Acid	18369	151023	2566-39-4		HMDB0011171	0.0437638	0.918048	0.952691	0.243051	0.498637	0.594402	0.253281	0.545018	0.69463	0.299815	0.399997	0.495917	0.0100957	0.981072	0.997842	0.299476	0.400556	0.609115	0.364202	0.375105	0.60509	-0.19869	0.582122	0.72993	-0.1174	0.78189	0.895733	0.16619	0.646335	0.741898	0.193238	0.646598	0.809131	0.207502	0.565134	0.691305	-0.0918829	0.828687	0.912069	0.335146	0.343815
440	methionine sulfoxide	Amino Acid	Methionine, Cysteine, SAM and Taurine Metabolism	18374	158980	3226-65-1	C02989	HMDB0002005	0.432265	0.284806	0.448537	0.36958	0.293215	0.388799	0.472663	0.236908	0.408166	0.119872	0.741515	0.799324	0.65405	0.0785109	0.234547	0.0118048	0.974181	0.98794	0.842711	0.0086167	0.0675132	-0.284801	0.425118	0.595571	0.0879833	0.835881	0.917448	0.344213	0.330085	0.460079	0.085714	0.840072	0.912701	0.11497	0.751801	0.825036	0.0748336	0.86021	0.928114	0.706951	0.0222464
4590	theophylline	Xenobiotics	Xanthine Metabolism	18394	2153	58-55-9	C07130	HMDB0001889	0.763	0.0276451	0.08387	0.810514	0.00445613	0.0149926	0.812516	0.0142456	0.0606286	0.873058	0.000971991	0.00698861	0.795193	0.0183131	0.103682	0.619258	0.0562347	0.182699	0.76233	0.0278647	0.127356	0.533925	0.111911	0.26986	0.698425	0.053995	0.218075	0.36023	0.306538	0.439127	0.73119	0.039296	0.19593	0.414959	0.233093	0.362198	0.754572	0.0304893	0.0967763	0.81141	0.0043775
3453	glycocholate	Lipid	Primary Bile Acid Metabolism	18476	10140	475-31-0;863-57-0	C01921	HMDB0000138	0.744969	0.0339414	0.095169	0.717657	0.0194463	0.0426136	0.882606	0.00369691	0.0281201	0.809993	0.00450234	0.016592	0.65888	0.075578	0.227204	0.59502	0.0695841	0.211329	0.793121	0.0188432	0.101782	0.673913	0.0326177	0.120212	0.607395	0.11024	0.319561	0.760317	0.0106863	0.0464022	0.722636	0.0428635	0.20091	0.757134	0.0112183	0.0518116	0.698333	0.0540405	0.141339	0.582967	0.076929
1220	1,5-anhydroglucitol (1,5-AG)	Carbohydrate	Glycolysis, Gluconeogenesis, and Pyruvate Metabolism	20675	64960	154-58-5	C07326	HMDB0002712	0.846846	0.00798104	0.0382983	0.552339	0.097795	0.160153	0.818352	0.013017	0.0573865	0.551966	0.098069	0.163258	0.794183	0.0185703	0.103682	0.460562	0.1804	0.367976	0.820078	0.0126668	0.0785342	0.522235	0.121501	0.279257	0.790465	0.0195362	0.128329	0.337264	0.340581	0.46749	0.740183	0.0357471	0.191706	0.2889	0.418188	0.551874	0.73275	0.0386658	0.114072	0.360649	0.305934
1671	maleate	Lipid	Fatty Acid, Dicarboxylate	20676	444266	110-16-7	C01384	HMDB0000176	0.855662	0.00672728	0.0361654	0.505574	0.136026	0.211819	0.934051	0.000682063	0.00995092	0.431223	0.213405	0.306263	0.297745	0.473845	0.697577	0.416959	0.230618	0.432492	0.531663	0.175055	0.386063	0.235738	0.512038	0.676068	0.34757	0.398889	0.625814	0.830628	0.00291897	0.0231593	0.332077	0.421616	0.673898	0.870019	0.00106438	0.0123777	0.80521	0.015883	0.0613741	0.850908	0.00179849
5203	tartronate (hydroxymalonate)	Xenobiotics	Food Component/Plant	20693	45	80-69-3	C02287	HMDB0035227	0.214359	0.61022	0.749669	0.636687	0.0477627	0.0886318	0.67495	0.0662892	0.162638	0.256896	0.473681	0.567225	0.137532	0.745361	0.862541	-0.171343	0.635999	0.782838	0.457181	0.254742	0.476722	0.130642	0.719047	0.824909	-0.419166	0.301271	0.542981	0.734278	0.0155975	0.0593484	0.0571689	0.893042	0.93981	0.276908	0.438612	0.567754	-0.546959	0.160633	0.319023	-0.197631	0.584175
4353	oxalate (ethanedioate)	Cofactors and Vitamins	Ascorbate and Aldarate Metabolism	20694	971	144-62-7	C00209	HMDB0002329	0.520519	0.185985	0.331618	0.38681	0.269494	0.367492	0.507505	0.199196	0.358753	0.437779	0.20575	0.297607	0.540668	0.166484	0.382757	0.0701032	0.847401	0.913564	0.536312	0.170601	0.383717	-0.127647	0.725277	0.827412	0.416657	0.304476	0.545273	0.632192	0.0498603	0.128338	0.196113	0.641607	0.808243	0.664964	0.0359077	0.109238	-0.0257405	0.951758	0.97789	0.419461	0.227544
4892	erythritol	Xenobiotics	Food Component/Plant	20699	222285	149-32-6	C00503	HMDB0002994	0.208798	0.619734	0.754496	0.828585	0.00305441	0.0116358	0.531888	0.174839	0.325546	0.772407	0.00882668	0.026778	0.18105	0.667877	0.824978	-0.308101	0.386445	0.592536	0.352592	0.39164	0.617887	-0.313002	0.378536	0.549144	0.389953	0.339578	0.580282	0.0184349	0.959687	0.976863	0.163258	0.699287	0.84365	0.0691258	0.849508	0.896772	0.209983	0.617702	0.759837	0.274058	0.443533
4918	glucoheptose	Xenobiotics	Food Component/Plant	20705	76599	62475-58-5			8.09149e-09	1	1	0.0892625	0.806287	0.858767	8.09149e-09	1	1	-0.187699	0.603571	0.680199	0.481025	0.227548	0.460252	0.204275	0.571333	0.74585	0.177867	0.673467	0.819898	0.482661	0.157671	0.32951	-6.23237e-09	1	1	0.30812	0.386414	0.512851	NA	NA	NA	-0.303545	0.393868	0.533085	0.0216302	0.959456	0.97798	0.377461	0.282231
4770	2,3-dihydroxypyridine	Xenobiotics	Food Component/Plant	21132	28115	16867-04-2			0.957481	0.00018609	0.00531758	0.775846	0.00834267	0.0230353	0.936172	0.000619366	0.0096271	0.7647	0.00998308	0.0288266	0.448069	0.265544	0.504779	0.855056	0.00161499	0.0186852	0.51529	0.191235	0.405804	0.834456	0.00267696	0.02796	0.60614	0.111179	0.320984	0.866453	0.00118077	0.0141262	0.735363	0.0376238	0.194892	0.873669	0.000954135	0.012069	0.839841	0.00907645	0.0442011	0.895724	0.000455308
1665	adipate	Lipid	Fatty Acid, Dicarboxylate	21134	196	124-04-9	C06104	HMDB0000448	0.799311	0.0172879	0.060004	-0.0749694	0.836923	0.880972	0.117939	0.780907	0.878521	0.580466	0.078513	0.134728	0.49946	0.207601	0.437248	-0.16166	0.655467	0.792298	-0.366392	0.372021	0.60509	-0.704726	0.0228616	0.106388	0.559492	0.149317	0.380038	-0.13837	0.703044	0.791884	-0.179165	0.671185	0.83188	0.472147	0.168257	0.293027	0.278036	0.504926	0.669366	0.032194	0.929649
5038	saccharin	Xenobiotics	Food Component/Plant	21151	5143	81-07-2	C12283	HMDB0029723	0.590804	0.123025	0.243664	0.78611	0.00700957	0.0206339	0.611277	0.107362	0.223151	0.662873	0.0367078	0.0765011	0.411632	0.310942	0.552271	0.61525	0.0583138	0.186745	0.257688	0.537798	0.73508	0.599679	0.066872	0.192434	0.340843	0.408691	0.633383	0.893053	0.000502117	0.00860235	0.402591	0.322741	0.600821	0.824422	0.00334424	0.0241119	0.608491	0.109423	0.242367	0.790897	0.00644274
1960	2-hydroxyoctanoate	Lipid	Fatty Acid, Monohydroxy	22036	5312860;6995013;94180	617-73-2		HMDB0002264	0.539063	0.167994	0.306418	0.348552	0.323615	0.421344	0.480804	0.227793	0.396282	0.239231	0.505617	0.598911	0.776614	0.0234078	0.116911	0.247912	0.489811	0.684211	0.801199	0.0168301	0.095237	0.353341	0.316554	0.500997	0.215929	0.607543	0.802584	0.567378	0.087148	0.182909	0.30936	0.455896	0.698173	0.571291	0.0845054	0.186325	0.417049	0.303973	0.483501	0.501383	0.139841
343	4-methyl-2-oxopentanoate	Amino Acid	Leucine, Isoleucine and Valine Metabolism	22116	70	816-66-0	C00233	HMDB0000695	-0.388223	0.341914	0.510911	0.461273	0.17964	0.266682	-0.826788	0.0113626	0.0564185	0.351436	0.319353	0.422086	-0.704546	0.0510345	0.181287	0.484456	0.155905	0.337181	-0.742747	0.0347726	0.141673	0.211912	0.556704	0.714206	0.475647	0.233545	0.479243	0.367111	0.296702	0.428828	0.137329	0.745727	0.875953	0.307679	0.38713	0.528638	-0.023527	0.955903	0.97798	0.471848	0.168564
151	phenyllactate (PLA)	Amino Acid	Phenylalanine Metabolism	22130	3848	828-01-3	C05607	HMDB0000779,HMDB0000563	0.224944	0.592241	0.734563	0.443216	0.199523	0.290803	0.0999216	0.81389	0.896659	0.29275	0.411728	0.509522	0.271528	0.515355	0.73451	0.166334	0.646044	0.787886	0.317601	0.443332	0.662674	0.116802	0.747954	0.843935	0.534122	0.172691	0.406734	0.499001	0.142037	0.252588	0.455846	0.256311	0.538135	0.418218	0.229068	0.360607	0.527895	0.178711	0.339743	0.827078	0.00315711
493	homoarginine	Amino Acid	Urea cycle; Arginine and Proline Metabolism	22137	9085	156-86-5	C01924	HMDB0000670	-0.046098	0.913689	0.949546	0.52577	0.118549	0.190101	-0.0135565	0.974585	0.995469	0.545794	0.102675	0.168162	-0.201702	0.631941	0.810412	0.463499	0.177274	0.365755	-0.12719	0.764079	0.877276	0.46604	0.174596	0.347744	-0.107315	0.800324	0.897612	0.378439	0.280884	0.410523	-0.0877989	0.836221	0.912701	0.422148	0.224268	0.357738	-0.29615	0.476332	0.64962	0.353643	0.316111
494	homocitrulline	Amino Acid	Urea cycle; Arginine and Proline Metabolism	22138	65072	1190-49-4	C02427	HMDB0000679	0.524358	0.18218	0.326463	-0.0379775	0.917044	0.93922	0.33135	0.422696	0.598946	-0.0324707	0.929045	0.955195	0.269341	0.518879	0.735078	0.200693	0.578243	0.751567	0.275072	0.509666	0.716119	0.102483	0.778158	0.863715	0.786243	0.0206703	0.132142	0.0636464	0.861336	0.910519	0.482938	0.225434	0.50387	0.107745	0.767025	0.836649	0.704896	0.0508682	0.135967	0.183143	0.612543
461	cysteine s-sulfate	Amino Acid	Methionine, Cysteine, SAM and Taurine Metabolism	22176	115015	1637-71-4	C05824	HMDB0000731	0.0470211	0.911965	0.949546	0.289626	0.416967	0.520306	0.0821591	0.846643	0.915809	0.134816	0.710391	0.776248	0.0879739	0.835898	0.915385	0.101604	0.780021	0.869341	0.527788	0.178816	0.388706	0.274275	0.443157	0.613275	0.0224809	0.957863	0.978359	-0.0298749	0.934707	0.962708	-0.217466	0.604925	0.794206	-0.345448	0.328236	0.467703	0.0600654	0.887648	0.933935	-0.269784	0.450957
37	N-acetylaspartate (NAA)	Amino Acid	Alanine and Aspartate Metabolism	22185	65065	997-55-7;997-55-7	C01042	HMDB0000812	-0.0167106	0.968673	0.983809	-0.159237	0.660368	0.733385	0.0286083	0.946389	0.979259	-0.304348	0.392555	0.490865	0.188781	0.654355	0.824003	-0.569349	0.0858103	0.237883	0.695	0.0556955	0.189099	0.223105	0.535533	0.696966	0.604206	0.112635	0.322588	0.345929	0.327518	0.458271	0.384895	0.346429	0.624186	0.0742009	0.838576	0.892841	0.265059	0.525801	0.687214	-0.0528227	0.884772
5071	theanine	Xenobiotics	Food Component/Plant	22206	439378	3081-61-6	C01047	HMDB0034365	NA	NA	NA	0.906704	0.000295776	0.00274477	0.499636	0.207415	0.367995	0.893087	0.00050149	0.00450715	-0.23462	0.575965	0.772184	0.80003	0.00545291	0.040774	-0.23462	0.575965	0.764911	0.73343	0.0157797	0.0812655	NA	NA	NA	0.759176	0.0108749	0.0464596	0.357916	0.384018	0.650955	0.74893	0.0126749	0.0548201	0.341316	0.407998	0.590819	0.886003	0.000642484
3452	cholate	Lipid	Primary Bile Acid Metabolism	22842	221493	81-25-4	C00695	HMDB0000619	0.724377	0.0421217	0.108726	0.564579	0.0890706	0.148451	0.683502	0.0616365	0.156707	0.54462	0.103566	0.168638	0.0298038	0.944151	0.982688	0.390614	0.264404	0.468798	0.0966568	0.819894	0.909152	0.643181	0.044838	0.151843	-0.228428	0.586363	0.789166	0.575638	0.0816313	0.17489	-0.44077	0.274358	0.555731	0.593177	0.0706762	0.168105	0.768985	0.0257285	0.0854812	0.649404	0.0421501
299	indoleacetate	Amino Acid	Tryptophan Metabolism	27513	802	6505-45-9	C00954	HMDB0000197	0.490805	0.216848	0.373033	0.1204	0.740409	0.801646	0.435347	0.280998	0.450478	0.210231	0.559912	0.646191	0.563937	0.145412	0.354349	0.147057	0.68518	0.810477	0.636535	0.0896966	0.251786	0.165602	0.647517	0.782389	0.296641	0.475566	0.702939	0.544809	0.103423	0.205706	0.238491	0.569496	0.774338	0.578092	0.0800364	0.180976	0.0734124	0.862846	0.928114	0.434659	0.209373
4314	1-methylnicotinamide	Cofactors and Vitamins	Nicotinate and Nicotinamide Metabolism	27665	457	1005-24-9	C02918	HMDB0000699	0.640218	0.0872722	0.187386	0.778979	0.00791819	0.0220973	0.707471	0.0496545	0.137249	0.780727	0.00768813	0.0244733	0.770439	0.0252757	0.121607	0.537286	0.109245	0.272354	0.90018	0.00230412	0.0322124	0.580248	0.078652	0.217916	0.447766	0.265907	0.515267	0.730772	0.0163606	0.0610166	0.47024	0.239655	0.525767	0.626842	0.0524355	0.138483	0.490625	0.217042	0.388707	0.707039	0.0222224
322	3-indoxyl sulfate	Amino Acid	Tryptophan Metabolism	27672	10258	2642-37-7		HMDB0000682	0.683899	0.0614253	0.143059	0.906416	0.000299331	0.00274477	0.709983	0.0484882	0.136553	0.902487	0.000351141	0.00365899	0.874402	0.00449839	0.0533197	0.668384	0.0346251	0.138116	0.733428	0.0383935	0.147775	0.691407	0.026789	0.110393	0.684794	0.0609511	0.235897	0.571336	0.0844752	0.178337	0.692574	0.0569193	0.244479	0.64794	0.0427724	0.120937	0.848167	0.00778441	0.0406548	0.816761	0.00392839
2	N-acetylglycine	Amino Acid	Glycine, Serine and Threonine Metabolism	27710	10972	543-24-8		HMDB0000532	0.498014	0.209132	0.362056	0.653485	0.0404472	0.0776587	0.256974	0.538965	0.689374	0.50368	0.137742	0.216237	0.288616	0.488145	0.714213	0.441994	0.200913	0.391999	0.154346	0.715165	0.847031	0.548426	0.100695	0.247784	0.106052	0.802639	0.897952	0.522513	0.121267	0.228008	0.13061	0.757877	0.88303	0.410369	0.238828	0.367153	-0.145745	0.730574	0.851538	0.373116	0.288258
528	creatine	Amino Acid	Creatine Metabolism	27718	586	57-00-1	C00300	HMDB0000064	0.815711	0.0135643	0.0510447	0.974129	1.89984e-06	0.000105222	0.833955	0.0100671	0.0514141	0.969056	3.86447e-06	0.00019126	0.853869	0.00697134	0.0691324	0.9327	8.27046e-05	0.00371137	0.847542	0.00787703	0.0638219	0.913295	0.000222447	0.00729021	0.522626	0.183891	0.42137	0.961502	9.17361e-06	0.000662335	0.623792	0.0983811	0.31745	0.955828	1.57898e-05	0.00091038	0.570005	0.140173	0.291413	0.925962	0.000120139
1372	galactonate	Carbohydrate	Fructose, Mannose and Galactose Metabolism	27719	12310779;128869	299-28-5	C15930,C00880	HMDB0000565	0.699056	0.0536852	0.130561	0.18491	0.609059	0.690587	0.382721	0.349392	0.523722	0.324015	0.361059	0.462747	0.40697	0.317	0.55475	0.172733	0.63322	0.782838	0.440362	0.274855	0.493631	0.682033	0.0298149	0.115307	0.740125	0.0357692	0.17288	0.0288461	0.936952	0.963645	0.321266	0.437792	0.683032	0.202724	0.574321	0.694488	0.667575	0.0704631	0.172162	0.556167	0.0950103
1263	ribonate	Carbohydrate	Pentose Metabolism	27731	5460677	1255190	C01685	HMDB0000867	-0.34896	0.396877	0.567534	0.463754	0.177004	0.263312	-0.321119	0.438013	0.612692	0.714281	0.0203014	0.0488184	-0.575758	0.135305	0.342508	0.339345	0.33742	0.550608	-0.625014	0.097528	0.266427	0.434699	0.209326	0.389985	0.0503229	0.905804	0.955094	0.549048	0.10023	0.201741	-0.130573	0.757944	0.88303	0.533305	0.112408	0.225191	-0.270188	0.517512	0.680132	0.370983	0.291243
4350	threonate	Cofactors and Vitamins	Ascorbate and Aldarate Metabolism	27738	5460407;151152	70753-61-6	C01620	HMDB0000943,HMDB0062620	0.0988156	0.815923	0.887295	0.255656	0.475894	0.569175	0.168694	0.689648	0.816388	-0.264364	0.460453	0.554549	0.121157	0.775044	0.883115	0.109422	0.763484	0.861921	0.321313	0.437721	0.655662	0.284144	0.426234	0.595571	0.19918	0.636297	0.821937	0.416569	0.2311	0.358826	0.419016	0.301462	0.579621	0.192642	0.593889	0.707758	0.244752	0.559087	0.709841	0.571806	0.0841614
71	1-methylhistidine	Amino Acid	Histidine Metabolism	30460	92105	332-80-9	C01152	HMDB0000001	-0.821411	0.0124005	0.0489384	0.532247	0.113257	0.182837	-0.619146	0.101663	0.216981	0.510445	0.131675	0.207619	-0.386838	0.34379	0.581672	0.296572	0.405361	0.611448	-0.25546	0.541443	0.73778	0.528453	0.116339	0.27455	-0.358332	0.383425	0.621102	0.650384	0.041737	0.1159	-0.242652	0.562572	0.769929	0.660534	0.0376166	0.111611	0.0104783	0.980355	0.987298	0.560522	0.0919047
4964	N-(2-furoyl)glycine	Xenobiotics	Food Component/Plant	31536	21863	5657-19-2;5657-19-2		HMDB0000439	0.965098	0.000103529	0.00336469	0.88191	0.000736084	0.00469009	0.972956	4.84508e-05	0.00182328	0.8647	0.00124123	0.00788086	0.43304	0.283846	0.517005	0.481783	0.15854	0.340814	0.533769	0.17303	0.386063	0.412395	0.236287	0.419382	0.111414	0.792821	0.897612	0.797993	0.0056636	0.0332449	0.133683	0.752315	0.880789	0.80673	0.00479938	0.03014	0.958548	0.000172568	0.00625809	0.892337	0.000515225
4448	pyridoxate	Cofactors and Vitamins	Vitamin B6 Metabolism	31555	6723	82-82-6	C00847	HMDB0000017	0.850257	0.00747977	0.037958	0.90536	0.000312668	0.00277927	0.778172	0.0229504	0.0820478	0.871645	0.0010142	0.00706139	0.531957	0.174772	0.393066	0.400616	0.251274	0.452195	0.572288	0.13823	0.329626	0.355981	0.312694	0.498784	0.374827	0.360251	0.600687	0.529659	0.115354	0.220326	0.0913954	0.829586	0.909991	0.402981	0.248223	0.37837	0.616245	0.103744	0.23491	0.861527	0.00135638
3349	androsterone sulfate	Lipid	Androgenic Steroids	31591	159663	2479-86-9		HMDB0002759	0.349696	0.395813	0.567147	0.874535	0.000929247	0.0051466	0.355154	0.387964	0.567268	0.889959	0.000560618	0.00497635	0.274575	0.510462	0.732383	0.920826	0.000156116	0.00560456	0.209767	0.618072	0.78365	0.881764	0.000739593	0.0147233	0.213968	0.610886	0.805515	0.850543	0.00181529	0.017954	0.102092	0.809904	0.903658	0.863011	0.00130162	0.0136483	0.0889422	0.834111	0.913795	0.883638	0.000695424
1705	3-carboxy-4-methyl-5-propyl-2-furanpropanoate (CMPF)	Lipid	Fatty Acid, Dicarboxylate	31787	123979	86879-39-2		HMDB0061112	0.744403	0.034152	0.0953856	0.774835	0.00848289	0.0232231	0.733438	0.0383897	0.117302	0.793429	0.00615653	0.0208074	0.761697	0.0280737	0.128375	0.754559	0.0116621	0.0703646	0.741417	0.0352761	0.142101	0.773442	0.00867905	0.0558714	0.770756	0.0251776	0.141885	0.758494	0.0109888	0.04667	0.741349	0.0353018	0.191706	0.78329	0.00735945	0.0405051	0.731381	0.0392185	0.114873	0.738327	0.0147473
1772	propionylglycine (C3)	Lipid	Fatty Acid Metabolism (also BCAA Metabolism)	31932	98681	21709-90-0		HMDB0000783	-0.0207075	0.961185	0.978984	0.028738	0.937188	0.95442	0.0315076	0.940962	0.97647	0.234597	0.514142	0.605021	-0.095551	0.821929	0.911278	0.0301193	0.934174	0.960941	0.0807505	0.84925	0.923581	-0.0602899	0.868594	0.919613	0.205564	0.625288	0.814916	0.308383	0.385987	0.512851	0.193092	0.646851	0.809131	0.278024	0.436693	0.566617	-0.109693	0.79597	0.889592	0.468192	0.172346
1995	5-hydroxyhexanoate	Lipid	Fatty Acid, Monohydroxy	31938	170748	44843-89-2		HMDB0000525,HMDB0000409	0.896278	0.00257716	0.0193965	0.714569	0.0202274	0.0439992	0.703933	0.0513261	0.139752	0.659487	0.0380283	0.0788017	0.859162	0.00626695	0.0648493	0.661113	0.0373901	0.145114	0.734902	0.0378061	0.147408	0.265465	0.458518	0.628501	0.87935	0.00400285	0.0605752	0.760809	0.0106057	0.0464022	0.947646	0.000344805	0.0158533	0.755956	0.0114198	0.052112	0.814567	0.0138058	0.0567393	0.801805	0.00527394
1984	3-hydroxysebacate	Lipid	Fatty Acid, Monohydroxy	31943	3017884	73141-46-5		HMDB0000350	0.720469	0.0437969	0.110554	0.766996	0.00962812	0.025675	0.726413	0.041265	0.123836	0.752329	0.0120563	0.0333402	0.38045	0.352502	0.592203	0.597021	0.0684108	0.20991	0.613487	0.105743	0.282379	0.619819	0.0559476	0.174564	0.335495	0.416555	0.640167	0.462101	0.178758	0.29945	0.202165	0.631143	0.80358	0.561869	0.0909577	0.194601	0.585897	0.126957	0.269453	0.605872	0.063376
181	3-(4-hydroxyphenyl)lactate (HPLA)	Amino Acid	Tyrosine Metabolism	32197	9378	6482-98-0	C03672	HMDB0000755	0.413641	0.308349	0.477207	0.602532	0.0652465	0.11657	0.323552	0.434349	0.610136	0.632585	0.0496742	0.0966337	0.453891	0.258617	0.49638	0.546232	0.102344	0.267517	0.294733	0.478545	0.690693	0.508478	0.133422	0.297708	0.550243	0.157624	0.389283	0.580896	0.0782392	0.170661	0.453335	0.259274	0.538135	0.653221	0.0405563	0.116498	0.482131	0.226325	0.402293	0.452474	0.189175
1840	acetylcarnitine (C2)	Lipid	Fatty Acid Metabolism (Acyl Carnitine, Short Chain)	32198	7045767	5080-50-2	C02571	HMDB0000201	-0.147166	0.728023	0.836875	-0.443699	0.198975	0.290592	0.225231	0.591757	0.738406	-0.495007	0.145767	0.224907	-0.26367	0.528055	0.739262	-0.320368	0.366802	0.578821	-0.21153	0.615054	0.783096	-0.186281	0.606359	0.751177	-0.587469	0.12569	0.348815	-0.486807	0.153611	0.266852	-0.315676	0.446254	0.688699	-0.511574	0.130679	0.246648	0.0897837	0.832558	0.913795	-0.472352	0.168046
1844	hexanoylcarnitine (C6)	Lipid	Fatty Acid Metabolism (Acyl Carnitine, Medium Chain)	32328	6426853	6920-35-0		HMDB0000756	0.0849448	0.841493	0.899354	-0.091375	0.801778	0.85523	0.181983	0.66624	0.796591	-0.342346	0.332888	0.43436	-0.179949	0.669809	0.824978	-0.0610714	0.866903	0.926245	0.00964915	0.981909	1	-0.300395	0.399041	0.567538	0.117698	0.781346	0.895733	-0.448738	0.193312	0.312453	0.128934	0.760915	0.884575	-0.599228	0.0671319	0.16444	-0.000674561	0.998735	1	-0.11315	0.755629
91	1-methyl-4-imidazoleacetate	Amino Acid	Histidine Metabolism	32350	75810	2625-49-2	C05828	HMDB0002820	0.484635	0.223567	0.380596	0.573918	0.0827609	0.14105	0.663069	0.0730878	0.174775	0.696618	0.0252015	0.0571605	0.45389	0.258618	0.49638	0.633256	0.0493585	0.167167	0.485826	0.222262	0.437229	0.641598	0.0455396	0.15343	0.693406	0.0564977	0.221051	0.574999	0.0820494	0.175265	0.733743	0.0382677	0.194892	0.622444	0.0546168	0.142677	0.513421	0.19313	0.358526	0.663066	0.0366335
1418	N-acetylneuraminate	Carbohydrate	Aminosugar Metabolism	32377	439197	131-48-6	C00270	HMDB0000230	0.270732	0.516636	0.675311	-0.210016	0.560323	0.650512	0.312578	0.450973	0.621283	-0.026769	0.941485	0.961545	0.282135	0.498398	0.723286	-0.440917	0.202142	0.392979	0.338406	0.412266	0.634872	0.522409	0.121355	0.279257	-0.239978	0.567019	0.770056	-0.135276	0.709439	0.795365	-0.500046	0.206983	0.479132	-0.00494295	0.989188	0.994706	-0.49983	0.207211	0.378732	-0.49935	0.141714
1686	dodecanedioate (C12)	Lipid	Fatty Acid, Dicarboxylate	32388	12736	693-23-2	C02678	HMDB0000623	0.143655	0.734329	0.841401	0.394374	0.259425	0.356462	0.451566	0.261372	0.433599	0.442387	0.200465	0.291181	-0.138696	0.74326	0.861506	-0.0386192	0.915646	0.950425	-0.0051094	0.99042	1	0.0112404	0.975415	0.991924	0.184312	0.662162	0.837983	0.716913	0.0196325	0.0691445	0.383802	0.347918	0.624186	0.746962	0.013043	0.0555453	0.215215	0.608759	0.752744	0.30569	0.390365
163	N-acetyltyrosine	Amino Acid	Tyrosine Metabolism	32390	68310	537-55-3		HMDB0000866	0.579899	0.13186	0.256894	0.414073	0.234193	0.326781	0.218462	0.60323	0.743637	0.679407	0.0307025	0.0674093	0.390913	0.338285	0.57859	0.26294	0.462962	0.662988	0.529275	0.177368	0.388706	0.296137	0.406084	0.572968	0.609685	0.108537	0.317194	0.538546	0.108256	0.212971	0.377034	0.357201	0.629119	0.598336	0.0676468	0.164441	0.469434	0.240573	0.416173	0.486131	0.154268
4593	1,3-dimethylurate	Xenobiotics	Xanthine Metabolism	32391	70346	944-73-0		HMDB0001857	0.748416	0.0326762	0.0930816	0.964923	6.34868e-06	0.000217669	0.730542	0.0395596	0.119346	0.940536	5.08935e-05	0.00107625	0.795332	0.018278	0.103682	0.571094	0.0846372	0.237883	0.657025	0.0766968	0.231363	0.518002	0.125095	0.284523	0.820491	0.0125841	0.108556	0.573091	0.0833072	0.176905	0.808816	0.0150608	0.131886	0.59632	0.0688199	0.16625	0.878289	0.00410597	0.0292297	0.837109	0.00251793
405	3-hydroxy-2-ethylpropionate	Amino Acid	Leucine, Isoleucine and Valine Metabolism	32397	188979	4374-62-3		HMDB0000396	0.727378	0.0408624	0.106634	0.176707	0.6253	0.703463	0.623874	0.0983241	0.214615	0.284059	0.42638	0.525844	0.00131816	0.997528	1	0.0970479	0.789696	0.875338	0.0261655	0.950962	0.985517	0.41342	0.235007	0.419382	0.444226	0.270167	0.515267	-0.0553903	0.879205	0.923997	0.248347	0.553141	0.765316	0.0233478	0.948955	0.96599	-0.105031	0.804511	0.889592	0.00175146	0.996169
1681	sebacate (C10-DC)	Lipid	Fatty Acid, Dicarboxylate	32398	5192	111-20-6	C08277	HMDB0000792	0.208286	0.620612	0.754496	0.668802	0.0344704	0.0685598	0.508925	0.19773	0.357013	0.500215	0.140915	0.219778	0.249786	0.550768	0.753166	0.252485	0.481572	0.680647	0.345261	0.402241	0.623474	0.0765009	0.83363	0.896879	-0.082552	0.845917	0.921882	0.486659	0.153754	0.266852	0.231897	0.580531	0.776929	0.605879	0.0633724	0.157557	0.0413968	0.92247	0.958883	0.326266	0.357537
4320	trigonelline (N'-methylnicotinate)	Cofactors and Vitamins	Nicotinate and Nicotinamide Metabolism	32401	5570	535-83-1	C01004	HMDB0000875	0.939252	0.000535237	0.00874082	0.861391	0.0013615	0.00657906	0.915967	0.0013916	0.0157935	0.817944	0.00383374	0.0149812	0.70092	0.0527763	0.183372	0.586277	0.0748639	0.22173	0.682958	0.0619265	0.199382	0.629076	0.0513494	0.165341	0.784632	0.0211137	0.132609	0.483081	0.157257	0.270978	0.734391	0.0380092	0.194892	0.592446	0.0711123	0.168105	0.900701	0.00226909	0.0204753	0.87645	0.000875905
3336	dehydroepiandrosterone sulfate (DHEA-S)	Lipid	Androgenic Steroids	32425	12594	651-48-9	C04555	HMDB0001032	0.499172	0.207905	0.360806	0.625354	0.0531667	0.0965865	0.448038	0.265581	0.437536	0.629069	0.0513528	0.0992545	0.409741	0.313392	0.553526	0.710337	0.0213328	0.103493	0.511398	0.195193	0.410373	0.639184	0.0466237	0.15509	0.589394	0.124147	0.345873	0.591012	0.071973	0.162389	0.532	0.174731	0.438393	0.588066	0.0737629	0.172426	0.47217	0.237465	0.413843	0.638798	0.0467987
4598	3-methylxanthine	Xenobiotics	Xanthine Metabolism	32445	70639	1076-22-8	C16357	HMDB0001886	0.820381	0.012606	0.0489384	0.966034	5.58928e-06	0.000209551	0.834768	0.0099263	0.0510597	0.973306	2.15119e-06	0.00014061	0.566516	0.143172	0.351289	0.785344	0.00710346	0.0489327	0.449196	0.264196	0.484018	0.816167	0.00397656	0.0337306	0.75949	0.0288088	0.150645	0.861127	0.00137143	0.0159705	0.790817	0.0194435	0.139461	0.849161	0.00188009	0.0167351	0.946478	0.000368076	0.00817819	0.903104	0.000342597
1771	propionylcarnitine (C3)	Lipid	Fatty Acid Metabolism (also BCAA Metabolism)	32452	107738	17298-37-2	C03017	HMDB0000824	0.414934	0.306686	0.477207	0.416391	0.23132	0.323398	0.661388	0.0740813	0.17656	0.525524	0.118753	0.190669	0.101232	0.811483	0.903898	0.183859	0.611132	0.776624	0.452047	0.260801	0.480494	0.472084	0.168322	0.342825	0.832017	0.0104076	0.0943271	0.494263	0.146469	0.257928	0.863315	0.00574756	0.0758891	0.540986	0.106356	0.219118	0.713007	0.0471054	0.129342	0.413227	0.235247
190	phenol sulfate	Amino Acid	Tyrosine Metabolism	32553	74426	937-34-8	C02180	HMDB0060015	0.470398	0.239475	0.396353	0.735656	0.0153044	0.0353467	0.532416	0.17433	0.325446	0.698962	0.0245089	0.0561207	0.266966	0.522713	0.736595	0.376642	0.283361	0.489413	0.115783	0.784839	0.892488	0.493803	0.146903	0.316171	0.372298	0.363763	0.602903	0.657174	0.0389488	0.110278	0.342322	0.406527	0.663922	0.706465	0.0223798	0.0787115	0.396352	0.331003	0.51385	0.799136	0.0055447
3259	pregnen-diol disulfate*	Lipid	Pregnenolone Steroids	32562					0.313231	0.449976	0.611659	0.743514	0.0137061	0.0332216	0.280759	0.500586	0.65433	0.771474	0.00896139	0.0269592	0.387687	0.34264	0.581104	0.759558	0.0108115	0.0675014	0.517218	0.18929	0.403023	0.748993	0.0126633	0.0717257	0.660207	0.0747837	0.259928	0.791878	0.0063308	0.0354328	0.575226	0.135751	0.391923	0.817479	0.00387074	0.0263283	0.695748	0.0553215	0.143553	0.783101	0.00738345
3533	glycocholenate sulfate*	Lipid	Secondary Bile Acid Metabolism	32599					-0.112839	0.790216	0.870559	0.41732	0.230174	0.323398	-0.170478	0.686492	0.815352	0.256642	0.474134	0.567225	0.154167	0.715485	0.850149	0.26991	0.450738	0.651019	0.394972	0.332844	0.565043	0.115181	0.751359	0.845268	-0.11626	0.783969	0.896548	0.327823	0.355112	0.481937	-0.126198	0.76588	0.885044	0.171649	0.635388	0.747332	0.295222	0.47778	0.64962	0.251758	0.482879
3498	glycolithocholate sulfate*	Lipid	Secondary Bile Acid Metabolism	32620	72222	15324-64-8	C11301	HMDB0002639	0.941893	0.000469364	0.00862306	0.79468	0.00601852	0.0185185	0.891766	0.00291807	0.0248383	0.792658	0.00624271	0.0209743	0.895596	0.00262695	0.0382784	0.852882	0.00170938	0.0186852	0.911023	0.00164562	0.0286177	0.891141	0.00053771	0.0131023	0.93007	0.000810733	0.0276421	0.755377	0.0115199	0.047528	0.94774	0.000342982	0.0158533	0.749373	0.0125932	0.0548201	0.894616	0.00269957	0.0228468	0.88033	0.00077473
3534	taurocholenate sulfate*	Lipid	Secondary Bile Acid Metabolism	32807					0.675491	0.0659888	0.150261	0.860689	0.00138804	0.00661848	0.675722	0.0658607	0.162638	0.793798	0.00611558	0.0208074	0.560524	0.148405	0.359144	0.883697	0.000694067	0.0121717	0.581884	0.130226	0.319076	0.905464	0.000311337	0.00897895	0.72129	0.0434417	0.188511	0.757709	0.0111209	0.046682	0.815084	0.0136963	0.126824	0.68052	0.0303241	0.0980434	0.772377	0.0246797	0.0831624	0.899683	0.000391933
3392	andro steroid monosulfate C19H28O6S (1)*	Lipid	Androgenic Steroids	32827	159663			HMDB0002759	0.895622	0.00262503	0.019551	0.794828	0.00600224	0.0185185	0.818337	0.01302	0.0573865	0.818536	0.00378697	0.0149606	0.870783	0.00488467	0.0547471	0.676046	0.0318648	0.130737	0.874598	0.00447804	0.0472292	0.761366	0.010515	0.0642486	0.905356	0.00197183	0.0459012	0.875069	0.000914166	0.0126377	0.81758	0.0131754	0.126824	0.899257	0.000398418	0.00797943	0.807774	0.0152957	0.0597258	0.825324	0.00327978
5858	hydroxybupropion	Xenobiotics	Drug - Psychoactive	32882	446			HMDB0012235	NA	NA	NA	0.940905	4.96651e-05	0.000851401	NA	NA	NA	0.945937	3.50042e-05	0.000811871	NA	NA	NA	0.916752	0.000189855	0.0060307	NA	NA	NA	0.816999	0.00390924	0.0337306	NA	NA	NA	0.946048	3.47234e-05	0.00153031	NA	NA	NA	0.950857	2.40426e-05	0.00123819	NA	NA	NA	0.922841	0.000141169
4930	homostachydrine*	Xenobiotics	Food Component/Plant	33009	441447	1195-94-4	C08283	HMDB0033433	0.293693	0.480172	0.638146	0.818284	0.00380684	0.0135021	0.408077	0.315557	0.485734	0.809779	0.00452145	0.016592	0.185632	0.659852	0.824978	0.825475	0.00326912	0.0286247	0.195541	0.642599	0.795439	0.851811	0.00175729	0.0209811	-0.210881	0.616165	0.808011	0.680871	0.0302053	0.0948185	-0.12467	0.768655	0.886814	0.710931	0.0211752	0.0763365	-0.38274	0.349368	0.536502	0.729962	0.0165406
	X - 11787			33132					0.25991	0.534172	0.693911	-0.297756	0.403398	0.506888	0.236335	0.573095	0.722686	-0.42236	0.22401	0.315193	0.28505	0.493778	0.720976	-0.262009	0.464606	0.662988	0.549176	0.158598	0.361279	-0.52773	0.116932	0.274618	0.121962	0.773579	0.891921	-0.0108926	0.976175	0.987113	0.198464	0.637536	0.806899	-0.162188	0.654399	0.760417	0.251543	0.547874	0.70441	0.0740812	0.838834
	X - 11795			33140					0.707295	0.0497369	0.122206	0.665465	0.0357179	0.0698829	0.811062	0.0145626	0.0616111	0.639681	0.0463989	0.0922713	0.776589	0.023415	0.116911	0.601878	0.0656168	0.203952	0.801911	0.0166597	0.0951044	0.629038	0.051368	0.165341	0.541963	0.165269	0.396818	0.636754	0.0477321	0.124414	0.548082	0.1596	0.424609	0.642442	0.0451648	0.125729	0.575923	0.135167	0.285173	0.594038	0.0701643
5378	2-methoxyacetaminophen glucuronide*	Xenobiotics	Drug - Analgesics, Anesthetics	33161	121596203			HMDB0240215	0.904057	0.00205208	0.0180028	0.795659	0.00591202	0.0183476	0.904057	0.00205208	0.0200992	0.795659	0.00591202	0.0204362	#NAME?	0	0	-0.066487	0.855201	0.917839	#NAME?	0	0	0.0936368	0.796956	0.874589	0.543695	0.163654	0.395867	0.433768	0.210414	0.333155	0.543695	0.163654	0.430573	0.433768	0.210414	0.342457	NA	NA	NA	0.76773	0.00951651
5376	2-hydroxyacetaminophen sulfate*	Xenobiotics	Drug - Analgesics, Anesthetics	33173	86290013			HMDB0062547	NA	NA	NA	0.728096	0.0169603	0.0380419	NA	NA	NA	0.728096	0.0169603	0.042638	NA	NA	NA	-0.0963322	0.791218	0.875338	NA	NA	NA	-0.0963322	0.791218	0.869616	NA	NA	NA	0.285496	0.423941	0.551505	NA	NA	NA	0.285496	0.423941	0.55676	NA	NA	NA	0.775319	0.00841556
644	gamma-glutamylthreonine	Peptide	Gamma-glutamyl Amino Acid	33364	76078708	5652-48-2		HMDB0029159	0.322226	0.436344	0.601077	0.480197	0.160115	0.245283	0.437603	0.278225	0.449575	0.530502	0.114669	0.185274	0.504027	0.202807	0.434847	0.319697	0.367862	0.579222	0.663725	0.0727021	0.222475	0.41933	0.227704	0.413474	0.426349	0.292187	0.534498	0.623205	0.0542354	0.136258	0.458622	0.253055	0.536229	0.630383	0.0507212	0.135444	0.562255	0.146883	0.300961	0.517625	0.125419
5401	salicyluric glucuronide*	Xenobiotics	Drug - Analgesics, Anesthetics	33384	121596205			HMDB0240252	0.836311	0.00966276	0.0437271	0.64036	0.0460934	0.0859773	0.827977	0.0111407	0.0557036	0.628492	0.0516319	0.0995263	0.831636	0.0104754	0.0801018	0.166192	0.64633	0.787886	0.826844	0.0113521	0.0742574	0.177888	0.622952	0.763858	0.818647	0.0129567	0.109771	0.0800412	0.826027	0.889076	0.807045	0.0154612	0.131886	0.164665	0.649405	0.759983	0.834716	0.00993528	0.0461698	0.957128	1.4033e-05
643	gamma-glutamylphenylalanine	Peptide	Gamma-glutamyl Amino Acid	33422	111299	7432-24-8		HMDB0000594	0.0800061	0.850627	0.905057	-0.281741	0.430326	0.531954	0.219542	0.601395	0.743635	-0.0254323	0.944403	0.963157	-0.0234945	0.955964	0.991448	0.386333	0.270137	0.475388	0.329845	0.424935	0.644856	-0.27214	0.446858	0.616032	0.10782	0.799399	0.897612	-0.254879	0.477283	0.586052	0.225925	0.590584	0.783063	-0.018346	0.959882	0.974753	0.107382	0.800201	0.889592	0.350021	0.32144
426	isobutyrylcarnitine (C4)	Amino Acid	Leucine, Isoleucine and Valine Metabolism	33441	168379	25518-49-4		HMDB0000736	0.550446	0.157439	0.290876	0.807457	0.00473203	0.0158448	0.621463	0.100018	0.214754	0.837139	0.00251621	0.0110991	0.492546	0.214971	0.446191	0.625516	0.0530869	0.175651	0.682974	0.0619181	0.199382	0.74719	0.0130001	0.0717257	0.546451	0.161101	0.392342	0.758032	0.0110665	0.046682	0.630166	0.0939792	0.310458	0.779149	0.00789558	0.0418582	0.745529	0.0337339	0.104282	0.837144	0.00251593
4219	pseudouridine	Nucleotide	Pyrimidine Metabolism, Uracil containing	33442	15047	1445-07-4	C02067	HMDB0000767	-0.162007	0.701509	0.814252	0.510078	0.132	0.207059	-0.120407	0.776409	0.878521	0.525464	0.118803	0.190669	-0.00827443	0.984486	0.999891	0.162785	0.653195	0.792298	0.352943	0.391135	0.617887	0.151563	0.675968	0.804246	0.0454279	0.91494	0.958583	0.625921	0.0528873	0.134453	-0.257027	0.538878	0.756497	0.578448	0.0798067	0.180976	-0.258261	0.536861	0.695279	0.328443	0.354148
641	gamma-glutamyl-epsilon-lysine	Peptide	Gamma-glutamyl Amino Acid	33934	7015685	17105-15-6		HMDB0003869	0.0893309	0.833394	0.897404	0.467915	0.172634	0.259492	0.159522	0.705931	0.82474	0.478754	0.161557	0.245063	0.0413949	0.922473	0.968364	0.185325	0.60824	0.77432	-0.0976391	0.818087	0.909152	-0.354526	0.314818	0.499964	-0.257019	0.538892	0.750674	0.661357	0.0372949	0.108132	0.0999021	0.813926	0.903658	0.602121	0.065479	0.161127	-0.117095	0.782446	0.881646	0.252708	0.481172
5002	piperine	Xenobiotics	Food Component/Plant	33935	638024	94-62-2	C03882	HMDB0029377	NA	NA	NA	0.864855	0.00123579	0.00612556	NA	NA	NA	0.840749	0.00231103	0.0105836	NA	NA	NA	0.697658	0.0248924	0.111826	NA	NA	NA	0.654976	0.039837	0.140293	-0.10706	0.800792	0.897612	0.826528	0.00319522	0.0248059	-0.102758	0.808681	0.903658	0.839119	0.0024021	0.0203755	0.542107	0.165135	0.323031	0.905622	0.000309317
1852	octanoylcarnitine (C8)	Lipid	Fatty Acid Metabolism (Acyl Carnitine, Medium Chain)	33936	11953814;123701	3671-77-0	C02838	HMDB0000791	0.281681	0.49912	0.658433	0.381443	0.276767	0.374572	-0.0137885	0.97415	0.995469	0.549819	0.0996566	0.165099	-0.0809663	0.84885	0.919683	0.408524	0.241155	0.440584	-0.127403	0.763692	0.877276	0.273128	0.445144	0.614845	0.461031	0.250246	0.497712	-0.0811678	0.823611	0.889076	0.313892	0.448968	0.691392	0.19622	0.586916	0.702435	0.341116	0.40829	0.590819	0.30158	0.397091
18	N-acetylthreonine	Amino Acid	Glycine, Serine and Threonine Metabolism	33939	152204	17093-74-2		HMDB0062557	-0.106814	0.801242	0.87705	-0.0921657	0.800091	0.854697	-0.00144216	0.997296	1	-0.14668	0.685952	0.756441	0.164573	0.696951	0.844278	0.13406	0.711957	0.827371	0.781915	0.0218747	0.107563	-0.183601	0.61164	0.753833	-0.160322	0.704508	0.860798	0.481922	0.158402	0.2723	0.067183	0.87441	0.928046	0.479838	0.160473	0.282014	-0.28433	0.494916	0.662685	0.583656	0.0764958
1860	decanoylcarnitine (C10)	Lipid	Fatty Acid Metabolism (Acyl Carnitine, Medium Chain)	33941	10245190	1492-27-9		HMDB0000651	0.569546	0.140566	0.262881	0.703177	0.0232964	0.0496255	0.339062	0.411303	0.590525	0.838943	0.0024121	0.0108074	-0.0824994	0.846014	0.9193	0.708744	0.0217594	0.104155	-0.21237	0.613616	0.783007	0.61049	0.0608489	0.1828	0.411981	0.310491	0.548918	0.273209	0.445003	0.566653	0.366902	0.371304	0.645174	0.532921	0.112715	0.225191	0.234846	0.575586	0.726895	0.671873	0.0333486
42	N-acetylasparagine	Amino Acid	Alanine and Aspartate Metabolism	33942	99715	4033-40-3		HMDB0006028	0.314161	0.448559	0.611659	0.47747	0.162847	0.247885	0.46472	0.245975	0.416759	0.549168	0.100141	0.16552	0.534762	0.172079	0.388911	0.376499	0.283559	0.489413	0.731639	0.0391139	0.148342	0.447783	0.194378	0.370764	0.457537	0.254325	0.501644	0.389495	0.265896	0.395829	0.718187	0.0447932	0.206385	0.393774	0.260215	0.390491	0.621262	0.100161	0.228985	0.321517	0.364987
48	N-acetylglutamine	Amino Acid	Glutamate Metabolism	33943	182230	2490-97-3	C02716	HMDB0006029	0.323971	0.43372	0.600668	0.44263	0.200188	0.290844	0.332385	0.421159	0.598666	0.775992	0.00832245	0.0256576	0.204483	0.627148	0.806818	0.351171	0.319743	0.532658	0.334289	0.418339	0.637341	0.345783	0.327736	0.512577	0.505473	0.201301	0.444851	0.467838	0.172715	0.292723	0.587947	0.125306	0.375726	0.672924	0.0329706	0.103071	0.454994	0.257315	0.433533	0.385357	0.271453
73	N-acetylhistidine	Amino Acid	Histidine Metabolism	33946	75619	39145-52-3	C02997	HMDB0032055	0.0182178	0.965849	0.982336	0.198636	0.582227	0.667521	-0.166693	0.693192	0.816669	0.310384	0.382751	0.481958	0.0189857	0.96441	0.991448	0.0322987	0.92942	0.958799	-0.00790379	0.985181	1	0.138042	0.703722	0.818836	0.122425	0.772736	0.891921	0.15722	0.664458	0.756685	-0.11281	0.790269	0.895805	0.364103	0.300981	0.434015	0.108952	0.797326	0.889592	-0.00717212	0.984312
636	gamma-glutamylglycine	Peptide	Gamma-glutamyl Amino Acid	33949	100099	1948-29-4		HMDB0011667	0.760299	0.0285379	0.0850192	0.552236	0.0978711	0.160153	0.806236	0.0156463	0.0642938	0.395825	0.257517	0.351337	0.78468	0.0211004	0.109172	0.539293	0.107672	0.269368	0.902132	0.00217481	0.0322124	0.320974	0.365844	0.545876	0.472001	0.237657	0.484793	0.536115	0.110169	0.214399	0.524381	0.182157	0.446315	0.418464	0.228766	0.360607	0.587488	0.125675	0.267529	0.554061	0.0965363
141	N-acetylphenylalanine	Amino Acid	Phenylalanine Metabolism	33950	74839	2018-61-3	C03519	HMDB0000512	0.387429	0.342989	0.510911	0.103253	0.776527	0.834477	0.0614157	0.885135	0.943176	0.135636	0.708695	0.776248	-0.0770582	0.856087	0.92194	0.00423306	0.99074	0.999089	0.389013	0.340847	0.571821	-0.0554188	0.879143	0.923244	0.484569	0.22364	0.475151	0.398894	0.253508	0.383299	0.558143	0.150513	0.410172	0.346172	0.327156	0.467088	0.47606	0.233082	0.411219	0.475414	0.164923
499	N-acetylarginine	Amino Acid	Urea cycle; Arginine and Proline Metabolism	33953	67427	155-84-0	C02562	HMDB0004620	0.341208	0.408156	0.578553	0.673419	0.0327937	0.0655873	0.326797	0.429484	0.605682	0.744921	0.0134328	0.0358254	0.499864	0.207174	0.437248	0.641794	0.0454523	0.158421	0.510351	0.196265	0.410373	0.699723	0.0242869	0.107429	0.570502	0.139749	0.370594	0.684049	0.0291453	0.0922936	0.631695	0.0929407	0.310458	0.76937	0.00927041	0.0456202	0.676032	0.0656893	0.16217	0.662282	0.0369361
255	N-acetyltryptophan	Amino Acid	Tryptophan Metabolism	33959	439917;700653	1218-34-4	C03137	HMDB0013713	0.0416741	0.921951	0.953973	0.600419	0.0664482	0.117262	-0.207232	0.622422	0.763347	0.726845	0.017246	0.0430552	0.0692286	0.87061	0.927785	0.719763	0.0189256	0.096373	0.337736	0.413252	0.635019	0.618735	0.0565032	0.174564	-0.259753	0.534428	0.747364	0.810502	0.00445725	0.0287333	-0.315706	0.446209	0.688699	0.83226	0.00281396	0.0214467	0.0183505	0.9656	0.97798	0.825663	0.00325581
387	N-acetylisoleucine	Amino Acid	Leucine, Isoleucine and Valine Metabolism	33967	306109	3077-46-1		HMDB0061684	0.0462083	0.913483	0.949546	-0.21782	0.545489	0.636327	0.304406	0.463517	0.627625	-0.177584	0.623555	0.697256	0.274351	0.510822	0.732383	0.248557	0.488646	0.683914	0.392328	0.336383	0.568345	0.137493	0.704856	0.818836	-0.0646775	0.879067	0.942742	-0.353975	0.315625	0.447505	0.0996405	0.814407	0.903658	-0.61453	0.0586929	0.149006	0.0919769	0.828513	0.912069	0.175868	0.626968
3341	epiandrosterone sulfate	Lipid	Androgenic Steroids	33973	9929317	22229-22-7	C04555	HMDB0062657	0.0660368	0.876541	0.923033	0.857105	0.00152955	0.00697009	0.0490979	0.908089	0.95906	0.851505	0.00177117	0.00936378	-0.0358329	0.932871	0.972365	0.919157	0.000169349	0.00579012	-0.00719749	0.986505	1	0.879224	0.000802655	0.0147233	0.190156	0.65196	0.835069	0.771765	0.00891926	0.041683	0.0491359	0.908018	0.946516	0.747838	0.0128783	0.0552695	-0.0361414	0.932294	0.966896	0.78834	0.00674123
3465	tauro-beta-muricholate	Lipid	Primary Bile Acid Metabolism	33983	121596216;168408;21124703	25696-60-0		HMDB0000932	0.856683	0.00659082	0.0357003	0.801161	0.00533841	0.0170829	0.722844	0.0427743	0.12649	0.816114	0.00398086	0.0153884	0.756926	0.0296777	0.13235	0.8545	0.00163875	0.0186852	0.870279	0.00494005	0.050318	0.864295	0.00125551	0.0181045	0.939669	0.000524437	0.0198593	0.821808	0.00353595	0.02618	0.801455	0.0167688	0.131886	0.863108	0.00129809	0.0136483	0.829878	0.0107919	0.0486214	0.872132	0.000999498
5379	3-(cystein-S-yl)acetaminophen*	Xenobiotics	Drug - Analgesics, Anesthetics	34365	171264			HMDB0240217	#NAME?	0	0	NA	NA	NA	#NAME?	0	0	NA	NA	NA	#NAME?	0	0	NA	NA	NA	#NAME?	0	0	-0.20079	0.578056	0.728634	NA	NA	NA	NA	NA	NA	NA	NA	NA	NA	NA	NA	NA	NA	NA	NA	NA
5060	stachydrine	Xenobiotics	Food Component/Plant	34384	115244	4136-37-2	C10172	HMDB0004827	0.889507	0.00309914	0.0213066	0.860778	0.00138466	0.00661848	0.884557	0.00352098	0.0276591	0.858783	0.00146205	0.00868774	0.950093	0.00029925	0.00932106	0.728755	0.0168114	0.0907564	0.948219	0.000333751	0.0103463	0.739079	0.0145929	0.0765773	0.814145	0.0138956	0.109771	0.823378	0.00341988	0.0259911	0.806625	0.0155572	0.131886	0.82745	0.00313152	0.023039	0.918476	0.00127307	0.0156061	0.832009	0.00282992
505	N-acetylproline	Amino Acid	Urea cycle; Arginine and Proline Metabolism	34387	322640	1074-79-9		HMDB0094701	0.201088	0.633001	0.764519	0.657811	0.0386939	0.074491	0.44203	0.272826	0.445367	0.620824	0.0554358	0.103798	0.481324	0.227217	0.460252	-0.384917	0.272048	0.476416	0.693439	0.0564814	0.190859	0.303951	0.393204	0.5625	0.157577	0.709398	0.862358	0.0152842	0.966574	0.980283	0.562708	0.146486	0.404823	0.0637859	0.861035	0.902334	0.234048	0.576923	0.727292	0.386324	0.270149
4597	1-methylxanthine	Xenobiotics	Xanthine Metabolism	34389	80220	6136-37-4	C16358	HMDB0010738	0.714446	0.046456	0.114934	0.838291	0.00244936	0.0100201	0.680973	0.0629916	0.159148	0.870507	0.00104914	0.0070639	0.829949	0.010779	0.0801687	0.508851	0.133089	0.310254	0.784885	0.0210435	0.105558	0.514546	0.128079	0.288578	0.764482	0.0271625	0.145154	0.343769	0.33075	0.460118	0.724332	0.042141	0.20091	0.358223	0.309437	0.443547	0.912006	0.00159289	0.016655	0.810556	0.00445239
4599	7-methylxanthine	Xenobiotics	Xanthine Metabolism	34390	68374	552-62-5	C16353	HMDB0001991	0.605627	0.111564	0.226615	0.943735	4.0955e-05	0.000775989	0.739195	0.0361271	0.111822	0.942516	4.45529e-05	0.000970712	0.516825	0.189685	0.419305	0.782694	0.00743504	0.0503619	0.435704	0.280558	0.501348	0.790835	0.00644982	0.0460163	0.656316	0.077127	0.262966	0.848143	0.00192883	0.0185682	0.630445	0.0937892	0.310458	0.855654	0.00158972	0.0152825	0.921393	0.00114385	0.0145228	0.945068	3.7269e-05
4591	1-methylurate	Xenobiotics	Xanthine Metabolism	34395	69726	708-79-2	C16359	HMDB0003099	0.913247	0.0015279	0.0147898	0.937186	6.311e-05	0.00100976	0.917718	0.00130815	0.0151414	0.903395	0.000338622	0.00358043	0.913217	0.00152948	0.0280012	0.33767	0.339964	0.551003	0.93367	0.000693776	0.0154582	0.338869	0.338141	0.523176	0.803291	0.0163319	0.120679	0.539967	0.107147	0.211367	0.775726	0.0236709	0.154838	0.452231	0.189443	0.318388	0.904989	0.00199431	0.019424	0.93087	9.18658e-05
2233	phosphocholine	Lipid	Phospholipid Metabolism	34396	1014	72556-74-2	C00588	HMDB0001565	0.209423	0.618661	0.754496	0.205929	0.568151	0.656611	0.306751	0.459904	0.626326	0.335869	0.342709	0.442384	0.235372	0.574706	0.772184	-0.338775	0.338284	0.550766	-0.21081	0.616286	0.783265	0.0732173	0.840693	0.899317	0.347192	0.399437	0.625814	0.191953	0.595235	0.692044	0.461363	0.24986	0.533383	0.486548	0.153862	0.273238	0.435834	0.280399	0.460424	-0.187315	0.604326
4595	3,7-dimethylurate	Xenobiotics	Xanthine Metabolism	34399	83126	13087-49-5	C16360	HMDB0001982	0.893695	0.00276899	0.0196022	0.886783	0.00062569	0.00421025	0.820897	0.0125029	0.0573865	0.838167	0.00245651	0.0109026	0.404331	0.320453	0.558058	0.767249	0.0095895	0.0614756	0.271267	0.515775	0.721074	0.77969	0.00782404	0.051283	0.74069	0.0355532	0.17288	0.671725	0.0334024	0.101757	0.702989	0.0517779	0.232187	0.578218	0.0799549	0.180976	0.886601	0.00334253	0.0259686	0.827002	0.00316238
4594	1,7-dimethylurate	Xenobiotics	Xanthine Metabolism	34400	91611	33868-03-0	C16356	HMDB0011103	0.776622	0.0234054	0.0747093	0.864675	0.00124213	0.00612556	0.734147	0.0381065	0.117302	0.870591	0.00104652	0.0070639	0.715002	0.0462068	0.174559	0.277216	0.438082	0.637741	0.65227	0.0796081	0.236502	0.331568	0.349311	0.535677	0.79506	0.018347	0.126875	0.458366	0.182759	0.304739	0.727529	0.0407998	0.199248	0.433788	0.210391	0.342457	0.890213	0.00304181	0.0245764	0.90747	0.000286453
4601	5-acetylamino-6-formylamino-3-methyluracil	Xenobiotics	Xanthine Metabolism	34401	108214	85438-96-6	C16365	HMDB0011105	-0.257047	0.538847	0.697332	0.913516	0.00022025	0.00233206	0.297381	0.474412	0.635214	0.780554	0.00771072	0.0244733	-0.608261	0.109594	0.294932	-0.0384531	0.916008	0.950425	0.678847	0.0641439	0.203265	-0.000409643	0.999104	1	0.229535	0.584499	0.788138	0.536223	0.110084	0.214399	0.583615	0.128811	0.382675	0.379439	0.27951	0.410442	-0.122485	0.772627	0.877536	0.551572	0.0983596
4596	1,3,7-trimethylurate	Xenobiotics	Xanthine Metabolism	34404	79437	5415-44-1	C16361	HMDB0002123	0.749586	0.0322533	0.0922443	0.756611	0.0113075	0.0287683	0.823362	0.0120174	0.0573101	0.72836	0.0169006	0.042638	0.824402	0.0118162	0.0832924	0.281418	0.430878	0.631368	0.852191	0.00720459	0.0618901	0.315916	0.373872	0.545876	0.565275	0.144247	0.37535	0.31866	0.369507	0.497731	0.63006	0.0940517	0.310458	0.247991	0.489668	0.615071	0.90303	0.00211696	0.0200124	0.853564	0.00167933
354	isovalerylcarnitine (C5)	Amino Acid	Leucine, Isoleucine and Valine Metabolism	34407	169235	31023-24-2	C20826	HMDB0000688	0.0299832	0.943815	0.965419	0.418195	0.229096	0.323398	0.315517	0.446496	0.619559	0.704219	0.0230031	0.0531808	-0.0605146	0.886812	0.939442	0.235166	0.513093	0.696581	0.645445	0.0838977	0.241547	0.318165	0.370292	0.545876	0.784984	0.0210163	0.132609	0.485399	0.154983	0.26834	0.23274	0.579115	0.776929	0.549086	0.100202	0.210629	0.0747272	0.860407	0.928114	0.568729	0.0862296
4600	5-acetylamino-6-amino-3-methyluracil	Xenobiotics	Xanthine Metabolism	34424	88299	1196153-01-1	C16366	HMDB0004400	0.913193	0.00153069	0.0147898	0.971932	2.6251e-06	0.000135005	0.904648	0.00201529	0.0200129	0.970538	3.18103e-06	0.000190597	0.873856	0.00455533	0.0533197	0.50572	0.135895	0.31475	0.873658	0.00457615	0.0472869	0.568936	0.08609	0.228355	0.922498	0.00109721	0.0337066	0.641265	0.0456882	0.122174	0.920809	0.00116898	0.0378856	0.621264	0.0552126	0.143086	0.985216	7.9893e-06	0.000568039	0.919303	0.000168161
1861	laurylcarnitine (C12)	Lipid	Fatty Acid Metabolism (Acyl Carnitine, Medium Chain)	34534	168381	25518-54-1		HMDB000225	0.591617	0.122379	0.243059	0.652821	0.0407215	0.0779773	0.407295	0.316576	0.485734	0.746013	0.0132234	0.035609	0.0866591	0.838326	0.916638	0.852115	0.0017436	0.0186852	0.192394	0.648065	0.800815	0.682169	0.0297695	0.115307	0.267335	0.522118	0.738807	0.418503	0.228719	0.355894	0.123402	0.77096	0.888037	0.547537	0.10136	0.211829	-0.0230067	0.956878	0.97798	0.767958	0.00948208
353	isovalerylglycine	Amino Acid	Leucine, Isoleucine and Valine Metabolism	35107	546304	16284-60-9		HMDB00678	0.886403	0.00335958	0.0222417	0.939678	5.38388e-05	0.000880999	0.76344	0.0275011	0.0930994	0.811902	0.00433479	0.0163179	0.641959	0.08614	0.248285	0.8508	0.00180342	0.019042	0.789016	0.0199208	0.103676	0.815301	0.00404751	0.0339332	0.766773	0.0264269	0.144734	0.875755	0.000895016	0.0126377	0.645213	0.0840461	0.298134	0.699255	0.0244233	0.0838533	0.612094	0.106763	0.237957	0.869202	0.00109028
4184	7-methylguanine	Nucleotide	Purine Metabolism, Guanine containing	35114	135398679	578-76-7	C02242	HMDB0000897	0.0430058	0.919463	0.952777	0.288526	0.418818	0.521711	0.064739	0.878953	0.940796	0.678682	0.0309507	0.0675995	0.392679	0.335913	0.578351	-0.0130723	0.971409	0.986523	0.53212	0.174615	0.386063	0.485431	0.154952	0.326667	0.276002	0.508178	0.72337	0.420718	0.226008	0.353965	-0.21014	0.617434	0.797487	0.662471	0.0368628	0.110742	0.293022	0.481223	0.650815	0.279763	0.43371
1187	phenylacetylglutamine	Peptide	Acetylated Peptides	35126	92258	28047-15-6	C04148	HMDB0006344	0.953553	0.000241858	0.00565471	0.945199	3.69224e-05	0.000738447	0.96042	0.00015045	0.00413737	0.925584	0.000122554	0.00187482	0.951572	0.000273721	0.00930651	0.751554	0.0121955	0.0729699	0.980806	1.74241e-05	0.000887384	0.776682	0.00822777	0.0534435	0.896554	0.00255719	0.0528221	0.727832	0.0170205	0.0630194	0.905845	0.00194219	0.047751	0.71354	0.0204924	0.0753829	0.941246	0.00048496	0.00921621	0.84194	0.00224606
515	prolylhydroxyproline	Amino Acid	Urea cycle; Arginine and Proline Metabolism	35127	11902893	18684-24-7		HMDB0006695	0.406485	0.317634	0.485274	0.832919	0.00277235	0.0109675	0.361218	0.379324	0.558059	0.856794	0.0015423	0.00880918	0.832217	0.0103722	0.0801018	0.855371	0.00160165	0.0186852	0.787083	0.0204416	0.104855	0.829073	0.00302166	0.029574	-0.0238087	0.955376	0.978359	0.750914	0.0123113	0.0496578	0.0111318	0.97913	0.991647	0.799575	0.0054995	0.0325011	0.386048	0.344861	0.53188	0.759467	0.0108267
4254	N4-acetylcytidine	Nucleotide	Pyrimidine Metabolism, Cytidine containing	35130	107461	3768-18-1		HMDB0005923	-0.389118	0.340705	0.510911	0.165675	0.647371	0.722647	0.230387	0.583066	0.73139	0.278401	0.436046	0.530756	0.164178	0.697652	0.844278	-0.493419	0.147267	0.327806	-0.129465	0.759952	0.877276	0.106397	0.769874	0.860588	-0.133678	0.752324	0.884235	0.0375949	0.917877	0.952166	-0.431868	0.285298	0.560379	-0.162513	0.653745	0.760417	-0.231504	0.581189	0.730547	-0.0457687	0.90009
4252	3-methylcytidine	Nucleotide	Pyrimidine Metabolism, Cytidine containing	35132	14237477	21028-20-6		HMDB0240577	0.577437	0.133903	0.25806	0.301662	0.396956	0.499665	0.112899	0.790106	0.882697	0.330497	0.350966	0.45223	0.467725	0.242524	0.478349	0.235097	0.513219	0.696581	0.24118	0.565018	0.758677	0.248376	0.488973	0.652869	0.280882	0.50039	0.720167	0.354329	0.315106	0.447505	-0.172446	0.683017	0.835319	0.297367	0.404042	0.540472	0.170406	0.686621	0.820885	0.313755	0.377328
4222	5-methyluridine (ribothymidine)	Nucleotide	Pyrimidine Metabolism, Uracil containing	35136	445408	1463-10-1		HMDB0000884	-0.378485	0.355201	0.521497	0.422341	0.224034	0.318784	-0.579549	0.132149	0.262463	0.299786	0.400044	0.495917	-0.710778	0.0481223	0.175307	0.528175	0.116567	0.28318	-0.567479	0.142341	0.337173	0.49722	0.143693	0.312056	0.381146	0.351547	0.59365	0.353224	0.316725	0.447505	0.0599826	0.887802	0.937782	0.852066	0.00174579	0.0161373	0.124227	0.76946	0.87674	0.19461	0.59005
4190	N2,N2-dimethylguanosine	Nucleotide	Purine Metabolism, Guanine containing	35137	135501639	2140-67-2		HMDB0004824	0.392914	0.335598	0.507303	0.600681	0.0662982	0.117262	0.411064	0.311677	0.482358	0.750365	0.0124112	0.0339302	0.497605	0.209565	0.438797	0.0003967	0.999132	1	0.230156	0.583456	0.768953	0.529682	0.115335	0.274444	-0.030202	0.943406	0.975403	0.448232	0.193877	0.312453	-0.513053	0.193505	0.46041	0.737443	0.0149301	0.0582524	-0.275643	0.508751	0.669855	0.120457	0.740291
4162	N6-carbamoylthreonyladenosine	Nucleotide	Purine Metabolism, Adenine containing	35157	161466	24719-82-2		HMDB0041623	0.256152	0.540311	0.697332	0.377876	0.281658	0.37694	-0.223335	0.594962	0.741111	0.420555	0.226207	0.317662	0.179754	0.67015	0.824978	0.210342	0.559699	0.740081	0.0511626	0.904237	0.955143	0.56277	0.0903275	0.233427	-0.161672	0.702105	0.859329	0.57996	0.0788364	0.171445	0.0773258	0.855591	0.920115	0.507027	0.134719	0.248297	0.338414	0.412255	0.593347	0.149215	0.680763
573	cysteine-glutathione disulfide	Amino Acid	Glutathione Metabolism	35159	3080690	13081-14-6	R00900	HMDB0000656	-0.309372	0.455877	0.616166	0.194116	0.591013	0.673306	-0.191568	0.649501	0.786356	0.0715458	0.844292	0.883619	-0.52223	0.184284	0.411183	0.0462283	0.899091	0.946551	0.242685	0.562517	0.756824	0.206882	0.566322	0.720138	-0.354839	0.388415	0.621102	-0.425297	0.220463	0.346032	-0.0860267	0.839494	0.912701	-0.317234	0.371772	0.513501	-0.516038	0.190479	0.355461	-0.447258	0.194965
4207	orotidine	Nucleotide	Pyrimidine Metabolism, Orotate containing	35172	92751	314-50-1		HMDB0000788	-0.407425	0.316406	0.484433	-0.432785	0.211566	0.304655	0.0212255	0.960214	0.99058	-0.341958	0.333473	0.43436	-0.0948824	0.82316	0.911278	-0.520911	0.122618	0.291523	0.0560644	0.895099	0.952461	-0.374768	0.285959	0.473969	-0.127963	0.762676	0.886487	-0.409422	0.240021	0.370289	-0.0266785	0.950002	0.969029	-0.418666	0.228518	0.360607	-0.213124	0.612328	0.754533	-0.563158	0.0900567
4495	catechol sulfate	Xenobiotics	Benzoate Metabolism	35320	3083879	4918-96-1		HMDB0059724	0.917405	0.00132282	0.0135117	0.903996	0.000330524	0.00283307	0.906742	0.00188848	0.0192894	0.917485	0.000183416	0.00238806	0.468838	0.241253	0.477159	0.248886	0.488051	0.683914	0.605663	0.111537	0.290394	0.274452	0.442851	0.613275	0.63248	0.0924099	0.29691	0.521357	0.122242	0.228649	0.658354	0.0758947	0.281838	0.492949	0.147712	0.265024	0.798604	0.0174614	0.0663361	0.867245	0.00115414
5962	hydroquinone sulfate	Xenobiotics	Drug - Topical Agents	35322	161220	123-31-9	C00530	HMDB0240263	0.673975	0.0668321	0.150267	0.763006	0.010251	0.026839	0.65422	0.0784065	0.182906	0.712941	0.0206478	0.0493214	0.0111086	0.979173	0.997332	-0.0809674	0.82404	0.899181	0.181792	0.666576	0.816613	0.0321708	0.929699	0.964371	0.0560114	0.895198	0.951865	0.464413	0.176307	0.297416	-0.0476494	0.910792	0.948022	0.529428	0.115542	0.228235	0.746127	0.0335131	0.104052	0.581068	0.07813
400	tiglyl carnitine (C5)	Amino Acid	Leucine, Isoleucine and Valine Metabolism	35428	22833596	64191-86-2		HMDB0002366	0.167056	0.692548	0.807785	0.385061	0.271853	0.370008	0.27794	0.505079	0.658999	0.428423	0.216724	0.307895	-0.0802765	0.850127	0.919683	0.178246	0.622241	0.779702	0.209335	0.618813	0.78365	0.185713	0.607477	0.75127	0.136576	0.747087	0.882474	0.340034	0.336377	0.464212	0.175331	0.67793	0.834942	0.427103	0.218299	0.351324	-0.131057	0.757067	0.868185	0.269045	0.452248
364	beta-hydroxyisovaleroylcarnitine	Amino Acid	Leucine, Isoleucine and Valine Metabolism	35433		99159-87-2			0.659683	0.0750968	0.165723	-0.125876	0.728968	0.791099	-0.731689	0.0390936	0.118944	0.145336	0.688708	0.757158	0.388869	0.341041	0.57977	-0.230751	0.521261	0.704832	0.6128	0.106245	0.282654	-0.088933	0.806991	0.88004	0.623255	0.0987572	0.304117	-0.138388	0.703008	0.791884	-0.42481	0.294122	0.571413	0.285865	0.423314	0.55676	0.34503	0.402578	0.590172	-0.37898	0.280139
427	isobutyrylglycine (C4)	Amino Acid	Leucine, Isoleucine and Valine Metabolism	35437	10855600	15926-18-8		HMDB0000730	0.600673	0.115324	0.231586	0.688705	0.0276387	0.0571835	0.392359	0.336343	0.508425	0.54772	0.101224	0.166926	0.370052	0.366894	0.604993	0.657303	0.0388969	0.147767	0.652766	0.0793012	0.236502	0.686717	0.0282754	0.113259	0.400877	0.325	0.563438	0.702794	0.0234048	0.078964	0.130644	0.757815	0.88303	0.420182	0.226662	0.359172	0.205216	0.625886	0.76725	0.708941	0.0217063
4467	4-hydroxyhippurate	Xenobiotics	Benzoate Metabolism	35527	151012	2482-25-9		HMDB0013678	0.900779	0.00226389	0.0181384	0.693573	0.0261211	0.0545135	0.859483	0.00622579	0.0388936	0.544499	0.103658	0.168638	0.875302	0.00440545	0.0533134	0.237369	0.509036	0.696322	0.88286	0.00367361	0.041576	0.256582	0.474241	0.639584	0.575451	0.135563	0.363531	0.733418	0.0157824	0.0593484	0.617546	0.102807	0.322914	0.78104	0.00764748	0.0408432	0.791624	0.0192317	0.0708485	0.884698	0.000671319
4568	3-(3-hydroxyphenyl)propionate	Xenobiotics	Benzoate Metabolism	35635	91	621-54-5	C11457	HMDB0000375	0.624412	0.0979482	0.204775	0.743641	0.0136812	0.0332216	0.588807	0.124617	0.249583	0.687516	0.0280182	0.0623686	0.353316	0.3906	0.629544	-0.199837	0.5799	0.751567	0.364766	0.374309	0.60509	-0.0754329	0.835926	0.896879	0.438768	0.2768	0.522925	0.353458	0.316382	0.447505	0.401615	0.324027	0.601643	0.32362	0.361679	0.502448	0.833746	0.0101035	0.0466465	0.799384	0.00551915
576	cysteinylglycine	Amino Acid	Glutathione Metabolism	35637	439498	19246-18-5	C01419	HMDB0000078	-0.117568	0.781583	0.867752	0.420223	0.226612	0.321123	0.088521	0.834888	0.911135	0.418006	0.229329	0.321419	0.232237	0.57996	0.775452	0.405525	0.244966	0.444155	0.100876	0.812137	0.904771	0.550853	0.0988903	0.244178	-0.0946887	0.823517	0.914168	0.381216	0.277077	0.407433	0.256225	0.540191	0.756497	0.288603	0.418689	0.551874	0.12039	0.77644	0.878338	0.214993	0.550845
6151	ectoine	Xenobiotics	Chemical	35651	126041	96702-03-3	C06231		0.82067	0.0125481	0.0489384	0.925746	0.000121513	0.00156231	0.800847	0.0169149	0.0664513	0.871408	0.0010214	0.00706139	0.484284	0.223953	0.456864	0.541473	0.10598	0.268881	0.497256	0.209936	0.42767	0.317253	0.371742	0.545876	0.76727	0.026269	0.144734	0.502324	0.138978	0.248989	0.788904	0.0199509	0.139461	0.490625	0.149928	0.268234	0.844064	0.00840526	0.0417912	0.781023	0.00764975
5074	thymol sulfate	Xenobiotics	Food Component/Plant	36095	12456386	89-83-8	C09908	HMDB0062720	0.287147	0.490463	0.64941	0.740194	0.0143663	0.0343646	0.11589	0.784644	0.879343	0.710887	0.0211868	0.050275	-0.11061	0.794292	0.89311	0.637573	0.0473565	0.163129	-0.0240077	0.955003	0.986096	0.716178	0.0198177	0.0972011	0.0519619	0.902747	0.953343	-0.0452989	0.901112	0.936119	0.0208683	0.960883	0.978728	-0.0503151	0.890214	0.92219	0.571461	0.138933	0.29139	0.685446	0.0286876
4522	4-vinylphenol sulfate	Xenobiotics	Benzoate Metabolism	36098	6426766	2628-17-3	C05627	HMDB0062775	0.934604	0.000665339	0.00939986	0.970275	3.29522e-06	0.000148285	0.9435	0.00043202	0.00744966	0.968805	3.99012e-06	0.00019126	0.732638	0.0387106	0.155277	0.807099	0.00476515	0.0380153	0.767408	0.0262251	0.121419	0.798473	0.00561341	0.0418166	0.618941	0.101809	0.306425	0.808276	0.00465695	0.0292375	0.639115	0.087994	0.304562	0.806986	0.00477565	0.03014	0.88759	0.00325839	0.0257413	0.984601	2.41461e-07
4520	4-ethylphenyl sulfate	Xenobiotics	Benzoate Metabolism	36099	20822574	123-07-9	C13637	HMDB0062551	0.977649	2.74473e-05	0.00130832	0.974479	1.7998e-06	0.000105222	0.980552	1.81234e-05	0.000980227	0.973908	1.96503e-06	0.00014061	0.937439	0.000583786	0.0134459	0.946034	3.47575e-05	0.00207966	0.943077	0.000441654	0.0116629	0.945941	3.49953e-05	0.00180226	0.956596	0.00019783	0.0108959	0.945538	3.60321e-05	0.00153031	0.986474	6.12463e-06	0.00072781	0.944024	4.01347e-05	0.00160762	0.985843	7.01837e-06	0.000554452	0.988653	7.15359e-08
4549	p-cresol sulfate	Xenobiotics	Benzoate Metabolism	36103	4615423	3233-57-7		HMDB0011635	0.927302	0.000908921	0.0112048	0.966905	5.04272e-06	0.000201709	0.935269	0.000645575	0.00982098	0.975899	1.43395e-06	0.000133944	0.901244	0.00223304	0.0372807	0.865273	0.00122122	0.0182675	0.930356	0.000800982	0.0167971	0.871416	0.00102114	0.016361	0.921722	0.00112983	0.0337066	0.93013	9.57768e-05	0.00314322	0.908466	0.00178806	0.047218	0.943142	4.26788e-05	0.00161955	0.859468	0.00622778	0.0348658	0.972069	2.57458e-06
1435	N6-carboxymethyllysine	Carbohydrate	Advanced Glycation End-product	36713	123800	1404817		HMDB0240347	0.833631	0.0101235	0.0444068	0.148162	0.682918	0.749544	0.842573	0.00863848	0.047149	-0.193123	0.59295	0.671388	0.282889	0.497202	0.723018	-0.343111	0.331737	0.54505	0.237005	0.571977	0.763707	-0.369924	0.292731	0.47968	0.258575	0.53635	0.748589	-0.055985	0.877916	0.923987	0.217266	0.605264	0.794206	-0.168486	0.641723	0.752329	-0.547189	0.160421	0.319023	-0.239957	0.504288
1931	deoxycarnitine	Lipid	Carnitine Metabolism	36747	22620	6249-56-5	C01181	HMDB0001161	0.574574	0.136299	0.260464	0.0989919	0.785565	0.841676	0.642026	0.0860966	0.194807	0.376309	0.283822	0.382867	0.378698	0.354907	0.594845	-0.143208	0.693079	0.814453	0.425351	0.29344	0.516129	0.0893452	0.80611	0.88004	0.446907	0.266938	0.515267	-0.239665	0.504822	0.609322	0.318491	0.441984	0.686567	0.0704628	0.846626	0.896354	0.493727	0.213703	0.383693	0.173072	0.632544
107	N6-acetyllysine	Amino Acid	Lysine Metabolism	36752	92832	692-04-6	C02727	HMDB0000206	0.0393271	0.926338	0.955178	0.185486	0.607923	0.690386	0.316882	0.444423	0.618215	0.41005	0.23923	0.332058	-0.0175657	0.967071	0.991644	-0.132954	0.714249	0.827969	0.494136	0.213265	0.429172	0.0835371	0.818533	0.887462	0.0967986	0.819633	0.913738	0.0454433	0.900798	0.936119	0.360377	0.380517	0.65062	0.0587236	0.871984	0.908527	0.136781	0.746716	0.861875	-0.112235	0.757554
498	dimethylarginine (ADMA + SDMA)	Amino Acid	Urea cycle; Arginine and Proline Metabolism	36808	123831;169148	102783-24-4	C21189,C03626	HMDB0003334,HMDB0001539	0.278158	0.504732	0.66461	-0.195941	0.587459	0.670318	0.00667337	0.987488	1	-0.0679651	0.852011	0.88782	0.0918826	0.828687	0.914017	-0.307906	0.386761	0.592536	0.0727912	0.863998	0.931967	-0.201962	0.575792	0.727051	0.33422	0.41844	0.640382	-0.351331	0.319508	0.448803	-0.229494	0.584568	0.777854	-0.382379	0.275491	0.406195	0.123117	0.771477	0.877536	-0.23034	0.522025
4556	o-cresol sulfate	Xenobiotics	Benzoate Metabolism	36845	11615528			HMDB0011635	0.887469	0.00326861	0.021851	0.676909	0.0315635	0.0634797	0.893609	0.00277552	0.0239096	0.514618	0.128016	0.202293	0.569691	0.140442	0.34818	0.4247	0.221182	0.419021	0.597734	0.117588	0.299806	0.401553	0.250064	0.429276	0.708288	0.0492735	0.207528	0.523799	0.120189	0.226571	0.725292	0.0417355	0.20091	0.449444	0.192527	0.320582	0.988622	3.6513e-06	0.000370867	0.836612	0.00254723
3500	taurolithocholate 3-sulfate	Lipid	Secondary Bile Acid Metabolism	36850	440071	64936-83-0	C03642	HMDB0002580	0.9312	0.000772728	0.00999695	0.806199	0.00484907	0.0159616	0.859831	0.00618136	0.0388936	0.760299	0.0106894	0.0305847	0.810437	0.0147002	0.0920697	0.829117	0.00301871	0.0273773	0.770552	0.0252407	0.119183	0.899055	0.000401528	0.0107223	0.952989	0.000250662	0.0128196	0.814022	0.00415391	0.0277995	0.90646	0.00190527	0.047751	0.754128	0.0117377	0.0532257	0.874648	0.00447287	0.0292297	0.876337	0.000879
1447	succinylcarnitine (C4-DC)	Energy	TCA Cycle	37058	71464481	256928-74-2		HMDB0061717	-0.300576	0.469445	0.630543	0.406466	0.243766	0.337522	-0.166625	0.693312	0.816669	0.817943	0.00383386	0.0149812	0.2168	0.606058	0.791837	0.412068	0.236695	0.436879	0.199665	0.635459	0.790622	0.772331	0.00883761	0.0563887	-0.247338	0.554809	0.76597	0.351845	0.318751	0.448613	0.0124659	0.976629	0.990521	0.657957	0.0386356	0.113237	0.46785	0.242382	0.416265	0.31243	0.379455
1471	malonylcarnitine	Lipid	Fatty Acid Synthesis	37059	22833583	853728-01-5		HMDB0002095	-0.112146	0.791483	0.870559	0.370034	0.292577	0.388799	0.0150764	0.971736	0.995403	0.62485	0.053416	0.101335	0.507731	0.198962	0.431789	0.0337101	0.926343	0.958099	0.73712	0.0369329	0.146295	0.657509	0.0388143	0.13854	-0.401348	0.324379	0.563438	0.331843	0.348888	0.476799	-0.330724	0.423627	0.673898	0.703872	0.0231007	0.0808284	0.323754	0.434046	0.615199	0.167794	0.643112
11	N-acetylserine	Amino Acid	Glycine, Serine and Threonine Metabolism	37076	65249	97-14-3		HMDB0002931	-0.383805	0.347913	0.515027	0.20257	0.574618	0.660902	-0.438536	0.277084	0.449575	0.225712	0.530649	0.618374	-0.053827	0.899269	0.951227	0.226389	0.529384	0.711794	0.495729	0.211562	0.428747	-0.129023	0.722414	0.826763	0.0438988	0.917795	0.959331	-0.0795613	0.827057	0.889076	0.00959895	0.982003	0.993146	-0.162122	0.654533	0.760417	0.423084	0.296299	0.47448	-0.291091	0.414505
264	tryptophan betaine	Amino Acid	Tryptophan Metabolism	37097	442106	20671-76-5	C09213	HMDB0061115	0.847367	0.00790312	0.038253	0.612735	0.0596445	0.107629	0.866923	0.00531941	0.0356156	0.597724	0.0680016	0.119649	0.855765	0.00671353	0.0675135	0.609638	0.0613099	0.193923	0.883492	0.00361629	0.041576	0.606964	0.0627725	0.187021	0.861631	0.00595469	0.0698944	0.607048	0.0627261	0.147209	0.88249	0.00370754	0.0714452	0.595272	0.0694352	0.166876	0.873238	0.00462042	0.0292297	0.632147	0.0498815
2202	chiro-inositol	Lipid	Inositol Metabolism	37112		643-12-9	C19891	HMDB0240209	0.827493	0.0112308	0.0467966	0.576375	0.0811497	0.138783	0.823645	0.0119624	0.0573101	0.599987	0.0666957	0.118405	0.586648	0.126351	0.324236	0.240089	0.504045	0.696322	0.514112	0.192429	0.407126	0.418834	0.228312	0.413474	0.499602	0.207451	0.454235	0.234951	0.513489	0.616828	0.488414	0.219439	0.499873	0.306779	0.388592	0.529045	0.829629	0.0108371	0.0486214	0.647152	0.0431099
4152	N6-methyladenosine	Nucleotide	Purine Metabolism, Adenine containing	37114	102175	1867-73-8		HMDB0004044	0.393961	0.334195	0.507303	-0.335702	0.342964	0.443329	0.636211	0.0899116	0.199649	-0.322529	0.363393	0.46491	0.412382	0.309973	0.551922	-0.196216	0.586924	0.757934	0.358916	0.382593	0.613009	-0.207391	0.565346	0.720138	0.353931	0.389716	0.621102	0.25799	0.471732	0.582207	0.284139	0.49522	0.721651	0.266673	0.456397	0.58448	-0.0485952	0.909027	0.950468	0.593467	0.0705034
5085	4-allylphenol sulfate	Xenobiotics	Food Component/Plant	37181	66633409				0.816708	0.0133559	0.0510447	0.786014	0.00702125	0.0206339	0.768165	0.025986	0.0897584	0.766138	0.00975975	0.02841	0.488637	0.219197	0.451027	0.739206	0.0145672	0.0830097	0.305589	0.461693	0.678736	0.671272	0.0335664	0.121615	0.280907	0.50035	0.720167	0.819271	0.00372955	0.0263994	0.169726	0.687822	0.835847	0.835735	0.00259941	0.0208242	0.647042	0.0828825	0.197089	0.917492	0.000183355
3388	5alpha-androstan-3beta,17alpha-diol disulfate	Lipid	Androgenic Steroids	37187	56639109			HMDB0094682	0.448201	0.265387	0.428247	0.940352	5.1515e-05	0.000862578	0.452417	0.260362	0.432927	0.956995	1.4206e-05	0.000425587	0.326391	0.430092	0.662743	0.942771	4.37811e-05	0.00224535	0.371564	0.364785	0.599289	0.800116	0.00544412	0.041318	0.742714	0.0347848	0.170589	0.950853	2.40511e-05	0.00115766	0.758669	0.0290851	0.171386	0.946613	3.33127e-05	0.00149738	0.710552	0.0482258	0.130872	0.915432	0.000201857
3385	5alpha-androstan-3beta,17beta-diol disulfate	Lipid	Androgenic Steroids	37190	90186325	571-20-0	C12525	HMDB00493	0.739301	0.0360863	0.0981052	0.942644	4.41646e-05	0.000794963	0.689835	0.05832	0.150621	0.939709	5.37282e-05	0.00108393	0.712142	0.0474986	0.175307	0.92268	0.000142321	0.00537824	0.784426	0.0211707	0.105558	0.934607	7.38924e-05	0.00323008	0.84176	0.00876735	0.0871864	0.892344	0.000515101	0.00860235	0.815865	0.0135319	0.126824	0.897177	0.000431243	0.00818227	0.829137	0.0109271	0.0486214	0.873774	0.000951093
3270	5alpha-pregnan-3beta,20beta-diol monosulfate (1)	Lipid	Progestin Steroids	37196				HMDB0240580	NA	NA	NA	NA	NA	NA	NA	NA	NA	NA	NA	NA	#NAME?	0	0	NA	NA	NA	NA	NA	NA	NA	NA	NA	NA	NA	NA	0.969104	3.84074e-06	0.000308112	NA	NA	NA	0.962213	8.52194e-06	0.000682702	#NAME?	0	0	0.9393	5.51761e-05
3279	5alpha-pregnan-3beta,20alpha-diol disulfate	Lipid	Progestin Steroids	37198	118703093			HMDB0094650	0.696287	0.0550529	0.132983	0.985412	1.94686e-07	2.00249e-05	0.708887	0.0489949	0.136735	0.981408	5.112e-07	7.35106e-05	0.665794	0.0714938	0.219221	0.984498	2.48007e-07	2.54385e-05	0.728291	0.0404838	0.151921	0.982091	4.40493e-07	4.53708e-05	0.850751	0.00740885	0.0793638	0.984912	2.2265e-07	2.29647e-05	0.874281	0.00451095	0.0728224	0.980695	5.93634e-07	7.13351e-05	0.810083	0.0147785	0.0592272	0.984712	2.34627e-07
3273	5alpha-pregnan-3beta,20alpha-diol monosulfate (2)	Lipid	Progestin Steroids	37200					NA	NA	NA	NA	NA	NA	NA	NA	NA	NA	NA	NA	NA	NA	NA	NA	NA	NA	NA	NA	NA	NA	NA	NA	NA	NA	NA	0.977312	1.12788e-06	0.000101791	NA	NA	NA	0.968221	4.29443e-06	0.000387035	NA	NA	NA	0.96205	8.66767e-06
3362	androstenediol (3beta,17beta) disulfate (1)	Lipid	Androgenic Steroids	37202	87120982		C04295	HMDB0240313	0.745662	0.0336846	0.0948209	0.87164	0.00101435	0.00540985	0.684506	0.0611033	0.156032	0.863146	0.00129673	0.00810736	0.716804	0.045404	0.172438	0.83231	0.00281079	0.0262452	0.816688	0.0133601	0.0814169	0.812067	0.00432044	0.035805	0.880553	0.00388798	0.0605173	0.87459	0.000927696	0.0126377	0.850507	0.00744372	0.0870061	0.889021	0.000579301	0.0097134	0.858058	0.00641	0.0353295	0.839949	0.00235543
3363	androstenediol (3beta,17beta) disulfate (2)	Lipid	Androgenic Steroids	37203	87120982			HMDB0240313	0.681318	0.0628059	0.145799	0.744579	0.0134988	0.0330277	0.658474	0.0758225	0.178921	0.778352	0.00800184	0.0250144	0.649135	0.0815622	0.239758	0.743409	0.0137267	0.0788462	0.708457	0.0491948	0.176261	0.748657	0.0127256	0.0717257	0.759002	0.028973	0.150645	0.775475	0.00839389	0.0412976	0.699836	0.0533038	0.237479	0.817992	0.00382995	0.026299	0.66846	0.0699543	0.171509	0.74499	0.0134194
3359	androstenediol (3beta,17beta) monosulfate (1)	Lipid	Androgenic Steroids	37211	13847309;129670631	521-17-5		HMDB0240429	0.508232	0.198445	0.349477	0.660387	0.0376742	0.0731144	0.454356	0.258067	0.430168	0.657497	0.0388192	0.0802041	0.339609	0.4105	0.652283	0.721429	0.0185207	0.0949848	0.565542	0.144016	0.338889	0.679405	0.0307034	0.115901	0.57948	0.132206	0.35856	0.540006	0.107116	0.211367	0.539021	0.168034	0.431979	0.539321	0.10765	0.220499	0.409725	0.313413	0.491914	0.603632	0.0646266
518	N-methylproline	Amino Acid	Urea cycle; Arginine and Proline Metabolism	37431	643474	475-11-6		HMDB0094696	0.851368	0.0073209	0.037958	0.830493	0.00292783	0.0113335	0.857537	0.00647807	0.0390447	0.841011	0.0022966	0.0105836	0.885156	0.00346804	0.0467204	0.65318	0.0405732	0.151343	0.868842	0.00510031	0.0512186	0.681618	0.029954	0.115307	0.671615	0.0681578	0.248984	0.697903	0.02482	0.0818265	0.680662	0.0631594	0.261818	0.751442	0.0122157	0.0546448	0.935141	0.000649347	0.0104286	0.718788	0.0191655
4239	N-acetyl-beta-alanine	Nucleotide	Pyrimidine Metabolism, Uracil containing	37432	76406	3025-95-4	C01073	HMDB0061880	0.265493	0.525099	0.683872	0.90153	0.000364697	0.00305328	0.383224	0.348706	0.523722	0.73242	0.0159987	0.0409362	0.784937	0.0210291	0.109172	0.44952	0.192443	0.382753	0.147108	0.728126	0.853871	0.404721	0.245992	0.428428	0.248356	0.553127	0.76597	0.586365	0.0748094	0.165682	0.0323392	0.939406	0.963065	0.365286	0.299294	0.434015	0.611197	0.107421	0.238677	0.282673	0.428737
5652	4-hydroxycoumarin	Xenobiotics	Drug - Cardiovascular	37445	54682930	1076-38-6	C20414		0.880765	0.00386795	0.0246927	0.831677	0.00285113	0.0110963	0.856733	0.00658429	0.0392314	0.835106	0.00263738	0.0114234	0.64283	0.0855767	0.248285	0.554997	0.0958561	0.25777	0.690042	0.0582133	0.195783	0.497444	0.143484	0.312056	0.775775	0.0236562	0.138835	0.292156	0.412722	0.540808	0.682137	0.0623657	0.261818	0.299329	0.400798	0.539918	0.770776	0.0251714	0.0841241	0.842033	0.00224102
2240	glycerophosphoethanolamine	Lipid	Phospholipid Metabolism	37455	123874	33049-08-0	C01233	HMDB0000114	-0.0870756	0.837557	0.898919	-0.172816	0.633054	0.709967	0.537234	0.169725	0.321041	0.0763208	0.834017	0.874138	0.25621	0.540215	0.743186	-0.47749	0.162826	0.345767	0.106699	0.801453	0.8999	-0.316551	0.372859	0.545876	-0.120863	0.775578	0.892788	0.00170672	0.996267	0.998473	0.229384	0.584754	0.777854	0.288707	0.418513	0.551874	0.0598975	0.887961	0.933935	-0.183094	0.61264
5374	4-acetaminophen sulfate	Xenobiotics	Drug - Analgesics, Anesthetics	37475	83939	10066-90-7;32113-41-0	C06804	HMDB0059911	0.800009	0.0171179	0.059704	0.597169	0.0683245	0.120278	0.800009	0.0171179	0.0668815	0.597169	0.0683245	0.119818	#NAME?	0	0	4.68478e-06	0.99999	1	#NAME?	0	0	4.68478e-06	0.99999	1	0.347988	0.398283	0.625814	0.242747	0.499191	0.605741	0.347988	0.398283	0.662029	0.242747	0.499191	0.622693	#NAME?	0	0	0.672968	0.0329548
538	N-acetylputrescine	Amino Acid	Polyamine Metabolism	37496	122356	18233-70-0	C02714	HMDB0002064	0.822922	0.0121031	0.0489384	0.661919	0.0370767	0.0721493	0.823333	0.0120231	0.0573101	0.630775	0.0505337	0.0979345	0.855859	0.00670085	0.0675135	0.23851	0.50694	0.696322	0.893737	0.00276575	0.0365182	0.406965	0.243132	0.426515	0.701768	0.0523657	0.215714	0.668033	0.0347551	0.103632	0.745477	0.0337531	0.189798	0.685009	0.0288304	0.0949165	0.695119	0.0556362	0.143845	0.303683	0.393643
438	S-methylmethionine	Amino Acid	Methionine, Cysteine, SAM and Taurine Metabolism	38127	458	582174	C05319	HMDB0038670	0.772513	0.0246382	0.0769272	0.416758	0.230866	0.323398	0.814075	0.0139104	0.0599151	0.410542	0.23861	0.332058	-0.263264	0.528713	0.739262	0.00580309	0.987306	0.997026	-0.245098	0.558514	0.754206	-0.12143	0.738253	0.838237	-0.23956	0.567715	0.770056	0.0798341	0.826472	0.889076	-0.23549	0.574509	0.774338	-0.00627065	0.986283	0.993171	0.639162	0.0879633	0.206779	0.818272	0.00380783
3338	16a-hydroxy DHEA 3-sulfate	Lipid	Androgenic Steroids	38168	20848950			HMDB0062544	0.640388	0.087161	0.187386	0.449938	0.191978	0.28209	0.609139	0.108941	0.225125	0.550395	0.0992292	0.164771	0.568056	0.141844	0.350438	0.5963	0.0688319	0.210304	0.595425	0.119384	0.30078	0.525797	0.118527	0.276563	0.718245	0.0447678	0.193095	0.587601	0.0740479	0.165008	0.680832	0.0630676	0.261818	0.744932	0.0134306	0.0557652	0.642722	0.0856463	0.202982	0.745417	0.0133373
4769	2,3-dihydroxyisovalerate	Xenobiotics	Food Component/Plant	38276	677	1756-18-9	C04039	HMDB0012141	0.883278	0.00363563	0.0234187	0.859424	0.00143684	0.0067427	0.859306	0.00624845	0.0388936	0.844065	0.00213344	0.0102615	0.0818591	0.847198	0.9193	0.714784	0.0201722	0.0992032	0.201003	0.633148	0.790622	0.702461	0.0234994	0.107003	-0.164375	0.697304	0.85638	0.779289	0.00787708	0.0404083	-0.119657	0.777776	0.893002	0.766059	0.00977194	0.0471645	0.826797	0.0113609	0.0495557	0.878488	0.000821635
5737	ranitidine	Xenobiotics	Drug - Gastrointestinal	38595	3001055	66357-59-3	D00422	HMDB0001930	#NAME?	0	0	1	0	0	#NAME?	0	0	1	0	0	#NAME?	0	0	1	0	0	#NAME?	0	0	1	0	0	#NAME?	0	0	1	0	0	NA	NA	NA	1	0	0	NA	NA	NA	1	0
4850	cinnamoylglycine	Xenobiotics	Food Component/Plant	38637	709625	16534-24-0		HMDB0011621	0.854756	0.0068499	0.0362791	0.905385	0.000312348	0.00277927	0.876942	0.00423941	0.0309304	0.926203	0.000118614	0.00185399	0.748191	0.0327578	0.140047	0.70334	0.0232505	0.108402	0.77665	0.0233971	0.112717	0.746595	0.0131126	0.0717257	0.750106	0.0320663	0.161686	0.799403	0.00551715	0.0329205	0.776885	0.0233277	0.154244	0.912601	0.000229466	0.00570501	0.75464	0.0304657	0.0967763	0.929731	9.79335e-05
5933	diphenhydramine	Xenobiotics	Drug - Respiratory	38669	3100	147-24-0	C06960	HMDB0001927	0.980174	1.91933e-05	0.00107568	-0.57735	0.0805162	0.138028	0.980174	1.91933e-05	0.000980227	-0.57735	0.0805162	0.137764	0.980174	1.91933e-05	0.001142	-0.57735	0.0805162	0.234051	0.980174	1.91933e-05	0.00091232	-0.57735	0.0805162	0.218241	0.935191	0.000647882	0.0231942	-0.57735	0.0805162	0.173827	0.935191	0.000647882	0.0243126	NA	NA	NA	0.935191	0.000647882	0.0104286	NA	NA
3512	glycoursodeoxycholate	Lipid	Secondary Bile Acid Metabolism	39379	12310288	64480-66-6		HMDB0000708	-0.11085	0.793853	0.870559	0.0601802	0.868832	0.907531	0.162302	0.700985	0.821646	0.179855	0.619049	0.694329	-0.0966283	0.819947	0.911278	0.171835	0.635014	0.782838	-0.101724	0.810579	0.904771	0.250546	0.485058	0.648843	-0.283791	0.495772	0.720167	0.234081	0.515094	0.616828	0.108209	0.798687	0.899627	0.377937	0.281574	0.411795	-0.340126	0.409742	0.590926	0.369885	0.292785
457	S-methylcysteine	Amino Acid	Methionine, Cysteine, SAM and Taurine Metabolism	39592	88180;7058174;24417	1187-84-4		HMDB0002108	0.796236	0.0180499	0.0623464	-0.0486667	0.893793	0.924614	0.792287	0.0190591	0.0715993	-0.202167	0.575396	0.655642	0.834348	0.00999894	0.0801018	-0.433154	0.211133	0.40425	0.744626	0.0340689	0.141001	-0.447781	0.194381	0.370764	0.733649	0.0383054	0.178059	0.177932	0.622864	0.720686	0.760092	0.028607	0.169973	0.0698441	0.847959	0.89645	0.852098	0.0072177	0.0385849	-0.0749543	0.836955
4592	7-methylurate	Xenobiotics	Xanthine Metabolism	39598	69160	612-37-3	C16355	HMDB0011107	0.464356	0.246396	0.404067	0.84255	0.00221329	0.00915844	0.443657	0.270855	0.443161	0.834427	0.00267872	0.011523	0.749396	0.0323218	0.139022	0.40947	0.239961	0.43996	0.597494	0.117774	0.299806	0.41829	0.22898	0.413474	-0.136938	0.746433	0.882474	0.793043	0.00619955	0.0351728	-0.0965345	0.820119	0.90402	0.669028	0.0343872	0.105954	0.159475	0.706016	0.832466	0.584663	0.0758663
4465	3-hydroxyhippurate	Xenobiotics	Benzoate Metabolism	39600	450268	1637-75-8		HMDB0006116	0.897548	0.00248613	0.0191138	0.94153	4.76324e-05	0.000836472	0.791452	0.0192767	0.0715993	0.931112	9.06153e-05	0.00167057	0.608281	0.109579	0.294932	0.176246	0.626217	0.781548	0.687511	0.0595246	0.198322	0.325309	0.359033	0.543871	0.791415	0.0192864	0.127862	0.48834	0.152125	0.265943	0.676121	0.0656401	0.263647	0.502032	0.139245	0.254167	0.947729	0.000343203	0.00798203	0.943402	4.19142e-05
6090	ethyl glucuronide	Xenobiotics	Chemical	39603	18392195	17685-04-0		HMDB0010325	0.821892	0.0123055	0.0489384	0.550169	0.0993966	0.16228	0.704398	0.0511048	0.139752	0.62259	0.0545435	0.102595	-0.177662	0.673826	0.828076	0.193064	0.593064	0.760393	-0.0310049	0.941903	0.981838	-0.0010526	0.997697	1	0.250705	0.549254	0.763622	0.248903	0.488021	0.595669	0.0561208	0.894994	0.93981	0.340162	0.336183	0.475335	-0.497375	0.20981	0.381521	-0.140281	0.699103
5518	quinine	Xenobiotics	Drug - Antibiotic	39767	3034034	130-95-0	C06526	HMDB0014611	#NAME?	0	0	0.951435	2.29475e-05	0.000550741	#NAME?	0	0	0.951435	2.29475e-05	0.000621441	#NAME?	0	0	0.951435	2.29475e-05	0.00149785	#NAME?	0	0	0.951435	2.29475e-05	0.00137876	#NAME?	0	0	1	0	0	NA	NA	NA	1	0	0	NA	NA	NA	1	0
58	carboxyethyl-GABA	Amino Acid	Glutamate Metabolism	40007	2572	908055		HMDB0002201	0.346989	0.399732	0.570476	0.228329	0.525765	0.618547	0.323622	0.434244	0.610136	0.126176	0.728342	0.789682	-0.0116284	0.978199	0.997332	0.614356	0.0587849	0.186759	0.158369	0.707986	0.845552	0.320327	0.366866	0.545876	0.244496	0.559513	0.765987	0.104128	0.774673	0.853915	0.528685	0.177941	0.442063	0.154285	0.670422	0.767845	0.648838	0.0817486	0.195701	0.75671	0.0112907
2243	trimethylamine N-oxide	Lipid	Phospholipid Metabolism	40406	1145	1184-78-7	C01104	HMDB0000925	0.793167	0.0188311	0.0641155	0.81298	0.00424215	0.0144846	0.711188	0.0479341	0.136545	0.820916	0.00360317	0.0147135	0.391283	0.337788	0.57859	0.416891	0.230703	0.432492	0.442493	0.272264	0.492358	0.475947	0.164384	0.33649	0.113488	0.78903	0.897612	0.631631	0.0501263	0.128338	0.0993507	0.81494	0.903658	0.663025	0.036649	0.11056	0.794135	0.0185827	0.0695383	0.794399	0.00604929
4322	N1-Methyl-2-pyridone-5-carboxamide	Cofactors and Vitamins	Nicotinate and Nicotinamide Metabolism	40469	69698	701-44-0	C05842	HMDB0004193	0.124484	0.768993	0.862648	0.829202	0.00301305	0.0116011	0.50541	0.201367	0.360845	0.737083	0.0150049	0.0389479	0.740704	0.0355478	0.146961	0.557995	0.0936991	0.252917	0.684269	0.0612291	0.199382	0.478379	0.161933	0.332873	-0.304451	0.463449	0.689874	0.274785	0.442275	0.565985	-0.203795	0.628333	0.802103	0.203019	0.573753	0.694488	0.53121	0.175493	0.334519	0.885741	0.000648216
77	hydantoin-5-propionate	Amino Acid	Histidine Metabolism	40473	782	5624-26-0	C05565	HMDB0001212	0.716872	0.0453738	0.113833	0.689574	0.0273635	0.0567772	0.763124	0.0276043	0.0930994	0.668669	0.0345195	0.0733145	0.723708	0.0424058	0.166954	0.53241	0.113126	0.278166	0.629193	0.0946437	0.262572	0.711728	0.0209649	0.100771	0.872239	0.00472674	0.0640054	0.649591	0.0420712	0.116047	0.874737	0.00446368	0.0728224	0.627908	0.0519155	0.138122	0.940414	0.000505535	0.00921629	0.622368	0.0546551
4876	dihydroferulate	Xenobiotics	Food Component/Plant	40481	14340	1135-23-5		HMDB0062121	0.73954	0.0359941	0.0981052	0.526546	0.117907	0.189494	0.73116	0.0393084	0.119091	-0.0288357	0.936974	0.959521	0.456307	0.255769	0.494903	-0.0627957	0.863175	0.923636	0.216528	0.606521	0.780113	-0.299889	0.399874	0.567538	0.183944	0.662806	0.837983	-0.319158	0.368717	0.497596	0.0890696	0.833876	0.911892	0.137356	0.705139	0.794383	0.436791	0.279222	0.460424	0.617098	0.057349
947	prolylglycine	Peptide	Dipeptide	40703	6426709	2578-57-6		HMDB0011178	0.683944	0.0614018	0.143059	0.755161	0.0115573	0.0291974	0.62198	0.0996535	0.214615	0.829266	0.00300873	0.0127751	0.785014	0.0210079	0.109172	0.356397	0.312089	0.524777	0.832352	0.0103482	0.0715739	0.260521	0.46724	0.635623	0.697992	0.0542084	0.218075	0.686841	0.0282352	0.091008	0.630369	0.0938407	0.310458	0.751681	0.0121725	0.0546448	0.809612	0.0148831	0.0592272	0.396074	0.257191
3282	pregnanediol-3-glucuronide	Lipid	Progestin Steroids	40708	123796	1852-49-9		HMDB0010318	0.918741	0.00126097	0.0134566	0.969666	3.57121e-06	0.000151251	0.920362	0.00118847	0.0147444	0.965252	6.1164e-06	0.000244316	0.915774	0.00140099	0.0263443	0.960643	1.00094e-05	0.000898347	0.896751	0.002543	0.0348684	0.964674	6.52876e-06	0.000470724	0.94657	0.000366212	0.016388	0.951887	2.21177e-05	0.00115766	0.942574	0.000453278	0.019011	0.945819	3.53058e-05	0.00149738	0.932703	0.000724015	0.0107245	0.977893	1.01741e-06
80	imidazole propionate	Amino Acid	Histidine Metabolism	40730	70630	1074-59-5		HMDB0002271	0.774641	0.0239949	0.0757906	0.906269	0.000301163	0.00274477	0.637767	0.0888813	0.199649	0.814298	0.00413079	0.0157145	0.844655	0.00831402	0.0761053	0.63089	0.0504787	0.170158	0.829596	0.0108432	0.0736306	0.633453	0.0492656	0.162194	0.794977	0.0183681	0.126875	0.818006	0.0038288	0.0267005	0.529734	0.176922	0.441068	0.75897	0.0109092	0.0508756	0.625479	0.0972049	0.222944	0.941358	4.81846e-05
4813	alliin	Xenobiotics	Food Component/Plant	41494	87310	556-27-4	C08265	HMDB0033592	0.441291	0.273724	0.434981	0.872988	0.000974058	0.00530947	0.421419	0.298407	0.470991	0.862508	0.00132	0.00818174	-0.0487441	0.908749	0.957002	0.785559	0.00707695	0.0489327	-0.112867	0.790165	0.895688	0.787114	0.00688782	0.0473985	-0.181896	0.666394	0.837983	0.867679	0.00113976	0.0139476	-0.222404	0.596539	0.787653	0.873726	0.0009525	0.012069	0.864001	0.00566452	0.0333283	0.947997	3.00428e-05
466	lanthionine	Amino Acid	Methionine, Cysteine, SAM and Taurine Metabolism	42002	98504	468821			-0.404642	0.320046	0.487917	0.673502	0.032764	0.0655873	-0.387798	0.34249	0.516625	0.689032	0.0275347	0.0614828	-0.0611501	0.885629	0.939442	0.14248	0.694575	0.814877	-0.281967	0.498666	0.709678	0.309066	0.384882	0.553892	0.115637	0.785105	0.896548	0.449792	0.19214	0.312453	0.0777437	0.854817	0.920115	0.364144	0.300922	0.434015	0.174783	0.678896	0.815363	-0.227818	0.526718
220	5-hydroxymethyl-2-furoic acid	Amino Acid	Tyrosine Metabolism	42040	80642	6338-41-6	C20448	HMDB0002432	0.875587	0.00437631	0.0269747	0.722745	0.0182052	0.0402078	0.834936	0.00989746	0.0510597	0.611568	0.0602687	0.110827	0.258326	0.536755	0.739852	0.385658	0.271047	0.475823	0.381663	0.35084	0.583097	0.443621	0.199064	0.374739	0.458973	0.252645	0.500597	0.550583	0.09909	0.201223	0.452521	0.260239	0.538135	0.703498	0.0232059	0.0808284	0.615395	0.104357	0.23555	0.748704	0.0127169
307	indoleacetylglutamine	Amino Acid	Tryptophan Metabolism	42087	25200879			HMDB0013240	0.622779	0.0990913	0.205363	0.884696	0.000671374	0.00435486	0.615893	0.103997	0.218059	0.843632	0.00215608	0.0102615	0.699558	0.0534395	0.184328	0.777564	0.00810795	0.0534084	0.69724	0.0545799	0.186198	0.735435	0.0153511	0.0796267	0.563427	0.145857	0.376903	0.84528	0.00207091	0.0194181	0.561141	0.147862	0.405482	0.849936	0.00184354	0.0166149	0.702087	0.0522116	0.139035	0.879434	0.000797293
1468	phosphate	Energy	Oxidative Phosphorylation	42109	1061	7664-38-2	C00009	HMDB0001429	0.915992	0.00139034	0.0138069	0.255208	0.476694	0.569187	0.870262	0.00494197	0.0339761	0.33677	0.341334	0.441401	0.969675	6.81413e-05	0.00308006	0.52706	0.117484	0.284017	0.892797	0.00283773	0.0367873	0.319205	0.368641	0.545876	0.511889	0.194691	0.434264	0.0781319	0.830126	0.889076	0.55331	0.154842	0.417412	0.207177	0.565756	0.691305	0.720238	0.043897	0.122395	0.437538	0.206027
4366	gamma-CEHC glucuronide*	Cofactors and Vitamins	Tocopherol Metabolism	42381	121596235				0.720813	0.0436478	0.110554	0.817066	0.00390385	0.0136445	0.743073	0.03465	0.11011	0.668331	0.0346447	0.0733145	0.145927	0.730246	0.852969	0.495689	0.145126	0.324648	0.356402	0.386178	0.617365	0.559204	0.092838	0.234459	0.309473	0.455723	0.681205	0.597355	0.0682162	0.156356	0.350236	0.395034	0.659624	0.494439	0.146302	0.265024	0.559392	0.149405	0.303505	0.791784	0.00634147
446	S-adenosylhomocysteine (SAH)	Amino Acid	Methionine, Cysteine, SAM and Taurine Metabolism	42382	439155	979-92-0	C00021	HMDB00939	-0.266438	0.523568	0.683122	0.586955	0.0744454	0.129158	-0.303864	0.464354	0.627625	0.770506	0.00910272	0.0272702	-0.152592	0.718301	0.850149	0.407143	0.242906	0.441535	-0.275571	0.508867	0.716119	0.469319	0.171174	0.345705	-0.22076	0.599327	0.797962	0.413558	0.234835	0.363843	0.106267	0.802244	0.900788	0.53278	0.112829	0.225191	-0.352254	0.392126	0.586951	0.546382	0.10223
1431	erythronate*	Carbohydrate	Aminosugar Metabolism	42420	2781043	88759-55-1		HMDB0000613	0.221844	0.597489	0.73656	0.319142	0.368742	0.468149	0.265438	0.525187	0.676592	0.632699	0.0496206	0.0966337	0.396144	0.331281	0.572722	0.0867911	0.811568	0.889627	0.462129	0.248971	0.468381	0.518749	0.124456	0.283966	0.618276	0.102284	0.306425	0.544928	0.103332	0.205706	0.41521	0.306331	0.580889	0.503395	0.138001	0.253178	0.677115	0.0650924	0.161257	0.492567	0.148075
3524	glycohyocholate	Lipid	Secondary Bile Acid Metabolism	42574	71361462			HMDB0000138	0.728614	0.0403507	0.106232	0.869323	0.00108642	0.00558728	0.741248	0.0353403	0.111213	0.896958	0.000434812	0.0041684	0.765909	0.0267029	0.123006	0.852999	0.00170417	0.0186852	0.889184	0.00312563	0.0384236	0.833845	0.00271457	0.02796	0.623769	0.0983975	0.304117	0.837349	0.00250393	0.0216646	0.647329	0.0827009	0.29641	0.886148	0.000639347	0.00989348	0.638922	0.0881209	0.206779	0.782233	0.00749384
472	N-methyltaurine	Amino Acid	Methionine, Cysteine, SAM and Taurine Metabolism	42989	7882	107-68-6			0.844532	0.00833292	0.0394572	0.836836	0.00253399	0.0101926	0.822579	0.0121702	0.0573155	0.866133	0.00119163	0.00764981	0.81892	0.0129011	0.0869002	0.653098	0.0406067	0.151343	0.791038	0.0193853	0.103147	0.700678	0.02401	0.107429	0.841911	0.00874337	0.0871864	0.856685	0.0015468	0.0164233	0.821953	0.0122933	0.12051	0.877404	0.000850198	0.0117883	0.819127	0.012859	0.0545677	0.796627	0.00580809
133	6-oxopiperidine-2-carboxylate	Amino Acid	Lysine Metabolism	43231	3014237	34622-39-4		HMDB0061705	-0.0349659	0.934492	0.961384	-0.240973	0.502428	0.597931	-0.0890803	0.833856	0.911135	-0.105947	0.770825	0.827199	-0.244493	0.559517	0.756812	-0.261047	0.466308	0.662988	0.144942	0.732016	0.857023	-0.459818	0.181197	0.35309	0.415117	0.30645	0.545676	0.0152239	0.966706	0.980283	0.358754	0.382824	0.650955	-0.122941	0.735095	0.814138	0.201195	0.632815	0.774409	0.044922	0.901931
5041	S-allylcysteine	Xenobiotics	Food Component/Plant	43239	98280	21593-77-1		HMDB0034323	0.477354	0.231633	0.386544	0.977006	1.18953e-06	9.51625e-05	0.450091	0.263128	0.435502	0.97493	1.67663e-06	0.000133944	-0.279691	0.502287	0.726053	0.564342	0.0892343	0.246424	-0.267196	0.522341	0.727751	0.553042	0.0972798	0.241027	-0.469384	0.24063	0.486698	0.598339	0.0676447	0.15554	-0.484253	0.223986	0.503795	0.610848	0.0606557	0.152912	0.883267	0.00363661	0.0275067	0.993885	6.07234e-09
508	N-delta-acetylornithine	Amino Acid	Urea cycle; Arginine and Proline Metabolism	43249	9920500		C00437	HMDB0003357	0.534861	0.171984	0.310527	0.652005	0.0410596	0.0784163	0.525897	0.180666	0.333788	0.634695	0.048685	0.0956408	0.510269	0.196349	0.430041	0.623234	0.0542207	0.177765	0.549231	0.158548	0.361279	0.63021	0.0508042	0.164999	0.704746	0.0509391	0.212049	0.583762	0.0764292	0.167726	0.695557	0.0554168	0.241749	0.573741	0.0828772	0.183683	0.72444	0.0420953	0.11907	0.547405	0.10146
76	N-acetyl-1-methylhistidine*	Amino Acid	Histidine Metabolism	43255	53859791				0.604276	0.112583	0.228036	0.843759	0.00214943	0.00910349	0.572517	0.138036	0.271888	0.856927	0.00153685	0.00880918	0.842734	0.00861317	0.0768726	0.883655	0.000695042	0.0121717	0.747838	0.0328862	0.140661	0.829676	0.00298156	0.029574	0.353512	0.390318	0.621102	0.779181	0.00789138	0.0404083	0.377313	0.356816	0.629119	0.80293	0.00516279	0.0312805	0.591756	0.122269	0.261848	0.795719	0.00590552
75	N-acetyl-3-methylhistidine*	Amino Acid	Histidine Metabolism	43256	193270	37841-04-6			0.874617	0.0044761	0.027354	0.783687	0.00730949	0.0211359	0.850058	0.00750846	0.0429484	0.843728	0.00215101	0.0102615	0.506606	0.200125	0.432998	0.898045	0.000417314	0.00966553	0.607705	0.110008	0.289091	0.835397	0.00261974	0.0277769	0.864209	0.00563951	0.0672982	0.498569	0.142438	0.252678	0.776763	0.0233638	0.154244	0.53728	0.109249	0.223141	0.724443	0.0420938	0.11907	0.917513	0.000183175
551	acisoga	Amino Acid	Polyamine Metabolism	43258	129397	106692-36-8		HMDB0061384	-0.232441	0.579616	0.727063	0.196838	0.585716	0.669389	0.0354058	0.93367	0.972202	0.261303	0.465855	0.559182	0.313133	0.450126	0.679472	0.627403	0.052161	0.173387	0.129628	0.759656	0.877276	0.566563	0.0877054	0.229967	-0.604227	0.11262	0.322588	0.137659	0.704512	0.792302	0.0670377	0.87468	0.928046	0.211628	0.557246	0.684453	0.468368	0.241789	0.416265	0.522578	0.121213
1919	(R)-3-hydroxybutyrylcarnitine	Lipid	Fatty Acid Metabolism (Acyl Carnitine, Hydroxy)	43264	53481617			HMDB0013127	0.124471	0.769017	0.862648	0.264829	0.459635	0.557775	-0.05098	0.904578	0.956765	-0.181303	0.616181	0.692241	-0.229281	0.584927	0.778506	0.157645	0.663594	0.796471	-0.424821	0.294108	0.516129	0.202304	0.575131	0.727051	0.0875272	0.836723	0.917448	-0.507569	0.134234	0.243497	-0.474389	0.23496	0.521888	-0.741904	0.0140237	0.0562376	0.679693	0.063684	0.158875	-0.497748	0.143201
5247	2-aminophenol sulfate	Xenobiotics	Food Component/Plant	43266	181670			HMDB0061116	0.870238	0.00494455	0.0294613	0.77263	0.00879478	0.0238953	0.87838	0.00409704	0.0301998	0.724176	0.0178664	0.0441441	0.692275	0.0570711	0.190434	0.635984	0.048087	0.164412	0.65066	0.0806081	0.236517	0.566098	0.0880241	0.229967	0.779345	0.0226099	0.137887	0.860154	0.00140856	0.0159777	0.823028	0.0120824	0.12051	0.781967	0.00752784	0.0408075	0.900612	0.00227503	0.0204753	0.951594	2.26527e-05
5392	2-hydroxyibuprofen	Xenobiotics	Drug - Analgesics, Anesthetics	43330	10443535	51146-55-5		HMDB0060920	0.870822	0.00488038	0.0293233	0.36533	0.299231	0.395314	0.886268	0.00337122	0.0270834	NA	NA	NA	0.183721	0.663196	0.824978	NA	NA	NA	0.102148	0.809801	0.904771	0.36533	0.299231	0.484821	0.246441	0.556291	0.76597	0.58464	0.0758808	0.16703	0.255662	0.541113	0.756497	NA	NA	NA	0.8949	0.00267834	0.0228468	NA	NA
5394	carboxyibuprofen	Xenobiotics	Drug - Analgesics, Anesthetics	43333	10444113	15935-54-3		HMDB0060564	0.894492	0.0027088	0.0196022	0.517591	0.125448	0.198949	0.896314	0.00257458	0.0233016	0.28309	0.428027	0.526971	0.268238	0.520657	0.736137	0.412478	0.236183	0.436879	0.266118	0.524086	0.728408	0.412478	0.236183	0.419382	0.343107	0.405381	0.631861	0.532617	0.11296	0.218652	0.326319	0.430199	0.673898	0.185023	0.608835	0.723179	0.87295	0.00465086	0.0292297	0.475799	0.164533
1755	2-aminooctanoate	Lipid	Fatty Acid, Amino	43343	69522	644-90-6		HMDB0000991	-0.22376	0.594245	0.734563	0.155351	0.668253	0.739082	0.117831	0.781103	0.878521	-0.0952504	0.79352	0.841506	0.0728797	0.863834	0.924704	-0.175876	0.626952	0.781548	0.0858254	0.839866	0.919853	0.0317108	0.930702	0.964371	-0.630174	0.0939736	0.298517	0.504117	0.137345	0.247289	-0.283939	0.495536	0.721651	0.12966	0.721089	0.804806	-0.120061	0.777039	0.878338	0.0174018	0.961945
4935	indolin-2-one	Xenobiotics	Food Component/Plant	43374	321710	59-48-3	C12312		0.832556	0.0103122	0.0444169	0.0277396	0.939366	0.955175	0.757513	0.0294773	0.0971255	0.363145	0.302351	0.404071	0.511161	0.195436	0.429357	0.349724	0.32188	0.533831	0.67928	0.0639081	0.203265	-0.220745	0.539971	0.698956	0.667354	0.0705905	0.251457	0.280288	0.432811	0.558017	0.793235	0.0188137	0.139354	-0.123429	0.734076	0.814138	0.39954	0.326768	0.508386	0.522677	0.121129
458	S-methylcysteine sulfoxide	Amino Acid	Methionine, Cysteine, SAM and Taurine Metabolism	43378	82142	6853-87-8		HMDB0029432	0.432733	0.284226	0.448537	0.780868	0.00766989	0.0216562	0.353388	0.390495	0.569804	0.789788	0.00657104	0.0219748	0.419809	0.300452	0.539002	0.511124	0.131075	0.307555	0.431006	0.286369	0.507913	0.48314	0.157199	0.329478	0.446859	0.266995	0.515267	0.677065	0.0315093	0.0976381	0.357172	0.385078	0.650955	0.674308	0.0324771	0.102253	0.532222	0.174517	0.334519	0.751909	0.0121316
4633	2-piperidinone	Xenobiotics	Food Component/Plant	43400	12665	675-20-7		HMDB0011749	-0.409509	0.313694	0.482478	-0.153208	0.672613	0.742763	-0.4173	0.303653	0.473708	-0.142652	0.694223	0.762055	-0.322817	0.435455	0.665771	0.0369732	0.919232	0.952393	-0.28235	0.498058	0.709678	0.136856	0.706171	0.818836	-0.653583	0.0787978	0.266943	-0.256946	0.473591	0.583503	-0.65147	0.0801039	0.294402	-0.299363	0.400742	0.539918	-0.61328	0.105894	0.237511	-0.261893	0.464811
86	N-acetylcarnosine	Amino Acid	Histidine Metabolism	43488	9903482	56353-15-2		HMDB0012881	0.353368	0.390525	0.561956	0.665582	0.0356735	0.0698829	0.437337	0.278552	0.449575	0.809503	0.00454606	0.016592	0.494273	0.213118	0.443633	0.714128	0.0203408	0.0993515	0.360977	0.379666	0.611066	0.61634	0.0577438	0.177163	0.284983	0.493883	0.720167	0.777783	0.00807842	0.040628	0.284954	0.49393	0.721651	0.861858	0.00134402	0.0136483	0.263369	0.528543	0.688158	0.694124	0.025953
81	formiminoglutamate	Amino Acid	Histidine Metabolism	43493	439233	816-90-0	C00439	HMDB0000854	0.76217	0.0279176	0.08387	0.724028	0.0179011	0.0396578	0.670304	0.0689012	0.166434	0.841793	0.002254	0.0105836	0.700653	0.0529057	0.183372	0.429615	0.215308	0.411147	0.617543	0.10281	0.276617	0.463176	0.177616	0.348978	0.973938	4.33936e-05	0.00310698	0.462439	0.178398	0.29945	0.97837	2.48898e-05	0.00213589	0.521589	0.122046	0.238468	0.907745	0.00182962	0.0184278	0.727273	0.0171479
274	N-formylanthranilic acid	Amino Acid	Tryptophan Metabolism	43549	101399	3342-77-6	C05653	HMDB0004089	0.2249	0.592317	0.734563	0.708473	0.0218325	0.0469888	0.427962	0.290165	0.462067	0.320307	0.366899	0.466903	0.604415	0.112477	0.297439	0.696784	0.025152	0.112169	0.705666	0.0505033	0.177384	0.203184	0.573435	0.727051	0.431985	0.285153	0.528943	0.4626	0.178227	0.29945	0.411473	0.311148	0.585352	0.256436	0.474501	0.603377	0.474117	0.235266	0.412005	0.738681	0.0146745
510	N2,N5-diacetylornithine	Amino Acid	Urea cycle; Arginine and Proline Metabolism	43591	65977	39825-23-5			0.907442	0.00184726	0.0166553	0.900171	0.000384595	0.00311133	0.883699	0.00359762	0.0276591	0.893815	0.000488417	0.0045022	0.932624	0.000726506	0.0162102	0.830464	0.00292971	0.0269684	0.900882	0.00225705	0.0322124	0.899451	0.000395458	0.0107223	0.94514	0.000395966	0.0166772	0.817439	0.00387394	0.0267005	0.870921	0.00486956	0.0731153	0.743329	0.0137424	0.0562376	0.885083	0.00347447	0.0265629	0.842738	0.00220329
1750	2-aminoheptanoate	Lipid	Fatty Acid, Amino	43761	227939	1115-90-8		HMDB0094649	-0.1912	0.650141	0.776045	0.66197	0.0370566	0.0721493	-0.114302	0.787543	0.88121	0.602077	0.0655039	0.117737	-0.234339	0.576435	0.772184	0.23678	0.510119	0.696322	-0.263461	0.528394	0.73057	0.464935	0.175757	0.347882	0.147978	0.726564	0.872986	0.239286	0.505518	0.609322	-0.032868	0.938417	0.963065	0.0451014	0.901541	0.931248	-0.0351636	0.934123	0.966896	0.128963	0.722539
527	guanidinoacetate	Amino Acid	Creatine Metabolism	43802	763	352-97-6	C00581	HMDB0000128	0.223486	0.594707	0.734563	0.0154712	0.966165	0.97565	0.335758	0.416167	0.592892	0.121775	0.737532	0.796224	-0.00197387	0.996299	1	0.0512979	0.888081	0.93909	0.48434	0.223892	0.438557	-0.290959	0.414728	0.584021	0.39299	0.335496	0.576056	0.0638589	0.860877	0.910519	0.467815	0.242422	0.528584	0.0866686	0.81183	0.872324	0.0626348	0.882867	0.933741	0.269572	0.451327
647	gamma-glutamylvaline	Peptide	Gamma-glutamyl Amino Acid	43829	7015683	2746-34-1		HMDB0011172	-0.176151	0.676486	0.798164	-0.391003	0.263886	0.361901	-0.142447	0.736502	0.845263	-0.110798	0.760583	0.818651	0.039648	0.925738	0.969174	-0.238812	0.506386	0.696322	0.7893	0.0198452	0.103676	-0.264745	0.459783	0.629039	0.170592	0.686291	0.847215	-0.330197	0.351428	0.478738	0.308802	0.456752	0.698173	-0.247162	0.491168	0.615545	0.303914	0.464277	0.639769	-0.110206	0.761831
90	1-methylhistamine	Amino Acid	Histidine Metabolism	43831	3614	501-75-7	C05127	HMDB0000898	0.50482	0.201981	0.353678	0.0445509	0.902738	0.929859	0.843692	0.00846315	0.0465473	0.166918	0.644872	0.715529	0.66821	0.070098	0.217609	0.283265	0.42773	0.630314	0.216093	0.607262	0.780113	0.0803554	0.825353	0.890838	0.387829	0.342448	0.583792	0.0189487	0.958565	0.976863	0.694165	0.0561152	0.242486	-0.0247737	0.945841	0.965936	0.498765	0.208336	0.379813	0.449151	0.192853
423	3-methyl-2-oxobutyrate	Amino Acid	Leucine, Isoleucine and Valine Metabolism	44526	49	3715-29-5	C00141	HMDB0000019	0.206741	0.623264	0.755311	0.44527	0.1972	0.288585	-0.221355	0.598318	0.742703	0.200997	0.577656	0.657176	0.19598	0.641838	0.813982	0.646901	0.043218	0.154381	0.260286	0.533558	0.732472	0.34413	0.330208	0.514212	0.502081	0.204842	0.449899	0.270438	0.449817	0.569392	0.142916	0.735658	0.868503	0.0616185	0.86572	0.904709	-0.0264685	0.950395	0.97789	0.321569	0.364906
206	3-methoxytyramine sulfate	Amino Acid	Tyrosine Metabolism	44618	54133459				0.384678	0.346725	0.514332	0.725342	0.0175935	0.0393395	-0.231928	0.580478	0.729423	0.502843	0.138504	0.21696	0.1038	0.806768	0.900857	0.32757	0.355506	0.56723	0.16933	0.688523	0.832019	0.358512	0.30902	0.49402	0.516885	0.189625	0.425616	0.386017	0.270563	0.401948	0.00305115	0.994279	1	0.265512	0.458435	0.58605	-0.11567	0.785046	0.883177	0.465417	0.17525
4514	4-acetylphenyl sulfate	Xenobiotics	Benzoate Metabolism	44620	4684006				0.747045	0.0331759	0.0937579	0.768148	0.00945334	0.0253026	0.758882	0.0290135	0.0963035	0.845537	0.00205787	0.0101431	0.896707	0.00254614	0.0378739	0.040141	0.912333	0.950425	0.910201	0.00169057	0.0286994	0.127769	0.725024	0.827412	0.583427	0.128964	0.353786	0.702296	0.0235464	0.0790721	0.661176	0.0742068	0.278471	0.596108	0.0689442	0.16625	0.934129	0.000679707	0.0104286	0.758231	0.0110329
127	glutarylcarnitine (C5-DC)	Amino Acid	Lysine Metabolism	44664	71317118	102636-82-8		HMDB0013130	0.56287	0.146344	0.27249	0.180951	0.616879	0.697257	0.180767	0.668372	0.797807	0.581578	0.077806	0.133834	0.804427	0.0160652	0.0972081	0.207011	0.566076	0.741683	0.664276	0.0723792	0.222441	0.255891	0.475475	0.639584	0.567976	0.141913	0.37111	0.0959745	0.791979	0.865066	0.169793	0.687704	0.835847	0.104833	0.773181	0.840819	0.561412	0.147623	0.301609	0.409289	0.240189
4365	gamma-CEHC	Cofactors and Vitamins	Tocopherol Metabolism	44876	133098	178167-75-4		HMDB0001931	0.390083	0.339404	0.510892	0.113186	0.755554	0.815591	0.311306	0.452917	0.622261	0.281795	0.430234	0.528784	-0.182465	0.665396	0.824978	0.1268	0.727041	0.833891	-0.0282048	0.947144	0.983934	0.461784	0.179095	0.350891	0.450262	0.262924	0.512952	-0.133811	0.712474	0.796294	0.506728	0.199999	0.467944	-0.180532	0.617708	0.73222	0.267996	0.521048	0.683515	0.00356166	0.992209
439	methionine sulfone	Amino Acid	Methionine, Cysteine, SAM and Taurine Metabolism	44878	69961	820-10-0		HMDB0062174	-0.0727344	0.864103	0.913955	0.842829	0.00219843	0.00915844	-0.139757	0.741348	0.848102	0.804776	0.0049839	0.0176523	-0.132945	0.75365	0.869631	0.85221	0.00173931	0.0186852	-0.0903698	0.831477	0.914881	0.807013	0.00477314	0.037501	-0.0541386	0.898688	0.951865	0.907415	0.000287108	0.00647787	-0.163198	0.699393	0.84365	0.885412	0.000655435	0.00989348	-0.152577	0.718327	0.83952	0.899414	0.000396017
397	2-methylbutyrylcarnitine (C5)	Amino Acid	Leucine, Isoleucine and Valine Metabolism	45095	6426901	31023-25-3		HMDB0000378	0.380439	0.352516	0.519689	0.647046	0.0431556	0.0817686	0.416432	0.304763	0.473708	0.522677	0.12113	0.193109	0.766254	0.0265924	0.123006	-0.237244	0.509265	0.696322	0.740536	0.035612	0.142648	0.0122806	0.97314	0.99147	0.420503	0.29957	0.541647	0.695209	0.0256242	0.0837134	0.539209	0.167857	0.431979	0.773233	0.00870865	0.044391	0.907697	0.00183244	0.0184278	0.246176	0.492955
4814	N-acetylalliin	Xenobiotics	Food Component/Plant	45404					0.740861	0.0354878	0.0979682	0.920862	0.000155838	0.0018394	0.739453	0.0360274	0.111822	0.917597	0.000182449	0.00238806	-0.334459	0.418087	0.652283	0.784919	0.0071559	0.0489327	-0.303176	0.465419	0.682805	0.788836	0.00668256	0.046778	-0.261714	0.531234	0.745811	0.831539	0.00286004	0.0229438	-0.220653	0.599508	0.79011	0.824518	0.00333732	0.0241119	0.791884	0.0191639	0.0708485	0.932645	8.29686e-05
6086	O-sulfo-L-tyrosine	Xenobiotics	Chemical	45413	514186				-0.122913	0.771848	0.862648	0.586964	0.07444	0.129158	-0.30059	0.469423	0.631551	0.473968	0.166394	0.250287	-0.3019	0.467392	0.692361	0.24127	0.501887	0.696322	0.153504	0.716669	0.847405	0.359216	0.308001	0.49402	-0.244505	0.559498	0.765987	0.341689	0.333877	0.463575	-0.277886	0.505165	0.725678	0.15831	0.662246	0.762088	0.315048	0.447209	0.628391	0.362737	0.302934
4565	3-(3-hydroxyphenyl)propionate sulfate	Xenobiotics	Benzoate Metabolism	45415	187488	86321-32-6		HMDB0094710	0.92046	0.00118421	0.0130993	0.875234	0.000909523	0.0051466	0.695534	0.0554285	0.147022	0.856013	0.00157467	0.0088452	0.686186	0.0602176	0.197331	0.400604	0.251289	0.452195	0.904013	0.00205484	0.0315977	0.193331	0.592544	0.737866	0.69798	0.0542141	0.218075	0.26371	0.461605	0.576607	0.505491	0.201283	0.469002	0.296631	0.405263	0.540731	0.87496	0.00444063	0.0292297	0.757943	0.0110814
5373	3-(N-acetyl-L-cystein-S-yl) acetaminophen	Xenobiotics	Drug - Analgesics, Anesthetics	45721	83967	52372-86-8			0.608342	0.109533	0.223124	0.717554	0.0194721	0.0426136	NA	NA	NA	0.717554	0.0194721	0.0471394	NA	NA	NA	-0.244555	0.495899	0.69003	NA	NA	NA	-0.244555	0.495899	0.659674	0.529547	0.177103	0.415757	0.339259	0.33755	0.464212	NA	NA	NA	0.339259	0.33755	0.476229	NA	NA	NA	0.687122	0.0281447
5390	desmethylnaproxen sulfate	Xenobiotics	Drug - Analgesics, Anesthetics	46106	184679				0.936773	0.000602321	0.00916297	NA	NA	NA	0.933602	0.000695868	0.00995092	NA	NA	NA	0.92783	0.000889601	0.0186816	NA	NA	NA	0.90041	0.00228862	0.0322124	NA	NA	NA	0.93957	0.000526993	0.0198593	NA	NA	NA	0.936109	0.000621166	0.0243126	NA	NA	NA	0.929843	0.000818491	0.0118765	NA	NA
4498	guaiacol sulfate	Xenobiotics	Benzoate Metabolism	46111	22473			HMDB0060013	0.89399	0.00274662	0.0196022	0.796894	0.00577959	0.0180926	0.919724	0.00121667	0.0147444	0.860962	0.00137767	0.00833788	0.737974	0.0365998	0.149327	0.497358	0.143564	0.323572	0.83336	0.0101709	0.0715739	0.508558	0.133351	0.297708	0.770151	0.0253648	0.141885	0.34467	0.3294	0.460012	0.763242	0.0275658	0.169434	0.254889	0.477265	0.60482	0.964135	0.000112256	0.00498837	0.861791	0.00134652
3252	21-hydroxypregnenolone disulfate	Lipid	Pregnenolone Steroids	46115	134595	1164-98-3			0.365508	0.373265	0.54311	0.737822	0.0148515	0.0350593	0.410152	0.31286	0.483142	0.758834	0.010932	0.030824	0.436053	0.280129	0.512991	0.633492	0.0492474	0.167167	0.622363	0.0993841	0.270461	0.504551	0.136952	0.30289	0.734933	0.037794	0.176866	0.760034	0.0107329	0.0464022	0.712923	0.0471438	0.214099	0.785616	0.00706997	0.0392111	0.741066	0.0354095	0.107133	0.661063	0.0374096
1351	mannitol/sorbitol	Carbohydrate	Fructose, Mannose and Galactose Metabolism	46142	6251;5780		C00392,C00794	HMDB0000247,HMDB0000765	0.863445	0.00573182	0.0325258	0.949616	2.6524e-05	0.000616041	0.872472	0.00470184	0.032973	0.958768	1.20305e-05	0.000376083	0.870576	0.0049073	0.0547471	0.333056	0.347019	0.557404	0.876803	0.00425332	0.0466556	0.370667	0.291686	0.479057	0.755465	0.0301797	0.154348	0.53751	0.109069	0.213408	0.833586	0.0101314	0.104691	0.492892	0.147767	0.265024	0.896178	0.0025844	0.0226632	0.882444	0.000723338
4502	4-methylcatechol sulfate	Xenobiotics	Benzoate Metabolism	46146	54104170			HMDB0240459	0.837893	0.00939703	0.0430697	0.918492	0.000174849	0.00196706	0.850485	0.00744689	0.0429484	0.838804	0.00242002	0.0108074	0.305283	0.462164	0.689167	0.287262	0.420952	0.625215	0.474093	0.235293	0.453375	0.390434	0.264643	0.446857	-0.0279461	0.947628	0.975403	0.548939	0.100311	0.201741	-0.10176	0.810512	0.903658	0.579665	0.0790247	0.180976	0.118725	0.779474	0.879693	0.933627	7.83276e-05
4499	3-methyl catechol sulfate (1)	Xenobiotics	Benzoate Metabolism	46165	118431379				0.938935	0.000543522	0.00874082	0.960695	9.9573e-06	0.000298719	0.946747	0.00036263	0.00700758	0.946892	3.26337e-05	0.00078212	0.607328	0.11029	0.294932	0.44223	0.200644	0.391999	0.638315	0.0885202	0.250456	0.467839	0.172714	0.346463	0.537572	0.169405	0.401635	0.354479	0.314888	0.447505	0.539396	0.167681	0.431979	0.341343	0.334399	0.474609	0.925127	0.000991299	0.0135541	0.959064	1.16922e-05
3280	5alpha-pregnan-diol disulfate	Lipid	Progestin Steroids	46172	3082277;5127902			HMDB0240582,HMDB0240581	0.866288	0.00539326	0.0310982	0.944645	3.84125e-05	0.000747487	0.761749	0.0280563	0.0941797	0.959952	1.07224e-05	0.000350428	0.860686	0.00607305	0.063767	0.916379	0.000193184	0.0060307	0.800064	0.0171044	0.0960269	0.931164	9.03466e-05	0.00361888	0.882763	0.00368253	0.0585931	0.911052	0.000245695	0.00591305	0.790136	0.0196232	0.139461	0.904411	0.00032501	0.00689213	0.874426	0.00449585	0.0292297	0.917566	0.000182718
1441	aconitate [cis or trans]	Energy	TCA Cycle	46173	643757;444212		C02341,C004174	HMDB0000958,HMDB000072	0.623469	0.0986076	0.205363	0.435028	0.208943	0.301481	0.627479	0.095821	0.21016	0.278271	0.436268	0.530756	0.497926	0.209225	0.438797	0.195575	0.588172	0.758182	0.627173	0.0960318	0.263349	0.173002	0.632683	0.770548	0.736079	0.0373411	0.175896	0.450506	0.191348	0.312453	0.499417	0.207646	0.479132	0.281145	0.431344	0.562386	0.33688	0.414512	0.59539	0.0830391	0.819599
6448	glutamine_degradant*	Partially Characterized Molecules	Partially Characterized Molecules	46225		2353-44-8			0.185833	0.659502	0.785906	-0.0456712	0.900302	0.928679	0.1436	0.734429	0.845263	-0.0984177	0.786785	0.836832	0.223137	0.595298	0.785661	-0.219006	0.543249	0.72366	0.234541	0.576097	0.764911	-0.0926377	0.799085	0.875432	0.351145	0.393723	0.624877	0.0855489	0.814225	0.885348	0.308452	0.457288	0.698173	0.0537497	0.882762	0.917105	0.393136	0.3353	0.519386	-0.0932744	0.797728
121	fructosyllysine	Amino Acid	Lysine Metabolism	46227	9839580	21291-40-7		HMDB0034879	0.63277	0.0922145	0.195069	0.62629	0.0527057	0.0965865	0.443874	0.270592	0.443161	0.602398	0.0653224	0.117711	0.31724	0.443879	0.671461	0.721744	0.0184449	0.0949848	0.0908171	0.830652	0.914881	0.526299	0.118111	0.276488	-0.0637148	0.880858	0.942742	0.713925	0.020393	0.0714744	-0.159465	0.706034	0.847479	0.479551	0.16076	0.282014	-0.375128	0.359835	0.547843	0.815647	0.00401901
	X - 21258			46259					0.966077	9.51252e-05	0.00336469	0.895086	0.000466192	0.00345397	0.975468	3.62334e-05	0.00154521	0.882801	0.000714912	0.00576021	0.94241	0.000457116	0.0125531	0.890639	0.000547343	0.0121717	0.904902	0.00199962	0.0315977	0.898054	0.000417164	0.010742	0.877887	0.00414551	0.0605752	0.919889	0.000163447	0.00472036	0.868603	0.0051273	0.0731153	0.91647	0.000192371	0.00533459	0.86047	0.0061003	0.0344231	0.932666	8.28691e-05
	X - 21286			46295					0.781864	0.0218889	0.0704979	0.395369	0.258116	0.355341	0.795844	0.0181485	0.0693915	0.607038	0.0627317	0.114188	0.706055	0.0503197	0.180422	0.409279	0.240201	0.43996	0.64804	0.0822513	0.240311	0.654848	0.0398891	0.140293	0.864778	0.0055714	0.0672982	-0.210386	0.559615	0.658029	0.787029	0.020456	0.141603	0.248815	0.488181	0.614273	0.568144	0.141769	0.293871	-0.341749	0.333787
	X - 12714			46318					0.834389	0.00999182	0.0443736	0.731788	0.0161369	0.0369118	0.697846	0.0542805	0.146048	0.670537	0.0338337	0.0728336	-0.113405	0.789181	0.891575	0.457088	0.184139	0.372428	0.658041	0.0760827	0.230938	0.452692	0.188936	0.365209	0.366907	0.371298	0.611148	0.831954	0.00283342	0.0229438	0.384987	0.346304	0.624186	0.823627	0.00340175	0.0242838	0.827561	0.0112181	0.0492348	0.793316	0.00616905
5389	desmethylnaproxen	Xenobiotics	Drug - Analgesics, Anesthetics	46331	162920	52079-10-4		HMDB0013989	0.941852	0.000470349	0.00862306	NA	NA	NA	0.954083	0.000233774	0.00561689	NA	NA	NA	0.973594	4.51219e-05	0.00247823	NA	NA	NA	1	0	0	NA	NA	NA	0.990494	2.13235e-06	0.000190845	NA	NA	NA	0.984468	9.25852e-06	0.000943046	#NAME?	0	0	0.968819	7.4028e-05	0.00375956	#NAME?	0
	X - 21310			46354					0.331588	0.422342	0.592107	0.0295704	0.935371	0.95392	0.344546	0.403283	0.5837	0.244939	0.495201	0.589428	0.446195	0.267793	0.505901	0.0683318	0.85122	0.915238	0.296726	0.475433	0.689532	0.146744	0.685822	0.810779	-0.279931	0.501904	0.720167	-0.0235596	0.948492	0.974127	-0.247649	0.554295	0.765316	0.254393	0.478152	0.60482	-0.165705	0.694944	0.823182	-0.188778	0.601452
	X - 21312			46356					0.537384	0.169583	0.308529	0.730249	0.0164767	0.0374234	0.71352	0.0468734	0.134596	0.625274	0.0532062	0.101204	0.235311	0.574807	0.772184	0.694092	0.0259628	0.114364	0.117827	0.781111	0.889668	0.695396	0.0255679	0.109729	0.410421	0.31251	0.549772	-0.467947	0.172601	0.292723	0.255935	0.540665	0.756497	-0.327111	0.35622	0.496778	0.875883	0.00434619	0.0292297	0.13428	0.711501
	X - 12847			46364					0.758758	0.0290551	0.0854912	0.736457	0.0151359	0.0353467	0.69009	0.058189	0.150621	0.729987	0.0165351	0.0421587	-0.191175	0.650184	0.820197	-0.123949	0.732989	0.839372	-0.14077	0.739522	0.862977	-0.156818	0.665273	0.798106	0.24144	0.564585	0.770056	0.0469883	0.89744	0.935811	0.173256	0.681588	0.835004	0.190641	0.597802	0.711246	0.727227	0.0409255	0.118285	0.943006	4.30811e-05
	X - 21364			46409					0.163207	0.699378	0.813098	0.585768	0.0751791	0.12979	0.306191	0.460766	0.626326	0.394213	0.259637	0.353559	0.35617	0.386511	0.627114	0.381852	0.27621	0.480191	0.438934	0.276597	0.495512	0.529054	0.115847	0.27455	0.550633	0.157269	0.389283	0.695619	0.0255006	0.0836885	0.486277	0.221769	0.501972	0.514985	0.127698	0.244104	0.434308	0.282279	0.462444	0.416886	0.230709
	X - 13866			46417					0.478824	0.229993	0.385781	0.27278	0.445746	0.546742	0.534607	0.172227	0.324662	0.321585	0.36488	0.465157	0.74172	0.0351609	0.146812	0.286839	0.421667	0.625215	0.733038	0.0385499	0.147775	0.257162	0.473208	0.639584	0.487781	0.220128	0.470483	0.0727756	0.841644	0.898915	0.553985	0.154233	0.417412	0.142941	0.693628	0.785095	0.724099	0.0422398	0.11907	0.263913	0.461248
	X - 11444			46460					0.122079	0.773367	0.862648	0.709477	0.0215622	0.0466209	0.449395	0.263959	0.435867	0.598638	0.0674722	0.119408	0.501309	0.205653	0.437248	0.489491	0.151016	0.333629	0.510657	0.195952	0.410373	0.530956	0.1143	0.272883	0.263788	0.527863	0.742535	0.701601	0.0237447	0.079316	0.0454599	0.91488	0.950888	0.60502	0.0638496	0.157718	0.184767	0.661366	0.802442	0.61539	0.0582407
	X - 16124			46461					0.727071	0.0409904	0.106634	0.834648	0.00266522	0.0106609	0.708557	0.0491481	0.136735	0.835501	0.0026135	0.0113885	0.74734	0.0330679	0.140047	0.83225	0.00281459	0.0262452	0.698001	0.0542039	0.185805	0.816424	0.00395569	0.0337306	0.832346	0.0103493	0.0943271	0.759522	0.0108176	0.0464596	0.808993	0.0150212	0.131886	0.766855	0.00964966	0.0470095	0.925703	0.000969035	0.0135095	0.932095	8.56532e-05
	X - 11843			46466					0.940692	0.000498611	0.00867877	0.885094	0.000662483	0.00433625	0.920578	0.00117905	0.0147444	0.885135	0.00066157	0.00553103	0.966511	9.1555e-05	0.00363168	0.875685	0.000896945	0.0140001	0.967178	8.62374e-05	0.00384295	0.861304	0.00136478	0.0187554	0.834341	0.01	0.0929874	0.890602	0.000548055	0.00879324	0.803193	0.0163552	0.131886	0.882938	0.000711683	0.0104719	0.843278	0.0085277	0.0421055	0.915171	0.000204289
	X - 21441			46486					0.792531	0.0189958	0.0643696	0.559776	0.0924324	0.152991	0.791507	0.0192624	0.0715993	0.473278	0.167098	0.2503	0.734237	0.0380707	0.154159	0.45522	0.186169	0.374424	0.774006	0.0241859	0.115735	0.231853	0.519218	0.680647	0.83918	0.00918434	0.090082	0.532754	0.11285	0.218652	0.798494	0.0174884	0.132651	0.508315	0.133567	0.248297	0.773889	0.0242212	0.0820059	0.468221	0.172316
	X - 11847			46488					0.966985	8.77546e-05	0.00336469	0.965684	5.82085e-06	0.000209551	0.967762	8.17473e-05	0.00288208	0.960341	1.03162e-05	0.000350428	0.972813	4.92166e-05	0.00251005	0.837113	0.00251771	0.0244286	0.945636	0.000385469	0.0110574	0.816516	0.00394823	0.0337306	0.980595	1.80038e-05	0.0014323	0.813059	0.00423538	0.0277995	0.977783	2.69607e-05	0.00213589	0.82247	0.00348669	0.0246461	0.965107	0.00010345	0.00490355	0.961889	8.81386e-06
	X - 11850			46507					0.932238	0.000738852	0.00978295	0.930068	9.61109e-05	0.00133077	0.908233	0.00180146	0.0188512	0.927189	0.00011254	0.001839	0.937819	0.000573376	0.0134459	0.907488	0.000286239	0.0072891	0.936099	0.000621461	0.015269	0.909759	0.000259875	0.00814652	0.887078	0.00330175	0.0559385	0.893808	0.000488533	0.00860235	0.861732	0.00594222	0.0770328	0.896257	0.000446366	0.00825204	0.891631	0.0029287	0.0239345	0.928718	0.000103574
	X - 16938			46511					-0.52532	0.181233	0.325582	-0.264933	0.459452	0.557775	-0.28893	0.487651	0.644493	-0.466493	0.174121	0.260276	-0.151337	0.720546	0.850149	-0.0833492	0.818935	0.89497	-0.0816771	0.847535	0.923581	0.0307289	0.932844	0.964371	-0.585251	0.127481	0.352418	-0.156667	0.66558	0.75677	-0.41556	0.305882	0.580889	-0.206484	0.567086	0.691305	-0.506341	0.2004	0.370089	0.311653	0.380705
	X - 21467			46512					0.387512	0.342876	0.510911	0.605578	0.0635392	0.113802	0.569684	0.140448	0.27588	0.622377	0.0546508	0.102595	0.392497	0.336157	0.578351	0.523632	0.12033	0.287989	0.379596	0.353673	0.585079	0.575956	0.0814231	0.219873	0.465942	0.24457	0.48914	0.511803	0.130477	0.238493	0.594893	0.1198	0.368177	0.483204	0.157136	0.277684	0.504491	0.202323	0.37181	0.585542	0.075319
	X - 21470			46515					0.842084	0.00871588	0.040999	0.887776	0.000604795	0.00414717	0.802163	0.0165993	0.06613	0.91787	0.000180102	0.00238806	0.809063	0.0150054	0.0931642	0.883978	0.00068763	0.0121717	0.849709	0.00755878	0.0637462	0.859251	0.00144362	0.019275	0.869394	0.00503835	0.0640054	0.837427	0.00249938	0.0216646	0.933029	0.000713714	0.0254439	0.872937	0.00097555	0.0121271	0.818705	0.0129448	0.0545677	0.82768	0.00311582
	X - 11852			46521					0.907943	0.00181814	0.0166553	0.948387	2.91648e-05	0.000636323	0.915269	0.00142578	0.0159286	0.961552	9.12667e-06	0.000328104	0.791172	0.0193503	0.1044	0.906815	0.000294406	0.0072891	0.706369	0.050172	0.177092	0.879991	0.000783203	0.0147233	0.822394	0.0122066	0.1079	0.787548	0.0068357	0.0368312	0.799515	0.017238	0.132651	0.738908	0.0146279	0.0579492	0.94384	0.000424382	0.00862101	0.775917	0.00833289
1433	N-acetylglucosamine/N-acetylgalactosamine	Carbohydrate	Aminosugar Metabolism	46539	84265;439174		C01074	HMDB0000212,HMDB0000215	-0.199645	0.635494	0.766237	0.209627	0.561066	0.650512	0.808608	0.0151076	0.0631693	0.367898	0.295588	0.397248	0.103406	0.807491	0.900857	0.200113	0.579366	0.751567	-0.235194	0.575003	0.764911	0.136744	0.706402	0.818836	-0.0782418	0.853894	0.927752	0.269205	0.451967	0.569494	0.344848	0.402842	0.663725	0.39428	0.259549	0.390491	-0.350548	0.394584	0.587621	0.104762	0.773333
375	3-methylglutarylcarnitine (2)	Amino Acid	Leucine, Isoleucine and Valine Metabolism	46548	128145			HMDB0000552	0.586358	0.126585	0.24865	0.73154	0.0161912	0.0369118	0.101669	0.810679	0.895882	0.696047	0.0253721	0.0573665	0.61673	0.103394	0.283935	0.7089	0.0217174	0.104155	0.562308	0.146836	0.343863	0.702407	0.0235147	0.107003	0.47721	0.231794	0.478284	0.712468	0.020771	0.0724476	-0.0162493	0.969538	0.98473	0.670073	0.0340032	0.10522	0.517964	0.188541	0.35277	0.699218	0.0244341
	X - 07765			46590					0.919859	0.00121069	0.0131158	0.954599	1.75948e-05	0.000448556	0.897459	0.00249244	0.0231177	0.951682	2.2491e-05	0.000621441	0.705592	0.0505383	0.180422	0.860739	0.00138615	0.0186852	0.713708	0.0467884	0.168964	0.85841	0.00147687	0.0193468	0.629559	0.0943935	0.298517	0.8118	0.00434359	0.0282529	0.588682	0.124717	0.375726	0.816696	0.00393362	0.0264831	0.685613	0.060519	0.152046	0.917971	0.000179247
	X - 11299			46592					0.804601	0.0160248	0.0567214	0.885341	0.000657004	0.00433625	0.848965	0.00766715	0.0431655	0.893098	0.000501286	0.00450715	0.88912	0.00313087	0.0438322	0.846952	0.00198708	0.020296	0.823576	0.0119758	0.0761154	0.885147	0.000661299	0.0147233	0.598116	0.117292	0.332455	0.832259	0.00281399	0.0229438	0.58601	0.126866	0.378475	0.836297	0.00256588	0.0208242	0.53501	0.171842	0.331134	0.883356	0.000701938
	X - 11470			46601					0.471028	0.23876	0.396087	0.728127	0.0169535	0.0380419	0.397489	0.329491	0.499122	0.668266	0.0346689	0.0733145	0.332442	0.421075	0.652283	0.651694	0.0411888	0.151659	0.36741	0.370591	0.60509	0.690641	0.027028	0.110393	0.564768	0.144688	0.37535	0.63248	0.0497238	0.128338	0.345894	0.401321	0.663725	0.584535	0.0759458	0.175503	0.3688	0.368643	0.558446	0.643949	0.0445001
	X - 11849			46607					0.900486	0.0022835	0.0181384	0.842598	0.00221076	0.00915844	0.92092	0.00116418	0.0147444	0.816391	0.00395831	0.0153839	0.912361	0.00157414	0.0280985	0.860714	0.00138709	0.0186852	0.86064	0.00607889	0.0565421	0.86834	0.00111808	0.0173476	0.889319	0.00311453	0.0559385	0.778683	0.00795766	0.0404608	0.886059	0.00338926	0.0690441	0.750278	0.012427	0.0548201	0.87044	0.00492225	0.0304055	0.81433	0.00412812
	X - 12007			46610					0.845093	0.00824672	0.0393094	0.819277	0.00372904	0.0133909	0.678447	0.0643621	0.160775	0.780432	0.00772661	0.0244733	0.577657	0.133719	0.339771	0.213052	0.554533	0.735961	0.468772	0.241328	0.460071	0.144657	0.690102	0.810779	0.855649	0.00672905	0.0752813	0.490718	0.149839	0.26322	0.735646	0.0375119	0.194892	0.64028	0.0461294	0.12792	0.934752	0.00066091	0.0104286	0.814141	0.00414395
	X - 12013			46611					0.723479	0.0425035	0.109316	0.875691	0.00089678	0.00512446	0.776944	0.0233104	0.0829201	0.8545	0.00163876	0.00897565	0.830306	0.0107142	0.0801687	0.833182	0.00275585	0.0262452	0.924522	0.00101507	0.0201039	0.808448	0.00464135	0.0371824	0.649725	0.0811926	0.272929	0.903217	0.00034105	0.00703538	0.67873	0.0642077	0.263028	0.870233	0.00105768	0.0123777	0.723794	0.0423694	0.11907	0.882762	0.000715816
	X - 12216			46613					0.82735	0.0112574	0.0467966	0.765357	0.00988066	0.0260589	0.873387	0.00460464	0.0329232	0.64731	0.043042	0.0871751	0.898118	0.00244591	0.0378739	0.675373	0.0321008	0.130957	0.874463	0.004492	0.0472292	0.468404	0.172125	0.346463	0.890498	0.00301881	0.0559385	0.677478	0.0313661	0.0976136	0.890628	0.00300841	0.0649999	0.523393	0.120529	0.236146	0.875224	0.0044135	0.0292297	0.715309	0.0200382
	X - 12407			46615					0.367915	0.369884	0.539728	0.922183	0.000145927	0.0017808	0.375966	0.358675	0.534277	0.872542	0.000987241	0.00702798	0.228255	0.586656	0.778506	0.735548	0.0153271	0.0853091	0.124842	0.768342	0.880752	0.58895	0.0732231	0.206226	0.150366	0.722284	0.872986	0.392087	0.262448	0.391503	0.161907	0.701688	0.843682	0.306592	0.388896	0.529045	0.798194	0.0175625	0.0663361	0.566092	0.0880277
	X - 12411			46616					-0.0574145	0.892584	0.937148	0.783232	0.00736681	0.0212164	0.0187904	0.964776	0.991114	0.719838	0.0189074	0.0460827	-0.0754152	0.859132	0.923308	0.493207	0.147467	0.327806	0.059542	0.888622	0.950962	0.531798	0.11362	0.272159	0.466177	0.244299	0.48914	0.32196	0.364289	0.492541	0.579618	0.132092	0.384415	0.574201	0.0825743	0.183683	0.80238	0.0165477	0.063255	0.703533	0.0231961
	X - 12462			46620					NA	NA	NA	-0.342446	0.332738	0.43166	NA	NA	NA	-0.0812954	0.823337	0.868005	#NAME?	0	0	-0.667361	0.0350055	0.138564	#NAME?	0	0	-0.496557	0.144313	0.312461	-0.542148	0.165097	0.396818	0.226227	0.529687	0.629003	-0.394061	0.334062	0.613533	0.493386	0.147297	0.265024	-0.291465	0.483666	0.6513	-0.199522	0.580509
	X - 12729			46623					0.578873	0.132709	0.257146	0.799308	0.00552694	0.0173773	0.680231	0.0633921	0.159596	0.795127	0.00596971	0.0205369	-0.0186362	0.965065	0.991448	0.844145	0.00212927	0.0212336	0.0137023	0.974311	0.996677	0.866506	0.00117896	0.0173476	0.354058	0.389534	0.621102	0.784855	0.00716374	0.0377534	0.418909	0.301598	0.579621	0.770928	0.00904094	0.0449553	0.903028	0.00211714	0.0200124	0.899766	0.000390677
	X - 12798			46624					0.847967	0.00781404	0.038253	0.534743	0.111258	0.180013	0.864198	0.00564078	0.037344	0.544486	0.103669	0.168638	0.815449	0.0136194	0.0892131	0.586689	0.0746094	0.22173	0.887666	0.00325199	0.0392995	0.49312	0.14755	0.316618	0.7935	0.0187454	0.126875	0.638558	0.0469074	0.122715	0.65218	0.079664	0.294303	0.653775	0.0403284	0.116498	0.603956	0.112825	0.247587	0.696343	0.0252837
	X - 12740			46627					0.933629	0.000695023	0.00939986	0.847246	0.0019726	0.00855584	0.818282	0.0130313	0.0573865	0.590689	0.0721681	0.125944	0.621801	0.0997802	0.276136	0.327751	0.355223	0.56723	0.597001	0.118156	0.299806	0.253912	0.479014	0.643145	0.348264	0.397883	0.625814	0.573563	0.0829951	0.176762	0.335721	0.416222	0.668393	0.318955	0.369039	0.510704	0.902248	0.0021673	0.0200124	0.846448	0.00201209
	X - 12816			46630					0.962397	0.000129203	0.00384916	0.974816	1.70736e-06	0.000105222	0.957139	0.000190566	0.00486624	0.969005	3.88969e-06	0.00019126	0.960107	0.000154014	0.0054983	0.885806	0.000646782	0.0121717	0.95876	0.000169963	0.00605919	0.877283	0.000853418	0.0147233	0.90718	0.00186266	0.0459012	0.939664	5.38864e-05	0.00204768	0.903477	0.00208855	0.0488504	0.937229	6.29406e-05	0.00209728	0.923512	0.00105552	0.0141599	0.958225	1.26681e-05
	X - 14056			46632					-0.158544	0.707673	0.820075	0.678584	0.0309843	0.0624893	0.199444	0.635841	0.775009	0.601727	0.0657027	0.117737	0.541573	0.165635	0.382757	0.320397	0.366756	0.578821	0.134655	0.750556	0.872996	0.435222	0.208716	0.389856	0.47902	0.229775	0.478253	0.430007	0.214843	0.339423	0.153261	0.717103	0.85644	0.584557	0.0759324	0.175503	0.552596	0.155487	0.311413	0.0943434	0.795451
	X - 12844			46633					-0.139917	0.741059	0.843722	0.567559	0.0870249	0.145716	0.169287	0.688598	0.816388	0.454408	0.187055	0.276946	0.271506	0.515391	0.73451	0.370792	0.291511	0.499997	0.306642	0.460071	0.677982	0.415352	0.232606	0.416151	0.240379	0.566351	0.770056	0.674264	0.0324927	0.0998286	0.276828	0.506855	0.725678	0.565225	0.0886247	0.191887	0.113334	0.789312	0.885175	0.576753	0.0809041
	X - 12849			46636					0.806992	0.0154733	0.0553172	0.796459	0.005826	0.018159	0.812662	0.0142139	0.0606286	0.639085	0.0466685	0.0922713	0.464413	0.246329	0.484516	0.526262	0.118142	0.284652	0.556863	0.151653	0.35221	0.532851	0.112771	0.271027	0.28821	0.488786	0.715687	0.457357	0.183848	0.305849	0.300019	0.470309	0.705959	0.421315	0.22528	0.357769	0.545691	0.161803	0.320045	0.898055	0.00041715
	X - 13728			46645					0.802364	0.0165516	0.0582975	0.906617	0.000296843	0.00274477	0.825988	0.0115135	0.0567733	0.900644	0.000377575	0.00382123	0.311789	0.452177	0.681128	0.683902	0.0291939	0.12258	0.101254	0.811442	0.904771	0.786391	0.00697535	0.0474455	0.482169	0.226283	0.47711	0.723027	0.0181381	0.0655345	0.525619	0.180939	0.446315	0.683498	0.0293274	0.0956788	0.929315	0.000836772	0.0118989	0.833383	0.00274327
	X - 15728			46666					0.940245	0.000509802	0.00867877	0.942663	4.41083e-05	0.000794963	0.949813	0.000304235	0.00659176	0.918437	0.00017531	0.00238806	0.791601	0.0192378	0.1044	0.954008	1.8515e-05	0.00147709	0.778685	0.0228012	0.110594	0.920178	0.000161158	0.00580974	0.871617	0.00479377	0.0640054	0.891853	0.000524243	0.00860235	0.868885	0.00509544	0.0731153	0.872327	0.000993641	0.0121426	0.979346	2.16862e-05	0.00128491	0.944846	3.78648e-05
	X - 17325			46672					0.762635	0.0277645	0.08387	0.957978	1.29668e-05	0.00035908	0.689772	0.0583524	0.150621	0.926671	0.000115704	0.00184869	0.197774	0.63873	0.813779	0.551628	0.0983179	0.262425	0.221009	0.598904	0.77836	0.580955	0.0782019	0.217697	0.721785	0.0432285	0.188511	0.7776	0.0081031	0.040628	0.783505	0.0214272	0.1469	0.712594	0.0207383	0.0755166	0.876096	0.00432449	0.0292297	0.919536	0.000166273
	X - 18779			46687					-0.47489	0.234395	0.38975	0.0529323	0.884535	0.918997	0.0191289	0.964142	0.991114	-0.155696	0.667552	0.738415	0.750446	0.0319449	0.138234	-0.279657	0.43389	0.634487	-0.106882	0.801117	0.8999	-0.433546	0.210674	0.391484	0.260327	0.533491	0.747364	0.107201	0.768175	0.848886	0.640225	0.0872675	0.303521	-0.130753	0.718819	0.804806	0.178447	0.672447	0.808984	-0.102514	0.778092
	X - 19141			46701					0.654195	0.0784218	0.171999	0.261273	0.465907	0.560959	0.691262	0.0575878	0.150394	0.108422	0.765595	0.822814	0.769019	0.025718	0.121607	-0.0242046	0.947084	0.967488	0.741437	0.0352685	0.142101	-0.0120734	0.973593	0.99147	0.611904	0.106901	0.314985	0.290482	0.415528	0.543499	0.589324	0.124204	0.375726	0.252104	0.482257	0.608944	0.761313	0.0282007	0.0915557	0.337689	0.339935
	X - 17438			46705					0.893203	0.00280647	0.0196728	0.408969	0.240592	0.334414	0.906073	0.00192844	0.0194202	-0.279932	0.433419	0.529981	0.540688	0.166465	0.382757	0.0967176	0.790398	0.875338	0.684834	0.0609299	0.199382	-0.164506	0.649725	0.782389	0.69641	0.0549918	0.218745	0.28608	0.422951	0.551211	0.778736	0.0227861	0.153269	-0.0317991	0.93051	0.954335	0.40578	0.318556	0.498883	0.562582	0.0904586
	X - 17690			46710					0.750974	0.0317561	0.09133	0.822444	0.00348865	0.0127504	0.653409	0.0789052	0.183173	0.759127	0.0108831	0.0308069	0.381431	0.351157	0.591335	0.174638	0.629419	0.782838	0.454816	0.257525	0.478604	0.130352	0.719651	0.824909	0.677108	0.0650964	0.242755	0.0965665	0.79072	0.865066	0.737731	0.0366943	0.194892	0.0719063	0.843516	0.894375	0.953412	0.000244039	0.00694047	0.811615	0.00435965
	X - 21736			46905					0.223407	0.594842	0.734563	0.507208	0.134557	0.210154	0.261087	0.532253	0.682009	0.584942	0.0756925	0.130511	0.088132	0.835606	0.915385	0.541975	0.105592	0.268881	0.176783	0.675373	0.820342	0.59399	0.0701931	0.200036	0.316862	0.444453	0.67006	0.5072	0.134564	0.243497	0.151321	0.720574	0.857712	0.573477	0.0830523	0.183683	0.182821	0.664772	0.803831	0.538721	0.108119
	X - 21742			46911					0.929927	0.000815612	0.0102309	0.954293	1.80668e-05	0.000448556	0.91335	0.00152261	0.0164949	0.949521	2.67221e-05	0.000662523	0.928176	0.000877122	0.0186816	0.939406	5.47993e-05	0.00262306	0.928709	0.000858096	0.0174806	0.934101	7.61601e-05	0.00323008	0.965068	0.000103795	0.00675614	0.954601	1.75912e-05	0.0010584	0.955334	0.000215385	0.0127974	0.949118	2.75713e-05	0.00132526	0.937196	0.000590508	0.00999645	0.939917	5.30068e-05
4354	gulonate*	Cofactors and Vitamins	Ascorbate and Aldarate Metabolism	46957	152304	20246-53-1	C00800	HMDB0003290	-0.293906	0.479838	0.638146	0.504218	0.137254	0.21298	-0.454328	0.258101	0.430168	0.270584	0.449563	0.543253	-0.0492374	0.907829	0.957002	0.288684	0.418552	0.624782	-0.231341	0.581464	0.767748	0.645185	0.0439602	0.150215	-0.155467	0.713162	0.865465	0.402467	0.248884	0.380708	-0.207545	0.621884	0.797487	0.127094	0.726429	0.809513	-0.0432802	0.918951	0.956624	0.285172	0.42449
6083	sulfate*	Xenobiotics	Chemical	46960	5152822	14808-79-8	C00059	HMDB01448	0.453691	0.258853	0.419682	0.567993	0.0867296	0.145716	0.562005	0.147102	0.286588	0.361839	0.304222	0.405662	0.442528	0.272222	0.511005	0.390952	0.263955	0.468798	0.227912	0.587232	0.772503	0.328666	0.353802	0.540447	0.802507	0.0165175	0.120679	-0.268014	0.454048	0.570318	0.839707	0.00909819	0.0961235	-0.382428	0.275424	0.406195	0.715022	0.0461975	0.128306	-0.140366	0.698929
	X - 12701			46962					0.785629	0.0208387	0.0677743	0.700439	0.0240792	0.0506931	0.494254	0.213138	0.376281	0.610542	0.0608209	0.111273	0.582155	0.130004	0.331511	0.164651	0.649431	0.790325	0.322328	0.43619	0.654745	0.148021	0.683206	0.810184	0.822754	0.012136	0.1079	0.765935	0.00979106	0.04446	0.607623	0.110069	0.340091	0.835801	0.00259548	0.0208242	0.915493	0.00141475	0.0161922	0.808997	0.00459158
	X - 12126			46966					0.75881	0.0290376	0.0854912	0.148871	0.681467	0.749093	0.691349	0.0575432	0.150394	0.220901	0.539677	0.625767	0.599212	0.116446	0.304551	0.140007	0.699668	0.819514	0.508379	0.198293	0.412195	0.0726148	0.84199	0.89937	0.817112	0.0132721	0.109771	0.355203	0.313829	0.447505	0.749383	0.0323264	0.188924	0.38549	0.271274	0.403275	0.616751	0.103379	0.234832	0.436093	0.207703
	X - 17676			46970					0.965452	0.000100434	0.00336469	0.659444	0.0380453	0.0736361	0.914492	0.00146449	0.0161094	0.63426	0.0488878	0.0957775	0.692601	0.0569058	0.190434	0.525179	0.11904	0.285854	0.858477	0.00635546	0.05736	0.614088	0.0589261	0.179265	0.277107	0.50641	0.72337	0.710324	0.0213362	0.0740613	0.206112	0.624345	0.799206	0.839291	0.00239236	0.0203755	0.459413	0.252132	0.429893	0.651396	0.0413132
	X - 21796			46972					0.122814	0.772028	0.862648	-0.404971	0.245673	0.33951	0.356562	0.385951	0.565771	-0.307272	0.387791	0.4866	-0.661536	0.0739935	0.225775	-0.658226	0.0385281	0.147144	0.306539	0.460229	0.677982	-0.556631	0.0946763	0.237716	0.550192	0.157671	0.389283	-0.11843	0.744537	0.825739	0.671157	0.0684172	0.263916	-0.332129	0.348447	0.487826	-0.435893	0.280326	0.460424	-0.369738	0.292992
	X - 15503			46977					0.602408	0.113999	0.229603	-0.00240036	0.994749	0.998911	0.601634	0.114589	0.23276	0.0462801	0.898979	0.930023	0.513698	0.192849	0.424982	-0.071128	0.845192	0.913564	0.50698	0.199738	0.413992	0.219727	0.541888	0.700181	0.54945	0.158348	0.389611	0.292612	0.411958	0.540788	0.454167	0.25829	0.538135	0.0819425	0.82195	0.879266	0.764671	0.0271015	0.089209	0.313959	0.377001
	X - 21803			46980					0.833758	0.0101014	0.0444068	0.759415	0.0108352	0.027839	0.828204	0.0110989	0.0557036	0.606025	0.0632915	0.114916	0.824386	0.0118193	0.0832924	0.554193	0.09644	0.258373	0.855836	0.00670402	0.0590119	0.523761	0.120222	0.279257	0.477491	0.23148	0.478284	0.336153	0.342275	0.468924	0.464295	0.246466	0.531098	0.271599	0.447798	0.575512	0.455665	0.256524	0.433276	0.931317	8.95594e-05
	X - 21807			46984					0.775037	0.0238764	0.0757906	0.571612	0.0842909	0.142464	0.803125	0.0163712	0.06613	0.449352	0.192629	0.283812	0.541944	0.165287	0.382757	0.390146	0.265028	0.468798	0.518423	0.188079	0.402705	0.350569	0.320631	0.504749	0.427477	0.290772	0.534498	0.70619	0.0224556	0.076683	0.623061	0.0988931	0.31745	0.661022	0.0374259	0.111504	0.952438	0.000259479	0.00696742	0.790897	0.00644277
	X - 12812			46986					0.735464	0.0375837	0.101291	0.964163	6.91038e-06	0.000226158	0.598199	0.117228	0.236773	0.852601	0.00172184	0.00917039	0.83708	0.009533	0.0791461	0.78853	0.00671872	0.0477628	0.747465	0.0330222	0.140661	0.791657	0.00635581	0.0460163	0.872296	0.00472066	0.0640054	0.840349	0.00233314	0.0211441	0.744599	0.0340789	0.189798	0.862795	0.00130948	0.0136483	0.84811	0.00779276	0.0406548	0.970295	3.28636e-06
	X - 17348			46989					0.811705	0.0144218	0.053645	0.896471	0.000442816	0.00332112	0.657893	0.0761724	0.179156	0.895615	0.000457149	0.00432487	0.723353	0.042557	0.166954	-0.260047	0.46808	0.664193	0.745671	0.0336813	0.140969	-0.324198	0.360772	0.544177	0.795065	0.0183456	0.126875	0.147739	0.683782	0.775025	0.744066	0.0342776	0.189798	0.149718	0.679735	0.772081	0.783623	0.0213942	0.0760565	0.875058	0.000914456
	X - 21815			46992					0.760859	0.0283514	0.0848171	0.7315	0.0162002	0.0369118	0.78944	0.0198078	0.0722582	0.741043	0.0141954	0.0371145	0.709926	0.0485142	0.175307	0.548327	0.100769	0.266	0.729305	0.0400658	0.151148	0.611609	0.0602463	0.181747	0.629196	0.0946415	0.298517	0.520698	0.122799	0.229097	0.642044	0.0860845	0.300874	0.53447	0.111476	0.225191	0.838243	0.00933891	0.0445635	0.612054	0.0600081
	X - 17367			46994					0.809414	0.0149272	0.0544539	0.929237	0.000100658	0.00136743	0.649919	0.0810711	0.186987	0.916384	0.000193145	0.00239433	0.318502	0.441967	0.670283	0.534993	0.111059	0.274023	0.190821	0.650801	0.801418	0.465504	0.175159	0.347882	0.781947	0.0218654	0.136136	0.518585	0.124596	0.230663	0.760095	0.028606	0.169973	0.507907	0.133932	0.248297	0.852982	0.00709402	0.0382109	0.924973	0.000126533
	X - 12822			46997					-0.0108716	0.979617	0.988866	0.456974	0.184263	0.272982	-0.0858757	0.839773	0.911135	0.626437	0.0526337	0.100916	0.340573	0.409087	0.651982	-0.560754	0.0917409	0.251108	0.200903	0.633321	0.790622	0.0862687	0.812685	0.882449	0.174205	0.679915	0.843002	0.369197	0.293755	0.426742	0.198036	0.638276	0.806899	0.512045	0.130264	0.246511	0.455641	0.256553	0.433276	-0.48156	0.15876
	X - 21821			46998					0.940762	0.000496875	0.00867877	0.827607	0.00312082	0.0118263	0.984575	9.06924e-06	0.000540376	0.80521	0.00494254	0.0175925	0.889284	0.00311744	0.0438322	0.672473	0.0331324	0.133647	0.889552	0.00309543	0.0384236	0.650762	0.0415782	0.143435	0.837052	0.00953766	0.0910529	0.896306	0.000445559	0.00824855	0.872506	0.00469822	0.0728224	0.906184	0.000302225	0.00672334	0.870092	0.00496068	0.0304055	0.871185	0.0010282
	X - 17354			47009					0.942716	0.000449979	0.00862306	0.744407	0.0135322	0.0330277	0.940346	0.000507244	0.00832914	0.637515	0.047383	0.093338	0.939533	0.000527939	0.0134459	0.383277	0.27427	0.478882	0.949156	0.000316197	0.0102477	0.343339	0.331396	0.514949	0.89621	0.00258209	0.0528221	0.518195	0.12493	0.23069	0.900356	0.00229224	0.0510739	0.513355	0.129117	0.244982	0.922318	0.0011047	0.0142808	0.743874	0.0136358
	X - 21834			47011					0.907165	0.00186353	0.0166553	0.779285	0.00787765	0.0220697	0.907925	0.00181921	0.0188512	0.772799	0.00877063	0.0267207	0.617914	0.102544	0.282688	0.884195	0.000682686	0.0121717	0.618727	0.101962	0.275375	0.850433	0.00182039	0.0209811	0.889104	0.0031322	0.0559385	0.70617	0.0224612	0.076683	0.839283	0.00916746	0.0961235	0.69685	0.0251324	0.0858789	0.92301	0.00107603	0.0141677	0.8974	0.000427631
	X - 12839			47014					0.541755	0.165465	0.303352	0.470262	0.170198	0.256365	0.622306	0.099424	0.214615	0.501392	0.139832	0.218563	0.789697	0.0197395	0.1044	0.380075	0.278638	0.483241	0.577059	0.134217	0.323349	0.411232	0.237743	0.420129	-0.040237	0.924637	0.963668	0.297681	0.403522	0.531648	0.0861152	0.839331	0.912701	0.303413	0.394084	0.533085	0.249633	0.55102	0.706241	0.371259	0.290856
	X - 21838			47015					0.790211	0.0196034	0.0658048	0.702118	0.023597	0.0500688	0.790211	0.0196034	0.0718791	0.702118	0.023597	0.054379	0.790211	0.0196034	0.1044	0.702118	0.023597	0.108607	0.790211	0.0196034	0.103535	0.702118	0.023597	0.107003	0.746483	0.0333818	0.164837	0.820491	0.00363552	0.02618	0.746483	0.0333818	0.189798	0.820491	0.00363552	0.0254487	0.746483	0.0333818	0.104052	0.820491	0.00363552
	X - 21845			47022					0.777058	0.0232768	0.0746319	0.78185	0.00754298	0.0213817	0.859915	0.00617069	0.0388936	0.720713	0.0186942	0.045718	0.756441	0.0298437	0.13235	0.715655	0.0199504	0.0987887	0.441696	0.273232	0.492358	0.672808	0.0330123	0.120212	0.72838	0.0404473	0.182244	0.70597	0.0225163	0.076683	0.857333	0.00650495	0.0800838	0.632745	0.0495989	0.13294	0.759435	0.0288272	0.0927426	0.808432	0.00464279
5377	2-methoxyacetaminophen sulfate*	Xenobiotics	Drug - Analgesics, Anesthetics	47031	86290014			HMDB0062550	1	0	0	0.879518	0.000795147	0.00489321	1	0	0	0.879518	0.000795147	0.00614742	NA	NA	NA	-0.215039	0.550757	0.732303	NA	NA	NA	-0.215039	0.550757	0.7091	0.561836	0.14725	0.37789	0.36428	0.300727	0.433384	0.561836	0.14725	0.405365	0.36428	0.300727	0.434015	NA	NA	NA	0.798077	0.00565477
1462	citraconate/glutaconate	Energy	TCA Cycle	47076	643798;5280498		C02226,C02214	HMDB0000620,HMDB0000634	0.948075	0.000336513	0.00729112	0.588711	0.0733687	0.127907	0.934634	0.000664438	0.00989736	0.560723	0.0917631	0.154153	0.370833	0.365803	0.604664	0.570175	0.0852541	0.237883	0.452363	0.260426	0.480494	0.691025	0.0269081	0.110393	0.627131	0.0960609	0.301665	0.821302	0.00357402	0.02618	0.581227	0.130766	0.383942	0.857652	0.0015073	0.014686	0.770678	0.0252017	0.0841241	0.931716	8.75396e-05
5325	N-methylpipecolate	Xenobiotics	Bacterial/Fungal	47101	11286529	41447-17-0			0.441687	0.273243	0.434981	0.387756	0.268224	0.366453	0.387142	0.343378	0.516875	-0.234645	0.514053	0.605021	0.539847	0.167255	0.382757	0.166338	0.646037	0.787886	0.353492	0.390346	0.617887	0.539246	0.107709	0.261475	0.374301	0.360981	0.600687	0.518731	0.124472	0.230663	0.384685	0.346715	0.624186	-0.450277	0.191602	0.319781	0.592809	0.121437	0.260852	0.337266	0.340578
3352	etiocholanolone glucuronide	Lipid	Androgenic Steroids	47112	270605	621890		HMDB0004484	0.720203	0.0439123	0.110554	0.807225	0.00475345	0.0158448	0.587651	0.125543	0.250038	-0.0684922	0.850874	0.88782	0.744834	0.0339914	0.142764	0.697567	0.0249196	0.111826	0.783781	0.0213502	0.105713	0.618922	0.0564072	0.174564	0.68031	0.0633496	0.241443	0.600154	0.0665995	0.154118	0.735588	0.0375348	0.194892	0.0133937	0.970707	0.982977	0.810481	0.0146904	0.0592272	0.656286	0.0393058
4898	ferulic acid 4-sulfate	Xenobiotics	Food Component/Plant	47114	6305574	86321-29-1		HMDB0029200	0.826629	0.0113925	0.0470845	0.792408	0.00627082	0.0191313	0.788617	0.0200276	0.0725785	0.856909	0.00153757	0.00880918	0.55847	0.150222	0.361141	0.465383	0.175285	0.363743	0.457334	0.254563	0.476722	0.402323	0.24907	0.429276	0.411117	0.311608	0.549536	0.900339	0.000382089	0.0074559	0.468493	0.241646	0.528508	0.868159	0.001124	0.0128635	0.663952	0.072569	0.1767	0.710887	0.0211867
3335	11-ketoetiocholanolone glucuronide	Lipid	Androgenic Steroids	47135		17181-16-7			0.825581	0.0115907	0.0476286	0.874562	0.000928478	0.0051466	0.857803	0.00644325	0.0390447	0.849705	0.00185437	0.00952119	0.834982	0.0098896	0.0801018	0.883702	0.000693946	0.0121717	0.889585	0.00309276	0.0384236	0.819936	0.00367806	0.0331485	0.866811	0.00533234	0.0658268	0.897289	0.000429426	0.00815909	0.873239	0.00462023	0.0728224	0.829161	0.00301576	0.0224161	0.817566	0.0131784	0.0551166	0.920772	0.000156525
	X - 18887			47301					0.593831	0.120633	0.240257	0.765931	0.0097917	0.0259192	0.616832	0.10332	0.218059	0.715116	0.0200875	0.0484661	0.689877	0.0582986	0.193606	0.738007	0.0148133	0.0837474	0.704239	0.0511803	0.178008	0.556245	0.0949545	0.237716	0.216717	0.606199	0.80229	0.788395	0.00673475	0.0368312	0.19431	0.644736	0.809131	0.709623	0.0215231	0.0768225	0.142328	0.736717	0.85624	0.783469	0.00733692
	X - 18345			47342					0.0509916	0.904556	0.944172	0.281915	0.430029	0.531954	-0.11972	0.777661	0.878521	-0.0924785	0.799425	0.844729	-0.769317	0.0256245	0.121607	0.382894	0.27479	0.478882	-0.532731	0.174026	0.386063	0.417404	0.230069	0.413666	-0.319304	0.440754	0.667188	-0.282038	0.42982	0.556334	-0.170628	0.686228	0.835847	-0.564009	0.0894655	0.192001	0.775878	0.0236258	0.0812492	0.653473	0.0404522
	X - 12015			47390					0.234269	0.576553	0.724568	0.519282	0.124002	0.197089	0.420491	0.299585	0.470991	-0.742853	0.0138358	0.0364393	0.62398	0.0982496	0.274948	-0.253183	0.480319	0.680215	0.540741	0.166415	0.375486	0.583969	0.0762995	0.214054	-0.0878946	0.836044	0.917448	0.566054	0.088054	0.183743	-0.216859	0.605958	0.794206	-0.574548	0.082346	0.183683	0.423361	0.29595	0.47448	-0.0642879	0.85995
3247	17alpha-hydroxypregnanolone glucuronide	Lipid	Pregnenolone Steroids	47403					0.447424	0.266318	0.428247	0.87745	0.000848961	0.00509377	0.419865	0.30038	0.470991	0.840976	0.00229856	0.0105836	0.274677	0.510299	0.732383	0.744873	0.013442	0.0778334	0.456044	0.256079	0.477969	0.652437	0.04088	0.14308	0.502476	0.204428	0.449899	0.82783	0.00310555	0.0243718	0.451759	0.261142	0.538135	0.746679	0.0130967	0.0555453	0.349162	0.396585	0.587621	0.745426	0.0133356
	X - 22162			47417					0.309604	0.455522	0.616166	0.130686	0.718956	0.784316	0.254316	0.543319	0.693701	0.324343	0.360544	0.462747	0.415524	0.305928	0.546082	0.158524	0.661813	0.796471	0.177645	0.673858	0.819898	0.142991	0.693525	0.81174	-0.282527	0.497777	0.720167	-0.0466278	0.898223	0.935811	-0.38591	0.34505	0.624186	0.0737287	0.839592	0.892841	-0.163811	0.698306	0.824743	0.439801	0.203421
	X - 13507			47439					0.646018	0.0835328	0.181538	0.814092	0.00414809	0.0143588	0.675756	0.0658423	0.162638	0.813616	0.00418811	0.0158487	0.67457	0.0665002	0.208251	0.570061	0.0853307	0.237883	0.578152	0.133307	0.323293	0.559548	0.0925936	0.234459	0.00503707	0.990556	1	0.497244	0.14367	0.25424	0.128419	0.761848	0.884575	0.565534	0.0884117	0.191887	0.539546	0.167539	0.326357	0.756138	0.0113886
	X - 10458			47478					0.111111	0.793375	0.870559	0.870961	0.0010351	0.00543313	0.194181	0.644959	0.784261	0.424622	0.221276	0.311955	0.74712	0.0331484	0.140047	0.544603	0.103579	0.267517	0.473548	0.235908	0.453375	0.259308	0.46939	0.636896	0.139563	0.741697	0.882151	0.234778	0.513807	0.616828	0.565823	0.143772	0.403083	-0.00958327	0.979039	0.988778	0.598801	0.116763	0.252336	0.135147	0.709706
	X - 12101			47642					0.788443	0.0200744	0.0664948	0.894858	0.000470123	0.00345397	0.771011	0.0250988	0.0879667	0.903746	0.000333877	0.00358043	0.84746	0.00788924	0.0741173	0.84655	0.00200699	0.020296	0.812801	0.014184	0.0842764	0.839737	0.00236729	0.0258609	0.726659	0.0411621	0.182244	0.752019	0.0121119	0.0494056	0.649945	0.081055	0.294664	0.78241	0.00747124	0.0408075	0.807435	0.0153725	0.0597258	0.869918	0.00106755
	X - 11483			47650					#NAME?	0	0	0.666172	0.0354509	0.0698829	NA	NA	NA	0.659481	0.0380309	0.0788017	NA	NA	NA	0.584991	0.075662	0.221736	NA	NA	NA	0.600814	0.0662223	0.192434	0.67998	0.0635283	0.241443	0.29383	0.409924	0.539098	0.681025	0.0629636	0.261818	0.248888	0.488047	0.614273	0.52266	0.183857	0.345826	0.161563	0.655663
	X - 12261			47657					0.762348	0.0278591	0.08387	0.888235	0.000595292	0.00412125	0.673861	0.0668963	0.163245	0.882204	0.00072904	0.00576021	0.702866	0.0518372	0.183227	0.852763	0.00171463	0.0186852	0.586839	0.126197	0.311345	0.850999	0.00179429	0.0209811	0.871046	0.00485589	0.0640054	0.874599	0.000927435	0.0126377	0.792675	0.0189584	0.139354	0.894006	0.00048502	0.00870597	0.845122	0.00824231	0.0412696	0.90105	0.000371635
	X - 12830			47662					0.811551	0.0144555	0.053645	0.789207	0.00663898	0.0199595	0.845819	0.00813594	0.0454468	0.748767	0.0127052	0.0344718	0.813351	0.0140654	0.089667	0.69823	0.0247239	0.111826	0.701792	0.0523542	0.180331	0.687897	0.0278961	0.112364	0.815346	0.0136409	0.109771	0.799626	0.00549424	0.0329205	0.872537	0.00469482	0.0728224	0.734751	0.0154965	0.0597485	0.887908	0.00323163	0.0257413	0.76164	0.0104706
	X - 19183			47672					1	0	0	0.90087	0.000374256	0.00306209	1	0	0	0.867916	0.00113194	0.00739874	#NAME?	0	0	0.531114	0.114172	0.279781	#NAME?	0	0	0.540655	0.106613	0.259688	1	0	0	0.670118	0.0339865	0.102671	1	0	0	0.670962	0.033679	0.104666	-4.44137e-08	1	1	0.870001	0.00106494
	X - 12100			47687					-0.0787032	0.85304	0.906275	0.0780163	0.830374	0.875358	-0.0689611	0.871107	0.935198	0.127053	0.726515	0.78907	-0.0948538	0.823213	0.911278	-0.179946	0.618867	0.779379	0.232658	0.579253	0.766259	0.0989284	0.7857	0.867518	-0.345167	0.402379	0.629047	0.202625	0.574513	0.672282	-0.242635	0.562599	0.769929	0.259781	0.468551	0.597921	-0.315988	0.44578	0.627622	-0.0928006	0.798738
	X - 12112			47690					0.848756	0.00769779	0.037958	-0.0168635	0.963122	0.973943	0.817048	0.0132854	0.0575699	0.132966	0.714225	0.779253	0.925724	0.000968229	0.0197519	-0.0400563	0.912517	0.950425	0.906131	0.00192496	0.0311931	-0.0177846	0.961109	0.982921	0.84402	0.0084122	0.0871864	0.667237	0.0350516	0.103632	0.816194	0.0134631	0.126824	0.66554	0.0356895	0.109034	0.912875	0.00154722	0.016655	0.575394	0.0817904
	X - 12117			47695					0.8609	0.00604616	0.0337735	0.87276	0.000980776	0.00530947	0.683184	0.061806	0.156707	0.894096	0.000483444	0.0045022	0.839585	0.00911815	0.0784258	0.856955	0.00153569	0.0186852	0.651008	0.0803917	0.236517	0.889958	0.000560641	0.0131023	0.527032	0.179554	0.419019	0.857299	0.00152162	0.0163972	0.299095	0.471745	0.706084	0.911333	0.000242687	0.00583257	0.345501	0.401893	0.590172	0.909713	0.000260393
	X - 12689			47719					0.100107	0.813549	0.886719	0.793314	0.0061693	0.0189017	0.199198	0.636267	0.775009	0.681099	0.0301287	0.0664495	0.456502	0.25554	0.494903	0.847082	0.00198068	0.020296	0.22076	0.599327	0.77836	0.817502	0.00386892	0.0337306	0.176087	0.676598	0.841049	0.808827	0.00460696	0.0292375	0.158517	0.707722	0.848077	0.709863	0.021459	0.0768225	0.598113	0.117294	0.252716	0.894381	0.000478424
	X - 12753			47723					0.646086	0.0834895	0.181538	0.81054	0.00445383	0.0149926	0.861169	0.00601244	0.0388936	0.514975	0.127706	0.202248	-0.336197	0.41552	0.652283	0.454013	0.187487	0.376022	-0.335286	0.416864	0.637235	0.0585339	0.872395	0.922283	-0.099727	0.814248	0.909519	0.405414	0.245106	0.376525	-0.319583	0.440332	0.685495	0.180143	0.618477	0.73222	0.74773	0.0329256	0.103585	0.524104	0.119935
	X - 22509			47773					0.549503	0.158299	0.291711	0.769181	0.00929863	0.025075	0.631435	0.0931167	0.205489	0.724448	0.0178024	0.0441376	0.692264	0.0570768	0.190434	0.651901	0.0411029	0.151659	0.794782	0.0184175	0.100242	0.627715	0.052009	0.165923	0.444992	0.269242	0.515267	0.649116	0.0422721	0.116047	0.59144	0.12252	0.374922	0.60935	0.0614663	0.154415	0.170059	0.687233	0.820885	0.574512	0.0823697
	X - 13431			47788					0.848924	0.00767309	0.037958	0.911518	0.00024073	0.0024073	0.711295	0.0478853	0.136545	0.967604	4.63431e-06	0.000208254	0.559976	0.148889	0.359144	0.781674	0.00756553	0.0507668	0.5091	0.19755	0.411851	0.790382	0.00650214	0.0460163	0.923898	0.00103992	0.0337066	0.859953	0.0014163	0.0159777	0.87305	0.00464027	0.0728224	0.91379	0.000217549	0.00570501	0.846016	0.00810613	0.0412696	0.895424	0.000460399
	X - 13684			47790					-0.272002	0.514593	0.673872	0.638127	0.0471037	0.0876348	-0.467167	0.243164	0.413211	0.679264	0.0307514	0.0674093	-0.769576	0.0255437	0.121607	0.652917	0.0406814	0.151343	0.156544	0.71124	0.846847	0.321543	0.364947	0.545876	0.758195	0.0292454	0.150645	0.763531	0.0101674	0.0453138	0.118877	0.779196	0.893195	0.604976	0.0638745	0.157718	0.0618637	0.884301	0.933741	0.543205	0.104647
	X - 16397			47802					0.449852	0.263413	0.426109	0.425454	0.220275	0.314056	0.518403	0.1881	0.342217	0.252691	0.481202	0.573771	0.692325	0.0570459	0.190434	0.297176	0.404359	0.611221	0.296101	0.476409	0.689532	0.418861	0.228279	0.413474	0.622354	0.0993901	0.304117	0.243636	0.497572	0.604792	0.58209	0.130057	0.383942	0.328715	0.353725	0.494256	0.61678	0.103358	0.234832	0.353192	0.316772
	X - 16580			47804					0.603825	0.112924	0.22808	0.601454	0.0658578	0.117262	0.806765	0.0155252	0.0641648	0.704818	0.0228359	0.0529647	0.602922	0.113608	0.298222	0.54516	0.103156	0.267517	0.338878	0.411573	0.634872	0.44284	0.19995	0.375426	0.701651	0.052422	0.215714	0.410026	0.23926	0.369905	0.732101	0.0389272	0.19593	0.653324	0.0405136	0.116498	0.742486	0.034871	0.106868	0.696442	0.0252539
	X - 17328			47818					0.956928	0.000193366	0.00531758	0.851871	0.00175457	0.00771663	0.944059	0.000419502	0.00744966	0.848208	0.00192571	0.0096152	-0.227549	0.587844	0.778506	0.390102	0.265086	0.468798	-0.130713	0.75769	0.877276	0.371528	0.290479	0.478364	-0.113988	0.788116	0.897612	0.392187	0.262314	0.391503	-0.089312	0.833428	0.911892	0.39619	0.257038	0.389337	0.788402	0.0200853	0.0732341	0.897375	0.00042803
	X - 12026			47905					0.535231	0.171631	0.310527	0.820574	0.00362918	0.0131366	0.52679	0.179791	0.333032	0.783793	0.00729616	0.0239495	0.573284	0.137387	0.34419	0.615206	0.058337	0.186745	-0.207108	0.622635	0.78365	0.718793	0.0191642	0.0946394	0.123886	0.77008	0.891921	0.769813	0.00920474	0.0426014	0.0744263	0.860965	0.9245	0.707951	0.0219739	0.0778292	-0.311715	0.452291	0.631785	0.613007	0.0594997
	X - 12221			47911					0.879477	0.00399068	0.0252508	0.885361	0.000656553	0.00433625	0.850148	0.00749539	0.0429484	0.766651	0.00968091	0.028295	0.442151	0.272679	0.511005	0.482641	0.157691	0.340006	0.403196	0.321945	0.554461	0.380331	0.278287	0.463384	0.488468	0.21938	0.470483	0.52966	0.115353	0.220326	0.426103	0.292496	0.569807	0.564105	0.0893986	0.192001	0.755155	0.030287	0.0967763	0.837238	0.0025104
	X - 12306			47917					0.902938	0.00212286	0.0180028	0.729625	0.0166159	0.037503	0.952944	0.000251385	0.00561689	0.616461	0.0576807	0.106986	0.720597	0.0437413	0.169735	0.476017	0.164313	0.345767	0.797607	0.0177078	0.0978732	0.424144	0.221853	0.405587	0.357185	0.38506	0.621102	0.638552	0.0469104	0.122715	0.473486	0.235978	0.522522	0.514981	0.127701	0.244104	0.880353	0.00390698	0.0292297	0.800903	0.00536442
	X - 12410			47921					0.561108	0.147891	0.274654	0.741304	0.0141433	0.0339439	0.733688	0.0382898	0.117302	0.853352	0.00168861	0.00909381	0.180297	0.669198	0.824978	0.544909	0.103347	0.267517	0.252136	0.546899	0.741329	0.640371	0.0460884	0.154557	0.0356771	0.933162	0.96973	0.613192	0.0594014	0.142994	0.411857	0.310651	0.585352	0.691617	0.0267238	0.0896179	0.709128	0.0488832	0.132152	0.811506	0.00436912
	X - 12543			47922					0.807493	0.0153593	0.0551856	0.600871	0.0661897	0.117262	0.496909	0.210305	0.372197	0.600871	0.0661897	0.11809	0.499736	0.20731	0.437248	0.127797	0.724965	0.833891	0.499736	0.20731	0.424747	0.131535	0.717194	0.824715	0.629642	0.0943365	0.298517	0.103329	0.776365	0.854475	0.245615	0.557658	0.76615	0.103329	0.776365	0.841743	0.536527	0.170397	0.331017	0.228994	0.524527
	X - 12707			47929					0.747213	0.0331142	0.0937579	0.780591	0.00770587	0.0216728	0.694943	0.0557245	0.147022	0.735519	0.0153334	0.039374	0.808097	0.0152226	0.0936975	0.440063	0.20312	0.392979	0.76786	0.0260822	0.121419	0.44732	0.194896	0.370766	0.813883	0.0139514	0.109771	0.399538	0.252671	0.383253	0.874333	0.00450552	0.0728224	0.421424	0.225148	0.357769	0.836247	0.00967358	0.0455491	0.769198	0.00929611
	X - 12726			47936					0.838736	0.00925741	0.0427035	0.379717	0.279128	0.374949	0.895062	0.00266632	0.0236784	0.17939	0.619971	0.694329	0.390153	0.339309	0.57859	0.17957	0.619614	0.779379	0.257463	0.538165	0.73508	0.111502	0.7591	0.849861	0.713807	0.0467437	0.198038	0.64429	0.0443508	0.119999	0.722769	0.0428062	0.20091	0.655385	0.0396706	0.1158	0.807575	0.0153407	0.0597258	0.797679	0.00569656
	X - 12730			47937					0.953339	0.000245169	0.00565471	0.709687	0.0215061	0.0466209	0.947617	0.000345366	0.00700758	0.656618	0.039172	0.0807011	0.800773	0.0169327	0.099098	-0.023934	0.947674	0.967488	0.848208	0.00777829	0.0637462	-0.121962	0.737141	0.838237	0.393401	0.334945	0.576056	0.681787	0.0298973	0.0942615	0.400891	0.324982	0.60185	0.693784	0.0260567	0.0877892	0.933813	0.000689373	0.0104286	0.870101	0.00106181
	X - 12731			47938					0.840423	0.00898196	0.0417019	0.77579	0.00835029	0.0230353	0.866833	0.00532988	0.0356156	0.517045	0.125917	0.199856	0.574448	0.136405	0.342934	-0.284474	0.425674	0.628876	0.815265	0.013658	0.082527	-0.118545	0.744297	0.841125	0.612047	0.106797	0.314985	0.395274	0.258241	0.388438	0.575202	0.135771	0.391923	0.434716	0.209306	0.342326	0.601025	0.115055	0.250165	0.241207	0.502001
	X - 12738			47940					0.90025	0.00229934	0.0181384	0.804828	0.00497892	0.0162209	0.854751	0.00685059	0.0404808	0.744344	0.0135443	0.0358528	0.456387	0.255675	0.494903	0.587689	0.0739942	0.221366	0.50032	0.206693	0.424704	0.607111	0.0626916	0.187021	0.517332	0.189176	0.425616	0.601769	0.0656784	0.152475	0.569363	0.140723	0.399743	0.620565	0.0555673	0.143086	0.81858	0.0129704	0.0545677	0.840508	0.00232434
	X - 12815			47942					0.588031	0.125238	0.247363	0.752797	0.0119728	0.0300363	0.588031	0.125238	0.250038	7.17345e-09	1	1	-0.169837	0.687626	0.837824	0.858042	0.00149158	0.0186852	-0.12346	0.770855	0.881198	0.689129	0.027504	0.111407	-0.0716247	0.866162	0.93259	0.639261	0.046589	0.122715	-0.0716247	0.866162	0.925629	NA	NA	NA	0.737042	0.0369634	0.109962	0.834079	0.00270011
	X - 12818			47943					0.934406	0.000671299	0.00939986	0.837431	0.00249912	0.0101659	0.701772	0.0523637	0.141818	0.815467	0.00403382	0.0154272	0.0222126	0.958365	0.991448	0.488989	0.151499	0.333669	-0.164363	0.697324	0.839824	0.40199	0.249499	0.429276	0.679428	0.0638282	0.241443	0.771563	0.00894857	0.041683	0.487355	0.220592	0.500898	0.759856	0.0107622	0.0508756	0.292861	0.481475	0.650815	0.847852	0.00194298
	X - 12906			47955					0.696419	0.0549873	0.132983	0.38064	0.277865	0.374949	0.107029	0.800848	0.88935	0.12761	0.725354	0.789001	0.470102	0.239812	0.476896	0.0433307	0.905392	0.949009	0.276957	0.50665	0.716119	-0.101701	0.779815	0.863715	0.797027	0.017852	0.126875	0.746433	0.0131433	0.0524279	0.622501	0.0992866	0.31745	0.726157	0.0174045	0.0650189	0.700418	0.0530201	0.140139	0.712308	0.0208128
	X - 13553			47959					0.769103	0.0256917	0.0795219	0.609264	0.061513	0.110723	0.79947	0.0172491	0.0669249	0.576037	0.0813701	0.138638	0.832896	0.0102522	0.0801018	0.476073	0.164256	0.345767	0.934653	0.000663869	0.015269	0.358518	0.30901	0.49402	0.675092	0.0662101	0.244363	0.0657398	0.856814	0.910519	0.722727	0.0428245	0.20091	-0.0657863	0.856714	0.900424	0.693323	0.0565399	0.145239	0.445359	0.1971
	X - 13726			47967					0.663218	0.0730001	0.162096	0.803216	0.00513476	0.0165885	0.672478	0.0676716	0.164018	0.664749	0.0359895	0.0754415	0.159619	0.705759	0.846911	0.452289	0.189379	0.378758	0.154453	0.714974	0.847031	0.318959	0.369032	0.545876	0.280211	0.501459	0.720167	0.526782	0.117713	0.223067	0.283533	0.49618	0.721651	0.461509	0.179389	0.306491	0.332869	0.420441	0.600592	0.623522	0.0540766
	X - 13729			47971					0.875839	0.0043506	0.0269747	0.568729	0.0862297	0.145399	0.863536	0.00572076	0.0375261	0.416876	0.230721	0.32274	0.919422	0.00123018	0.0243985	0.434254	0.209846	0.40394	0.935269	0.000645575	0.015269	0.438204	0.205259	0.384393	0.643468	0.0851651	0.284945	0.495465	0.145337	0.25656	0.526343	0.180229	0.446192	0.359676	0.307337	0.441414	0.605747	0.111474	0.245879	0.454268	0.187208
	X - 13844			47977					0.890618	0.00300917	0.0208889	0.947244	3.1792e-05	0.000654006	0.888354	0.00319429	0.0263895	0.860901	0.00137998	0.00833788	0.551153	0.156796	0.371934	0.310226	0.383006	0.591395	0.587311	0.125817	0.311345	0.313503	0.377733	0.549083	0.678962	0.0640813	0.241443	0.398698	0.253763	0.383299	0.678174	0.0645116	0.263028	0.456748	0.184507	0.313517	0.886396	0.00336022	0.0259686	0.855343	0.00160284
	X - 13846			47978					0.848879	0.00767969	0.037958	0.761705	0.01046	0.0271885	0.857383	0.00649835	0.0390447	0.588642	0.0734109	0.127494	0.185734	0.659675	0.824978	0.168623	0.641447	0.785937	0.186405	0.658503	0.808112	0.0621117	0.864654	0.918137	-0.0604367	0.886957	0.946952	0.660282	0.0377155	0.108132	0.23411	0.576819	0.775985	0.678054	0.0311668	0.0994303	0.838831	0.00924174	0.0443978	0.819337	0.00372439
	X - 16087			47988					-0.138834	0.743011	0.8446	0.787601	0.0068293	0.0203186	0.0849182	0.841542	0.911671	0.408696	0.240938	0.333143	0.153675	0.716363	0.850149	0.594728	0.0697564	0.211329	-0.385527	0.34557	0.578384	0.61844	0.0566547	0.174564	0.434438	0.282118	0.527406	0.730617	0.016395	0.0610166	0.276936	0.506683	0.725678	0.415258	0.232721	0.362198	0.0558466	0.895505	0.939092	0.800257	0.00542979
	X - 16649			47992					0.920308	0.00119084	0.0130993	0.899388	0.000396425	0.0031297	0.932127	0.000742434	0.0104086	0.884248	0.000681475	0.00556796	0.819317	0.0128205	0.0869002	0.762908	0.0102665	0.0652333	0.819018	0.0128812	0.0791749	0.783123	0.00738062	0.0492725	0.780174	0.0223709	0.137887	0.940844	4.9866e-05	0.00200018	0.791023	0.0193892	0.139461	0.932088	8.56878e-05	0.00268613	0.893107	0.00281391	0.0232638	0.82852	0.00305879
	X - 17010			47993					0.858576	0.00634264	0.0346182	0.22644	0.529289	0.621677	0.263449	0.528413	0.678476	-0.0921693	0.800084	0.844729	0.588222	0.125085	0.322422	0.618676	0.0565334	0.182842	0.656682	0.0769046	0.231363	0.144309	0.690817	0.810779	0.746838	0.0332516	0.164837	0.00679185	0.985144	0.992013	0.298691	0.472373	0.706084	-0.133501	0.713116	0.800867	0.763848	0.0273682	0.089672	0.694294	0.0259011
	X - 17343			47995					0.816036	0.0134961	0.0510447	0.818705	0.0037737	0.0134508	0.809878	0.0148239	0.0623474	0.77579	0.00835031	0.0256576	-1.41877e-09	1	1	0.730942	0.0163232	0.0887882	0.809878	0.0148239	0.0864888	0.691288	0.0268262	0.110393	0.00639965	0.988001	1	0.619766	0.0559746	0.138878	-0.000622009	0.998834	1	0.592562	0.0710426	0.168105	-4.61318e-08	1	1	0.676325	0.031767
	X - 17351			48001					0.917918	0.00129887	0.0134593	0.855323	0.00160364	0.00721639	0.94698	0.000357948	0.00700758	0.869116	0.00109302	0.00727667	0.879338	0.00400403	0.051065	0.576414	0.0811243	0.234213	0.951839	0.000269282	0.00914278	0.56905	0.0860126	0.228355	0.797914	0.0176317	0.126875	0.905881	0.000306034	0.00669564	0.844289	0.00837041	0.0918739	0.836284	0.00256666	0.0208242	0.956101	0.000204594	0.0066121	0.888901	0.000581718
	X - 17353			48003					0.579339	0.132323	0.257095	0.742367	0.0139318	0.0335482	0.557361	0.151209	0.28985	0.765119	0.00991769	0.0287533	0.249227	0.551689	0.753166	0.571845	0.0841354	0.237883	0.0891511	0.833725	0.915942	0.464598	0.176112	0.347882	0.0387557	0.927406	0.965149	0.064201	0.860138	0.910519	0.0171321	0.967884	0.984452	0.146522	0.686277	0.777996	0.534997	0.171854	0.331134	0.822382	0.00349323
	X - 17357			48009					0.273609	0.512012	0.671723	0.48167	0.158652	0.24356	0.298904	0.472042	0.633227	0.465635	0.175021	0.261079	0.436678	0.279361	0.512991	0.338268	0.339054	0.550772	0.424414	0.29462	0.516129	0.625734	0.0529793	0.167536	0.62599	0.0968504	0.302816	0.380136	0.278553	0.408375	0.500666	0.20633	0.479132	0.376083	0.284136	0.413862	0.564743	0.14471	0.299096	0.380634	0.277873
	X - 17655			48019					NA	NA	NA	0.866903	0.00116559	0.00595194	0.511705	0.194879	0.352756	0.820637	0.00362441	0.0147135	-0.337239	0.413984	0.652283	0.500712	0.140457	0.321172	-0.324735	0.432572	0.652059	0.51469	0.127953	0.288578	NA	NA	NA	0.72484	0.0177105	0.0649084	0.0267251	0.949914	0.969029	0.741822	0.0140399	0.0562376	0.640228	0.0872657	0.206133	0.940249	5.18649e-05
	X - 17685			48025					0.954347	0.000229811	0.00565471	0.872198	0.000997521	0.00535981	0.953519	0.000242379	0.00561689	0.864464	0.00124954	0.00788086	0.82027	0.0126283	0.0866983	0.497149	0.14376	0.323572	0.922398	0.00110136	0.0212235	0.560733	0.0917562	0.234037	0.678365	0.0644072	0.241443	0.550061	0.0994769	0.201223	0.673252	0.067237	0.263647	0.555797	0.0952773	0.20264	0.895776	0.00261375	0.0226632	0.909605	0.000261602
	X - 17686			48026					0.57522	0.135756	0.260229	0.30921	0.384649	0.486726	0.57522	0.135756	0.268137	-0.0504047	0.89002	0.922081	0.57522	0.135756	0.342508	0.223487	0.534818	0.715082	0.57522	0.135756	0.325906	0.424744	0.221129	0.405587	0.380461	0.352486	0.593705	0.622972	0.0543521	0.136258	0.380461	0.352486	0.62518	0.177979	0.622772	0.734891	0.380461	0.352486	0.539307	0.797208	0.00574634
	X - 18886			48047					0.478468	0.230389	0.385781	0.818035	0.00382654	0.0135054	0.602438	0.113976	0.232174	0.757434	0.0111674	0.031277	0.258897	0.535823	0.739852	0.678168	0.0311277	0.128446	0.556014	0.152412	0.352823	0.611914	0.0600832	0.181747	0.119494	0.778073	0.894222	0.602291	0.0653825	0.152278	-0.0964158	0.820338	0.90402	0.592007	0.0713752	0.168175	0.411877	0.310626	0.490769	0.634597	0.0487305
	X - 18888			48048					0.725515	0.0416417	0.107876	0.585492	0.0753503	0.12979	0.805104	0.0159078	0.0646255	0.59762	0.068062	0.119649	0.48141	0.227122	0.460252	-0.00598755	0.986903	0.997026	0.227056	0.588676	0.772976	-0.178802	0.621137	0.762929	-0.0543028	0.898382	0.951865	0.570168	0.0852584	0.179465	0.0381996	0.928445	0.958044	0.381285	0.276983	0.407561	0.319167	0.440961	0.62207	0.264223	0.460701
4172	N6-succinyladenosine	Nucleotide	Purine Metabolism, Adenine containing	48130	165243	4542-23-8		HMDB0000912	0.252032	0.547069	0.69974	0.143866	0.691725	0.758055	-0.373654	0.361878	0.537927	0.429129	0.215885	0.307895	-0.122573	0.772467	0.883115	0.188883	0.601247	0.768141	0.203725	0.628454	0.7875	-0.740769	0.0142505	0.0755487	-0.37932	0.354053	0.593705	0.179293	0.620163	0.718712	-0.365753	0.37292	0.645369	0.578038	0.0800711	0.180976	-0.132368	0.754694	0.868185	0.447839	0.194316
5126	2-keto-3-deoxy-gluconate	Xenobiotics	Food Component/Plant	48141	161227	17510-99-5	C00204	HMDB0001353	0.259556	0.534748	0.693911	0.729682	0.0166033	0.037503	0.558708	0.150012	0.289106	0.824161	0.00336306	0.0138968	0.0719745	0.865513	0.925114	0.36682	0.297115	0.507926	0.29394	0.479785	0.691085	0.708911	0.0217144	0.103001	0.0276635	0.948157	0.975403	0.588427	0.0735419	0.164388	-0.0831111	0.844883	0.914115	0.693929	0.0260123	0.0877892	0.302326	0.466733	0.639769	0.376274	0.283871
1430	N-acetylglucosaminylasparagine	Carbohydrate	Aminosugar Metabolism	48149	123826	2776-93-4	C04540	HMDB0000489	-0.340733	0.408851	0.578553	-0.382433	0.275417	0.373447	0.0720766	0.865324	0.933192	-0.167769	0.643161	0.715529	-0.109821	0.795735	0.893325	-0.718089	0.0193388	0.0970996	-0.282373	0.498021	0.709678	0.324809	0.359815	0.543871	-0.178161	0.672949	0.838488	-0.508863	0.133079	0.242516	-0.362031	0.378172	0.648356	-0.316226	0.373378	0.513773	-0.519291	0.187211	0.351206	-0.673825	0.0326487
1223	glucose	Carbohydrate	Glycolysis, Gluconeogenesis, and Pyruvate Metabolism	48152	5793	50-99-7	C00031	HMDB0000122	0.184512	0.661812	0.787347	0.264528	0.460164	0.557775	-0.0320421	0.939962	0.97647	0.271779	0.447484	0.541652	0.447837	0.265822	0.504779	0.691554	0.0267434	0.115931	-0.110379	0.794714	0.898762	0.500963	0.140226	0.308241	0.106902	0.801081	0.897612	-0.036856	0.919487	0.952467	-0.0604311	0.886967	0.937782	0.02407	0.947377	0.96599	0.0835867	0.844003	0.922892	0.558182	0.0935654
1352	mannose	Carbohydrate	Fructose, Mannose and Galactose Metabolism	48153	185698;82308;18950;439680	3458-28-4	C00159,C02209,C00936	HMDB0000169	-0.252375	0.546506	0.69974	0.203988	0.571885	0.659867	-0.356423	0.386149	0.565771	-0.0314453	0.931281	0.955195	-0.132121	0.755142	0.869631	0.151111	0.67689	0.80464	-0.173574	0.681027	0.825803	0.0443494	0.903176	0.943754	-0.125825	0.766556	0.889552	0.0608188	0.86745	0.915641	-0.0944936	0.823876	0.906518	-0.158071	0.662731	0.762088	0.0218973	0.958956	0.97798	0.0192291	0.957952
1884	myristoleoylcarnitine (C14:1)*	Lipid	Fatty Acid Metabolism (Acyl Carnitine, Monounsaturated)	48182	129691961	889848-55-9		HMDB0240588	0.728463	0.0404128	0.106232	0.647212	0.0430844	0.0817686	0.479532	0.229205	0.397771	0.425213	0.220565	0.311564	-0.228234	0.58669	0.778506	0.688044	0.0278491	0.119022	0.14239	0.736605	0.860983	0.685778	0.0285796	0.113845	0.567855	0.142017	0.37111	0.120177	0.740876	0.822942	0.0291049	0.945459	0.967163	0.0720731	0.843157	0.894375	0.0696886	0.869756	0.92992	0.393158	0.26103
	X - 22834			48185					0.688594	0.0589613	0.140282	0.800101	0.00544572	0.017197	0.851604	0.00728737	0.0427087	0.76981	0.00920518	0.0274134	0.606043	0.111251	0.295439	0.927576	0.000110221	0.00465522	0.531271	0.175434	0.386063	0.747335	0.0129728	0.0717257	0.589538	0.124033	0.345873	0.689084	0.0275184	0.0890953	0.675968	0.0657248	0.263647	0.658423	0.03845	0.113237	0.591191	0.122717	0.262017	0.837042	0.00252189
473	N-acetyltaurine	Amino Acid	Methionine, Cysteine, SAM and Taurine Metabolism	48187	159864			HMDB0240253	0.0730513	0.863515	0.913955	-0.0823684	0.821037	0.868056	0.156938	0.710537	0.826864	0.0347176	0.924147	0.951951	0.318374	0.442161	0.670283	0.138588	0.702594	0.820265	-0.0667843	0.875151	0.942572	0.592238	0.0712366	0.202163	0.0280852	0.947368	0.975403	-0.0826632	0.820405	0.889076	0.197011	0.640052	0.807712	-0.160517	0.657778	0.760417	0.294962	0.478187	0.64962	0.258571	0.4707
1346	fructose	Carbohydrate	Fructose, Mannose and Galactose Metabolism	48195	2723872	57-48-7	C00095	HMDB0000660	0.688412	0.059056	0.140282	0.831686	0.00285057	0.0110963	0.372951	0.362854	0.538258	0.569289	0.0858511	0.145582	0.305785	0.461391	0.689167	0.915171	0.000204287	0.00611158	0.225132	0.591924	0.774388	0.882508	0.000721814	0.0147233	0.179918	0.669863	0.837983	0.619146	0.0562922	0.139188	0.634557	0.0910143	0.310458	0.516515	0.126374	0.244104	-0.184035	0.662646	0.802626	0.727781	0.0170319
1283	arabonate/xylonate	Carbohydrate	Pentose Metabolism	48255	122045;6602431		C00502,C05411	HMDB0000539	0.300192	0.470041	0.630543	0.281502	0.430735	0.531954	0.0706327	0.868004	0.934672	0.300279	0.399232	0.495917	0.355593	0.387335	0.627114	0.130549	0.719241	0.830249	0.380662	0.35221	0.584014	0.366644	0.297364	0.483799	0.539232	0.167835	0.399236	0.382978	0.274677	0.404728	0.231656	0.580935	0.776929	0.297688	0.403512	0.540472	0.447145	0.266652	0.445045	0.170886	0.636914
4124	N1-methylinosine	Nucleotide	Purine Metabolism, (Hypo)Xanthine/Inosine containing	48351	650095	20245-33-4		HMDB0002721	-0.756076	0.0299692	0.0871055	-0.133514	0.71309	0.779096	-0.149475	0.723881	0.838857	-0.225923	0.530254	0.618374	-0.132395	0.754645	0.869631	-0.324235	0.360714	0.574262	-0.562014	0.147094	0.343863	-0.336127	0.342314	0.528498	0.225383	0.5915	0.794585	-0.442157	0.200727	0.320758	-0.328038	0.427629	0.673898	-0.455673	0.185675	0.313517	-0.342387	0.406432	0.590819	-0.594432	0.0699311
223	dopamine 4-sulfate	Amino Acid	Tyrosine Metabolism	48406	68517194		C13691	HMDB0004148	0.223471	0.594732	0.734563	0.817545	0.00386545	0.0135762	0.318967	0.441264	0.615017	0.82909	0.00302054	0.0127751	0.192348	0.648144	0.819071	0.706765	0.0222976	0.106024	0.237739	0.57075	0.763499	0.631464	0.0502056	0.164333	-0.158911	0.70702	0.862358	0.449297	0.192691	0.312453	0.0978542	0.817691	0.90402	0.45052	0.191333	0.319781	0.487457	0.220481	0.393688	0.678874	0.0308848
224	dopamine 3-O-sulfate	Amino Acid	Tyrosine Metabolism	48407	122136		C13690	HMDB0006275	0.40192	0.323625	0.492323	0.888501	0.000589854	0.00412125	0.289032	0.487491	0.644493	0.939555	5.42717e-05	0.00108393	0.14995	0.723029	0.850482	0.364558	0.300331	0.510023	0.0315431	0.940896	0.981838	0.315649	0.374298	0.545876	-0.042316	0.920752	0.961018	0.738022	0.0148102	0.0577997	-0.126731	0.764912	0.885044	0.786912	0.00691224	0.0390077	0.774519	0.0240314	0.0820059	0.482684	0.157649
226	tyramine O-sulfate	Amino Acid	Tyrosine Metabolism	48408	153005	30223-92-8		HMDB0006409	0.342746	0.405907	0.578134	0.881966	0.000734738	0.00469009	0.153454	0.716759	0.831953	0.820132	0.00366303	0.0147135	0.0163112	0.969422	0.991644	0.40762	0.2423	0.441535	0.0299639	0.943851	0.982432	0.31921	0.368634	0.545876	0.00325176	0.993903	1	0.835326	0.00262404	0.0220297	-0.210367	0.617045	0.797487	0.846995	0.00198494	0.017453	0.247253	0.554949	0.708296	0.648575	0.0425019
171	m-tyramine sulfate	Amino Acid	Tyrosine Metabolism	48417		175727-14-7			0.66962	0.0692907	0.155001	0.735365	0.015366	0.0353467	0.654011	0.0785345	0.182906	0.455227	0.186161	0.276549	0.491316	0.216296	0.446765	0.81338	0.00420813	0.0347291	0.495066	0.212269	0.428747	0.693543	0.0261302	0.110393	0.313826	0.449069	0.674074	0.226893	0.528444	0.628561	0.372455	0.363544	0.635311	-0.0913041	0.801929	0.862971	0.514507	0.192027	0.357412	0.875894	0.000891155
4497	4-methylguaiacol sulfate	Xenobiotics	Benzoate Metabolism	48418		756760-43-7			0.804622	0.0160198	0.0567214	0.748165	0.0128171	0.0317413	0.659173	0.0754022	0.178519	0.638986	0.0467131	0.0922713	0.596958	0.11819	0.306863	0.515723	0.127058	0.300091	0.683849	0.0614518	0.199382	0.448309	0.193791	0.370764	0.774747	0.0239632	0.139414	0.625115	0.0532848	0.134988	0.781599	0.0219643	0.149148	0.508546	0.133361	0.248297	0.809664	0.0148715	0.0592272	0.861853	0.0013442
1184	phenylacetylcarnitine	Peptide	Acetylated Peptides	48425	101724840	287108-21-8			#NAME?	0	0	0.382546	0.275264	0.373447	NA	NA	NA	0.349665	0.321966	0.423981	NA	NA	NA	0.0497673	0.891403	0.941217	NA	NA	NA	0.0234573	0.948715	0.974393	0.296265	0.476153	0.702939	0.521796	0.121871	0.228548	0.152426	0.718597	0.856788	0.386907	0.269364	0.401926	0.714214	0.0465604	0.128811	0.364232	0.300797
5114	pyrraline	Xenobiotics	Food Component/Plant	48428	14274616	74509-14-1	C21013	HMDB0033143	0.49045	0.217232	0.373033	0.892965	0.000503708	0.0036267	0.425255	0.293562	0.466437	0.818899	0.00375854	0.0149303	0.147878	0.726745	0.851959	0.277373	0.437812	0.637741	0.215705	0.607924	0.780113	0.276378	0.439525	0.610593	0.342485	0.406289	0.631861	0.693039	0.0262847	0.0854845	0.376497	0.357942	0.629119	0.612217	0.0599211	0.15159	0.917286	0.00132842	0.0157418	0.918193	0.000177357
4541	methyl-4-hydroxybenzoate sulfate	Xenobiotics	Benzoate Metabolism	48429	10657183			HMDB0041646	0.894029	0.00274365	0.0196022	0.791932	0.00632467	0.0192142	0.908372	0.00179344	0.0188512	0.755746	0.0114561	0.0319261	0.537743	0.169242	0.386067	0.651106	0.0414343	0.151785	0.543808	0.163549	0.370193	0.52823	0.116522	0.27455	0.571121	0.139222	0.370569	0.362354	0.303482	0.436483	0.607557	0.110119	0.340091	0.315034	0.37528	0.515385	0.735813	0.0374463	0.110935	0.844114	0.00213092
504	N-acetylcitrulline	Amino Acid	Urea cycle; Arginine and Proline Metabolism	48434	656979	33965-42-3	C15532,C02851	HMDB0000856	0.691949	0.057237	0.136871	0.71504	0.0201069	0.0438697	0.713827	0.0467347	0.134596	0.589643	0.0728013	0.126741	0.828456	0.0110522	0.080523	0.858485	0.00147388	0.0186852	0.713414	0.0469211	0.168964	0.681284	0.0300661	0.115307	0.0737772	0.862169	0.93188	0.765523	0.00985479	0.0444697	0.211242	0.615546	0.797487	0.672779	0.0330226	0.103071	0.227974	0.587129	0.733653	0.822772	0.0034644
5113	4-vinylguaiacol sulfate	Xenobiotics	Food Component/Plant	48442	53803570			HMDB0127980	0.933573	0.000696773	0.00939986	0.876709	0.000868887	0.00511404	0.929203	0.000840681	0.0113413	0.777859	0.00806818	0.0251127	0.834785	0.00992343	0.0801018	0.196491	0.586391	0.757934	0.859922	0.00616978	0.0565421	0.0686104	0.850619	0.905903	0.664141	0.0724584	0.254315	0.586504	0.0747234	0.165682	0.69559	0.0554003	0.241749	0.533493	0.112257	0.225191	0.958633	0.000171529	0.00625809	0.703655	0.0231617
6217	2-methoxyresorcinol sulfate	Xenobiotics	Chemical	48445		1446269-78-8			0.95424	0.00023141	0.00565471	0.857701	0.00150531	0.00692363	0.940135	0.000512563	0.00832914	0.849434	0.00186716	0.00952119	0.18786	0.655961	0.824571	0.548823	0.100398	0.266	0.18786	0.655961	0.80638	0.577783	0.080236	0.218241	0.402538	0.32281	0.562365	0.836556	0.00255054	0.0216646	0.347955	0.398331	0.662029	0.765797	0.00981232	0.0471645	0.383448	0.348401	0.536176	0.901545	0.000364474
6218	3-hydroxypyridine sulfate	Xenobiotics	Chemical	48448		1955-23-3			0.950661	0.000289266	0.00646329	0.878535	0.000820403	0.00496378	0.961258	0.000141185	0.00403789	0.868763	0.00110437	0.00728478	0.685645	0.0605023	0.197331	0.859198	0.00144572	0.0186852	0.7044	0.0511036	0.178008	0.873857	0.000948699	0.0159073	0.612551	0.106427	0.314985	0.849973	0.00184184	0.0179703	0.628052	0.0954266	0.312106	0.853907	0.00166439	0.0155847	0.983179	1.17487e-05	0.000759393	0.935788	6.87967e-05
193	4-methoxyphenol sulfate	Amino Acid	Tyrosine Metabolism	48457		3233-60-1			0.252219	0.546763	0.69974	0.887304	0.000614669	0.00417511	0.156556	0.711218	0.826864	0.602652	0.0651784	0.117711	0.623212	0.0987878	0.274948	0.261154	0.466119	0.662988	0.750984	0.0317524	0.140363	0.363094	0.302424	0.488895	0.273542	0.512119	0.727534	0.0977333	0.788239	0.864907	0.247879	0.553914	0.765316	-0.109234	0.763882	0.834483	0.501954	0.204976	0.375613	0.939263	5.53072e-05
4543	propyl 4-hydroxybenzoate sulfate	Xenobiotics	Benzoate Metabolism	48460	131838881	162338-10-5		HMDB0135261	0.944803	0.000403217	0.00823714	0.773842	0.00862237	0.0235156	0.943453	0.000433078	0.00744966	0.706987	0.0222367	0.0522489	0.944803	0.000403217	0.0118281	0.314506	0.376125	0.58738	0.944803	0.000403217	0.0110574	0.230172	0.522337	0.683493	0.774144	0.0241443	0.139414	0.281163	0.431314	0.557082	0.77148	0.0249545	0.160605	0.206207	0.567618	0.691305	0.774144	0.0241443	0.0820059	0.699106	0.0244668
5040	acesulfame	Xenobiotics	Food Component/Plant	48569	36573	55589-62-3		HMDB0033585	0.966663	9.03235e-05	0.00336469	0.784615	0.0071936	0.0209692	0.966663	9.03235e-05	0.00288208	0.800276	0.00542788	0.0190373	0.966663	9.03235e-05	0.00363168	NA	NA	NA	0.959739	0.000158263	0.00593901	NA	NA	NA	1	0	0	0.783936	0.00727831	0.0380793	1	0	0	0.811471	0.00437216	0.0286575	1	0	0	1.96809e-08	1
5246	2-acetamidophenol sulfate	Xenobiotics	Food Component/Plant	48580	181671	40712-60-5			0.902278	0.00216537	0.0180028	0.625172	0.0532567	0.0965865	0.845284	0.00821752	0.0455467	0.644369	0.0443162	0.0892531	0.759368	0.0288496	0.129551	0.101164	0.780954	0.869341	0.750432	0.0319496	0.140363	-0.0306995	0.932908	0.964371	0.884388	0.00353602	0.0575407	0.352308	0.31807	0.448529	0.88748	0.0032677	0.0685256	0.275968	0.440232	0.567813	0.894192	0.00273133	0.0228468	0.776435	0.00826165
5116	umbelliferone sulfate	Xenobiotics	Food Component/Plant	48674	129659	69526-88-1		HMDB0240565	0.883811	0.00358758	0.0233193	0.956589	1.47422e-05	0.000393125	0.884107	0.00356108	0.0276591	0.928261	0.000106197	0.00181799	0.557534	0.151055	0.361923	0.202495	0.574763	0.748965	0.488585	0.219254	0.433041	0.217642	0.545825	0.704007	0.658904	0.0755641	0.260812	-0.0331561	0.927551	0.957526	0.668437	0.0699674	0.266774	-0.06848	0.850901	0.896929	0.752062	0.0313697	0.0991281	0.966249	5.45048e-06
6104	3-acetylphenol sulfate	Xenobiotics	Chemical	48693					0.900114	0.00230852	0.0181384	0.845412	0.00206421	0.00879428	0.922671	0.00109003	0.0144328	0.820249	0.00365408	0.0147135	0.850499	0.00744497	0.0718339	0.585314	0.0754608	0.221736	0.827575	0.0112155	0.0741295	0.469608	0.170875	0.345705	0.66811	0.0701554	0.251457	0.615431	0.0582192	0.141055	0.741842	0.0351147	0.191706	0.594863	0.0696768	0.1669	0.875148	0.00442125	0.0292297	0.809169	0.00457611
4626	maltol sulfate	Xenobiotics	Food Component/Plant	48696					0.821572	0.0123688	0.0489384	0.880315	0.000775089	0.00485273	0.799195	0.0173162	0.0669249	0.888883	0.00058209	0.00510393	0.846029	0.00810416	0.0751477	-0.0682009	0.851503	0.915238	0.79855	0.0174746	0.0973391	-0.0384296	0.916059	0.953072	0.181126	0.667743	0.837983	0.401593	0.250011	0.381624	0.350498	0.394655	0.659624	0.437399	0.206189	0.339411	0.809487	0.0149109	0.0592272	0.753078	0.0119229
6232	6-hydroxyindole sulfate	Xenobiotics	Chemical	48698	122198196			HMDB0000682	0.740075	0.0357884	0.0981052	0.899167	0.000399797	0.0031297	0.716085	0.0457232	0.133984	0.858308	0.00148092	0.00872773	0.793269	0.0188049	0.104083	0.80345	0.00511194	0.0398954	0.780044	0.0224082	0.109432	0.826259	0.00321403	0.0307207	0.764472	0.0271657	0.145154	0.640276	0.0461312	0.122715	0.743901	0.0343393	0.189798	0.644577	0.0442252	0.123629	0.873043	0.00464099	0.0292297	0.909197	0.000266232
5119	eugenol sulfate	Xenobiotics	Food Component/Plant	48715	180632	95480-60-7		HMDB0135245	0.68683	0.0598801	0.140375	0.948935	2.79651e-05	0.000629214	0.605538	0.111631	0.228162	0.938045	5.97893e-05	0.00116185	0.665717	0.0715386	0.219221	0.884205	0.000682453	0.0121717	0.645731	0.0837156	0.241547	0.87214	0.000999246	0.016361	0.265783	0.524628	0.740894	0.82347	0.00341315	0.0259911	0.168675	0.689681	0.836297	0.833733	0.00272154	0.0213286	0.912654	0.00155872	0.016655	0.935853	6.85245e-05
5117	daidzein sulfate (2)	Xenobiotics	Food Component/Plant	48728	12114465				0.659173	0.0754026	0.165886	0.812949	0.00424479	0.0144846	0.659173	0.0754026	0.178519	0.899817	0.000389908	0.00382123	-0.218214	0.603652	0.790839	0.570922	0.0847527	0.237883	-0.218214	0.603652	0.780113	0.355509	0.313383	0.498784	0.434887	0.281565	0.527406	0.774961	0.00846543	0.0412976	0.434887	0.281565	0.557655	0.862201	0.0013313	0.0136483	0.06413	0.880086	0.93255	0.860671	0.00138874
228	vanillic alcohol sulfate	Amino Acid	Tyrosine Metabolism	48733		754920-02-0		HMDB0041788	0.493193	0.214276	0.370066	0.947398	3.14283e-05	0.000654006	0.533026	0.173743	0.325199	0.866323	0.00118518	0.00764981	0.371747	0.364529	0.604664	0.755172	0.0115555	0.0703646	0.392653	0.335948	0.568345	0.67324	0.0328575	0.120212	0.20516	0.625983	0.814916	0.820295	0.00365055	0.02618	0.32682	0.429449	0.673898	0.831199	0.00288195	0.0216446	0.602573	0.113873	0.248355	0.881302	0.000750778
4539	3-methoxycatechol sulfate (2)	Xenobiotics	Benzoate Metabolism	48752					0.921669	0.00113205	0.0128478	0.601274	0.0659599	0.117262	0.791261	0.0193268	0.0715993	0.672066	0.033279	0.0718547	0.766958	0.026368	0.123006	0.0779494	0.830518	0.903503	0.862915	0.00579638	0.0565421	-0.317422	0.371472	0.545876	0.653191	0.0790391	0.266943	0.248575	0.488613	0.595669	0.649804	0.0811429	0.294664	-0.206801	0.566478	0.691305	0.656753	0.0768619	0.18525	0.732749	0.0159272
270	N-acetylkynurenine (2)	Amino Acid	Tryptophan Metabolism	48757	73817779				-0.168609	0.689799	0.807211	0.218098	0.544964	0.636327	-0.379457	0.353865	0.529316	0.339867	0.33663	0.436795	-0.220498	0.599771	0.787199	0.399395	0.252857	0.453877	-0.127523	0.763475	0.877276	0.467573	0.172991	0.346463	-0.142198	0.736951	0.87865	0.454549	0.186901	0.308793	-0.439664	0.275705	0.556878	0.637269	0.0474958	0.130207	-0.248833	0.552339	0.706319	0.560132	0.0921802
6223	1,2,3-benzenetriol sulfate (1)	Xenobiotics	Chemical	48761					5.49358e-10	1	1	0.724209	0.0178586	0.0396578	5.49358e-10	1	1	0.719105	0.0190873	0.0463641	5.49358e-10	1	1	0.101252	0.780767	0.869341	5.49358e-10	1	1	0.138417	0.702947	0.818836	1.39618e-09	1	1	0.631774	0.0500583	0.128338	NA	NA	NA	0.585828	0.075142	0.174766	NA	NA	NA	0.577606	0.0803505
6215	1,2,3-benzenetriol sulfate (2)	Xenobiotics	Chemical	48762	54110629;92013662			HMDB0060018,HMDB0060016	0.45469	0.257673	0.418719	0.748246	0.012802	0.0317413	0.0872251	0.837281	0.911135	0.757362	0.0111797	0.031277	-0.305169	0.46234	0.689167	0.440054	0.203131	0.392979	-0.259892	0.534201	0.732472	0.475591	0.164745	0.33649	0.019537	0.963377	0.981809	0.840175	0.00234283	0.0211441	0.642803	0.0855937	0.300632	0.781529	0.0075842	0.0408075	-0.0132494	0.97516	0.98346	0.872863	0.000977734
4538	3-methoxycatechol sulfate (1)	Xenobiotics	Benzoate Metabolism	48763	129892430				0.962578	0.000127364	0.00384916	0.896992	0.000434245	0.00332112	0.958813	0.000169325	0.00448397	0.871697	0.0010126	0.00706139	0.389984	0.339537	0.57859	0.351888	0.318687	0.532133	0.384065	0.347559	0.578994	0.478688	0.161623	0.332873	0.581726	0.130356	0.355893	0.471398	0.169026	0.288504	0.60747	0.110184	0.340091	0.446269	0.196075	0.324988	0.829815	0.0108033	0.0486214	0.845878	0.00204063
261	C-glycosyltryptophan	Amino Acid	Tryptophan Metabolism	48782	10981970	180509-18-6		HMDB0240296	-0.878906	0.0040458	0.025375	0.521541	0.122086	0.194905	-0.300277	0.46991	0.631551	0.617537	0.0571214	0.106676	-0.33239	0.421152	0.652283	0.113345	0.755219	0.858006	-0.553066	0.155062	0.356643	0.620504	0.0555982	0.174288	-0.198968	0.636665	0.821937	0.672173	0.0332406	0.101694	-0.471581	0.238133	0.525491	0.700355	0.0241035	0.0831515	-0.471399	0.238339	0.413843	0.152106	0.674859
225	p-cresol glucuronide*	Amino Acid	Tyrosine Metabolism	48841	154035	17680-99-8		HMDB0011686	0.836654	0.00960477	0.0437271	0.888744	0.000584887	0.00412125	0.838495	0.00929715	0.0491179	0.87307	0.000971632	0.00698861	0.823417	0.0120068	0.0832924	0.760687	0.0106256	0.0669227	0.835705	0.00976576	0.0715739	0.741157	0.0141726	0.0755487	0.810063	0.0147828	0.112601	0.73411	0.0156335	0.0593484	0.80784	0.0152807	0.131886	0.658122	0.0385697	0.113237	0.829573	0.0108474	0.0486214	0.90435	0.00032582
1277	arabitol/xylitol	Carbohydrate	Pentose Metabolism	48885	6912;94154		C00542,C01904,C00379	HMDB0002917,HMDB0001851,HMDB0000568	0.141489	0.738227	0.841838	0.0850318	0.815332	0.863293	0.307734	0.458391	0.625477	0.222923	0.535874	0.623452	0.195265	0.643078	0.814109	-0.15677	0.665369	0.796471	0.416694	0.304428	0.529407	0.298745	0.401763	0.569099	0.137195	0.74597	0.882474	0.3407	0.33537	0.464212	0.214165	0.61055	0.797487	0.340132	0.336229	0.475335	-0.0200348	0.962445	0.97798	0.0858266	0.813631
1239	pyruvate	Carbohydrate	Glycolysis, Gluconeogenesis, and Pyruvate Metabolism	48990	1060	127-17-3	C00022	HMDB0000243	-0.118756	0.779417	0.866693	-0.477101	0.163218	0.247927	0.143587	0.734452	0.845263	-0.267944	0.454171	0.547901	-0.310576	0.454034	0.682485	-0.490493	0.150054	0.332528	-0.13962	0.741595	0.863983	-0.446257	0.196088	0.372052	-0.0341195	0.936076	0.971348	-0.258377	0.471044	0.582207	0.174368	0.679627	0.834942	0.034551	0.92451	0.950887	-0.361636	0.378732	0.570505	-0.538592	0.10822
5128	isoeugenol sulfate	Xenobiotics	Food Component/Plant	48997	122198202				0.794808	0.0184111	0.0629971	0.169545	0.639598	0.715079	0.821066	0.0124692	0.0573865	-0.233604	0.515977	0.606188	0.158686	0.70742	0.84699	0.462162	0.178693	0.366149	0.158686	0.70742	0.845552	0.405097	0.245512	0.428428	0.751989	0.0313955	0.159427	0.44315	0.199598	0.320244	0.760754	0.0283864	0.169973	0.115151	0.751421	0.825036	0.246659	0.55593	0.708296	0.919421	0.000167202
	X - 23587			49463					0.930891	0.000782978	0.00999695	0.826866	0.00317181	0.0118943	0.893981	0.00274731	0.0239096	0.856759	0.00154375	0.00880918	0.883891	0.00358038	0.0473405	0.667045	0.0351234	0.138564	0.883459	0.00361929	0.041576	0.691247	0.026839	0.110393	0.889346	0.00311231	0.0559385	0.61983	0.0559422	0.138878	0.844256	0.0083756	0.0918739	0.679765	0.0305806	0.0984314	0.902529	0.00214913	0.0200124	0.94842	2.90924e-05
	X - 23639			49515					0.319264	0.440814	0.604955	0.379161	0.279891	0.375273	0.305361	0.462044	0.626872	0.319848	0.367624	0.467	0.289213	0.487206	0.714213	0.414607	0.23353	0.43439	0.447533	0.266187	0.4854	0.415421	0.23252	0.416151	0.422427	0.29713	0.538596	0.685544	0.0286557	0.091269	0.433091	0.283783	0.560379	0.627199	0.052261	0.138483	0.404211	0.320611	0.500999	0.628939	0.0514158
	X - 23641			49517					0.651286	0.0802183	0.175401	0.520267	0.123164	0.19619	0.745286	0.0338238	0.108937	0.639164	0.0466328	0.0922713	0.607855	0.109896	0.294932	0.600765	0.06625	0.204968	0.634978	0.0907327	0.252705	0.450354	0.191517	0.368548	0.555638	0.152749	0.386459	0.572135	0.0839424	0.177731	0.801826	0.01668	0.131886	0.745562	0.0133095	0.0557652	0.741922	0.0350843	0.10706	0.769547	0.00924418
	X - 23644			49521					0.896288	0.00257644	0.0193965	0.975755	1.46827e-06	0.000105222	0.879645	0.00397447	0.0299131	0.966819	5.09481e-06	0.00021548	0.346477	0.400475	0.641119	0.78596	0.00702789	0.0489327	0.434031	0.282621	0.503383	0.806883	0.00478515	0.037501	0.0640709	0.880195	0.942742	0.674886	0.0322727	0.0995766	0.112897	0.790109	0.895805	0.661904	0.0370825	0.11094	0.872663	0.0046814	0.0292297	0.961009	9.64662e-06
	X - 23655			49532					0.981495	1.56225e-05	0.00101546	0.764566	0.0100041	0.0262881	0.985409	7.68065e-06	0.000499242	0.77925	0.00788218	0.024748	0.771936	0.0248146	0.121353	0.907533	0.000285692	0.0072891	0.748141	0.0327758	0.140661	0.926421	0.000117253	0.00444946	0.633785	0.0915314	0.296827	0.892766	0.000507334	0.00860235	0.673142	0.0672984	0.263647	0.897717	0.000422532	0.00818227	0.943993	0.000420967	0.00862101	0.956461	1.49143e-05
	X - 23665			49542					0.0984697	0.816559	0.887295	-0.158605	0.661648	0.733385	0.608557	0.109373	0.225366	0.288485	0.418887	0.517491	-0.0838366	0.843541	0.9193	0.171268	0.636148	0.782838	-0.0795972	0.851384	0.923953	0.614704	0.0586014	0.179032	-0.283159	0.496774	0.720167	-0.36692	0.296972	0.428828	0.0381795	0.928483	0.958044	-0.152783	0.67348	0.768908	0.495987	0.211286	0.383225	0.326487	0.357192
	X - 23680			49557					0.575901	0.135185	0.259832	0.419892	0.227016	0.321123	0.600593	0.115385	0.233712	0.416091	0.231691	0.323467	0.300242	0.469962	0.693292	0.348326	0.323951	0.534705	0.490669	0.216995	0.430968	0.199853	0.579868	0.729642	0.141879	0.737526	0.87865	0.486885	0.153535	0.266852	0.250947	0.548856	0.762834	0.515221	0.127493	0.244104	-0.0744202	0.860977	0.928114	0.538686	0.108147
	X - 23739			49637					0.0115763	0.978296	0.988866	0.042072	0.90813	0.934077	0.0028364	0.994682	1	0.134868	0.710284	0.776248	-0.200804	0.633491	0.810412	0.11705	0.747432	0.851836	-0.0199797	0.962548	0.990327	0.412034	0.236738	0.419382	0.548178	0.159513	0.389799	-0.286296	0.422585	0.551211	0.565851	0.143748	0.403083	-0.439823	0.203395	0.335579	0.433366	0.283443	0.463283	-0.171459	0.635767
	X - 23780			49679					0.770298	0.0253193	0.0787099	0.759236	0.010865	0.027839	0.655124	0.0778533	0.182509	0.746154	0.0131965	0.035609	0.16227	0.701042	0.8468	0.624564	0.053558	0.176398	0.277389	0.505959	0.716119	0.696334	0.0252863	0.109729	0.361981	0.378243	0.616906	0.876614	0.000871461	0.0126377	0.282718	0.497474	0.721651	0.796343	0.0058384	0.0339475	0.836944	0.0095559	0.045295	0.955843	1.57683e-05
	X - 23787			49688					0.637325	0.0891734	0.189759	0.819158	0.0037383	0.0133909	0.505584	0.201186	0.360845	0.853211	0.00169481	0.00909381	0.409692	0.313456	0.553526	0.828644	0.00305039	0.0273773	0.591742	0.12228	0.303784	0.810894	0.0044227	0.036236	0.522966	0.183555	0.42137	0.808718	0.00461679	0.0292375	0.406219	0.317981	0.595067	0.861355	0.00136283	0.0136483	0.378637	0.354992	0.541629	0.813365	0.00420939
582	2-hydroxybutyrate/2-hydroxyisobutyrate	Amino Acid	Glutathione Metabolism	52281	4277439;440864		C21297,C05984	HMDB0000729,HMDB00008	0.629304	0.094568	0.199458	-0.0870155	0.811088	0.860064	0.183303	0.663927	0.796004	-0.404114	0.24677	0.338435	0.438822	0.276734	0.512991	0.0768227	0.832939	0.904765	0.212213	0.613886	0.783007	-0.0814252	0.823059	0.890838	0.348295	0.397839	0.625814	0.078603	0.829114	0.889076	0.0535669	0.899754	0.942033	-0.298509	0.402153	0.539948	0.474901	0.234384	0.411475	0.141988	0.695588
35	N-carbamoylalanine	Amino Acid	Alanine and Aspartate Metabolism	52340	426409	77340-50-2			0.785997	0.0207376	0.0677743	0.552631	0.0975813	0.160153	0.567117	0.142654	0.279445	0.779259	0.00788104	0.024748	0.458302	0.253429	0.494394	0.888203	0.000595945	0.0121717	-0.217817	0.604326	0.780113	0.554875	0.0959445	0.239359	0.393577	0.33471	0.576056	0.516974	0.125979	0.231442	0.35614	0.386553	0.650955	0.777089	0.00817232	0.0430091	0.728968	0.0402047	0.116676	0.854805	0.00162569
	X - 24328			52524					0.479799	0.228908	0.385781	0.89415	0.00048248	0.00350894	0.416625	0.304517	0.473708	0.766942	0.00963628	0.0282795	0.249472	0.551285	0.753166	0.691362	0.026803	0.115931	0.148564	0.725514	0.853551	0.695635	0.0254957	0.109729	0.470269	0.239622	0.486032	0.840858	0.00230504	0.0211441	0.552334	0.155724	0.417412	0.772774	0.0087741	0.044391	0.472104	0.23754	0.413843	0.745184	0.0133821
	X - 24337			52533					-0.198161	0.63806	0.766744	0.782043	0.00751809	0.0213817	-0.308732	0.456859	0.624578	0.713894	0.0204011	0.0488946	-0.259211	0.535311	0.739852	0.486702	0.153713	0.334442	-0.359802	0.381333	0.612366	0.692489	0.026454	0.110393	0.453559	0.25901	0.506696	0.577138	0.0806538	0.173827	0.39356	0.334732	0.613533	0.51544	0.127303	0.244104	0.219016	0.602289	0.749236	0.243353	0.498086
	X - 24422			52636					0.302108	0.46707	0.628918	0.068746	0.850327	0.893027	0.490058	0.217656	0.381431	0.235088	0.513236	0.605021	0.0199684	0.962569	0.991448	-0.509238	0.132745	0.310254	0.180237	0.669304	0.817147	0.0870027	0.811116	0.882073	0.335435	0.416645	0.640167	-0.018005	0.960627	0.976863	0.117256	0.782153	0.89371	0.152531	0.673994	0.768908	-0.105969	0.802791	0.889592	-0.318931	0.369076
191	phenol glucuronide	Amino Acid	Tyrosine Metabolism	52747	87235	17685-05-1		HMDB0060014	0.701011	0.0527322	0.128681	0.927448	0.000110983	0.00145286	0.708962	0.0489601	0.136735	0.850168	0.00183269	0.0094929	0.432396	0.284644	0.517139	0.682024	0.029818	0.123753	0.413742	0.308219	0.532217	0.69992	0.0242296	0.107429	0.111923	0.79189	0.897612	0.618433	0.0566587	0.139362	0.261408	0.531731	0.749257	0.61689	0.057457	0.146629	0.785122	0.0209782	0.0754981	0.888309	0.000593782
	X - 12111			52797					0.91833	0.0012798	0.0134567	0.889956	0.000560677	0.0039969	0.767202	0.0262904	0.0903733	0.870439	0.00105123	0.0070639	0.660846	0.0744033	0.226	0.569411	0.0857687	0.237883	0.848261	0.00777057	0.0637462	0.554421	0.0962746	0.239359	0.581275	0.130726	0.355893	0.912656	0.000228904	0.00569892	0.91106	0.00164361	0.0468757	0.903683	0.00033473	0.00689544	0.873475	0.00459538	0.0292297	0.897794	0.000421311
	X - 24518			52839					0.701772	0.0523636	0.128219	0.665908	0.0355506	0.0698829	0.086231	0.839117	0.911135	0.614033	0.0589556	0.10869	0.766063	0.0266534	0.123006	0.573487	0.0830451	0.237555	0.743022	0.0346691	0.141673	0.651947	0.0410837	0.143098	0.778123	0.0229647	0.138174	0.669218	0.0343169	0.10285	-0.536286	0.170626	0.436044	0.663952	0.0362933	0.109947	0.706509	0.0501059	0.134435	0.616389	0.0577178
	X - 24544			52865					0.574208	0.136607	0.260464	0.479226	0.161084	0.246243	0.741728	0.0351581	0.111213	0.47475	0.165597	0.249611	0.668473	0.0699469	0.217609	0.423946	0.222092	0.419636	0.702048	0.0522305	0.180331	0.331163	0.349936	0.535677	0.806972	0.0154779	0.116655	0.448379	0.193712	0.312453	0.74552	0.0337369	0.189798	0.476143	0.164186	0.287325	0.693236	0.056584	0.145239	0.407334	0.242663
	X - 24546			52867					0.764479	0.0271636	0.0833562	0.863879	0.00127033	0.006222	0.763175	0.0275876	0.0930994	0.782247	0.00749199	0.0241558	0.717654	0.0450281	0.172438	0.716932	0.0196276	0.0978655	0.749979	0.032112	0.140363	0.8312	0.00288183	0.0292648	0.888231	0.00320458	0.0559385	0.724237	0.017852	0.0650968	0.803535	0.0162745	0.131886	0.620801	0.0554474	0.143086	0.875232	0.00441264	0.0292297	0.735434	0.0153513
	X - 24556			52877					0.644844	0.0842819	0.182611	0.74329	0.01375	0.0332216	0.468437	0.24171	0.413211	0.669974	0.0340393	0.0730575	0.650779	0.0805338	0.238594	0.343237	0.331549	0.54505	0.498145	0.208993	0.426969	0.478262	0.16205	0.332873	0.813129	0.0141131	0.109837	0.783245	0.00736514	0.0382563	0.724967	0.0418723	0.20091	0.796682	0.00580221	0.0339475	0.688016	0.0592615	0.149946	0.662821	0.0367276
	X - 24571			52892					0.955823	0.000208462	0.00552038	0.918904	0.000171423	0.00195912	0.966369	9.27103e-05	0.00288208	0.94957	2.66208e-05	0.000662523	-0.150773	0.721555	0.850149	0.64514	0.0439798	0.156176	-0.0826197	0.845792	0.923506	0.878032	0.000833565	0.0147233	0.312536	0.451036	0.675611	0.77321	0.00871192	0.041683	0.32584	0.430916	0.673898	0.786805	0.00692508	0.0390077	0.829058	0.0109415	0.0486214	0.825252	0.0032849
	X - 24588			52909					0.0746603	0.860531	0.912878	0.557233	0.0942441	0.155633	0.293333	0.480736	0.640086	0.571952	0.0840644	0.14289	0.442735	0.27197	0.511005	0.239254	0.505576	0.696322	0.610747	0.107753	0.284547	0.35309	0.316921	0.500997	0.465053	0.245592	0.489816	0.660938	0.0374587	0.108132	0.464177	0.246602	0.531098	0.637611	0.0473392	0.130207	0.570669	0.139607	0.291413	0.340953	0.334987
320	5-hydroxyindole sulfate	Amino Acid	Tryptophan Metabolism	52914					0.600272	0.115631	0.231586	0.909261	0.000265495	0.00258319	0.678131	0.0645349	0.160775	0.904367	0.000325598	0.00354705	0.55429	0.153959	0.366423	0.627479	0.0521239	0.173387	0.559	0.149752	0.348932	0.704164	0.0230188	0.106388	0.454871	0.25746	0.506432	0.768085	0.00946286	0.0435171	0.512207	0.194367	0.46041	0.744791	0.0134579	0.0557652	0.678078	0.0645641	0.160507	0.773444	0.00867874
1186	phenylacetylglutamate	Peptide	Acetylated Peptides	52925	11579826			HMDB0059772	0.679785	0.063634	0.147244	0.879649	0.000791846	0.00489321	0.703768	0.0514052	0.139752	0.562083	0.0908078	0.152906	0.534716	0.172123	0.388911	0.542392	0.105271	0.268881	0.827505	0.0112286	0.0741295	0.56885	0.0861476	0.228355	0.662508	0.0734184	0.256427	0.772636	0.00879388	0.041683	0.674212	0.0667003	0.263647	0.462747	0.178072	0.304964	0.555384	0.152976	0.309875	0.337797	0.33977
3473	glycochenodeoxycholate 3-sulfate	Lipid	Primary Bile Acid Metabolism	52974	11954205;21125002;21116917			HMDB0002409,HMDB0002497,HMDB0002496	0.712057	0.0475372	0.117204	0.776329	0.00827615	0.0230071	0.622456	0.0993185	0.214615	0.834204	0.00269245	0.011523	0.504504	0.20231	0.434847	0.876375	0.000877959	0.0140001	0.350141	0.395171	0.617887	0.85658	0.00155112	0.0196204	0.69411	0.0561429	0.22087	0.660216	0.0377414	0.108132	0.805075	0.0159145	0.131886	0.75676	0.0112821	0.0518116	0.552997	0.155125	0.311413	0.772695	0.00878545
3538	glycodeoxycholate 3-sulfate	Lipid	Secondary Bile Acid Metabolism	52975	101602538				0.94399	0.000421025	0.00836203	0.903388	0.000338719	0.00286915	0.943254	0.000437602	0.00744966	0.798657	0.00559426	0.0195256	0.885453	0.00344205	0.0467204	0.952499	2.10296e-05	0.00149785	0.833177	0.010203	0.0715739	0.970698	3.11339e-06	0.000280594	0.811058	0.0145633	0.112122	0.851373	0.0017772	0.0178213	0.877314	0.00420226	0.0728224	0.737384	0.0149423	0.0582524	0.683981	0.0613817	0.15367	0.92375	0.000134783
3474	glycocholate glucuronide (1)	Lipid	Primary Bile Acid Metabolism	52977	44263357				0.976508	3.18414e-05	0.00142291	0.685634	0.0286263	0.0588883	0.986361	6.27834e-06	0.000448901	0.678462	0.0310262	0.0675995	0.990722	1.98289e-06	0.000128707	0.70236	0.0235282	0.108607	0.999618	1.38959e-10	8.25648e-09	0.678575	0.0309877	0.116365	0.893764	0.00276368	0.0549666	0.685422	0.0286954	0.091269	0.919463	0.00122835	0.0380788	0.679165	0.0307851	0.0986492	0.954077	0.000233865	0.00692824	0.707241	0.0221673
3471	glycochenodeoxycholate glucuronide (1)	Lipid	Primary Bile Acid Metabolism	52983	44263370			HMDB0002579	0.835073	0.00987383	0.0441237	0.749176	0.0126295	0.0315739	0.817642	0.0131628	0.0573865	0.723525	0.0180199	0.0442194	0.825292	0.0116458	0.0832924	0.619936	0.0558879	0.182398	0.801854	0.0166733	0.0951044	0.884233	0.00068182	0.0147233	0.786935	0.0204816	0.132142	0.767356	0.00957328	0.0437463	0.863481	0.0057274	0.0758891	0.741976	0.0140092	0.0562376	0.816264	0.0134486	0.0555927	0.711529	0.0210172
1920	(S)-3-hydroxybutyrylcarnitine	Lipid	Fatty Acid Metabolism (Acyl Carnitine, Hydroxy)	52984	71464477			HMDB0013127	0.210493	0.616829	0.754496	0.531588	0.113789	0.183285	0.605463	0.111688	0.228162	0.172798	0.63309	0.705724	0.435991	0.280205	0.512991	0.816486	0.00395064	0.0333713	0.36519	0.373713	0.60509	0.750826	0.0123272	0.0717257	0.51838	0.188123	0.425616	0.513805	0.128724	0.235885	0.522776	0.183743	0.448659	0.0779418	0.830534	0.885821	0.793089	0.0188513	0.0701742	0.819543	0.00370845
1907	adipoylcarnitine (C6-DC)	Lipid	Fatty Acid Metabolism (Acyl Carnitine, Dicarboxylate)	52988	71296139			HMDB0061677	0.110902	0.793757	0.870559	0.464691	0.176015	0.262382	0.352238	0.392149	0.571052	0.624341	0.0536689	0.101375	-0.152581	0.71832	0.850149	0.2682	0.453723	0.652853	0.0633583	0.881521	0.948	0.366246	0.297929	0.483799	0.330916	0.423341	0.644919	0.312144	0.379916	0.507023	0.327394	0.428591	0.673898	0.455722	0.185622	0.313517	0.47722	0.231783	0.409944	0.310436	0.382667
	X - 24736			53172					0.0822622	0.846453	0.901958	0.179503	0.619746	0.698305	0.087022	0.837656	0.911135	0.077839	0.830755	0.87199	0.166495	0.693543	0.842159	0.159442	0.659952	0.796379	0.0229008	0.957076	0.98612	0.199025	0.581472	0.72993	0.493851	0.21357	0.461982	0.174645	0.629404	0.725926	0.442874	0.271803	0.553701	0.282425	0.429161	0.562386	0.508936	0.197719	0.36609	0.122768	0.735455
1914	pimeloylcarnitine/3-methyladipoylcarnitine (C7-DC)	Lipid	Fatty Acid Metabolism (Acyl Carnitine, Dicarboxylate)	53224					0.0930553	0.826526	0.895403	0.427938	0.217302	0.310431	0.165447	0.695401	0.817783	0.488792	0.151689	0.232052	0.555818	0.152587	0.364373	0.119795	0.741676	0.847967	0.464598	0.246117	0.465467	0.404636	0.246101	0.428428	0.0722189	0.86506	0.93259	0.599271	0.0671072	0.154797	-0.225758	0.590867	0.783063	0.435795	0.208049	0.341694	0.249472	0.551285	0.706241	0.194801	0.589679
16	2-methylserine	Amino Acid	Glycine, Serine and Threonine Metabolism	53229	94309		C02115		-0.296168	0.476304	0.635369	0.258259	0.471255	0.564564	0.0694923	0.870121	0.935198	-0.304931	0.391603	0.490528	-0.364047	0.375324	0.616049	-0.162601	0.653566	0.792298	-0.148601	0.725447	0.853551	-0.322524	0.363401	0.545876	-0.0928641	0.826878	0.916478	-0.0653019	0.85776	0.910519	0.0660119	0.876587	0.928687	-0.507301	0.134473	0.248297	-0.213395	0.611866	0.754533	-0.347024	0.325885
1979	3-hydroxyhexanoate	Lipid	Fatty Acid, Monohydroxy	53230	151492	10191-24-9		HMDB0061652,HMDB0010718	0.617444	0.102881	0.211988	0.346758	0.326282	0.424049	0.725691	0.0415674	0.123836	0.70566	0.022602	0.0525917	0.00442354	0.991706	1	0.44399	0.198645	0.389692	0.390943	0.338246	0.57014	0.563089	0.0901052	0.233427	0.177924	0.673367	0.838488	0.394376	0.259422	0.389403	-0.144905	0.732082	0.868503	0.621016	0.0553382	0.143086	-0.154341	0.715174	0.839287	0.600959	0.0661398
6236	thioproline	Xenobiotics	Chemical	53231	93176	34592-47-4			-0.229024	0.58536	0.730423	-0.15839	0.662083	0.733385	-0.266734	0.523089	0.675106	-0.226763	0.528686	0.618089	0.815744	0.0135572	0.0892131	-0.282354	0.429281	0.630314	0.225618	0.591103	0.774388	0.0207587	0.95461	0.979052	0.0750451	0.859818	0.931361	0.393675	0.260347	0.38998	-0.254437	0.54312	0.757818	0.151593	0.675907	0.769871	0.525314	0.181238	0.341805	0.101523	0.780193
237	catechol glucuronide	Amino Acid	Tyrosine Metabolism	53243	75124209				0.935096	0.000650671	0.00939986	0.782201	0.00749796	0.0213817	0.857936	0.00642587	0.0390447	0.788536	0.0067181	0.0222595	0.356819	0.385583	0.627114	0.412473	0.236189	0.436879	0.262586	0.529816	0.730674	0.409237	0.240254	0.422495	0.276029	0.508133	0.72337	0.670196	0.0339583	0.102671	0.362162	0.377987	0.648356	0.544057	0.103996	0.215462	0.907564	0.00184019	0.0184278	0.829097	0.00302003
5200	caffeic acid sulfate	Xenobiotics	Food Component/Plant	53254	21668705			HMDB0041708	0.894426	0.00271377	0.0196022	0.816073	0.00398416	0.0138579	0.889016	0.00313941	0.0263895	0.828213	0.00307954	0.0129235	0.524556	0.181984	0.407325	0.685575	0.0286455	0.120985	0.492065	0.215489	0.429172	0.683125	0.0294509	0.115307	0.609011	0.109036	0.317357	0.595877	0.0690797	0.157336	0.590125	0.123565	0.375726	0.598969	0.0672812	0.16444	0.877105	0.00422305	0.0292297	0.786408	0.0069733
	X - 24757			54695					0.755282	0.0302429	0.0875452	0.915493	0.00020129	0.00219589	0.707338	0.0497169	0.137249	0.899594	0.000393284	0.00382123	0.305263	0.462195	0.689167	0.403829	0.247134	0.446958	0.110005	0.795398	0.898762	0.391159	0.263679	0.446274	0.778949	0.0227244	0.137887	0.475432	0.164906	0.282137	0.801189	0.0168325	0.131886	0.39845	0.254087	0.38649	0.708664	0.0490984	0.132231	0.875016	0.000915638
1444	isocitric lactone	Energy	TCA Cycle	54724	98259	4702-32-3			-0.732802	0.0386447	0.103101	0.783844	0.00728977	0.0211359	-0.527581	0.179018	0.332462	0.741561	0.0140918	0.0369782	-0.687195	0.0596892	0.197306	0.18077	0.617236	0.779379	0.35081	0.394205	0.617887	0.311751	0.380548	0.550954	0.049643	0.907072	0.955094	0.621026	0.0553331	0.138237	-0.173948	0.680367	0.834942	0.500497	0.140655	0.255594	0.153586	0.716522	0.839287	0.154967	0.669033
5931	cetirizine	Xenobiotics	Drug - Respiratory	54745	2678	83881-51-0	C07778	HMDB0005032	1	0	0	0.907418	0.000287083	0.00274477	1	0	0	0.917033	0.000187362	0.00238806	1	0	0	0.907418	0.000287083	0.0072891	1	0	0	0.907418	0.000287083	0.00862444	1	0	0	0.95156	2.2716e-05	0.00115766	1	0	0	0.958516	1.23229e-05	0.000874005	1	0	0	0.95156	2.2716e-05
5156	furaneol sulfate	Xenobiotics	Food Component/Plant	54795	59815364				0.866897	0.00532247	0.0309395	0.644965	0.0440559	0.0832553	0.758646	0.0290931	0.0963035	0.496579	0.144292	0.22359	0.303529	0.464872	0.691497	0.314419	0.376266	0.58738	0.685616	0.0605172	0.199382	0.399587	0.252607	0.432612	0.416389	0.304819	0.545273	0.753806	0.0117943	0.0483834	0.422532	0.296997	0.573872	0.552183	0.0979094	0.207017	0.647314	0.0827099	0.197089	0.507326	0.134451
	X - 24811			54839					0.938685	0.000550122	0.00874082	0.441941	0.200973	0.291148	0.953388	0.000244415	0.00561689	0.669689	0.0341437	0.0730634	0.864548	0.00559888	0.0596657	0.349185	0.322678	0.533831	0.838996	0.00921462	0.0694518	0.403784	0.247193	0.428428	0.816687	0.0133603	0.109771	0.613165	0.0594156	0.142994	0.798626	0.0174559	0.132651	0.773485	0.00867287	0.044391	0.847834	0.00783362	0.0406548	0.791268	0.00640028
	X - 24812			54840					0.542811	0.164477	0.302317	0.748103	0.0128288	0.0317413	0.454608	0.25777	0.430168	0.815601	0.00402285	0.0154272	0.0663595	0.875941	0.932074	0.439641	0.203605	0.392979	0.0910383	0.830244	0.914881	0.487335	0.153098	0.324658	0.777131	0.0232553	0.138757	0.641355	0.0456481	0.122174	0.826848	0.0113515	0.115623	0.865231	0.00122269	0.0136483	0.541848	0.165377	0.323031	0.402064	0.249404
1781	hexanoylglutamine	Lipid	Fatty Acid Metabolism (Acyl Glutamine)	54907					0.820294	0.0126236	0.0489384	0.869728	0.00107354	0.0055608	0.802636	0.0164869	0.06613	0.769407	0.0092649	0.0274134	0.816886	0.0133189	0.088876	0.649726	0.0420139	0.152294	0.745326	0.0338087	0.140969	0.70441	0.0229499	0.106388	0.446259	0.267717	0.515267	0.589687	0.0727745	0.163686	0.417367	0.303567	0.580277	0.463992	0.176753	0.30415	0.635508	0.0903794	0.209999	0.807841	0.00469675
201	vanillactate	Amino Acid	Tyrosine Metabolism	54910	160637	2475-56-1		HMDB0000913	-0.0111996	0.979002	0.988866	0.471476	0.168946	0.255013	0.100006	0.813735	0.896659	0.437449	0.206131	0.297607	0.357033	0.385278	0.627114	0.476723	0.163599	0.345767	0.493259	0.214204	0.429172	0.377085	0.282749	0.469729	-0.222721	0.596003	0.797641	0.358257	0.309388	0.442333	-0.181195	0.667623	0.829295	0.727654	0.017061	0.0644031	-0.301266	0.468375	0.640413	0.469952	0.170519
56	beta-citrylglutamate	Amino Acid	Glutamate Metabolism	54923	189741	73590-26-8	C20775		-0.128427	0.761834	0.861885	0.273407	0.444661	0.546341	0.312906	0.450473	0.621283	0.220016	0.541345	0.625767	0.103951	0.806492	0.900857	-0.104198	0.774525	0.867565	0.0316885	0.940624	0.981838	0.306001	0.389859	0.558823	-0.184571	0.661708	0.837983	0.0928429	0.798648	0.871033	-0.135366	0.749273	0.87867	0.00212387	0.995354	0.998123	-0.198307	0.637807	0.779177	-0.205632	0.568723
1189	4-hydroxyphenylacetylglutamine	Peptide	Acetylated Peptides	55017					0.578146	0.133313	0.257618	0.897137	0.000431892	0.00332112	0.640911	0.0868204	0.195825	0.911703	0.000238769	0.002846	0.724963	0.0418741	0.166101	0.605104	0.063803	0.199176	0.823127	0.0120632	0.0761154	0.599471	0.0669916	0.192434	0.166986	0.692674	0.852891	0.278897	0.435194	0.559618	0.292708	0.481715	0.711896	0.281464	0.4308	0.562386	0.636622	0.0896383	0.209493	0.784544	0.00720244
491	2-oxoarginine*	Amino Acid	Urea cycle; Arginine and Proline Metabolism	55072	558	663193	C03771	HMDB0004225	-0.150255	0.722484	0.834533	0.826379	0.00320565	0.0118973	-0.28355	0.496153	0.649725	0.886377	0.0006344	0.00543016	0.531655	0.175063	0.393066	0.591676	0.0715739	0.215021	0.373201	0.362507	0.597893	0.724905	0.0176953	0.0885996	-0.15461	0.714693	0.865855	0.889473	0.000570232	0.00895017	-0.397102	0.330004	0.609567	0.878322	0.000825969	0.0116769	0.543761	0.163593	0.321311	0.795659	0.00591204
522	argininate*	Amino Acid	Urea cycle; Arginine and Proline Metabolism	57461	160437	157-07-3		HMDB0003148	0.735144	0.0377106	0.101291	0.754791	0.0116217	0.0292574	0.773676	0.0242853	0.0855368	0.768001	0.00947553	0.0279218	0.944301	0.00041415	0.0118281	0.642819	0.0449978	0.157602	0.963419	0.000119042	0.00471539	0.715427	0.0200082	0.0974725	0.589996	0.123667	0.345873	0.803859	0.00507219	0.0307741	0.614387	0.105089	0.328633	0.803061	0.00514989	0.0312805	0.86134	0.00599099	0.034251	0.755176	0.0115547
429	2,3-dihydroxy-2-methylbutyrate	Amino Acid	Leucine, Isoleucine and Valine Metabolism	57547	301941	14868-24-7		HMDB0029576	0.735476	0.0375789	0.101291	0.379732	0.279108	0.374949	0.616807	0.103338	0.218059	0.453925	0.187583	0.276946	0.541949	0.165283	0.382757	0.207126	0.565855	0.741683	0.716966	0.0453319	0.166121	0.542312	0.105333	0.258316	0.559938	0.148923	0.380038	0.153808	0.671392	0.762178	0.506561	0.200172	0.467944	0.0946855	0.794723	0.856495	0.0516559	0.903317	0.945889	0.1047	0.773463
4262	2'-O-methylcytidine	Nucleotide	Pyrimidine Metabolism, Cytidine containing	57554	150971	2140-72-9			0.126069	0.766114	0.862648	0.359199	0.308025	0.404552	0.540886	0.166279	0.315356	0.601506	0.0658282	0.117737	0.646025	0.083528	0.244422	0.0640357	0.860495	0.922142	0.366199	0.372292	0.60509	0.578091	0.0800373	0.218241	0.090397	0.831427	0.917448	0.618258	0.0567486	0.139362	-0.535064	0.171791	0.437453	0.652078	0.0410291	0.116925	-0.0202374	0.962065	0.97798	0.381052	0.277301
6235	4-acetamidobenzoate	Xenobiotics	Chemical	57585	6918889	556-08-1	D03836		NA	NA	NA	0.800851	0.00536961	0.0171067	0.467045	0.243303	0.413211	0.83889	0.00241509	0.0108074	0.397013	0.330123	0.572722	NA	NA	NA	0.397013	0.330123	0.563624	0.133927	0.712232	0.82266	NA	NA	NA	0.0639125	0.860761	0.910519	0.355755	0.387104	0.650955	0.129697	0.721012	0.804806	0.741512	0.03524	0.107075	NA	NA
4221	2'-O-methyluridine	Nucleotide	Pyrimidine Metabolism, Uracil containing	57655	102212	2140-76-3			0.794794	0.0184145	0.0629971	0.125588	0.729569	0.791099	0.622026	0.0996212	0.214615	0.094403	0.795324	0.842177	0.0228652	0.957143	0.991448	0.495672	0.145142	0.324648	0.677553	0.064852	0.203605	0.747208	0.0129968	0.0717257	-0.0449985	0.915742	0.958583	-0.241883	0.500767	0.606634	-0.569985	0.140191	0.399743	-0.199506	0.58054	0.698781	0.779194	0.0226533	0.0794227	0.340519	0.335644
138	N,N,N-trimethyl-5-aminovalerate	Amino Acid	Lysine Metabolism	57687	14274897				0.501966	0.204963	0.356567	0.758707	0.0109532	0.0279657	0.590424	0.123327	0.247693	0.78142	0.00759829	0.0243891	0.430426	0.28709	0.519532	0.756741	0.0112853	0.0698522	0.424757	0.294189	0.516129	0.824322	0.00335143	0.0309793	0.592485	0.121693	0.34304	0.72134	0.0185423	0.0666048	0.621022	0.10033	0.319355	0.742549	0.0138958	0.0562376	0.4749	0.234384	0.411475	0.751159	0.0122669
5885	trazadone	Xenobiotics	Drug - Psychoactive	57691	5533	19794-93-5	C07156,D08626	HMDB0014794	NA	NA	NA	0.736102	0.0152103	0.0353467	NA	NA	NA	0.819278	0.00372898	0.0148952	NA	NA	NA	1	0	0	NA	NA	NA	1	0	0	NA	NA	NA	0.736102	0.0152103	0.0584138	NA	NA	NA	0.819278	0.00372898	0.0258519	NA	NA	NA	1	0
3325	cortolone glucuronide (1)	Lipid	Corticosteroids	57699					0.721219	0.0434725	0.110554	0.703519	0.0231999	0.0495666	0.70425	0.0511753	0.139752	0.600389	0.0664649	0.118288	0.660347	0.0747004	0.226	0.607441	0.0625098	0.195992	0.731805	0.0390468	0.148342	0.680037	0.0304878	0.115693	0.521305	0.185203	0.422309	0.720888	0.0186517	0.066666	0.236114	0.573466	0.774338	0.634765	0.0486522	0.131285	0.364202	0.375105	0.566241	0.636925	0.0476533
	X - 24947			57714					0.47938	0.229374	0.385781	0.736295	0.0151698	0.0353467	0.469036	0.241027	0.413211	0.744247	0.0135632	0.0358528	0.454842	0.257494	0.49638	0.72424	0.0178512	0.0942244	0.493104	0.214371	0.429172	0.738767	0.014657	0.0765773	0.290779	0.484743	0.712682	0.582253	0.0773788	0.169296	0.268422	0.520362	0.73908	0.560836	0.0916837	0.195574	0.218453	0.603245	0.749236	0.620261	0.0557223
550	(N(1) + N(8))-acetylspermidine	Amino Acid	Polyamine Metabolism	57814	123689;496		C00612,C01029	HMDB0001276,HMDB0002189	-0.353303	0.390618	0.561956	0.203459	0.572904	0.659985	-0.229403	0.584722	0.732182	0.388179	0.267657	0.361739	-0.0693647	0.870358	0.927785	0.22647	0.529234	0.711794	-0.0783118	0.853765	0.925128	0.233712	0.515776	0.677367	-0.324547	0.432855	0.656619	0.192344	0.594471	0.692044	-0.45587	0.256283	0.538135	0.38458	0.272503	0.403895	-0.30326	0.465288	0.639769	0.344248	0.330032
1882	5-dodecenoylcarnitine (C12:1)	Lipid	Fatty Acid Metabolism (Acyl Carnitine, Monounsaturated)	61769	91825571			HMDB13326	0.176266	0.676283	0.798164	0.274155	0.443365	0.545681	0.0433693	0.918785	0.964434	0.446371	0.19596	0.28813	-0.144778	0.732311	0.852969	0.154502	0.66998	0.799079	-0.261891	0.530946	0.730819	0.145142	0.689107	0.810779	0.00452445	0.991517	1	0.379921	0.278849	0.408375	-0.0361416	0.932294	0.9592	0.548618	0.100551	0.210749	0.0707938	0.867705	0.929123	0.403267	0.247856
1828	2-butenoylglycine	Lipid	Fatty Acid Metabolism (Acyl Glycine)	61785	6303498	71428-89-2			0.810718	0.0146381	0.0536731	0.782753	0.00742759	0.0213062	0.288325	0.488604	0.64456	0.655874	0.0394725	0.0807224	0.0250678	0.953018	0.990472	0.871524	0.00101786	0.0155495	-0.0567383	0.893844	0.952461	0.866872	0.00116664	0.0173476	0.765489	0.0268376	0.145154	0.772004	0.00888466	0.041683	0.734938	0.0377922	0.194892	0.54469	0.103513	0.21508	0.344127	0.403892	0.590819	0.887661	0.000607175
1811	trans-2-hexenoylglycine	Lipid	Fatty Acid Metabolism (Acyl Glycine)	61798					-0.115196	0.78591	0.870559	0.514354	0.128245	0.20205	-0.310974	0.453424	0.622261	0.327941	0.354928	0.456518	-0.0188236	0.964714	0.991448	0.185473	0.607948	0.77432	-0.309767	0.455272	0.674863	0.444583	0.197975	0.374645	-0.314026	0.448764	0.674074	0.0778733	0.830681	0.889076	0.165172	0.69589	0.842393	-0.227932	0.526506	0.654501	0.153904	0.715954	0.839287	0.375171	0.2854
4220	5,6-dihydrouridine	Nucleotide	Pyrimidine Metabolism, Uracil containing	61833	94312	1361384		HMDB0000497	0.0865257	0.838572	0.898919	0.222717	0.536261	0.627818	-0.0972613	0.818782	0.90066	0.0573629	0.874931	0.909068	0.151519	0.720221	0.850149	0.548428	0.100693	0.266	0.415525	0.305926	0.530718	0.245364	0.494429	0.658935	0.298368	0.472875	0.700991	0.526214	0.118182	0.22337	-0.0405482	0.924055	0.956243	0.254787	0.477447	0.60482	0.0576089	0.892222	0.937031	0.743695	0.0136707
3339	androsterone glucuronide	Lipid	Androgenic Steroids	61846	114833	1852-43-3	C11135	HMDB0002829	0.715327	0.0460614	0.114752	0.505369	0.136211	0.211819	0.776234	0.0235202	0.0832521	0.12951	0.721401	0.78589	0.77783	0.0230504	0.116723	0.487832	0.152617	0.334425	0.752475	0.0312237	0.139141	0.570958	0.0847288	0.227098	0.759607	0.0287696	0.150645	0.814208	0.00413831	0.0277995	0.64937	0.0814149	0.294664	0.740959	0.0142124	0.0566139	0.724512	0.0420649	0.11907	0.604104	0.0643617
1289	lyxonate	Carbohydrate	Pentose Metabolism	61858					0.390658	0.338629	0.510802	0.109546	0.763224	0.821407	0.612876	0.106189	0.221357	0.222228	0.537181	0.623963	0.229138	0.585168	0.778506	-0.0175478	0.961626	0.977971	0.651359	0.0801729	0.236517	0.267036	0.455762	0.625913	0.443878	0.270587	0.515267	0.477643	0.162672	0.278976	0.540446	0.166692	0.431979	0.51473	0.127919	0.244104	0.277053	0.506497	0.669366	0.475248	0.165092
1674	heptenedioate (C7:1-DC)*	Lipid	Fatty Acid, Dicarboxylate	61866					0.727016	0.0410133	0.106634	0.373037	0.288368	0.385204	0.822506	0.0121845	0.0573155	0.52755	0.11708	0.188746	0.65078	0.0805336	0.238594	0.249486	0.486969	0.683914	0.612262	0.106639	0.282654	0.488335	0.15213	0.323557	0.526921	0.179663	0.419019	0.144035	0.691379	0.782407	0.336895	0.414491	0.668393	0.378495	0.280806	0.411506	0.603444	0.113212	0.247673	0.193851	0.591529
96	1-ribosyl-imidazoleacetate*	Amino Acid	Histidine Metabolism	61868	440569	29605-99-0	C05131	HMDB0002331	0.392912	0.3356	0.507303	0.701213	0.0238562	0.0503709	0.331124	0.423032	0.598946	0.751033	0.0122896	0.033726	0.633008	0.0920536	0.262905	0.649082	0.0422865	0.152294	0.505069	0.201721	0.41689	0.769079	0.00931385	0.0583938	0.191553	0.649528	0.834941	0.666931	0.035166	0.103632	0.100388	0.813034	0.903658	0.772258	0.00884819	0.044391	0.283085	0.496891	0.663897	0.555857	0.0952342
1707	3-carboxy-4-methyl-5-pentyl-2-furanpropionate (3-CMPFP)	Lipid	Fatty Acid, Dicarboxylate	61871	194501			HMDB0061643	-0.306566	0.460188	0.62082	-0.0469184	0.897592	0.927211	-0.271646	0.515165	0.668969	-0.0102405	0.977601	0.984187	-0.244407	0.559659	0.756812	0.0400441	0.912544	0.950425	-0.215314	0.608591	0.780113	0.0551585	0.879707	0.923244	0.577613	0.133756	0.360034	-0.193205	0.592791	0.691429	0.617907	0.102549	0.322914	0.0550013	0.880048	0.915606	0.504439	0.202378	0.37181	-0.250996	0.484248
6385	glucuronide of C12H22O4 (1)*	Partially Characterized Molecules	Partially Characterized Molecules	61874					0.8201	0.0126624	0.0489384	0.826559	0.0031931	0.0118973	0.740469	0.0356376	0.11127	0.72706	0.0171967	0.0430552	0.629814	0.0942193	0.268018	0.656275	0.0393106	0.148553	0.471124	0.23865	0.456723	0.643136	0.044858	0.151843	0.510802	0.195803	0.435388	0.772728	0.00878076	0.041683	0.531478	0.175234	0.438393	0.832158	0.00282043	0.0214467	0.914549	0.00146161	0.0162376	0.89366	0.000491179
6390	glucuronide of C14H26O4 (1)*	Partially Characterized Molecules	Partially Characterized Molecules	61876					0.827703	0.0111916	0.0467966	0.806136	0.00485498	0.0159616	0.709936	0.0485098	0.136553	0.534008	0.111845	0.181118	0.491127	0.216499	0.446765	0.643354	0.0447619	0.157544	0.350309	0.394928	0.617887	0.711972	0.0209008	0.100771	0.446224	0.267758	0.515267	0.663789	0.0363559	0.106284	0.431955	0.285191	0.560379	0.745627	0.0132971	0.0557652	0.86394	0.0056719	0.0333283	0.843475	0.0021643
6367	glucuronide of C10H18O2 (1)*	Partially Characterized Molecules	Partially Characterized Molecules	61881					0.898773	0.00240029	0.0186544	0.811622	0.00435909	0.0148045	0.817748	0.0131408	0.0573865	0.769618	0.00923369	0.0274134	0.207691	0.621633	0.802614	0.478595	0.161716	0.344546	0.155344	0.713381	0.847031	0.498154	0.142823	0.312047	0.232466	0.579575	0.782973	0.76224	0.0103737	0.0459496	0.23814	0.570081	0.774338	0.761026	0.0105703	0.0504713	0.766849	0.0264026	0.0873126	0.847729	0.00194896
6369	glucuronide of C10H18O2 (3)*	Partially Characterized Molecules	Partially Characterized Molecules	61883					0.508671	0.197992	0.349477	0.679429	0.030695	0.0620798	0	1	1	0.684354	0.0290451	0.064455	0.421322	0.29853	0.536904	0.0444679	0.902919	0.949009	0	1	1	0.0492213	0.892589	0.934044	0.0253917	0.952411	0.976972	0.258398	0.471007	0.582207	2.21665e-09	1	1	0.202839	0.5741	0.694488	0.307973	0.458024	0.636045	0.477389	0.162928
6373	glucuronide of C10H18O2 (7)*	Partially Characterized Molecules	Partially Characterized Molecules	61887					0.82297	0.0120938	0.0489384	0.896619	0.00044037	0.00332112	0.83822	0.00934271	0.0491179	0.873512	0.000958708	0.00698861	0.897187	0.00251175	0.0378739	0.722446	0.0182766	0.0949848	0.841681	0.00877995	0.0680446	0.751753	0.0121597	0.0717257	0.622702	0.0991453	0.304117	0.834009	0.00270447	0.022444	0.635632	0.0902966	0.309526	0.758927	0.0109164	0.0508756	0.905126	0.00198589	0.019424	0.934174	7.58296e-05
6374	glucuronide of C10H18O2 (8)*	Partially Characterized Molecules	Partially Characterized Molecules	61888					0.853139	0.00707226	0.0371814	0.859288	0.00144219	0.0067427	0.518418	0.188085	0.342217	0.850115	0.00183521	0.0094929	0.709709	0.0486146	0.175307	0.725364	0.0175883	0.0935439	0.572544	0.138013	0.329626	0.743074	0.0137923	0.0747689	0.373864	0.361587	0.600687	0.787814	0.0068039	0.0368312	0.0725251	0.864492	0.925629	0.731626	0.0161725	0.061695	0.867323	0.0052732	0.0320448	0.903897	0.000331847
1756	N-acetyl-2-aminooctanoate*	Lipid	Fatty Acid, Amino	62059	95555			HMDB0059745	0.380664	0.352207	0.519689	0.735366	0.0153658	0.0353467	0.342155	0.406771	0.586373	0.820376	0.00364435	0.0147135	0.374628	0.360527	0.601441	0.704771	0.0228489	0.107225	0.51884	0.187662	0.402705	0.757811	0.0111036	0.0667143	0.355169	0.387943	0.621102	0.667428	0.0349805	0.103632	0.411828	0.310689	0.585352	0.686274	0.0284186	0.0944231	0.346232	0.40083	0.590042	0.663246	0.0365641
43	hydroxyasparagine	Amino Acid	Alanine and Aspartate Metabolism	62060	15991574		C20631	HMDB32332	-0.0856038	0.840275	0.899354	0.474024	0.166337	0.252132	0.0538707	0.899188	0.955303	0.616765	0.057522	0.106986	0.15825	0.708197	0.84699	0.30773	0.387046	0.592536	0.214822	0.609429	0.780113	0.634537	0.0487584	0.161261	-0.802664	0.0164804	0.120679	0.448612	0.193453	0.312453	-0.691611	0.0574093	0.245107	0.534903	0.111131	0.225191	-0.61233	0.106589	0.237957	0.242317	0.499975
5061	3-hydroxystachydrine*	Xenobiotics	Food Component/Plant	62062	46173781		C10151		0.759065	0.0289516	0.0854912	0.822903	0.00345474	0.0126909	0.76506	0.0269758	0.0922857	0.809805	0.00451905	0.016592	0.87786	0.00414814	0.051065	0.819925	0.00367893	0.0314461	0.894636	0.00269804	0.0362963	0.790314	0.00650993	0.0460163	0.534413	0.172413	0.406734	0.718142	0.0193255	0.068397	0.531516	0.175198	0.438393	0.73028	0.0164698	0.0624987	0.738981	0.0362094	0.108332	0.795551	0.00592372
1831	3-hydroxybutyroylglycine	Lipid	Fatty Acid Metabolism (Acyl Glycine)	62064					0.435581	0.280709	0.444043	0.0502038	0.890455	0.923815	0.551735	0.156267	0.298746	0.361528	0.304669	0.405662	0.318766	0.441567	0.670283	0.149639	0.679897	0.805555	0.605584	0.111596	0.290394	-0.167078	0.64455	0.781313	0.0733831	0.8629	0.93188	0.0834245	0.818774	0.888954	0.281768	0.498981	0.721651	0.415361	0.232594	0.362198	0.157885	0.708849	0.834423	-0.0600447	0.869125
3468	glyco-beta-muricholate	Lipid	Primary Bile Acid Metabolism	62066					0.847266	0.0079181	0.038253	0.911643	0.00023941	0.0024073	0.781235	0.0220677	0.0792886	0.887884	0.000602551	0.00521969	0.790425	0.0195467	0.1044	0.923103	0.000139305	0.00537824	0.763894	0.0273532	0.125825	0.882955	0.000711296	0.0147233	0.898787	0.00239931	0.0520579	0.903558	0.000336412	0.00703538	0.846389	0.00804976	0.0918739	0.912838	0.000227054	0.00570501	0.849023	0.00765863	0.0406365	0.909173	0.000266507
1668	3-hydroxyadipate	Lipid	Fatty Acid, Dicarboxylate	62069	151913			HMDB0000345	0.436067	0.280112	0.444043	0.416651	0.230999	0.323398	0.434279	0.282315	0.451577	0.441703	0.201245	0.291723	0.338139	0.41266	0.652283	0.298016	0.402968	0.610403	0.252248	0.546714	0.741329	0.261086	0.466239	0.63546	0.353484	0.390358	0.621102	0.00531462	0.988375	0.993881	0.367565	0.370374	0.645174	0.0609968	0.867065	0.904709	0.261621	0.531384	0.689441	-0.076854	0.832871
46	alpha-ketoglutaramate*	Amino Acid	Glutamate Metabolism	62101	48	18465-19-5	C00940	HMDB0001552	-0.167459	0.691835	0.807785	-0.536119	0.110166	0.178648	-0.30139	0.468182	0.631551	-0.616359	0.0577336	0.106986	-0.00550106	0.989686	1	-0.558028	0.0936751	0.252917	0.271407	0.51555	0.721074	0.0391219	0.914552	0.952878	0.376326	0.358179	0.599196	-0.453392	0.188167	0.310176	0.302141	0.46702	0.7025	-0.455927	0.185399	0.313517	0.467285	0.243029	0.41637	-0.224677	0.532587
577	cysteinylglycine disulfide*	Amino Acid	Glutathione Metabolism	62103	22833544	70555-24-7		HMDB0000709	0.231362	0.581428	0.727826	-0.0885685	0.807769	0.859075	0.616408	0.103626	0.218059	0.17489	0.628917	0.70216	0.0373887	0.929961	0.972171	-0.320914	0.36594	0.578821	-0.0497331	0.906904	0.956542	0.30068	0.398571	0.567538	0.379309	0.354067	0.593705	0.195015	0.589262	0.688426	0.294206	0.479369	0.711896	0.550406	0.0992209	0.209176	0.0300378	0.943713	0.973846	-0.365298	0.299277
6413	glycine conjugate of C10H12O2*	Partially Characterized Molecules	Partially Characterized Molecules	62145					0.523057	0.183465	0.327943	0.701955	0.0236436	0.0500688	0.644535	0.0844802	0.192982	0.807686	0.00471094	0.0170302	0.0823489	0.846292	0.9193	0.238249	0.50742	0.696322	0.599802	0.115992	0.298564	0.410554	0.238595	0.420604	-0.147717	0.727033	0.872986	0.212207	0.556141	0.655031	-0.245597	0.557688	0.76615	0.395064	0.258516	0.390491	0.253643	0.544423	0.701387	0.820163	0.00366063
6414	glycine conjugate of C10H14O2 (1)*	Partially Characterized Molecules	Partially Characterized Molecules	62146					0.570073	0.140115	0.262881	0.922958	0.000140337	0.00174211	0.489495	0.218266	0.381565	0.905218	0.000314489	0.00347874	-0.628979	0.0947901	0.268572	0.683049	0.0294761	0.123046	-0.746596	0.0333405	0.140661	0.591799	0.0714999	0.202163	0.0846401	0.842056	0.92123	0.87038	0.00105308	0.013564	-0.121422	0.774561	0.890746	0.937897	6.03514e-05	0.00209728	-0.348507	0.397532	0.587621	0.873263	0.000965961
4928	histidine betaine (hercynine)*	Xenobiotics	Food Component/Plant	62278	3083620	534-30-5			0.821831	0.0123174	0.0489384	0.2356	0.512291	0.60766	0.94331	0.000436323	0.00744966	0.262531	0.463684	0.557507	0.46954	0.240452	0.476896	-0.0552687	0.879468	0.93411	0.791899	0.01916	0.102715	0.503814	0.13762	0.303438	-0.0145809	0.972665	0.987841	0.281953	0.429965	0.556334	0.453302	0.259313	0.538135	0.500409	0.140736	0.255594	-0.194077	0.64514	0.785435	0.476742	0.16358
319	indoleacetoylcarnitine*	Amino Acid	Tryptophan Metabolism	62279					0.169338	0.68851	0.807024	0.370669	0.291684	0.388799	0.15977	0.70549	0.82474	0.49146	0.149129	0.22911	-0.12919	0.760451	0.871528	0.414727	0.233381	0.43439	-0.12919	0.760451	0.877276	0.417957	0.229389	0.413474	0.183034	0.6644	0.837983	0.260018	0.468131	0.582207	0.178287	0.672728	0.83188	0.428812	0.216261	0.348823	-0.0740906	0.861588	0.928114	0.383234	0.274328
4374	delta-CEHC glucuronide	Cofactors and Vitamins	Tocopherol Metabolism	62286					0.817569	0.0131777	0.050656	0.921114	0.000153911	0.0018394	0.754856	0.0303905	0.0996753	0.924771	0.000127866	0.00191533	0.452744	0.259974	0.497645	0.48767	0.152774	0.334425	0.466642	0.243766	0.462247	0.706389	0.0224008	0.105562	0.675694	0.0658763	0.244363	0.787962	0.00678617	0.0368312	0.709857	0.0485461	0.219072	0.789087	0.00665306	0.0380703	0.698769	0.0538262	0.141339	0.712962	0.0206423
4373	delta-CEHC	Cofactors and Vitamins	Tocopherol Metabolism	62287	35027084	84599-16-6			0.444525	0.269806	0.431569	0.454188	0.187295	0.276031	0.440438	0.274762	0.447505	0.482324	0.158005	0.24018	0.486272	0.221774	0.45502	0.342005	0.333401	0.546535	0.395418	0.332248	0.565043	0.48075	0.159565	0.33207	0.640684	0.0869683	0.288284	0.0208732	0.95436	0.976863	0.647285	0.0827287	0.29641	-0.00424101	0.990723	0.994862	0.140977	0.73915	0.85624	0.0694527	0.848803
5005	glucuronide of piperine metabolite C17H21NO3 (3)*	Xenobiotics	Food Component/Plant	62290					-0.519343	0.187158	0.332881	0.00409655	0.991039	0.997969	-0.125416	0.767299	0.873597	0.197652	0.584134	0.662449	-0.0906355	0.830987	0.914017	0.353766	0.315931	0.528761	0.344647	0.403136	0.623505	0.627045	0.0523362	0.166231	0.0586433	0.890296	0.948589	0.699728	0.0242854	0.0804313	0.43825	0.277433	0.557655	0.55364	0.0968431	0.205364	0.25579	0.540902	0.699239	0.56999	0.0853782
5006	glucuronide of piperine metabolite C17H21NO3 (4)*	Xenobiotics	Food Component/Plant	62291					0.63329	0.0918643	0.194905	0.870828	0.00103918	0.00543313	0.420217	0.299933	0.470991	0.825304	0.00328124	0.0136371	0.213373	0.611903	0.795809	0.685988	0.0285112	0.120985	0.384798	0.346561	0.578683	0.673651	0.0327109	0.120212	0.487989	0.219901	0.470483	0.793514	0.00614703	0.0351728	0.20761	0.621772	0.797487	0.707778	0.022021	0.0778292	-0.196522	0.640899	0.781612	0.758552	0.010979
5007	glucuronide of piperine metabolite C17H21NO3 (5)*	Xenobiotics	Food Component/Plant	62292					0.446189	0.267801	0.429322	0.85368	0.00167427	0.00748743	0.173249	0.681599	0.812239	0.752595	0.0120088	0.0333372	0.200963	0.633216	0.810412	0.455636	0.185716	0.374424	0.295867	0.476773	0.689532	0.673689	0.0326972	0.120212	-0.211661	0.61483	0.80795	0.596693	0.0686022	0.156743	-0.213246	0.61212	0.797487	0.416636	0.231016	0.36168	-0.0188755	0.964617	0.97798	0.6913	0.0268224
5014	sulfate of piperine metabolite C16H19NO3 (2)*	Xenobiotics	Food Component/Plant	62295					0.782145	0.0218095	0.0704979	0.911731	0.000238484	0.0024073	0.805443	0.0158292	0.0646255	0.927441	0.000111026	0.001839	0.680954	0.063002	0.20173	0.814975	0.00407445	0.0340169	0.637548	0.089026	0.250891	0.798354	0.00562582	0.0418166	0.87561	0.00437398	0.0626354	0.704876	0.0228198	0.0773516	0.863619	0.00571068	0.0758891	0.749682	0.0125362	0.0548201	0.856714	0.00658675	0.0360245	0.803752	0.00508259
5015	sulfate of piperine metabolite C16H19NO3 (3)*	Xenobiotics	Food Component/Plant	62296					0.811276	0.0145156	0.053645	0.933943	7.68804e-05	0.00110708	0.807165	0.0154339	0.0641585	0.963009	7.83307e-06	0.00029642	0.755145	0.0302903	0.133358	0.747369	0.0129664	0.0763103	0.734872	0.0378184	0.147408	0.770661	0.00907997	0.0574268	0.633656	0.0916184	0.296827	0.806022	0.00486569	0.0300254	0.661974	0.073734	0.27816	0.837167	0.00251454	0.0208242	0.912259	0.0015795	0.016655	0.899586	0.000393404
5022	sulfate of piperine metabolite C18H21NO3 (3)*	Xenobiotics	Food Component/Plant	62299					0.869267	0.00505256	0.029856	0.766042	0.00977453	0.0259192	0.790375	0.0195599	0.0718791	0.807659	0.0047135	0.0170302	0.6856	0.0605259	0.197331	0.696151	0.025341	0.112314	0.716262	0.0456444	0.166121	0.683738	0.0292479	0.115307	0.905102	0.00198734	0.0459012	0.881367	0.000749192	0.0112691	0.804615	0.0160213	0.131886	0.840109	0.00234651	0.0203755	0.738843	0.0362629	0.108332	0.859301	0.00144165
544	N-acetyl-isoputreanine	Amino Acid	Polyamine Metabolism	62309	131802901				-0.129749	0.759438	0.860536	0.682709	0.0295892	0.0600118	0.0180161	0.966227	0.99118	0.845137	0.00207822	0.0101649	0.118708	0.779505	0.883115	0.47916	0.161151	0.344364	0.16305	0.699657	0.839824	0.647307	0.0430434	0.147782	-0.108646	0.797887	0.897612	0.644232	0.0443764	0.119999	-0.235503	0.574487	0.774338	0.81069	0.00444066	0.0288443	-0.0754274	0.859109	0.928114	0.48097	0.159346
3253	21-hydroxypregnanolone monosulfate (1)	Lipid	Pregnenolone Steroids	62311					NA	NA	NA	1	0	0	NA	NA	NA	NA	NA	NA	NA	NA	NA	1	0	0	NA	NA	NA	1	0	0	NA	NA	NA	1	0	0	NA	NA	NA	0	1	1	NA	NA	NA	1	0
5739	ranitidine N-oxide*	Xenobiotics	Drug - Gastrointestinal	62485	62985				NA	NA	NA	1	0	0	NA	NA	NA	1	0	0	NA	NA	NA	1	0	0	NA	NA	NA	1	0	0	NA	NA	NA	1	0	0	NA	NA	NA	1	0	0	NA	NA	NA	1	0
	X - 25271			62500					0.884833	0.00349656	0.0229362	0.841877	0.00224945	0.00925486	0.897045	0.00252193	0.0231177	0.873426	0.000961215	0.00698861	0.915752	0.00140208	0.0263443	0.799488	0.00550846	0.040774	0.919235	0.00123857	0.0232395	0.84977	0.00185133	0.0209811	0.868985	0.00508414	0.0640054	0.813308	0.00421424	0.0277995	0.870312	0.00493638	0.0731153	0.850228	0.00182992	0.0166149	0.915429	0.00141788	0.0161922	0.805964	0.00487115
327	6-bromotryptophan	Amino Acid	Tryptophan Metabolism	62503	9856996				-0.340934	0.408557	0.578553	-0.150547	0.678042	0.746468	-0.308971	0.456492	0.624578	-0.125729	0.729275	0.789682	-0.221349	0.598328	0.786752	-0.461878	0.178995	0.366149	-0.080482	0.849747	0.923581	-0.224004	0.533848	0.69603	-0.480281	0.228373	0.47711	0.077632	0.8312	0.889076	-0.140003	0.740905	0.872434	0.0326374	0.928682	0.953817	-0.0266923	0.949976	0.97789	-0.224266	0.533356
	X - 25279			62521					1	0	0	0.99932	9.35252e-13	1.34676e-10	1	0	0	0.99932	9.35252e-13	1.68112e-10	NA	NA	NA	0.99924	1.45572e-12	1.74202e-10	NA	NA	NA	0.999268	1.25189e-12	1.50435e-10	1	0	0	0.955391	1.64146e-05	0.0010584	1	0	0	0.955391	1.64146e-05	0.00091038	NA	NA	NA	0.956897	1.43345e-05
4831	dihydrocaffeate sulfate (2)	Xenobiotics	Food Component/Plant	62524					0.762847	0.0276952	0.08387	0.923449	0.000136871	0.0017289	0.725779	0.0415308	0.123836	0.841483	0.00227084	0.0105836	0.711679	0.0477096	0.175307	0.444912	0.197604	0.38915	0.716214	0.0456657	0.166121	0.280762	0.431999	0.601296	0.669574	0.0693168	0.250764	0.517746	0.125315	0.230809	0.630268	0.0939099	0.310458	0.460747	0.180202	0.307152	0.862898	0.00579838	0.0336032	0.893497	0.000494095
3495	lithocholate sulfate (1)	Lipid	Secondary Bile Acid Metabolism	62526	451489				0.62136	0.100091	0.206835	0.669154	0.0343407	0.0684912	0.669642	0.069278	0.16678	0.5368	0.109628	0.177929	0.7226	0.0428788	0.167298	0.736642	0.0150971	0.0846853	0.707098	0.0498292	0.176777	0.697379	0.024975	0.109133	0.706681	0.0500253	0.209463	0.419203	0.227859	0.355894	0.728191	0.0405251	0.199248	0.335189	0.343749	0.483125	0.761578	0.0281129	0.0915557	0.618685	0.0565289
4466	3-hydroxyhippurate sulfate	Xenobiotics	Benzoate Metabolism	62530	186339				0.887857	0.00323593	0.021851	0.73943	0.0145214	0.0346205	0.648808	0.0817675	0.187986	0.655759	0.0395192	0.0807224	0.64467	0.0843935	0.245947	0.17179	0.635106	0.782838	0.744242	0.034212	0.141001	-0.0180101	0.960616	0.982921	0.837558	0.00945289	0.0910529	0.25815	0.471448	0.582207	0.617773	0.102645	0.322914	0.35074	0.320378	0.458319	0.776769	0.0233619	0.0810258	0.681585	0.0299651
1921	3-hydroxyhexanoylcarnitine (1)	Lipid	Fatty Acid Metabolism (Acyl Carnitine, Hydroxy)	62557					0.774417	0.0240622	0.0757906	0.585999	0.0750359	0.12979	0.743417	0.0345205	0.11011	0.351998	0.318526	0.421768	0.622958	0.0989659	0.274948	-0.334805	0.344336	0.555219	0.677198	0.0650467	0.203605	0.480034	0.160278	0.33207	0.738662	0.0363331	0.17343	0.278659	0.435603	0.559618	0.546776	0.160802	0.424636	0.293582	0.410338	0.545856	0.700971	0.0527514	0.139949	-0.151215	0.676677
391	1-carboxyethylisoleucine	Amino Acid	Leucine, Isoleucine and Valine Metabolism	62558					-0.179266	0.671008	0.795639	0.803185	0.00513782	0.0165885	0.00981922	0.98159	0.997896	0.366046	0.298213	0.400029	0.139602	0.741628	0.861131	0.365714	0.298685	0.509397	0.33494	0.417375	0.637235	-0.166967	0.644773	0.781313	0.858475	0.00635567	0.0722327	0.661477	0.0372485	0.108132	0.210269	0.617213	0.797487	0.515068	0.127625	0.244104	0.531368	0.175341	0.334519	0.577889	0.0801673
340	1-carboxyethylleucine	Amino Acid	Leucine, Isoleucine and Valine Metabolism	62559					0.326811	0.429463	0.598346	0.866577	0.00117656	0.00596568	0.0361221	0.93233	0.972202	0.809912	0.00450951	0.016592	-0.0047496	0.991095	1	0.560416	0.0919797	0.251108	0.329747	0.425081	0.644856	0.849535	0.0018624	0.0209811	0.656319	0.0771249	0.262966	0.821612	0.00355069	0.02618	0.856413	0.00662685	0.0800838	0.736512	0.0151242	0.0586267	0.634693	0.0909229	0.210574	0.610643	0.0607661
420	1-carboxyethylvaline	Amino Acid	Leucine, Isoleucine and Valine Metabolism	62562					-0.21248	0.613429	0.752319	0.834047	0.00270212	0.0107488	-0.0675248	0.873775	0.936656	0.692667	0.0263989	0.0595011	0.54308	0.164227	0.382757	0.719165	0.0190724	0.0964367	0.113027	0.789873	0.895688	0.710008	0.0214203	0.102279	0.286575	0.491366	0.717997	0.786933	0.00690971	0.0369542	0.417534	0.303353	0.580277	0.885267	0.000658651	0.00989348	0.451171	0.261842	0.438078	0.857913	0.00149678
164	1-carboxyethyltyrosine	Amino Acid	Tyrosine Metabolism	62564					0.386174	0.344691	0.512378	0.738331	0.0147464	0.0350408	0.283674	0.495957	0.649725	0.761004	0.0105739	0.0304104	0.130492	0.758091	0.871528	0.750161	0.0124484	0.0738672	0.480374	0.22827	0.445066	0.741313	0.0141413	0.0755487	0.472795	0.236758	0.484338	0.798241	0.00563768	0.0332449	0.521131	0.185376	0.449568	0.758803	0.0109372	0.0508756	0.553692	0.154497	0.311183	0.802715	0.00518393
146	1-carboxyethylphenylalanine	Amino Acid	Phenylalanine Metabolism	62566	59100900				0.0871583	0.837404	0.898919	0.47249	0.167905	0.253974	0.0126826	0.976223	0.995719	0.428222	0.216963	0.307895	0.334345	0.418255	0.652283	0.600302	0.0665148	0.204968	0.676459	0.0654538	0.203793	0.371441	0.290601	0.478364	0.272168	0.514326	0.729222	0.658407	0.0384562	0.109312	0.210022	0.617636	0.797487	0.567867	0.0868153	0.190255	0.654145	0.0784528	0.188446	0.533003	0.11265
5383	3-(methylthio)acetaminophen sulfate*	Xenobiotics	Drug - Analgesics, Anesthetics	62567					0.674715	0.06642	0.150267	NA	NA	NA	0.674715	0.06642	0.162638	NA	NA	NA	0.674715	0.06642	0.208251	-0.341059	0.334828	0.547623	0.674715	0.06642	0.205902	-0.341059	0.334828	0.519163	0.636278	0.0898671	0.29516	NA	NA	NA	0.636278	0.0898671	0.309526	NA	NA	NA	0.636278	0.0898671	0.209493	0.64811	0.0426999
5072	N-acetyltheanine	Xenobiotics	Food Component/Plant	62711					-0.252942	0.545574	0.69974	0.93624	6.69186e-05	0.00103061	#NAME?	0	0	0.90701	0.000292021	0.00333275	0.437686	0.278124	0.512991	0.658641	0.0383634	0.147144	#NAME?	0	0	0.732067	0.0160758	0.082203	-0.180939	0.668071	0.837983	0.756105	0.0113943	0.0473714	NA	NA	NA	0.717986	0.0193642	0.0715979	0.120251	0.776693	0.878338	0.813814	0.00417139
	X - 25419			62716					0.413711	0.308258	0.477207	0.454028	0.187471	0.276031	0.398901	0.327615	0.498393	0.473553	0.166817	0.2503	0.535419	0.171451	0.388911	0.282679	0.428727	0.630314	0.593012	0.121277	0.30347	0.234756	0.513849	0.676068	0.525947	0.180617	0.419876	0.501631	0.139613	0.249507	0.515782	0.190737	0.456361	0.528322	0.116446	0.229393	0.663274	0.072967	0.177063	0.819178	0.00373675
	X - 25420			62717					-0.535471	0.171403	0.310527	-0.00339061	0.992583	0.998128	-0.486634	0.221379	0.386064	0.236244	0.511105	0.604416	-0.381517	0.351039	0.591335	-0.0566919	0.876384	0.933709	-0.297986	0.473469	0.689532	0.10168	0.77986	0.863715	-0.568886	0.141132	0.37111	-0.252065	0.482327	0.590237	-0.491732	0.215848	0.494853	0.0278303	0.939168	0.961847	-0.380297	0.352711	0.539307	0.00990585	0.978333
	X - 25422			62719					0.379612	0.353652	0.52029	0.837056	0.00252107	0.0101926	0.5195	0.187002	0.342217	0.905912	0.000305641	0.00343368	0.45137	0.261605	0.499428	0.771254	0.0089934	0.0581735	0.40023	0.325856	0.559844	0.861849	0.00134435	0.0187554	0.727171	0.0409487	0.182244	0.907679	0.000283947	0.00647787	0.722055	0.0431125	0.20091	0.936962	6.39947e-05	0.00209728	0.711382	0.0478454	0.130338	0.844639	0.00210374
1188	3-hydroxyphenylacetoylglutamine	Peptide	Acetylated Peptides	62733					0.674287	0.0666585	0.150267	0.643482	0.0447053	0.0840412	0.818018	0.0130855	0.0573865	0.725946	0.0174532	0.0434217	0.962595	0.000127195	0.00477987	0.52874	0.116104	0.28318	0.878367	0.00409833	0.045658	0.241657	0.50118	0.66547	0.409185	0.314114	0.55124	0.701274	0.0238387	0.079316	0.509429	0.197212	0.464066	0.769163	0.0093012	0.0456202	0.687014	0.059784	0.150732	0.752882	0.0119577
1784	4-methylhexanoylglutamine	Lipid	Fatty Acid Metabolism (Acyl Glutamine)	62735					0.58209	0.130057	0.254073	NA	NA	NA	0.560064	0.148811	0.288346	0.279104	0.434839	0.530756	0.701526	0.0524827	0.183372	NA	NA	NA	0.366118	0.372407	0.60509	NA	NA	NA	0.00117294	0.997801	1	NA	NA	NA	-0.114935	0.786387	0.895556	-0.0134486	0.970587	0.982977	0.428237	0.289821	0.468618	0	1
526	dimethylguanidino valeric acid (DMGV)*	Amino Acid	Urea cycle; Arginine and Proline Metabolism	62783	101535539				0.42371	0.295508	0.461328	0.649679	0.0420338	0.0800644	0.146023	0.730074	0.8433	0.696635	0.0251964	0.0571605	0.323959	0.433738	0.664568	0.571353	0.0844644	0.237883	0.204259	0.627533	0.7875	0.579884	0.0788849	0.217916	0.4756	0.233598	0.479243	0.775279	0.00842117	0.0412976	0.524945	0.181602	0.446315	0.772135	0.00886588	0.044391	0.835311	0.00983305	0.0459954	0.840376	0.00233163
3310	tetrahydrocortisol sulfate (1)	Lipid	Corticosteroids	62793					0.73937	0.0360597	0.0981052	0.58338	0.0766693	0.131747	0.549119	0.15865	0.302493	0.427822	0.21744	0.307895	0.586219	0.126697	0.324236	0.427822	0.21744	0.41302	0.645259	0.0840165	0.241547	0.427822	0.21744	0.400956	0.562875	0.14634	0.376903	0.578394	0.0798417	0.17311	0.426939	0.291446	0.569807	0.468437	0.172091	0.298263	0.553999	0.154221	0.311183	0.468437	0.172091
4894	3-ethylcatechol sulfate (1)	Xenobiotics	Food Component/Plant	62796					0.15231	0.718804	0.831626	0.356393	0.312095	0.40815	0.821746	0.0123344	0.0573865	0.244515	0.495972	0.589428	0.62727	0.0959647	0.269759	0.546443	0.102184	0.267517	0.51715	0.189359	0.403023	0.857767	0.00150266	0.0193468	-0.390728	0.338535	0.579883	0.455477	0.185888	0.307824	0.512484	0.194084	0.46041	0.530469	0.114696	0.227185	0.861095	0.00602163	0.034251	0.927567	0.000110274
4809	4-acetylcatechol sulfate (1)	Xenobiotics	Food Component/Plant	62798					0.937446	0.000583594	0.00907108	0.608292	0.0620431	0.111399	0.919923	0.00120783	0.0147444	0.655309	0.0397018	0.0808657	0.794634	0.0184553	0.103682	0.262538	0.463672	0.662988	0.832683	0.0102897	0.0715739	0.281977	0.429924	0.599565	0.813892	0.0139495	0.109771	0.499843	0.141258	0.251823	0.857244	0.00651667	0.0800838	0.472856	0.167531	0.292469	0.991326	1.62081e-06	0.000192066	0.747157	0.0130063
4810	4-acetylcatechol sulfate (2)	Xenobiotics	Food Component/Plant	62799					0.887453	0.00327	0.021851	0.690798	0.0269789	0.056141	0.839073	0.0092019	0.0490997	0.391107	0.263748	0.357801	0.813456	0.0140428	0.089667	0.17202	0.634645	0.782838	0.845603	0.00816883	0.0654424	0.297774	0.403369	0.570253	0.62155	0.0999569	0.304262	0.738387	0.014735	0.0577997	0.631432	0.0931184	0.310458	0.712138	0.0208574	0.0755688	0.952124	0.000264585	0.00696742	0.753627	0.0118258
448	2,3-dihydroxy-5-methylthio-4-pentenoate (DMTPA)*	Amino Acid	Methionine, Cysteine, SAM and Taurine Metabolism	62805				HMDB0240388	-0.0389067	0.927123	0.955178	0.0545114	0.88111	0.918089	0.117447	0.781803	0.878521	0.220341	0.540731	0.625767	0.171317	0.68501	0.8364	-0.251035	0.484179	0.682164	0.0572138	0.892958	0.952461	-0.162822	0.653121	0.784834	-0.0809479	0.848884	0.92371	0.0595814	0.870127	0.917127	-0.356865	0.385517	0.650955	-0.103532	0.775935	0.841743	-0.387602	0.342754	0.529779	-0.21502	0.550793
419	N-carbamoylvaline	Amino Acid	Leucine, Isoleucine and Valine Metabolism	62852	448879	26081-00-5			0.29817	0.473183	0.633569	0.788851	0.00668087	0.0199595	0.140984	0.739138	0.846929	0.738923	0.014625	0.0380992	0.361889	0.378374	0.618212	0.80024	0.00543154	0.040774	0.390106	0.339373	0.57069	0.797328	0.00573355	0.0421826	0.667638	0.0704271	0.251457	0.631202	0.05033	0.128404	0.463573	0.2473	0.531098	0.480664	0.15965	0.281437	0.526793	0.179788	0.340879	0.850529	0.00181593
489	3-amino-2-piperidone	Amino Acid	Urea cycle; Arginine and Proline Metabolism	62853	5200225	1892-22-4		HMDB0000323	0.41174	0.310803	0.479966	0.769729	0.00921716	0.0249487	0.565066	0.144429	0.28215	0.783539	0.00732809	0.0239495	0.446165	0.26783	0.505901	0.74638	0.0131533	0.0767812	0.450825	0.262253	0.481925	0.746977	0.0130402	0.0717257	0.220357	0.600011	0.797962	0.559117	0.0929	0.191639	0.386138	0.34474	0.624186	0.540971	0.106368	0.219118	0.563518	0.145777	0.300381	0.566421	0.0878027
4877	dihydroferulic acid sulfate	Xenobiotics	Food Component/Plant	62857	187489			HMDB0041724	0.773691	0.0242809	0.0761442	0.935762	6.89095e-05	0.00103061	0.750415	0.0319557	0.103856	0.625709	0.0529918	0.101204	0.641806	0.0862392	0.248285	0.131641	0.716973	0.828964	0.62758	0.0957511	0.263349	-0.104253	0.774409	0.863715	0.59801	0.117374	0.332455	0.360978	0.30546	0.438453	0.552356	0.155705	0.417412	0.431254	0.213369	0.345705	0.784953	0.0210248	0.0754981	0.737095	0.0150024
114	N6-methyllysine	Amino Acid	Lysine Metabolism	62860	164795	1188-07-4	C02728	HMDB0002038	0.324691	0.432639	0.600654	0.264017	0.461064	0.557926	0.27084	0.516463	0.668969	0.192426	0.59431	0.67187	0.266761	0.523045	0.736595	0.235998	0.511559	0.696581	0.325892	0.430839	0.650823	0.175937	0.626831	0.766009	0.3376	0.413452	0.639377	0.403524	0.247526	0.379435	0.282243	0.498227	0.721651	0.316216	0.373394	0.513773	0.286583	0.491353	0.659155	0.391686	0.262979
115	N6,N6-dimethyllysine	Amino Acid	Lysine Metabolism	62862	193344	2259-86-1	C05545	HMDB0013287	0.638262	0.0885549	0.189005	0.45404	0.187458	0.276031	0.636585	0.0896633	0.199649	0.407922	0.241917	0.333399	0.713199	0.0470187	0.175307	0.286971	0.421444	0.625215	0.707086	0.0498349	0.176777	0.372002	0.289815	0.478364	0.766604	0.0264806	0.144734	0.649158	0.0422543	0.116047	0.718021	0.0448664	0.206385	0.507546	0.134254	0.248297	0.77578	0.0236548	0.0812492	0.523923	0.120086
4782	3-formylindole	Xenobiotics	Food Component/Plant	62863	10256	487-89-8	C08493	HMDB29737	0.0319843	0.94007	0.964977	0.301738	0.396832	0.499665	-0.200094	0.634717	0.775009	-0.0185172	0.959507	0.97167	-0.185601	0.659908	0.824978	0.446515	0.195799	0.387283	-0.217831	0.604302	0.780113	0.315354	0.374769	0.545876	0.217593	0.604709	0.801799	0.269989	0.450601	0.569392	0.117502	0.781704	0.89371	0.196672	0.586039	0.702435	0.0209957	0.960645	0.97798	0.254498	0.477963
4956	mannonate*	Xenobiotics	Food Component/Plant	62864	3246006	642-99-9			-0.111055	0.793478	0.870559	0.35323	0.316715	0.413107	0.21701	0.6057	0.745397	0.351038	0.31994	0.422086	-0.475636	0.233558	0.468428	0.127555	0.72547	0.833891	-0.0731027	0.86342	0.931967	0.561229	0.0914066	0.234037	0.554935	0.153379	0.386687	0.608722	0.0618082	0.146794	0.109218	0.79684	0.898966	0.563994	0.0894761	0.192001	0.133675	0.752328	0.866946	0.413838	0.234486
3488	taurodeoxycholic acid 3-sulfate	Lipid	Secondary Bile Acid Metabolism	62889					0.933972	0.000684475	0.00939986	0.880928	0.000759919	0.00479949	0.966479	9.18162e-05	0.00288208	0.774887	0.00847571	0.0259321	0.899584	0.00234455	0.0372807	0.903735	0.000334025	0.00799432	0.601404	0.114764	0.297553	0.952263	2.14441e-05	0.00137876	0.948945	0.000320093	0.0152791	0.836882	0.0025313	0.0216646	0.971156	5.87059e-05	0.00418573	0.72667	0.0172863	0.0649135	0.86484	0.00556404	0.0333283	0.891021	0.000539991
3539	taurochenodeoxycholic acid 3-sulfate	Lipid	Secondary Bile Acid Metabolism	62890	52931550			HMDB0002486	0.788207	0.0201379	0.0664948	0.684426	0.0290213	0.0593618	0.840104	0.00903368	0.0485645	0.689869	0.0272705	0.0612734	0.695666	0.0553627	0.190043	0.663882	0.03632	0.142501	0.413692	0.308283	0.532217	0.779966	0.00778772	0.051283	0.699054	0.0536863	0.218075	0.56267	0.090397	0.187033	0.884488	0.00352711	0.0698564	0.732469	0.015988	0.0613157	0.54876	0.158979	0.317511	0.729644	0.0166116
1687	3-hydroxydodecanedioate*	Lipid	Fatty Acid, Dicarboxylate	62915	16663321	34574-69-1		HMDB0000413	0.790398	0.0195538	0.0658048	0.694887	0.0257214	0.0538356	0.872023	0.00474995	0.032973	0.663344	0.0365263	0.0763443	0.710969	0.0480348	0.175307	0.698381	0.0246794	0.111826	0.607335	0.110284	0.289091	0.384339	0.27283	0.458533	0.195153	0.643272	0.828387	0.53788	0.108778	0.213408	0.361952	0.378284	0.648356	0.581177	0.0780603	0.179813	0.726824	0.0410934	0.118289	0.616211	0.0578107
1690	tridecenedioate (C13:1-DC)*	Lipid	Fatty Acid, Dicarboxylate	62919					-0.0314931	0.94099	0.964977	-0.223908	0.534027	0.62622	0.146267	0.729636	0.8433	-0.0576037	0.874409	0.909068	-0.110814	0.793919	0.89311	-0.17941	0.619931	0.779379	-0.150797	0.721512	0.851719	-0.0973255	0.789106	0.868619	-0.553717	0.154475	0.388084	0.339507	0.337174	0.464212	-0.435898	0.280319	0.557655	0.606127	0.0632347	0.157557	-0.262825	0.529426	0.688158	0.0608923	0.867291
3261	pregnenetriol disulfate*	Lipid	Pregnenolone Steroids	62921					0.172307	0.683263	0.803508	0.904734	0.000320777	0.00278265	0.188116	0.655516	0.790378	0.840078	0.00234819	0.0106857	0.348769	0.397153	0.638664	0.86039	0.00139947	0.0186852	0.595912	0.119004	0.30078	0.849986	0.00184121	0.0209811	0.632386	0.0924734	0.29691	0.820141	0.0036623	0.02618	0.674298	0.0666522	0.263647	0.853908	0.00166435	0.0155847	0.726065	0.0414108	0.118722	0.870353	0.00105393
3260	pregnenetriol sulfate*	Lipid	Pregnenolone Steroids	62922	129671303				0.455223	0.257045	0.41865	0.509426	0.132578	0.207513	0.52005	0.186453	0.342217	0.523815	0.120176	0.192442	0.335484	0.416571	0.652283	0.541704	0.105801	0.268881	0.600075	0.115782	0.298564	0.432481	0.211923	0.392793	0.634013	0.0913784	0.296827	0.451967	0.189734	0.311336	0.622909	0.0990001	0.31745	0.450947	0.19086	0.319781	0.412107	0.310329	0.490769	0.490672	0.149882
4242	3-(3-amino-3-carboxypropyl)uridine*	Nucleotide	Pyrimidine Metabolism, Uracil containing	62924	171198	52745-94-5			-0.569254	0.140816	0.262881	0.615693	0.0580815	0.105072	-0.347184	0.399448	0.580499	0.639681	0.0463992	0.0922713	-0.240545	0.566075	0.76404	0.45172	0.190006	0.378957	0.297389	0.4744	0.689532	0.650992	0.041482	0.143435	-0.454145	0.258316	0.506696	0.755977	0.0114164	0.0473714	-0.34215	0.406778	0.663922	0.636155	0.0480082	0.130618	-0.140824	0.739425	0.85624	0.47509	0.165252
	X - 25511			62945					0.833119	0.0102131	0.0444169	0.857952	0.0014952	0.00692363	0.872089	0.00474283	0.032973	0.789189	0.00664111	0.0221063	0.94011	0.000513204	0.0134459	0.878394	0.000824094	0.0137604	0.931502	0.000762751	0.0164801	0.91778	0.000180878	0.00621016	0.772815	0.0245464	0.140602	0.813651	0.00418516	0.0277995	0.792714	0.0189483	0.139354	0.751097	0.012278	0.0546448	0.858339	0.00637338	0.0353295	0.837072	0.00252012
92	1-methyl-5-imidazoleacetate	Amino Acid	Histidine Metabolism	62946	6451814	4200-48-0		HMDB04988	0.788047	0.0201809	0.0664948	0.857592	0.00150973	0.00692363	0.801341	0.0167962	0.0663496	0.881816	0.000738339	0.00577028	0.878135	0.00412115	0.051065	0.857568	0.00151072	0.0186852	0.844896	0.00827697	0.065572	0.867177	0.00115643	0.0173476	0.821329	0.0124169	0.108421	0.719922	0.0188869	0.0671741	0.821726	0.0123383	0.12051	0.744145	0.013583	0.0559618	0.97156	5.62906e-05	0.00307866	0.835921	0.00258829
519	N,N,N-trimethyl-alanylproline betaine (TMAP)	Amino Acid	Urea cycle; Arginine and Proline Metabolism	62947				HMDB0240365	-0.387765	0.342535	0.510911	-0.193228	0.592745	0.674212	-0.252581	0.546167	0.694856	0.227529	0.527256	0.617422	0.119833	0.777455	0.883115	-0.30099	0.398062	0.606812	0.207754	0.621524	0.78365	-0.113731	0.754407	0.847239	-0.220414	0.599913	0.797962	-0.383035	0.274599	0.404728	-0.330109	0.424541	0.673898	-0.222337	0.536975	0.664898	-0.169537	0.688157	0.820885	0.0338664	0.926002
2033	2S,3R-dihydroxybutyrate	Lipid	Fatty Acid, Dihydroxy	62950	10964471	5057-93-2		HMDB0002453	0.661849	0.0738082	0.163383	0.721412	0.0185249	0.0407888	0.636527	0.0897013	0.199649	0.705663	0.0226011	0.0525917	0.710457	0.0482697	0.175307	0.562646	0.0904135	0.248724	0.747099	0.0331559	0.140661	0.718852	0.0191496	0.0946394	0.666652	0.0709959	0.251649	0.65067	0.0416167	0.1159	0.557908	0.150722	0.410172	0.616705	0.0575536	0.146629	0.853528	0.0070183	0.0380917	0.564589	0.0890635
2037	3,4-dihydroxybutyrate	Lipid	Fatty Acid, Dihydroxy	62952	150929	51267-44-8		HMDB0000337	0.174909	0.678673	0.799426	0.428218	0.216968	0.310431	0.116965	0.782683	0.878521	0.443522	0.199175	0.290862	0.0606457	0.886568	0.939442	-0.0247694	0.94585	0.967488	0.123268	0.771202	0.881198	0.463158	0.177635	0.348978	0.0640044	0.880319	0.942742	0.126161	0.728374	0.811552	0.0917813	0.828874	0.909991	-0.0364881	0.920289	0.947897	0.327937	0.42778	0.608303	0.179712	0.619332
109	N2-acetyl,N6-methyllysine	Amino Acid	Lysine Metabolism	62954					0.840847	0.00891354	0.0416548	0.860334	0.00140162	0.00663926	0.878844	0.00405185	0.0301779	0.885314	0.000657599	0.00553103	0.837151	0.00952101	0.0791461	0.828035	0.00309159	0.0274045	0.86118	0.00601103	0.0565421	0.844389	0.00211664	0.0234784	0.868885	0.0050954	0.0640054	0.873724	0.000952549	0.0127359	0.908601	0.00178038	0.047218	0.907598	0.000284919	0.00662666	0.821054	0.0124716	0.0537413	0.859554	0.00143179
279	8-methoxykynurenate	Amino Acid	Tryptophan Metabolism	62955	76230	2929-14-8	C05830	HMDB0060426	0.515355	0.191169	0.339171	0.856055	0.00157291	0.00712259	0.642826	0.0855789	0.194251	0.669032	0.0343854	0.0733145	0.794117	0.0185872	0.103682	0.859242	0.00144397	0.0186852	0.826116	0.0114893	0.0744716	0.766785	0.00966034	0.060044	0.277002	0.506578	0.72337	0.742487	0.013908	0.054872	0.519766	0.186736	0.450792	0.52722	0.117351	0.230546	0.656804	0.0768306	0.18525	0.871192	0.00102799
117	hydroxy-N6,N6,N6-trimethyllysine*	Amino Acid	Lysine Metabolism	62959					-0.0912418	0.829869	0.896308	-0.0175042	0.961721	0.973895	-0.0639388	0.880441	0.94098	0.183762	0.611322	0.687856	0.0918768	0.828698	0.914017	-0.0332218	0.927408	0.958099	0.365968	0.372617	0.60509	-0.0975617	0.788603	0.868619	0.131147	0.756904	0.884235	-0.0486183	0.893899	0.934001	0.0707364	0.867811	0.925629	0.276318	0.439629	0.567813	0.332716	0.420668	0.600592	0.244745	0.495553
	X - 25523			62967					0.664857	0.0720392	0.160461	0.80564	0.00490174	0.0160421	0.673102	0.067321	0.163723	0.80564	0.00490174	0.0175341	0.682224	0.062319	0.20173	0.80564	0.00490174	0.0386753	0.682149	0.0623592	0.199382	0.80564	0.00490174	0.0379183	0.672004	0.0679383	0.248984	0.917374	0.000184379	0.00493044	0.69918	0.0536243	0.237479	0.917374	0.000184379	0.0053175	0.760255	0.0285527	0.0922772	0.917374	0.000184379
	X - 25524			62968					9.51632e-09	1	1	1	0	0	9.51632e-09	1	1	1	0	0	9.51632e-09	1	1	1	0	0	9.51632e-09	1	1	1	0	0	1.99513e-08	1	1	1	0	0	1.99513e-08	1	1	1	0	0	1.99513e-08	1	1	1	0
5958	2,6-dihydroxybenzoic acid	Xenobiotics	Drug - Topical Agents	63042	9338	303-07-1		HMDB0013676	0.828497	0.0110447	0.0467274	0.84288	0.00219571	0.00915844	0.859251	0.00625562	0.0388936	0.855103	0.00161297	0.00897565	0.83959	0.00911735	0.0784258	0.637293	0.0474847	0.163129	0.83533	0.00982979	0.0715739	0.603466	0.0647197	0.188919	0.264122	0.527321	0.742535	0.888256	0.000594864	0.00913813	0.305671	0.461567	0.700037	0.875251	0.000909053	0.012069	0.599851	0.115955	0.251353	0.906648	0.000296465
1837	picolinoylglycine	Lipid	Fatty Acid Metabolism (Acyl Glycine)	63057	11788622	5616-29-5		HMDB0059766	0.51455	0.191984	0.339774	0.565688	0.0883055	0.147517	0.454516	0.257879	0.430168	0.444041	0.198587	0.290862	0.811778	0.0144059	0.0910249	0.312857	0.37877	0.58738	0.811442	0.0144792	0.0853194	0.456086	0.185226	0.359	0.239471	0.567862	0.770056	0.426264	0.219303	0.345714	0.211256	0.615523	0.797487	0.134843	0.710335	0.798989	0.368435	0.369155	0.558446	0.463809	0.176946
4332	pantoate	Cofactors and Vitamins	Pantothenate and CoA Metabolism	63061	5289105	470-29-1	C00522		0.731114	0.039327	0.104531	0.572372	0.0837846	0.141941	0.819397	0.0128042	0.0573865	0.677243	0.0314474	0.0683102	0.813793	0.0139707	0.089667	0.79886	0.00557327	0.0408328	0.838758	0.00925375	0.0694518	0.746496	0.0131315	0.0717257	0.578163	0.133298	0.360034	0.856083	0.00157173	0.0164462	0.740149	0.03576	0.191706	0.870084	0.00106235	0.0123777	0.959249	0.000164049	0.00625809	0.974226	1.87164e-06
4501	4-ethylcatechol sulfate	Xenobiotics	Benzoate Metabolism	63072					0.980049	1.95579e-05	0.00107568	0.851803	0.00175768	0.00771663	0.988057	4.22066e-06	0.000335308	0.882317	0.000726336	0.00576021	0.754701	0.0304446	0.133358	0.648763	0.0424218	0.152294	0.834803	0.00992029	0.0715739	0.605723	0.0634585	0.188286	0.737272	0.0368736	0.174844	0.792721	0.00623562	0.0351728	0.789038	0.019915	0.139461	0.748808	0.0126976	0.0548201	0.939743	0.000522545	0.00928824	0.899605	0.000393117
2034	2R,3R-dihydroxybutyrate	Lipid	Fatty Acid, Dihydroxy	63109	13120901	759-06-8		HMDB0000498	0.720522	0.0437737	0.110554	0.725034	0.0176652	0.0393776	0.743561	0.0344668	0.11011	0.689532	0.0273765	0.0613201	0.865843	0.00544541	0.0596227	0.0981762	0.787298	0.875046	0.874345	0.00450433	0.0472292	0.258997	0.469943	0.636896	0.886405	0.00335943	0.0559385	0.612322	0.0598649	0.143596	0.853927	0.00696325	0.0827466	0.598178	0.0677379	0.164441	0.915088	0.00143475	0.0161922	0.126766	0.727114
33	N,N-dimethylalanine	Amino Acid	Alanine and Aspartate Metabolism	63151	5488191	2812-31-9			0.800918	0.0168977	0.0592249	0.789066	0.00665549	0.0199595	0.715085	0.0461695	0.134596	0.874925	0.000918216	0.00694944	0.823371	0.0120156	0.0832924	0.880946	0.000759474	0.0129834	0.859798	0.00618553	0.0565421	0.828869	0.00303533	0.029574	0.62447	0.0979073	0.304117	0.91451	0.000210562	0.0054295	0.564076	0.145291	0.403083	0.968532	4.12985e-06	0.000387035	0.711467	0.0478065	0.130338	0.975717	1.47727e-06
5086	ethyl alpha-glucopyranoside	Xenobiotics	Food Component/Plant	63152	11127487	34625-23-5		HMDB0029968	0.965876	9.68176e-05	0.00336469	0.927549	0.000110379	0.00145286	0.977858	2.66886e-05	0.00127216	0.923355	0.000137529	0.00197767	0.907189	0.0018621	0.0324277	0.544976	0.103295	0.267517	0.913948	0.00149197	0.0272763	0.578564	0.0797321	0.218241	0.911446	0.00162279	0.043034	0.663777	0.0363604	0.106284	0.953352	0.000244981	0.0134363	0.654478	0.0400403	0.116407	0.957781	0.000182232	0.00625809	0.932585	8.32599e-05
6251	3-hydroxy-2-methylpyridine sulfate	Xenobiotics	Chemical	63227					0.945469	0.000388984	0.0081801	0.874931	0.000918033	0.0051466	0.961634	0.000137155	0.00403789	0.802442	0.00521084	0.0183657	0.693531	0.056435	0.190434	0.459245	0.181812	0.369805	0.734312	0.0380409	0.147408	0.39401	0.259905	0.443006	0.248503	0.552884	0.76597	0.795767	0.00590034	0.0343552	0.336441	0.41516	0.668393	0.816285	0.00396696	0.0264831	0.875767	0.00435796	0.0292297	0.895915	0.00045209
6219	3-hydroxypyridine glucuronide	Xenobiotics	Chemical	63236					0.854917	0.00682801	0.0362791	0.625396	0.053146	0.0965865	0.832706	0.0102857	0.0521581	0.625396	0.053146	0.101204	0.42958	0.288144	0.519532	0.663305	0.0365414	0.142591	0.42958	0.288144	0.509793	0.700162	0.0241595	0.107429	0.439169	0.276309	0.522925	0.806645	0.00480736	0.0299216	0.329999	0.424705	0.673898	0.806645	0.00480736	0.03014	0.808538	0.0151232	0.0597258	0.817667	0.00385575
3400	11beta-hydroxyandrosterone glucuronide	Lipid	Androgenic Steroids	63251					0.595737	0.11914	0.237947	0.802269	0.0052279	0.016804	0.629996	0.094095	0.207009	0.744815	0.0134532	0.0358254	0.634961	0.0907442	0.260206	0.732509	0.0159793	0.0875814	0.739874	0.0358656	0.142861	0.74995	0.012487	0.0717257	0.498995	0.208093	0.454251	0.817325	0.00388304	0.0267005	0.626913	0.096211	0.313235	0.801926	0.00526194	0.0316155	0.438005	0.277733	0.459229	0.835523	0.00261219
324	5-hydroxyindole glucuronide	Amino Acid	Tryptophan Metabolism	63253					0.858645	0.00633371	0.0346182	0.876022	0.000887647	0.00512446	0.818721	0.0129416	0.0573865	0.835956	0.00258621	0.0113383	0.789751	0.0197253	0.1044	0.734062	0.0156438	0.086402	0.785898	0.0207648	0.105371	0.665986	0.035521	0.128053	0.794062	0.0186013	0.126875	0.531104	0.114181	0.220326	0.761813	0.0280351	0.169973	0.578089	0.0800385	0.180976	0.803436	0.0162978	0.0626366	0.822813	0.00346136
110	N2-acetyl,N6,N6-dimethyllysine	Amino Acid	Lysine Metabolism	63254					0.924676	0.00100895	0.0118262	0.87346	0.000960215	0.00527752	0.917615	0.00131296	0.0151414	0.87404	0.00094341	0.00698861	0.937743	0.000575441	0.0134459	0.779671	0.00782663	0.0520326	0.935161	0.000648757	0.015269	0.823376	0.00342002	0.0312131	0.914226	0.00147791	0.0406993	0.927621	0.00010995	0.00345148	0.916312	0.00137485	0.0408446	0.921056	0.000154353	0.00463701	0.950802	0.000286833	0.00728351	0.850451	0.00181955
6419	pentose acid*	Partially Characterized Molecules	Partially Characterized Molecules	63264	7991		C00803	HMDB0000892	0.868336	0.00515748	0.0302262	0.703924	0.0230859	0.0494698	0.885112	0.0034719	0.0275823	0.645055	0.044017	0.0888996	0.780255	0.0223479	0.113974	0.15706	0.664782	0.796471	0.839208	0.0091798	0.0694518	0.227423	0.527454	0.68894	0.814953	0.013724	0.109771	0.745182	0.0133826	0.053089	0.867533	0.00524907	0.0733841	0.63445	0.0487993	0.131285	0.816804	0.0133361	0.0554499	0.731135	0.0162805
1709	2-hydroxysebacate	Lipid	Fatty Acid, Dicarboxylate	63357	128458	103963-71-9		HMDB0000424	0.874185	0.00452091	0.0273936	0.641902	0.0454044	0.0849122	0.796516	0.0179797	0.0691153	0.666334	0.0353902	0.0744022	0.80329	0.0163323	0.0975025	0.212181	0.556191	0.7368	0.884727	0.00350587	0.041576	0.207382	0.565364	0.720138	0.551158	0.156791	0.389283	0.642868	0.0449763	0.121168	0.450426	0.262729	0.539327	0.648304	0.0426171	0.120937	0.730438	0.0396021	0.115398	0.871944	0.00100515
1927	3-hydroxydecanoylcarnitine	Lipid	Fatty Acid Metabolism (Acyl Carnitine, Hydroxy)	63358	121454166			HMDB0061636	0.243811	0.560648	0.709493	0.0673506	0.853337	0.893027	0.0438605	0.917867	0.964434	0.191166	0.596774	0.673596	-0.222303	0.59671	0.786072	0.0922752	0.799858	0.883535	-0.105268	0.804076	0.901424	-0.0756287	0.835505	0.896879	0.559082	0.14968	0.380038	0.209918	0.560509	0.658029	0.435355	0.280988	0.557655	0.462763	0.178054	0.304964	0.312069	0.45175	0.631785	0.332629	0.347676
4746	levulinoylcarnitine	Xenobiotics	Food Component/Plant	63359					0.743677	0.0344233	0.0957285	0.708361	0.0218628	0.0469888	0.794231	0.0185581	0.07058	0.656195	0.0393428	0.0807224	0.505622	0.201146	0.433893	0.67435	0.0324625	0.131684	0.720388	0.0438321	0.162772	0.51521	0.127502	0.288578	0.642747	0.08563	0.285168	0.607312	0.062581	0.147209	0.665317	0.0717715	0.272197	0.535942	0.110306	0.224663	0.789192	0.0198739	0.0728369	0.617846	0.0569617
	X - 25790			63560					0.242758	0.562396	0.710447	0.759928	0.0107504	0.0277431	0.342703	0.40597	0.586373	0.562964	0.090192	0.152225	0.508746	0.197915	0.431789	0.519027	0.124219	0.294355	0.682379	0.0622363	0.199382	0.658325	0.0384891	0.138063	0.183204	0.664101	0.837983	0.66918	0.0343309	0.10285	0.273687	0.511886	0.731413	0.506718	0.134997	0.248297	0.328341	0.427177	0.608303	0.497032	0.143869
	X - 25800			63572					0.687196	0.0596888	0.140375	0.971004	2.9863e-06	0.000143342	0.610697	0.10779	0.22339	0.975395	1.55653e-06	0.000133944	0.437599	0.278231	0.512991	0.150565	0.678005	0.80464	0.328275	0.427276	0.64681	0.181801	0.615197	0.756923	0.414364	0.307418	0.545676	-0.0797834	0.82658	0.889076	0.325789	0.430992	0.673898	-0.0615633	0.865839	0.904709	0.7464	0.0334125	0.104052	0.868509	0.00111258
	X - 25802			63574					0.572977	0.137647	0.261054	0.745483	0.0133246	0.032743	0.650159	0.0809209	0.186987	0.565165	0.0886659	0.150002	0.436443	0.27965	0.512991	0.536279	0.110039	0.272442	0.232653	0.579262	0.766259	0.35266	0.317553	0.500997	0.00304736	0.994286	1	0.450624	0.191218	0.312453	0.293069	0.481149	0.711896	0.221986	0.537636	0.664898	0.811994	0.0143588	0.0586729	0.635552	0.048287
	X - 25805			63577					0.68767	0.0594416	0.140375	0.981436	5.08145e-07	4.5733e-05	0.519504	0.186997	0.342217	0.951227	2.33364e-05	0.000621441	0.519504	0.186997	0.414646	0.316853	0.372379	0.585051	0.519504	0.186997	0.402705	0.33264	0.34766	0.534462	0.205324	0.6257	0.814916	0.137106	0.705655	0.792353	0.231093	0.581879	0.776929	0.158368	0.66213	0.762088	0.231093	0.581879	0.730547	0.887517	0.000610195
4345	ascorbic acid 2-sulfate	Cofactors and Vitamins	Ascorbate and Aldarate Metabolism	63590	54676864			HMDB0060649	0.36406	0.375304	0.543204	0.179915	0.61893	0.698305	0.222127	0.597008	0.742367	0.105108	0.772599	0.827867	0.461934	0.249198	0.487472	0.558048	0.0936613	0.252917	0.492407	0.21512	0.429172	-0.00221931	0.995145	1	0.428595	0.289374	0.534	0.188132	0.60272	0.69962	0.462044	0.24907	0.533293	-0.111894	0.758274	0.830874	0.480511	0.228117	0.404467	-0.0157908	0.965466
4503	4-allylcatechol sulfate	Xenobiotics	Benzoate Metabolism	63597					0.821968	0.0122904	0.0489384	0.961893	8.81032e-06	0.000275801	0.841928	0.00874067	0.0473453	0.929877	9.71375e-05	0.00174605	0.649078	0.0815984	0.239758	0.856195	0.00156706	0.0186852	0.584509	0.128083	0.314908	0.860935	0.00137869	0.0187554	0.516243	0.190273	0.425735	0.866079	0.00119349	0.0141262	0.521156	0.18535	0.449568	0.864482	0.00124893	0.0136483	0.874498	0.00448835	0.0292297	0.972703	2.35025e-06
3482	deoxycholic acid glucuronide	Lipid	Secondary Bile Acid Metabolism	63610					0.119594	0.777891	0.866343	0.270859	0.449084	0.548966	0.117164	0.78232	0.878521	0.280625	0.432233	0.52943	-0.155483	0.713134	0.850047	0.169002	0.640687	0.785937	-0.0874296	0.836903	0.918018	0.221464	0.538616	0.698458	-0.368528	0.369025	0.608806	-0.172102	0.634482	0.730615	-0.363795	0.375679	0.648356	-0.160351	0.658114	0.760417	-0.218118	0.603814	0.749236	-0.126765	0.727114
1881	undecenoylcarnitine (C11:1)	Lipid	Fatty Acid Metabolism (Acyl Carnitine, Monounsaturated)	63613					0.750835	0.0318058	0.09133	0.573758	0.0828667	0.14105	0.643362	0.0852336	0.194083	0.744854	0.0134457	0.0358254	0.562101	0.147018	0.357043	0.580875	0.0782525	0.228395	0.59244	0.121729	0.30347	0.460157	0.180834	0.35309	0.726487	0.041234	0.182244	0.623544	0.0540661	0.136258	0.841973	0.00873351	0.0943484	0.808929	0.00459772	0.0295978	0.842125	0.00870931	0.0427056	0.830624	0.00291922
6424	carnitine of C10H14O2 (5)*	Partially Characterized Molecules	Partially Characterized Molecules	63650					0.250158	0.550154	0.702429	0.76185	0.0104366	0.0271885	0.142736	0.735983	0.845263	0.615121	0.0583816	0.107908	-0.269962	0.517877	0.735078	0.639559	0.0464542	0.161131	-0.119818	0.777481	0.886951	0.595075	0.0695517	0.198995	0.24651	0.556178	0.76597	0.845305	0.00206965	0.0194181	0.0368465	0.930975	0.9592	0.776564	0.008244	0.0430719	-0.170822	0.685885	0.820885	0.808747	0.0046142
6395	glutamine conjugate of C6H10O2 (1)*	Partially Characterized Molecules	Partially Characterized Molecules	63657					0.829078	0.0109379	0.0465514	0.910401	0.000252767	0.00249304	0.746612	0.0333346	0.107847	0.907638	0.000284439	0.00329857	0.839702	0.00909906	0.0784258	0.888372	0.000592481	0.0121717	0.756726	0.0297461	0.13339	0.877157	0.000856809	0.0147233	0.739586	0.0359765	0.17288	0.87202	0.00100286	0.0131648	0.519357	0.187145	0.450792	0.876123	0.000884854	0.0120374	0.820314	0.0126195	0.0540509	0.96078	9.87284e-06
6397	glutamine conjugate of C7H12O2*	Partially Characterized Molecules	Partially Characterized Molecules	63658					0.916993	0.00134231	0.0135176	0.820553	0.00363082	0.0131366	0.825239	0.0116558	0.0570814	0.605697	0.0634733	0.114955	0.851044	0.00736704	0.0718339	0.723699	0.0179788	0.0942244	0.62845	0.0951526	0.26296	0.56085	0.0916736	0.234037	0.658566	0.0757667	0.260812	0.639408	0.0465221	0.122715	0.543047	0.164258	0.430573	0.4085	0.241185	0.369989	0.797906	0.0176336	0.0663361	0.89215	0.000518698
6396	glutamine conjugate of C6H10O2 (2)*	Partially Characterized Molecules	Partially Characterized Molecules	63660					0.910962	0.00164891	0.0153113	0.827281	0.00314314	0.0118485	0.770615	0.0252212	0.0879667	0.782572	0.00745057	0.0241305	0.950036	0.000300258	0.00932106	0.688595	0.0276737	0.11898	0.831835	0.01044	0.0715739	0.757221	0.0112036	0.0667589	0.731039	0.0393573	0.17949	0.593181	0.0706737	0.159957	0.477368	0.231618	0.516073	0.432875	0.211461	0.343386	0.940936	0.000492568	0.00921621	0.89636	0.00044466
1682	decadienedioic acid (C10:2-DC)	Lipid	Fatty Acid, Dicarboxylate	63685	17789717				0.678557	0.0643023	0.14831	0.875773	0.000894525	0.00512446	0.691172	0.0576336	0.150394	0.795885	0.00588764	0.0204362	0.477608	0.231349	0.465305	0.77395	0.00860721	0.0561816	0.441512	0.273455	0.492358	0.726141	0.0174082	0.0877716	0.435378	0.28096	0.527406	0.772145	0.00886447	0.041683	0.382771	0.349324	0.624186	0.652223	0.0409687	0.116925	0.782792	0.0216272	0.0765022	0.801361	0.00531836
4346	ascorbic acid 3-sulfate*	Cofactors and Vitamins	Ascorbate and Aldarate Metabolism	63687	11425365				0.743358	0.0345426	0.0957285	0.428199	0.216991	0.310431	0.788352	0.0200987	0.0725785	0.302108	0.396224	0.494592	0.76123	0.0282281	0.128375	0.373206	0.288133	0.496115	0.787798	0.0202479	0.104614	0.466559	0.174051	0.34762	0.758247	0.0292279	0.150645	0.339602	0.337031	0.464212	0.746779	0.0332731	0.189798	0.410833	0.238245	0.367039	0.688307	0.0591103	0.149946	0.455644	0.185707
3480	deoxycholic acid 12-sulfate*	Lipid	Secondary Bile Acid Metabolism	63688					0.807727	0.0153062	0.0551856	0.412755	0.235836	0.328437	0.753015	0.0310336	0.10132	0.551937	0.0980909	0.163258	0.878236	0.00411118	0.051065	0.671782	0.0333817	0.1339	0.965593	9.92216e-05	0.00416147	0.681611	0.0299563	0.115307	0.727292	0.0408984	0.182244	0.331547	0.349344	0.476799	0.670343	0.0688786	0.264035	0.40621	0.244092	0.37286	0.954693	0.000224678	0.00692824	0.899682	0.000391955
6431	GlcNAc sulfate conjugate of C21H34O2 steroid	Partially Characterized Molecules	Partially Characterized Molecules	63699					0.627716	0.0956576	0.201162	0.467028	0.17356	0.26034	0.793126	0.0188418	0.07128	0.300946	0.398134	0.495917	0.667135	0.0707167	0.218579	0.387799	0.268166	0.473079	0.547278	0.160339	0.364083	0.392228	0.262261	0.444918	0.732271	0.0388586	0.178351	0.585884	0.0751071	0.165833	0.768043	0.0260245	0.163557	0.413115	0.235387	0.364369	0.720978	0.0435765	0.12198	0.524147	0.119899
3515	glycoursodeoxycholic acid sulfate (1)	Lipid	Secondary Bile Acid Metabolism	63731					0.92389	0.00104027	0.0119967	0.935501	7.00127e-05	0.00103061	0.918589	0.0012679	0.0151091	0.924341	0.000130749	0.00191855	0.87107	0.00485326	0.0547471	0.912807	0.000227364	0.00652991	0.911294	0.00163099	0.0286177	0.946374	3.39031e-05	0.00180226	0.849858	0.00753735	0.0793638	0.918568	0.000174209	0.00483766	0.73039	0.0396218	0.196183	0.893443	0.000495069	0.00870597	0.692667	0.0568722	0.145454	0.886072	0.000640987
449	2-hydroxy-4-(methylthio)butanoic acid	Amino Acid	Methionine, Cysteine, SAM and Taurine Metabolism	63739	11427	583-91-5		HMDB0037115	-0.0103646	0.980568	0.988866	0.632075	0.0499154	0.0921515	-0.0254673	0.952269	0.98392	0.667149	0.0350846	0.073976	0.148711	0.725251	0.851693	0.349613	0.322044	0.533831	0.421265	0.298603	0.521823	0.367126	0.296681	0.483799	0.131076	0.757033	0.884235	0.60745	0.062505	0.147209	0.20349	0.628858	0.802103	0.635371	0.0483708	0.13111	0.428689	0.289257	0.468618	0.29821	0.402648
5215	vanillic acid glycine	Xenobiotics	Food Component/Plant	63853	3083688			HMDB0060026	0.858789	0.00631508	0.0346182	0.89916	0.000399906	0.0031297	0.722756	0.0428119	0.12649	0.735528	0.0153314	0.039374	0.772632	0.0246021	0.121144	0.574178	0.0825892	0.237196	0.757585	0.0294528	0.13291	0.286752	0.421814	0.592842	0.522312	0.184202	0.42137	0.733638	0.0157349	0.0593484	0.518642	0.18786	0.450991	0.793339	0.00616655	0.0355687	0.46822	0.241958	0.416265	0.799069	0.00555165
	X - 25957			63908					0.455757	0.256416	0.418579	0.140055	0.699569	0.765486	0.16729	0.692134	0.816669	0.151903	0.675274	0.74581	-0.759754	0.0287203	0.129551	0.295647	0.406898	0.612479	0.276379	0.507574	0.716119	0.384557	0.272535	0.458533	0.383366	0.348513	0.589981	0.488944	0.151542	0.265567	0.42392	0.295244	0.572035	0.513704	0.128812	0.244982	-0.302621	0.466277	0.639769	0.378885	0.280271
4349	2-O-methylascorbic acid	Cofactors and Vitamins	Ascorbate and Aldarate Metabolism	63990	54726398	17860-87-6		HMDB0240294	0.33017	0.424451	0.593899	0.870758	0.00104135	0.00543313	0.436316	0.279806	0.449575	0.854372	0.00164425	0.00897565	0.611898	0.106906	0.292455	0.75498	0.0115887	0.0703646	0.501769	0.20517	0.422792	0.85244	0.00172905	0.0209811	-0.173813	0.680604	0.843002	0.924162	0.000131964	0.00396991	-0.208991	0.619402	0.797487	0.892466	0.000512845	0.00880385	-0.0666483	0.875404	0.931471	0.858702	0.00146527
4885	enterolactone sulfate	Xenobiotics	Food Component/Plant	64041				HMDB0240506,HMDB0240505	0.850175	0.00749157	0.037958	0.746516	0.0131276	0.0323694	0.894845	0.00268245	0.0236784	0.709727	0.0214954	0.0508395	0.84961	0.00757327	0.0720975	0.105299	0.772195	0.866744	0.849186	0.00763489	0.0637462	0.152231	0.674605	0.804246	0.786562	0.0205831	0.132142	0.385579	0.271153	0.401997	0.808611	0.0151068	0.131886	0.365373	0.29917	0.434015	0.949194	0.00031549	0.00773495	0.684274	0.0290713
4581	2-methoxyhydroquinone sulfate (1)	Xenobiotics	Benzoate Metabolism	64049					0.785574	0.0208536	0.0677743	0.737913	0.0148327	0.0350593	0.516007	0.190511	0.345724	0.706245	0.0224404	0.0525559	0.548501	0.159216	0.376424	0.506087	0.135564	0.31475	0.566373	0.143296	0.338312	0.508794	0.13314	0.297708	0.516925	0.189585	0.425616	0.869814	0.00107084	0.013564	0.345845	0.401393	0.663725	0.874561	0.00092851	0.012069	0.862777	0.00581321	0.0336032	0.907748	0.000283121
4582	2-methoxyhydroquinone sulfate (2)	Xenobiotics	Benzoate Metabolism	64050					0.84877	0.00769574	0.037958	0.591452	0.0717081	0.12562	0.407298	0.316572	0.485734	0.649224	0.0422265	0.0857651	0.279658	0.502339	0.726053	0.486989	0.153434	0.334442	0.298697	0.472364	0.689532	0.563672	0.0896993	0.233427	0.281907	0.498761	0.720167	0.751078	0.0122815	0.0496578	0.336141	0.415603	0.668393	0.83411	0.00269821	0.0213286	0.78536	0.0209125	0.0754981	0.774994	0.00846082
5221	ethyl beta-glucopyranoside	Xenobiotics	Food Component/Plant	64131	121667			HMDB0029968	0.674606	0.0664807	0.150267	0.77553	0.00838634	0.0230464	0.69517	0.0556105	0.147022	0.806181	0.0048508	0.0174386	0.84354	0.0084868	0.0767034	0.539906	0.107194	0.26911	0.8286	0.0110257	0.0741295	0.507558	0.134243	0.297814	0.385208	0.346003	0.588452	0.858555	0.00147108	0.0163403	0.453963	0.258531	0.538135	0.887961	0.00060095	0.00984738	0.670189	0.0689664	0.169672	0.699358	0.024393
460	S-carboxyethylcysteine	Amino Acid	Methionine, Cysteine, SAM and Taurine Metabolism	64177		4033-46-9			0.323566	0.434329	0.600668	0.200696	0.578238	0.664005	0.182899	0.664636	0.796004	0.10018	0.783042	0.83482	0.41662	0.304523	0.544936	0.0408859	0.910711	0.950425	0.550713	0.157196	0.360389	0.0613297	0.866345	0.91858	-0.0301979	0.943413	0.975403	0.21962	0.54209	0.641621	-0.101767	0.810499	0.903658	0.0971307	0.78952	0.85472	0.30499	0.462616	0.639769	0.55784	0.0938101
5932	De(carboxymethoxy) cetirizine acetic acid	Xenobiotics	Drug - Respiratory	64199		942193-17-1			5.07829e-08	1	1	0.987881	9.30079e-08	1.11609e-05	3.0491e-08	1	1	0.944017	4.01532e-05	0.000902193	2.68828e-08	1	1	0.944017	4.01532e-05	0.00221769	0	1	1	0.944017	4.01532e-05	0.00193003	1	0	0	0.993777	6.51164e-09	7.83567e-07	1	0	0	0.957679	1.33343e-05	0.000874005	1	0	0	0.957679	1.33343e-05
	X - 26054			64267					0.728946	0.0402135	0.106232	0.785074	0.0071367	0.0208879	0.758861	0.0290204	0.0963035	0.782585	0.0074489	0.0241305	0.405867	0.318441	0.555909	0.644736	0.0441557	0.156176	0.264089	0.527374	0.73057	0.877125	0.000857665	0.0147233	0.723713	0.0424037	0.186264	0.854893	0.00162193	0.016729	0.84492	0.00827331	0.0918739	0.688258	0.027781	0.0927318	0.631451	0.0931057	0.214929	0.560549	0.0918861
	X - 26062			64337					0.911764	0.00160578	0.0151649	0.848618	0.00190601	0.00831711	0.930357	0.000800942	0.0110129	0.749846	0.0125061	0.0340601	0.899509	0.00234962	0.0372807	0.323687	0.361573	0.574358	0.903567	0.00208288	0.0315977	0.185045	0.608791	0.751607	0.842879	0.00859027	0.0871864	0.576301	0.0811981	0.174479	0.859119	0.00627256	0.0798631	0.624522	0.0535789	0.140474	0.864552	0.00559834	0.0333283	0.835545	0.00261087
1814	cis-3,4-methyleneheptanoylglycine	Lipid	Fatty Acid Metabolism (Acyl Glycine)	64386					0.835352	0.00982608	0.0441237	0.790607	0.00647606	0.0195915	0.71637	0.0455965	0.133984	0.723682	0.0179828	0.0442194	0.627988	0.0954701	0.269429	0.497756	0.143193	0.323572	0.772652	0.024596	0.116913	0.680207	0.0304301	0.115693	0.483765	0.224524	0.475618	0.748798	0.0126994	0.0509386	0.415999	0.305319	0.580889	0.695602	0.0255059	0.086744	0.294593	0.478764	0.64962	0.586448	0.0747583
1856	cis-3,4-methyleneheptanoylcarnitine	Lipid	Fatty Acid Metabolism (Acyl Carnitine, Medium Chain)	64389					0.322642	0.435718	0.601077	0.800431	0.00541213	0.0171662	0.314027	0.448764	0.620631	0.850175	0.00183239	0.0094929	0.247446	0.554629	0.755735	0.658286	0.0385044	0.147144	0.274725	0.510222	0.716119	0.631116	0.050371	0.164333	-0.415948	0.305383	0.545273	0.853003	0.00170401	0.0173281	-0.342053	0.40692	0.663922	0.905747	0.000307726	0.00672334	-0.23798	0.570348	0.721561	0.730865	0.0163401
1924	3-hydroxyoctanoylcarnitine (1)	Lipid	Fatty Acid Metabolism (Acyl Carnitine, Hydroxy)	64393					0.465727	0.244816	0.402399	0.319506	0.368166	0.468149	0.416624	0.304517	0.473708	0.313387	0.377919	0.477109	0.263039	0.52908	0.739262	0.363569	0.301743	0.51097	0.0969719	0.819314	0.909152	0.142318	0.694908	0.81204	0.480113	0.22856	0.47711	0.22979	0.523046	0.624197	0.539802	0.167298	0.431979	0.24684	0.491753	0.615545	0.442692	0.272023	0.451888	0.572974	0.083385
1925	3-hydroxyoctanoylcarnitine (2)	Lipid	Fatty Acid Metabolism (Acyl Carnitine, Hydroxy)	64394					0.247569	0.554427	0.706623	-0.00511716	0.988807	0.997116	0.219075	0.602189	0.743635	-0.443018	0.199748	0.290862	0.0119727	0.977553	0.997332	0.175862	0.62698	0.781548	0.0546735	0.897691	0.952461	-0.310855	0.381992	0.551936	-0.131666	0.755965	0.884235	0.0897901	0.80516	0.876811	0.042457	0.920489	0.953937	-0.195934	0.587474	0.702435	0.230671	0.582589	0.730547	0.259068	0.469817
3309	tetrahydrocortisol glucuronide	Lipid	Corticosteroids	64411					0.641755	0.086272	0.186358	0.685639	0.0286246	0.0588883	0.675035	0.0662417	0.162638	0.554254	0.0963956	0.161558	0.680947	0.0630053	0.20173	0.527961	0.116743	0.28318	0.647527	0.0825752	0.240311	0.604691	0.0640336	0.188919	0.715144	0.0461433	0.197549	0.73739	0.0149411	0.0579972	0.570044	0.14014	0.399743	0.625374	0.053157	0.139877	0.535902	0.170991	0.331134	0.699708	0.0242912
6446	bilirubin degradation product, C16H18N2O5 (3)	Partially Characterized Molecules	Partially Characterized Molecules	64414					-0.0309354	0.942033	0.964977	-0.367092	0.296729	0.392729	0.243895	0.560508	0.709315	-0.407817	0.242051	0.333399	0.206423	0.623811	0.803973	-0.727625	0.0170676	0.0914517	0.180946	0.668059	0.817026	-0.538246	0.10849	0.262489	0.144925	0.732047	0.875034	-0.252363	0.481791	0.590237	0.183984	0.662736	0.826102	-0.227438	0.527426	0.654516	0.0708477	0.867604	0.929123	-0.667514	0.0349482
3356	11beta-hydroxyetiocholanolone glucuronide*	Lipid	Androgenic Steroids	64418		17181-15-6			0.8616	0.00595855	0.0335462	0.916094	0.000195765	0.00216847	0.947105	0.000355454	0.00700758	0.843379	0.00216934	0.0102615	0.701145	0.0526669	0.183372	0.876324	0.000879364	0.0140001	0.639491	0.0877474	0.250456	0.88982	0.000563343	0.0131023	0.860064	0.00615174	0.0710427	0.932453	8.38999e-05	0.00288456	0.878531	0.00408234	0.0728224	0.832073	0.00282585	0.0214467	0.845249	0.00822281	0.0412696	0.922553	0.000143235
	X - 26119			64440					0.408051	0.315591	0.484222	0.380216	0.278445	0.374949	0.422848	0.296597	0.470215	0.403842	0.247119	0.338435	0.325991	0.43069	0.662743	0.144306	0.690823	0.813411	0.577035	0.134237	0.323349	0.256095	0.475111	0.639584	0.383338	0.34855	0.589981	0.564599	0.0890564	0.185299	0.269947	0.517901	0.738526	0.566965	0.0874303	0.191022	0.0946326	0.82362	0.909308	0.396664	0.256418
263	oxindolylalanine	Amino Acid	Tryptophan Metabolism	64568	20977764				-0.141656	0.737927	0.841838	0.260149	0.467898	0.561478	-0.127065	0.764306	0.871577	0.482907	0.157429	0.239812	-0.196253	0.641365	0.813982	-0.276811	0.43878	0.637741	-0.323564	0.434332	0.653331	-0.0884484	0.808026	0.88004	-0.1284	0.761884	0.886487	-0.123191	0.734571	0.817196	-0.2899	0.486124	0.715941	-0.154034	0.670933	0.767845	-0.348632	0.397352	0.587621	-0.335978	0.342543
1219	N,N-dimethyl-pro-pro	Peptide	Modified Peptides	64571					-0.477092	0.231927	0.386544	-0.286141	0.422848	0.524915	0.00312516	0.99414	1	0.0245916	0.946238	0.963662	-0.300325	0.469833	0.693292	-0.429085	0.215936	0.411253	-0.0549151	0.897241	0.952461	0.0297505	0.934978	0.964405	-0.597881	0.117474	0.332455	-0.528713	0.116126	0.22064	-0.381509	0.35105	0.624186	-0.279606	0.433978	0.564798	-0.45566	0.25653	0.433276	-0.410986	0.238052
4527	4-vinylcatechol sulfate	Xenobiotics	Benzoate Metabolism	64579					0.903637	0.00207847	0.0180028	0.865804	0.0012029	0.0060378	0.888154	0.00321103	0.0263895	0.877444	0.000849121	0.00649487	0.831328	0.0105304	0.0801018	0.0719866	0.843343	0.913303	0.853682	0.00699705	0.0608402	0.144168	0.691105	0.810779	0.77112	0.0250653	0.141885	0.0960848	0.791744	0.865066	0.771322	0.025003	0.160605	0.16038	0.658055	0.760417	0.947482	0.000348021	0.00798203	0.877181	0.000856154
3322	tetrahydrocortisone glucuronide (5)	Lipid	Corticosteroids	64591					0.692112	0.0571541	0.136871	0.82408	0.00336888	0.0124389	0.46711	0.243229	0.413211	0.708071	0.0219414	0.0517241	0.770169	0.0253594	0.121607	0.812671	0.00426854	0.0348274	0.667729	0.0703746	0.217217	0.786991	0.00690269	0.0473985	0.516998	0.189511	0.425616	0.790842	0.00644908	0.0358172	0.237349	0.571401	0.774338	0.700472	0.0240697	0.0831515	0.581466	0.130569	0.276293	0.836727	0.00254044
93	1-methyl-5-imidazolelactate	Amino Acid	Histidine Metabolism	64596		2022510-60-5			0.902995	0.00211921	0.0180028	0.901174	0.000369835	0.0030607	0.899961	0.0023189	0.0221068	0.899924	0.000388293	0.00382123	0.711563	0.0477626	0.175307	0.809999	0.00450184	0.0363182	0.759864	0.0286832	0.130262	0.760616	0.0106373	0.0644496	0.909141	0.00174971	0.0447426	0.736363	0.0151555	0.0584138	0.902921	0.00212393	0.0488504	0.722305	0.0183104	0.0680505	0.942803	0.000447972	0.00884745	0.899436	0.000395689
									284	291	185	341	390	338	258	259	136	312	370	301	192	198	54	154	212	105	196	201	69	159	219	108	171	170	32	215	280	179	159	158	31	207	269	150	266	264	163	323	369
									4		263	1		397	2		218	1		374	5		122	2		147	2		130	2		148	1		79	2		235	0		68	1		226	1		225	3
[truncated: 139 more columns]
