# Supplementary material for: Urine Metabolomics Exposes Anomalous Recovery after Maximal Exertion in Female ME/CFS Patients
Source: Int J Mol Sci. 2023 Feb 12;24(4):3685. doi: 10.3390/ijms24043685 (PMC9958671; doi:10.3390/ijms24043685)
Supplement: Supplementary file 1 [file ijms-24-03685-s001.zip › supplementary.file.S2.LMM.Results.csv]

Compound	Control.U1_mean	Control.U3_mean	MECFS.U1_mean	MECFS.U3_mean	Delta.Control.mean	Delta.MECFS.mean	U1_MECFSvsControl_Log2FC	U3_MECFSvsControl_Log2FC	Control_U1vsU3_Log2FC	MECFS_U1vsU3_Log2FC	Delta.Log2FC	U1_MECFSvsControl_p	U3_MECFSvsControl_p	Control_U1vsU3_p	MECFS_U1vsU3_p	Interaction_p	U1_MECFSvsControl_q	U3_MECFSvsControl_q	Control_U1vsU3_q	MECFS_U1vsU3_q	Interaction_q	PATHWAY.SORTORDER	BIOCHEMICAL	SUPER.PATHWAY	SUB.PATHWAY	PLATFORM	CHEMICAL.ID	RI	MASS	PUBCHEM	CAS	KEGG	HMDB
62533	0.087082936	0.064677365	-0.209891506	-0.150642891	-0.02240557	0.059248615	Delta.MECFS.+H1mean	-0.35652486	-0.074429694	0.19681964	0.271249334	0.186904059	0.333614646	0.874003724	0.640232573	0.667454174	0.921740531	0.740367887	0.931141684	0.998556659	0.846962335	5199	(2,4 or 2,5)-dimethylphenol sulfate	Xenobiotics	Food Component/Plant	LC/MS Neg	100020519	3474	201.0227
63380	0.108394573	-0.01594888	0.023777739	0.065942911	-0.124343452	0.042165172	-0.316494751	0.236634926	-0.413060008	0.140069669	0.553129677	0.791605219	0.798154986	0.313177534	0.69819011	0.314064744	0.990117292	0.945762648	0.511936731	0.998556659	0.594701189	6253	(2-butoxyethoxy)acetic acid	Xenobiotics	Chemical	LC/MS Pos Early	100021457	3177	177.1121	106312
57814	-0.062517534	0.203582446	0.013637265	-0.022394435	0.26609998	-0.0360317	0.127904181	-0.875755535	0.883965001	-0.119694715	-1.003659716	0.531769447	0.076243956	1.55E-05	0.36986503	9.53E-05	0.976275138	0.512384718	0.003574898	0.998556659	0.024654452	550	(N(1) + N(8))-acetylspermidine	Amino Acid	Polyamine Metabolism	LC/MS Pos Early	100016038	3080	188.1757	123689;496		C00612,C01029	HMDB0001276,HMDB0002189
43264	-0.054309112	-0.186796682	-0.230333164	-0.033865289	-0.13248757	0.196467875	-0.426393466	0.66637287	-0.440114181	0.652652155	1.092766336	0.389761486	0.454077546	0.423061778	0.191720022	0.14763563	0.965195216	0.818758574	0.612552629	0.998556659	0.398996527	1919	(R)-3-hydroxybutyrylcarnitine	Lipid	Fatty Acid Metabolism (Acyl Carnitine, Hydroxy)	LC/MS Pos Early	100003926	2400	248.1493	53481617			HMDB0013127
52984	-0.027981145	-0.000821918	-0.109667361	-0.081824799	0.027159227	0.027842562	-0.570519542	-0.568249554	0.090221	0.092490988	0.002269988	0.651954072	0.654658567	0.712007023	0.672418278	0.994464173	0.985359199	0.892397301	0.829118168	0.998556659	0.998903938	1920	(S)-3-hydroxybutyrylcarnitine	Lipid	Fatty Acid Metabolism (Acyl Carnitine, Hydroxy)	LC/MS Pos Early	100009271	2340	248.1493	71464477			HMDB0013127
63339	-0.018997133	0.089266962	0.048553575	0.007548808	0.108264094	-0.041004767	0.099681523	-0.396178901	0.359645537	-0.136214887	-0.495860424	0.42475375	0.336283426	0.018637333	0.283949425	0.01607713	0.965195216	0.741972336	0.089989468	0.998556659	0.123682948	5207	(S)-a-amino-omega-caprolactam	Xenobiotics	Food Component/Plant	LC/MS Pos Early	100021329	2378	129.1022	440599	21568-87-6	C02837
48761	-0.083313546	-0.209638839	0.150676928	0.187492513	-0.126325292	0.036815585	0.172032975	0.71397524	-0.419643538	0.122298728	0.541942265	0.505112994	0.263570342	0.486874931	0.819548843	0.503083002	0.965195216	0.694313374	0.667755729	0.998556659	0.758899064	6223	1,2,3-benzenetriol sulfate (1)	Xenobiotics	Chemical	LC/MS Neg	100006373	1453	204.9812
48762	-0.061426773	-0.046617139	-0.078611658	0.067032919	0.014809634	0.145644577	-0.268392309	0.166231966	0.049196538	0.483820813	0.434624275	0.959347218	0.736441915	0.933221547	0.363225773	0.582900736	0.993794155	0.922751324	0.962410782	0.998556659	0.795407481	6215	1,2,3-benzenetriol sulfate (2)	Xenobiotics	Chemical	LC/MS Neg	100006374	1709	204.9812	54110629;92013662			HMDB0060018,HMDB0060016
34404	0.343051778	0.186723386	-0.490290129	-0.341542142	-0.156328392	0.148747987	-2.358313703	-1.344871907	-0.519311679	0.494130117	1.013441796	0.002041784	0.037939538	0.408052278	0.379468302	0.2343414	0.571791706	0.418618383	0.601395056	0.998556659	0.516745774	4596	1,3,7-trimethylurate	Xenobiotics	Xanthine Metabolism	LC/MS Neg	100001397	1985	209.068	79437	5415-44-1	C16361	HMDB0002123
32391	0.104045002	0.094257495	-0.536077034	-0.547155285	-0.009787507	-0.011078251	-0.99177547	-0.996063229	-0.032513394	-0.036801154	-0.004287759	0.036407195	0.036072629	0.953653	0.941370705	0.995441533	0.801599173	0.415732539	0.971518327	0.998556659	0.998903938	4593	1,3-dimethylurate	Xenobiotics	Xanthine Metabolism	LC/MS Neg	100001106	1671.4	195.0524	70346	944-73-0		HMDB0001857
20675	-0.148977057	-0.040606912	-0.018509716	0.288867397	0.108370145	0.307377114	-0.128069754	0.533017088	0.359997828	1.02108467	0.661086842	0.538409095	0.127887694	0.533683068	0.060764615	0.396790475	0.976738978	0.573215296	0.703048243	0.998556659	0.667487185	1220	1,5-anhydroglucitol (1,5-AG)	Carbohydrate	Glycolysis, Gluconeogenesis, and Pyruvate Metabolism	LC/MS Neg	100000580	802	163.0612	64960	154-58-5	C07326	HMDB0002712
21049	-0.20471222	-0.171045755	-0.108217196	0.222034895	0.033666465	0.33025209	-0.489619084	0.495617037	0.111837575	1.097073697	0.985236122	0.730811258	0.171560831	0.825220584	0.025549864	0.15987643	0.990117292	0.611053082	0.9059576	0.998556659	0.418361451	4760	1,6-anhydroglucose	Xenobiotics	Food Component/Plant	LC/MS Polar	100000939	1175.5	207.051	2724705	498-07-7		HMDB0000640
34400	0.164051762	0.261122568	-0.35939484	-0.339336888	0.097070806	0.020057952	-1.166236777	-1.422067939	0.322462237	0.066631076	-0.255831162	0.008520258	0.00307829	0.539113721	0.886528146	0.715407404	0.786128566	0.305623876	0.70697413	0.998556659	0.877457139	4594	1,7-dimethylurate	Xenobiotics	Xanthine Metabolism	LC/MS Neg	100001399	1578.6	195.0524	91611	33868-03-0	C16356	HMDB0011103
64595	-0.229693397	-0.223342663	0.204261929	0.276564278	0.006350735	0.072302349	0.792942678	1.012029199	0.021096684	0.240183205	0.219086521	0.021605161	0.009717874	0.931945859	0.285825513	0.511487746	0.786128566	0.348422639	0.962410782	0.998556659	0.766261826	74	1-carboxyethylhistidine	Amino Acid	Histidine Metabolism	LC/MS Neg	100022036	1071	226.0833	53990435
62558	-0.210470775	-0.178485538	0.135814342	0.204224344	0.031985237	0.068410002	0.821234682	0.942235133	0.106252656	0.227253108	0.121000451	0.015799681	0.008529808	0.724401529	0.403513832	0.764602603	0.786128566	0.348422639	0.837634633	0.998556659	0.903132381	391	1-carboxyethylisoleucine	Amino Acid	Leucine, Isoleucine and Valine Metabolism	LC/MS Neg	100020427	2628	202.1085
62559	-0.176668616	-0.259567424	0.044212329	0.107878378	-0.082898808	0.063666049	0.424466072	0.911343987	-0.275383878	0.211494037	0.486877915	0.250139244	0.063696133	0.397311209	0.466025459	0.268601468	0.962230413	0.473697135	0.58961974	0.998556659	0.554501063	340	1-carboxyethylleucine	Amino Acid	Leucine, Isoleucine and Valine Metabolism	LC/MS Neg	100020425	2663	202.1085
62566	-0.104980285	-0.078258224	0.080117997	0.191078599	0.02672206	0.110960603	1.038391935	1.318226315	0.088768763	0.368603143	0.27983438	0.257319237	0.106794937	0.653774775	0.049809782	0.298785606	0.962230413	0.558436002	0.790834477	0.998556659	0.580749828	146	1-carboxyethylphenylalanine	Amino Acid	Phenylalanine Metabolism	LC/MS Neg	100020419	2844	236.0928	59100900
62564	-0.10656406	-0.02013448	0.137072818	0.2201359	0.08642958	0.083063082	0.693278807	0.682095544	0.287112849	0.275929586	-0.011183263	0.153507435	0.158909307	0.174161603	0.145998203	0.967575218	0.921740531	0.604064098	0.35014371	0.998556659	0.986379684	164	1-carboxyethyltyrosine	Amino Acid	Tyrosine Metabolism	LC/MS Neg	100020421	1846	252.0877
62562	-0.154135682	-0.161086043	0.114601326	0.1510912	-0.006950362	0.036489874	0.515061239	0.65936658	-0.023088602	0.121216738	0.14430534	0.062527643	0.033307728	0.915341773	0.535098799	0.621748212	0.865479354	0.400517773	0.95221608	0.998556659	0.818127066	420	1-carboxyethylvaline	Amino Acid	Leucine, Isoleucine and Valine Metabolism	LC/MS Neg	100020423	2008	188.0928
32350	0.05456935	0.038886266	-0.021878666	-0.004974761	-0.015683084	0.016903905	-0.143547573	-0.035295941	-0.052098076	0.056153556	0.108251632	0.457290933	0.668201646	0.789699182	0.748038275	0.68005107	0.965195216	0.900823247	0.883055093	0.998556659	0.851170211	91	1-methyl-4-imidazoleacetate	Amino Acid	Histidine Metabolism	LC/MS Pos Early	100001208	2064	141.0659	75810	2625-49-2	C05828	HMDB0002820
62946	0.122702987	-0.079824907	-0.270638783	-0.307418932	-0.202527894	-0.036780149	-1.369821703	-0.819219613	-0.6727831	-0.12218101	0.55060209	0.211451196	0.461552026	0.006470807	0.534172091	0.074387879	0.960407811	0.82450625	0.045150268	0.998556659	0.285794169	92	1-methyl-5-imidazoleacetate	Amino Acid	Histidine Metabolism	LC/MS Pos Early	100002910	1989	141.0659	6451814	4200-48-0		HMDB04988
64596	0.193189237	-0.015650607	-0.193803032	-0.201570566	-0.208839843	-0.007767534	-1.613435334	-0.945487578	-0.693750943	-0.025803188	0.667947755	0.185050286	0.514555171	0.010025681	0.904881098	0.052422275	0.921740531	0.82895634	0.059110445	0.998556659	0.228289503	93	1-methyl-5-imidazolelactate	Amino Acid	Histidine Metabolism	LC/MS Neg	100021478	1011	169.0619		2022510-60-5
1527	0.15396858	0.025370217	-0.002354743	0.036448056	-0.128598363	0.038802799	-0.213646209	0.342448413	-0.427194515	0.128900108	0.556094623	0.231489755	0.930942862	0.039530057	0.46055048	0.04499232	0.96103685	0.980770571	0.149597927	0.998556659	0.206857123	4146	1-methyladenine	Nucleotide	Purine Metabolism, Adenine containing	LC/MS Pos Early	54	2133	150.0774	135398646	5142-22-3	C02216	HMDB0011599
48114	0.008441975	0.116271719	0.112012364	0.073821523	0.107829744	-0.038190841	0.180637524	-0.30443236	0.358202656	-0.126867228	-0.485069884	0.429923952	0.744353289	0.077628127	0.466078334	0.07515028	0.965195216	0.92561452	0.222289971	0.998556659	0.285794169	562	1-methylguanidine	Amino Acid	Guanidino and Acetamido Metabolism	LC/MS Pos Early	100000715	2149	74.0713	10111	22661-87-6	C02294	HMDB0001522
32395	-0.080172066	0.06705342	-0.197838901	-0.143222579	0.147225486	0.054616322	-0.598938861	-0.906579844	0.489072479	0.181431495	-0.307640983	0.407575882	0.144730302	0.225857612	0.608513325	0.563043515	0.965195216	0.590172326	0.409167479	0.998556659	0.783489483	4182	1-methylguanine	Nucleotide	Purine Metabolism, Guanine containing	LC/MS Neg	100001133	1643	164.0578	70315	938-85-2		HMDB0003282
43831	0.005392571	0.119568605	-0.027092628	-0.014172405	0.114176034	0.012920223	-0.063226149	-0.39959067	0.379284574	0.042920053	-0.336364521	0.780273328	0.260022801	0.015168627	0.735322183	0.091184907	0.990117292	0.692092425	0.07782627	0.998556659	0.321796278	90	1-methylhistamine	Amino Acid	Histidine Metabolism	LC/MS Pos Early	100001204	3040	126.1026	3614	501-75-7	C05127	HMDB0000898
30460	0.006681287	0.093298648	-0.018028247	-0.010765267	0.08661736	0.00726298	-0.114225231	-0.377834776	0.287736642	0.024127097	-0.263609545	0.761328828	0.211259744	0.022776472	0.816296523	0.104665562	0.990117292	0.646828886	0.102672066	0.998556659	0.340236784	71	1-methylhistidine	Amino Acid	Histidine Metabolism	LC/MS Neg	100001051	1227	168.0779	92105	332-80-9	C01152	HMDB0000001
27665	0.216371176	0.204517163	-0.224710374	-0.180950668	-0.011854013	0.043759706	-1.24891811	-1.064173337	-0.039378178	0.145366595	0.184744773	0.020913244	0.039794189	0.865779678	0.488586392	0.556503448	0.786128566	0.418618383	0.928757196	0.998556659	0.782475462	4314	1-methylnicotinamide	Cofactors and Vitamins	Nicotinate and Nicotinamide Metabolism	LC/MS Pos Early	55	1940	137.0709	457	1005-24-9	C02918	HMDB0000699
34395	0.166061479	0.312987933	-0.244406776	-0.248449851	0.146926454	-0.004043075	-0.571870206	-1.073380124	0.488079114	-0.013430804	-0.501509918	0.085088142	0.02227732	0.317034691	0.975043439	0.440498458	0.865479354	0.377155504	0.516748635	0.998556659	0.708975203	4591	1-methylurate	Xenobiotics	Xanthine Metabolism	LC/MS Pos Early	100001400	1461	183.0513	69726	708-79-2	C16359	HMDB0003099
34389	0.234686292	0.179588777	-0.303792132	-0.292210233	-0.055097515	0.011581899	-1.114161136	-0.892656919	-0.183029983	0.038474235	0.221504217	0.028629449	0.051963756	0.707509666	0.929584125	0.734919991	0.786128566	0.450214738	0.824713288	0.998556659	0.888465028	4597	1-methylxanthine	Xenobiotics	Xanthine Metabolism	LC/MS Neg	100001405	1568.8	165.0418	80220	6136-37-4	C16358	HMDB0010738
61868	-0.028279434	0.080981155	-0.008219674	0.037814162	0.109260589	0.046033836	-0.050389171	-0.2604239	0.362955822	0.152921093	-0.210034729	0.842990788	0.670549713	0.066976695	0.368309855	0.409105091	0.990117292	0.902911345	0.205561453	0.998556659	0.680269848	96	1-ribosyl-imidazoleacetate*	Amino Acid	Histidine Metabolism	LC/MS Pos Early	100001668	2006	259.0925	440569	29605-99-0	C05131	HMDB0002331
63074	-0.219422117	0.137163741	-0.206394115	-0.198371994	0.356585858	0.008022122	0.420377278	-0.737526391	1.18455258	0.026648911	-1.157903669	0.952167747	0.135340828	0.002448841	0.929165664	0.01872747	0.990929593	0.573215296	0.02592626	0.998556659	0.135921388	3301	11-dehydrocorticosterone sulfate	Lipid	Corticosteroids	LC/MS Neg	100020563	4296	423.1483
47135	-0.020840984	0.208440708	-0.125819467	-0.135433072	0.229281692	-0.009613606	0.042014645	-0.751578356	0.761657295	-0.031935706	-0.793593001	0.483098544	0.032807329	2.28E-06	0.741584311	4.32E-05	0.965195216	0.400517773	0.002627489	0.998556659	0.016625499	3335	11-ketoetiocholanolone glucuronide	Lipid	Androgenic Steroids	LC/MS Neg	100005402	4280	479.2287		17181-16-7
63251	-0.051817643	0.13293737	-0.065710973	-0.043618232	0.184755013	0.022092741	-0.378191935	-0.918544306	0.613742868	0.073390497	-0.540352371	0.914622442	0.185350405	0.001605995	0.619271747	0.024293597	0.99089808	0.631365051	0.020823804	0.998556659	0.155748947	3400	11beta-hydroxyandrosterone glucuronide	Lipid	Androgenic Steroids	LC/MS Neg	100020541	4209	481.2443
64418	0.193229086	0.286573903	-0.282620445	-0.30239119	0.093344817	-0.019770745	-0.395906626	-0.77166839	0.310084771	-0.065676993	-0.375761764	0.028378925	0.008935862	0.10635504	0.690681514	0.141746829	0.786128566	0.348422639	0.262813096	0.998556659	0.39467105	3356	11beta-hydroxyetiocholanolone glucuronide*	Lipid	Androgenic Steroids	LC/MS Neg	100020542	4160	481.2443		17181-15-6
38168	-0.114817972	0.026331716	-0.249686727	-0.22331141	0.141149688	0.026375316	-0.221243811	-0.602516021	0.468889115	0.087616905	-0.38127221	0.624681865	0.369775284	0.100672748	0.72065385	0.306713655	0.985354359	0.770253931	0.254215211	0.998556659	0.587952754	3338	16a-hydroxy DHEA 3-sulfate	Lipid	Androgenic Steroids	LC/MS Neg	100002126	4240	383.1534	20848950			HMDB0062544
47403	0.071290146	0.233728428	-0.055190809	-0.083510756	0.162438281	-0.028319946	-0.445293684	-1.0789788	0.539608291	-0.094076825	-0.633685116	0.486888819	0.09404994	0.003623394	0.516354497	0.008836523	0.965195216	0.542668151	0.031204453	0.998556659	0.097962754	3247	17alpha-hydroxypregnanolone glucuronide	Lipid	Pregnenolone Steroids	LC/MS Neg	100005418	5071.9	509.2756
57554	0.004169316	0.098876886	-0.028721751	0.010444757	0.094707569	0.039166508	-0.199966747	-0.384470158	0.314611736	0.130108324	-0.184503411	0.699911671	0.305807585	0.081732561	0.403093708	0.428726234	0.990117292	0.726711221	0.229487532	0.998556659	0.699271162	4262	2'-O-methylcytidine	Nucleotide	Pyrimidine Metabolism, Cytidine containing	LC/MS Pos Early	100010895	2411	258.1085	150971	2140-72-9
57655	-0.147986812	-0.061920102	0.000708518	0.04186837	0.086066711	0.041159852	0.244086625	0.09490927	0.285907424	0.136730069	-0.149177355	0.211201714	0.379122174	0.402459659	0.65180628	0.742361946	0.960407811	0.773495756	0.596198263	0.998556659	0.893311456	4221	2'-O-methyluridine	Nucleotide	Pyrimidine Metabolism, Uracil containing	LC/MS Neg	100010896	1831	257.0779	102212	2140-76-3
57547	0.051742948	0.118060188	-0.007090779	-0.034975944	0.066317241	-0.027885165	-0.080890096	-0.393823715	0.220301106	-0.092632513	-0.312933618	0.65681325	0.254477989	0.434997489	0.711527733	0.409041275	0.985359199	0.68444687	0.619737164	0.998556659	0.680269848	429	2,3-dihydroxy-2-methylbutyrate	Amino Acid	Leucine, Isoleucine and Valine Metabolism	LC/MS Neg	100010869	787	133.0506	301941	14868-24-7		HMDB0029576
63069	0.036475018	-0.063848711	0.061952981	-0.084182548	-0.100323729	-0.146135529	0.631443025	0.47925952	-0.333268215	-0.48545172	-0.152183506	0.90798207	0.926497204	0.490794271	0.267622088	0.813348407	0.99089808	0.980770571	0.669199309	0.998556659	0.92568974	432	2,3-dihydroxy-3-methylvalerate	Amino Acid	Leucine, Isoleucine and Valine Metabolism	LC/MS Neg	100002634	1413	147.0663	8	562-43-6	C04104	HMDB0012140
62805	0.037987713	0.135717318	-0.017095686	-0.005606974	0.097729605	0.011488711	-0.33815665	-0.624642699	0.324650722	0.038164673	-0.286486049	0.419928291	0.045803371	0.089668498	0.815326239	0.252070408	0.965195216	0.430328918	0.242240727	0.998556659	0.535517876	448	2,3-dihydroxy-5-methylthio-4-pentenoate (DMTPA)*	Amino Acid	Methionine, Cysteine, SAM and Taurine Metabolism	LC/MS Neg	100020893	1156	177.0227				HMDB0240388
38276	0.29251093	0.090688277	-0.005706956	-0.121123399	-0.201822653	-0.115416443	-0.465432448	-0.178397229	-0.670440343	-0.383405124	0.287035219	0.089150929	0.220744269	0.175013515	0.377644642	0.656704594	0.865479354	0.6517834	0.351085728	0.998556659	0.842041224	4769	2,3-dihydroxyisovalerate	Xenobiotics	Food Component/Plant	LC/MS Polar	100002417	1050	133.0506	677	1756-18-9	C04039	HMDB0012141
21132	0.23151473	0.159228838	-0.086948729	0.035592941	-0.072285892	0.122541669	-0.415054653	0.232148498	-0.240128537	0.407074615	0.647203151	0.432426684	0.758635151	0.671630139	0.425119962	0.398491787	0.965195216	0.933316301	0.802340767	0.998556659	0.669373395	4770	2,3-dihydroxypyridine	Xenobiotics	Food Component/Plant	LC/MS Pos Early	100000861	1420	112.0393	28115	16867-04-2
20703	-0.002981968	0.136813486	-0.126380139	-0.098493184	0.139795454	0.027886955	-0.066579514	-0.438331501	0.464390448	0.092638461	-0.371751987	0.422496988	0.136269751	0.016727503	0.559664023	0.130529723	0.965195216	0.573215296	0.084664642	0.998556659	0.381983863	414	2,3-dimethylsuccinate	Amino Acid	Leucine, Isoleucine and Valine Metabolism	LC/MS Polar	100000849	2800	145.0506	11848	13545-04-5
35892	-0.299493972	-0.244416823	0.028054826	0.026234127	0.055077148	-0.001820699	0.389542396	0.200531838	0.182962326	-0.006048232	-0.189010558	0.283031572	0.372296839	0.636452653	0.98601225	0.715500145	0.962230413	0.770577023	0.778861465	0.998556659	0.877457139	4485	2,4,6-trihydroxybenzoate	Xenobiotics	Benzoate Metabolism	LC/MS Neg	100001718	1574	169.0142	66520	83-30-7		HMDB0029649
47113	-0.185565007	-0.035615372	-0.144238603	-0.233464247	0.149949635	-0.089225644	0.083418885	-0.711104196	0.498121906	-0.296401175	-0.794523081	0.865816977	0.423120606	0.125288494	0.297819647	0.072446698	0.99089808	0.797845065	0.288013788	0.998556659	0.281493233	4572	2,4-dihydroxyhydrocinnamate	Xenobiotics	Benzoate Metabolism	LC/MS Neg	100005258	1759	181.0506	96384	5631-68-5		HMDB0126386
63042	-0.010348233	0.153870433	-0.08367207	-0.0467787	0.164218666	0.036893369	-0.082178884	-0.505144364	0.5455226	0.12255712	-0.42296548	0.638296	0.207698155	0.034612929	0.56997925	0.200721837	0.985354359	0.646828886	0.134037986	0.998556659	0.478580579	5958	2,6-dihydroxybenzoic acid	Xenobiotics	Drug - Topical Agents	LC/MS Neg	100020837	2575	153.0193	9338	303-07-1		HMDB0013676
48691	-0.059621564	-0.171535038	-0.004684084	0.144714162	-0.111913474	0.149398246	0.203161159	1.071219905	-0.371768514	0.496290231	0.868058745	0.880143114	0.389658889	0.639451278	0.486295146	0.418172187	0.99089808	0.782155859	0.780874894	0.998556659	0.689386719	4774	2,8-quinolinediol sulfate	Xenobiotics	Food Component/Plant	LC/MS Neg	100004321	2612	239.9972
48580	0.150312986	0.26889694	-0.317525763	-0.104621009	0.118583954	0.212904753	-1.944660073	-1.631333161	0.39392737	0.707254282	0.313326912	0.119490999	0.207870173	0.360424017	0.077017301	0.584436983	0.908356885	0.646828886	0.558294384	0.998556659	0.79584696	5246	2-acetamidophenol sulfate	Xenobiotics	Food Component/Plant	LC/MS Neg	100006190	2251	230.0129	181671	40712-60-5
6146	-0.041805421	-0.028287231	0.003578844	0.045150769	0.01351819	0.041571925	0.026106767	0.119299259	0.044906454	0.138098947	0.093192493	0.665407774	0.486032046	0.782008541	0.347677573	0.66917733	0.990117292	0.827816091	0.877180297	0.998556659	0.847673588	123	2-aminoadipate	Amino Acid	Lysine Metabolism	LC/MS Polar	381	3500	160.0615	92136	542-32-5;1118-90-7	C00956	HMDB0000510
43761	-0.098446958	0.089247798	-0.051643132	-0.169310561	0.187694755	-0.117667429	0.120764402	-0.893626817	0.623508481	-0.390882738	-1.014391219	0.748213934	0.084652322	0.157267942	0.313769281	0.090839425	0.990117292	0.528047459	0.330577787	0.998556659	0.321560419	1750	2-aminoheptanoate	Lipid	Fatty Acid, Amino	LC/MS Pos Early	100004542	3160	146.1176	227939	1115-90-8		HMDB0094649
43266	0.222225196	0.333096779	-0.171258334	-0.030120607	0.110871583	0.141137727	-1.966540539	-1.865998584	0.368307427	0.468849382	0.100541955	0.108005868	0.135854674	0.374519214	0.211954983	0.854876262	0.899188046	0.573215296	0.570178328	0.998556659	0.944045173	5247	2-aminophenol sulfate	Xenobiotics	Food Component/Plant	LC/MS Neg	100004322	1677	188.0023	181670			HMDB0061116
61785	0.005297857	0.073402098	-0.091306617	-0.130140735	0.068104241	-0.038834119	-0.432257852	-0.787499394	0.226237392	-0.12900415	-0.355241542	0.624012961	0.307967127	0.367915475	0.562967648	0.294244407	0.985354359	0.728266525	0.56348011	0.998556659	0.57846345	1828	2-butenoylglycine	Lipid	Fatty Acid Metabolism (Acyl Glycine)	LC/MS Neg	100016110	1380	142.051	6303498	71428-89-2
42562	0.109149168	-0.04994706	0.038823019	0.041121027	-0.159096228	0.002298007	-0.377845039	0.158295005	-0.52850623	0.007633815	0.536140044	0.571327213	0.464492908	0.13970003	0.980286925	0.257130979	0.985354359	0.825710544	0.306410466	0.998556659	0.536580741	5210	2-dimethylaminoethanol	Xenobiotics	Food Component/Plant	LC/MS Pos Early	100001630	1983	90.0913	7902	108-01-0	C04308	HMDB0032231
61771	0.123132827	0.083173957	0.014588367	0.146106409	-0.039958869	0.131518042	-0.354165152	0.215468819	-0.132740491	0.43689348	0.569633971	0.773604995	0.867438725	0.841536106	0.465453545	0.524936012	0.990117292	0.963799522	0.913577297	0.998556659	0.769728281	4965	2-furoylcarnitine	Xenobiotics	Food Component/Plant	LC/MS Pos Early	100016070	2672	256.118
33173	-0.005205309	0.085232085	-0.285764719	0.040833702	0.090437395	0.326598421	-0.057588336	0.726921612	0.300426522	1.08493647	0.784509948	0.461677305	0.906680529	0.730499134	0.176129511	0.504810317	0.965195216	0.980770571	0.841313373	0.998556659	0.759519043	5376	2-hydroxyacetaminophen sulfate*	Xenobiotics	Drug - Analgesics, Anesthetics	LC/MS Neg	100001791	1674	246.0078	86290013			HMDB0062547
31934	0.011099086	-0.181571531	-0.315223081	-0.423503141	-0.192670617	-0.10828006	-0.814056386	-0.533717024	-0.640037936	-0.359698574	0.280339363	0.335259463	0.472953767	0.45332029	0.635678471	0.805063775	0.965195216	0.827816091	0.637188325	0.998556659	0.925342228	1667	2-hydroxyadipate	Lipid	Fatty Acid, Dicarboxylate	LC/MS Polar	100001153	3000	161.0455	193530	18294-85-4	C02360	HMDB0000321
52281	-0.106612391	0.086180825	-0.028940464	-0.03193376	0.192793216	-0.002993296	0.148831498	-0.501557218	0.640445202	-0.009943515	-0.650388717	0.530423017	0.344020633	0.000573142	0.941686023	0.005124934	0.976275138	0.748303606	0.014534384	0.998556659	0.075968927	582	2-hydroxybutyrate/2-hydroxyisobutyrate	Amino Acid	Glutathione Metabolism	LC/MS Polar	100008928	1258	103.0401	4277439;440864		C21297,C05984	HMDB0000729,HMDB00008
37253	-0.010345553	0.002765354	-0.008185447	0.042049931	0.013110907	0.050235378	-0.065100246	0.058224577	0.043553491	0.166878315	0.123324824	0.984012053	0.716108548	0.743376965	0.172808984	0.492136783	0.995223408	0.918532156	0.851893762	0.998556659	0.748255399	1663	2-hydroxyglutarate	Lipid	Fatty Acid, Dicarboxylate	LC/MS Pos Early	100002070	958	131.0339	43	40951-21-1	C02630	HMDB0059655
18281	0.17835131	0.325270045	0.168919935	0.265714709	0.146918735	0.096794774	0.046406006	-0.12010219	0.488053473	0.321545278	-0.166508195	0.980089356	0.874821478	0.445912714	0.572854082	0.84497589	0.995223408	0.966070799	0.630423623	0.998556659	0.938500651	4463	2-hydroxyhippurate (salicylurate)	Xenobiotics	Benzoate Metabolism	LC/MS Neg	1869	2184	194.0459	10253	487-54-7	C07588	HMDB0000840
22036	0.113958035	0.04592675	-0.173544509	-0.234758164	-0.068031285	-0.061213655	-0.636551468	-0.613903791	-0.225995036	-0.203347359	0.022647677	0.020900044	0.023813332	0.516496071	0.514019917	0.961090246	0.786128566	0.381674789	0.688263817	0.998556659	0.982878729	1960	2-hydroxyoctanoate	Lipid	Fatty Acid, Monohydroxy	LC/MS Neg	100000743	3736.8	159.1027	5312860;6995013;94180	617-73-2		HMDB0002264
1432	-0.026259494	0.005615394	0.099016866	0.047051043	0.031874888	-0.051965823	0.462643848	0.184131035	0.105886087	-0.172626727	-0.278512814	0.14214882	0.619597233	0.598079623	0.341496558	0.307330444	0.921740531	0.875444888	0.75146901	0.998556659	0.588158096	156	2-hydroxyphenylacetate	Amino Acid	Phenylalanine Metabolism	LC/MS Polar	235	858.6	151.0401	11970	614-75-5	C05852	HMDB0000669
63357	0.024830359	0.213716544	-0.062949457	-0.086021821	0.188886185	-0.023072363	0.150973378	-0.553137678	0.627466324	-0.076644732	-0.704111056	0.620615236	0.10213492	0.077130431	0.799695809	0.133645347	0.985354359	0.558436002	0.222289971	0.998556659	0.386229761	1709	2-hydroxysebacate	Lipid	Fatty Acid, Dicarboxylate	LC/MS Polar	100020378	2358	217.1081	128458	103963-71-9		HMDB0000424
15667	0.098534384	-0.058329863	0.155826589	0.065424985	-0.156864247	-0.090401604	0.487548127	0.708332249	-0.52109175	-0.300307628	0.220784121	0.85465541	0.692689867	0.564290177	0.709446166	0.854852107	0.99089808	0.911475607	0.724350239	0.998556659	0.944045173	4777	2-isopropylmalate	Xenobiotics	Food Component/Plant	LC/MS Polar	100000409	2605	175.0612	77	3237-44-3	C02504	HMDB0000402
48141	0.027806859	0.127958994	-0.047589818	-0.083788737	0.100152136	-0.03619892	-0.387174973	-0.840123374	0.332698193	-0.120250208	-0.452948401	0.451882727	0.044109005	0.094807035	0.483379213	0.090436279	0.965195216	0.430328918	0.246969115	0.998556659	0.321118358	5126	2-keto-3-deoxy-gluconate	Xenobiotics	Food Component/Plant	LC/MS Polar	100005946	1900	177.0405	161227	17510-99-5	C00204	HMDB0001353
63247	0.162332585	0.068833811	0.025196565	0.085827833	-0.093498773	0.060631268	-0.818266748	-0.306257834	-0.310596202	0.201412712	0.512008914	0.548978203	0.940545096	0.548737528	0.662878077	0.462548202	0.983377463	0.980770571	0.714639953	0.998556659	0.725248727	4540	2-methoxyhydroquinone glucuronide (2)	Xenobiotics	Benzoate Metabolism	LC/MS Neg	100021464	1331	315.0722
64049	0.155487074	0.090240043	-0.020439242	0.040523084	-0.065247031	0.060962327	-1.000675929	-0.581417519	-0.216745944	0.202512466	0.41925841	0.322970377	0.777635576	0.585062194	0.568597674	0.433496275	0.965195216	0.939676917	0.74030896	0.998556659	0.702604918	4581	2-methoxyhydroquinone sulfate (1)	Xenobiotics	Benzoate Metabolism	LC/MS Neg	100021839	1505	218.9969
64050	0.032038445	-0.05487055	-0.094924532	-0.028741933	-0.086908995	0.066182599	-0.997977319	-0.48941805	-0.288705433	0.219853835	0.508559268	0.542353864	0.899752116	0.490250632	0.556118593	0.367627141	0.97946222	0.976944575	0.669199309	0.998556659	0.643361435	4582	2-methoxyhydroquinone sulfate (2)	Xenobiotics	Benzoate Metabolism	LC/MS Neg	100021840	1619	218.9969
48445	0.079312271	-0.070847003	0.264550879	0.317969783	-0.150159273	0.053418904	0.169742185	0.84601425	-0.498818309	0.177453757	0.676272066	0.548346835	0.215582042	0.338278598	0.699785161	0.333370933	0.983377463	0.646828886	0.537704548	0.998556659	0.613945283	6217	2-methoxyresorcinol sulfate	Xenobiotics	Chemical	LC/MS Neg	100006184	1863	218.9969		1446269-78-8
45095	-0.1425841	-0.025951366	-0.030237512	0.019584664	0.116632734	0.049822176	0.358936568	0.136996699	0.387445556	0.165505686	-0.22193987	0.32679912	0.687331227	0.023143949	0.247850366	0.299533444	0.965195216	0.908320709	0.103120141	0.998556659	0.580749828	397	2-methylbutyrylcarnitine (C5)	Amino Acid	Leucine, Isoleucine and Valine Metabolism	LC/MS Pos Early	100001509	3050	246.17	6426901	31023-25-3		HMDB0000378
31928	-0.052175481	0.083031173	-0.044479187	-0.044131937	0.135206654	0.00034725	0.327861723	-0.120131522	0.449146783	0.001153538	-0.447993245	0.954864565	0.356224546	0.021413767	0.994248885	0.076225108	0.990929593	0.753759406	0.09728932	0.998575468	0.287463317	399	2-methylbutyrylglycine (C5)	Amino Acid	Leucine, Isoleucine and Valine Metabolism	LC/MS Neg	100001155	1884	158.0823	193872	52320-67-9		HMDB0000339
37483	-0.065705002	0.099838529	-0.018278831	-0.043707255	0.165543532	-0.025428423	0.22979559	-0.404599512	0.549923709	-0.084471394	-0.634395102	0.785579263	0.414451928	0.053268639	0.724748297	0.091681461	0.990117292	0.797845065	0.176137562	0.998556659	0.322562213	1458	2-methylcitrate	Energy	TCA Cycle	LC/MS Pos Early	90	1370	224.0765	12898022	6061-96-7	C02225	HMDB0000379
61780	-0.072937659	0.126035472	-0.058653531	-0.068521305	0.198973132	-0.009867775	-0.043627493	-0.737381967	0.660974437	-0.032780037	-0.693754474	0.934043989	0.268796913	0.012927742	0.878703965	0.043858052	0.99089808	0.694313374	0.068566864	0.998556659	0.204081418	1845	2-methylhexanoylcarnitine	Lipid	Fatty Acid Metabolism (Acyl Carnitine, Medium Chain)	LC/MS Pos Late	100016060	816	274.2013
35482	0.017924765	0.116052045	0.001178175	-0.010987238	0.09812728	-0.012165414	-0.173947246	-0.540331644	0.325971769	-0.040412629	-0.366384399	0.826077919	0.107756416	0.030599439	0.746628714	0.064343375	0.990117292	0.558573934	0.124337159	0.998556659	0.256928217	1775	2-methylmalonylcarnitine (C4-DC)	Lipid	Fatty Acid Metabolism (also BCAA Metabolism)	LC/MS Pos Early	100001596	2440	262.1285	53481628	149181-64-6		HMDB0013133
53229	-0.317326436	0.049381494	0.045220684	0.077768767	0.36670793	0.032548083	0.968963854	-0.141091128	1.218177375	0.108122393	-1.110054982	0.016963893	0.839240131	0.000150291	0.631218341	0.004071697	0.786128566	0.956977227	0.008823701	0.998556659	0.073417782	16	2-methylserine	Amino Acid	Glycine, Serine and Threonine Metabolism	LC/MS Pos Early	100009246	1652	120.0655	94309		C02115
63990	0.015616215	0.053714925	-0.000386675	-0.013880692	0.038098711	-0.013494017	-0.265287201	-0.436674532	0.126561177	-0.044826154	-0.171387332	0.848272365	0.423026312	0.393224712	0.732770791	0.388918156	0.990117292	0.797845065	0.588897572	0.998556659	0.661963941	4349	2-O-methylascorbic acid	Cofactors and Vitamins	Ascorbate and Aldarate Metabolism	LC/MS Neg	100003258	778	189.0405	54726398	17860-87-6		HMDB0240294
61784	0.178591175	0.308511193	-0.200463958	-0.38558096	0.129920017	-0.185117002	-1.027907127	-2.074437453	0.431584956	-0.614945369	-1.046530325	0.018236086	0.000106738	0.279907468	0.093794082	0.060298007	0.786128566	0.041058569	0.475719026	0.998556659	0.252881265	1836	2-octenoylglycine	Lipid	Fatty Acid Metabolism (Acyl Glycine)	LC/MS Neg	100016114	4150	198.1136	131802981			HMDB0094801
40479	0.157589932	0.105249142	0.152196707	0.012590503	-0.05234079	-0.139606203	0.480661065	0.190771638	-0.173872342	-0.463761769	-0.289889427	0.981577675	0.692227988	0.671126836	0.215434969	0.598313119	0.995223408	0.911475607	0.802340767	0.998556659	0.805239045	4778	2-oxindole-3-acetate	Xenobiotics	Food Component/Plant	LC/MS Pos Early	100003109	2378	192.0655	3080590	2971-31-5		HMDB0035514
40452	0.108807921	0.137276992	-0.058614514	0.032094969	0.028469071	0.090709483	-0.405116927	-0.198358753	0.094572207	0.301330381	0.206758175	0.242573244	0.457498161	0.68882978	0.165637943	0.515825796	0.962230413	0.821882855	0.813622892	0.998556659	0.766291922	6089	2-oxo-1-pyrrolidinepropionate	Xenobiotics	Chemical	LC/MS Neg	100003265	1381	156.0666	3146688	77191-38-9
38347	0.039735953	0.102496238	-0.10378556	-0.071263608	0.062760285	0.032521952	-0.654537986	-0.754987553	0.208485154	0.108035587	-0.100449568	0.45432939	0.367102257	0.253856053	0.502697884	0.676458375	0.965195216	0.766068724	0.442522485	0.998556659	0.850946676	125	2-oxoadipate	Amino Acid	Lysine Metabolism	LC/MS Polar	92	2635	159.0299	71	3184-35-8	C00322	HMDB0000225
55072	-0.049063183	0.002975257	0.009288754	0.047570039	0.05203844	0.038281285	0.433344704	0.387644424	0.172867956	0.127167675	-0.045700281	0.628056902	0.710771916	0.282464529	0.373885536	0.829293417	0.985354359	0.917054607	0.479358922	0.998556659	0.928332637	491	2-oxoarginine*	Amino Acid	Urea cycle; Arginine and Proline Metabolism	LC/MS Neg	100002784	963	172.0728	558	10/4/15	C03771	HMDB0004225
63850	-0.017561293	0.117639444	-0.163692404	-0.184952008	0.135200737	-0.021259604	-0.417571764	-0.937321768	0.449127128	-0.070622876	-0.519750005	0.509466973	0.181044979	0.176885932	0.807008955	0.240666594	0.965195216	0.631365051	0.352150906	0.998556659	0.522047461	1839	2-pentenoylglycine	Lipid	Fatty Acid Metabolism (Acyl Glycine)	LC/MS Neg	100021143	1940	156.0666
43400	-0.371067155	-0.061917216	-0.043611454	-0.193907854	0.30914994	-0.150296401	0.996694797	-0.529552909	1.02697387	-0.499273835	-1.526247706	0.114459492	0.515054669	0.060117958	0.287790957	0.039572571	0.908356885	0.82895634	0.193785962	0.998556659	0.194326582	4633	2-piperidinone	Xenobiotics	Food Component/Plant	LC/MS Pos Early	100004295	1675	100.0757	12665	675-20-7		HMDB0011749
63269	-0.23797459	-0.133501503	0.035087682	0.042247822	0.104473087	0.00716014	0.694196802	0.370930188	0.347052083	0.02378547	-0.323266613	0.074522603	0.238596697	0.178105583	0.915392963	0.342672351	0.865479354	0.670715637	0.353150933	0.998556659	0.622285201	4780	2-pyrrolidineacetic acid	Xenobiotics	Food Component/Plant	LC/MS Pos Early	100006441	2248	130.0863	123784	56879-46-0		HMDB0029444
46115	0.027325231	0.168518964	-0.085305928	-0.076329614	0.141193733	0.008976314	-0.598102154	-1.037318914	0.469035429	0.029818669	-0.43921676	0.487823017	0.142320083	0.026618633	0.864402129	0.107695219	0.965195216	0.582402041	0.113350194	0.998556659	0.345223008	3252	21-hydroxypregnenolone disulfate	Lipid	Pregnenolone Steroids	LC/MS Neg	100001999	3935	245.0671	134595	1164-98-3
63109	0.017109593	0.004715855	0.073278554	0.082302008	-0.012393738	0.009023454	0.151188789	0.222335161	-0.041171106	0.029975266	0.071146372	0.598222199	0.468561743	0.692119414	0.746996718	0.610616798	0.985354359	0.827440847	0.815005922	0.998556659	0.812747157	2034	2R,3R-dihydroxybutyrate	Lipid	Fatty Acid, Dihydroxy	LC/MS Polar	100002367	1543	119.035	13120901	759-06-8		HMDB0000498
62950	0.110689546	0.112867077	-0.122438724	-0.136891283	0.002177532	-0.014452559	-0.615729782	-0.670973748	0.007233604	-0.048010363	-0.055243966	0.0529081	0.039733813	0.953839051	0.668426247	0.742187464	0.865479354	0.418618383	0.971518327	0.998556659	0.893311456	2033	2S,3R-dihydroxybutyrate	Lipid	Fatty Acid, Dihydroxy	LC/MS Polar	100002284	1660	119.035	10964471	5057-93-2		HMDB0002453
40424	-0.092500495	-0.016435086	-0.069377487	-0.067954183	0.076065409	0.001423304	-0.199466709	-0.447422414	0.252683819	0.004728114	-0.247955705	0.815549681	0.604392315	0.127169649	0.973564368	0.256475401	0.990117292	0.869661759	0.291178124	0.998556659	0.53618227	1316	3'-sialyllactose	Carbohydrate	Disaccharides and Oligosaccharides	LC/MS Polar	100003408	3720	632.2044	123914	35890-38-1		HMDB0000825
62952	-0.023319491	0.033366361	0.038170029	-0.017275931	0.056685852	-0.05544596	0.100732689	-0.271761127	0.188306323	-0.184187493	-0.372493816	0.43194993	0.516304619	0.176990923	0.142000553	0.053709867	0.965195216	0.82895634	0.352150906	0.998556659	0.232490702	2037	3,4-dihydroxybutyrate	Lipid	Fatty Acid, Dihydroxy	LC/MS Polar	100001730	2204	119.035	150929	51267-44-8		HMDB0000337
18296	0.000239126	0.109286356	0.012688831	0.181504919	0.10904723	0.168816088	-0.134031325	0.064516524	0.362247057	0.560794906	0.198547849	0.938193396	0.653663097	0.293451195	0.0784192	0.663146371	0.99089808	0.892397301	0.490706031	0.998556659	0.84653862	207	3,4-dihydroxyphenylacetate	Amino Acid	Tyrosine Metabolism	LC/MS Neg	100000449	1040	123.0452	98153	102-32-9	C01161	HMDB0001336
48736	-0.003995305	0.220651979	0.034285754	0.056466166	0.224647283	0.022180412	0.034795658	-0.637784731	0.746262122	0.073681734	-0.672580388	0.847707641	0.414348246	0.043924041	0.812281716	0.161147968	0.990117292	0.797845065	0.159397308	0.998556659	0.419730371	231	3,4-dihydroxyphenylacetate sulfate	Amino Acid	Tyrosine Metabolism	LC/MS Neg	100006254	800	246.9918	193283	38339-04-7
37508	0.009921148	0.173767663	0.04263219	0.085760737	0.163846515	0.043128547	-0.699043077	-1.100059485	0.544286341	0.143269933	-0.401016408	0.895094199	0.723207871	0.148160074	0.660747434	0.416326763	0.99089808	0.919576945	0.319582665	0.998556659	0.689241764	4490	3,5-dihydroxybenzoic acid	Xenobiotics	Benzoate Metabolism	LC/MS Neg	100002054	785.4	153.0193	7424	99-10-5		HMDB0013677
34399	0.164499167	0.186612467	-0.080158427	0.050801507	0.022113301	0.130959934	-0.70619548	-0.344614789	0.073458795	0.435039485	0.361580691	0.354615042	0.604242994	0.865446031	0.271015029	0.536480339	0.965195216	0.869661759	0.928757196	0.998556659	0.771943031	4595	3,7-dimethylurate	Xenobiotics	Xanthine Metabolism	LC/MS Neg	100001398	1418	195.0524	83126	13087-49-5	C16360	HMDB0001982
62924	-0.000668619	0.124921656	0.008143864	-0.018231919	0.125590275	-0.026375784	-0.151219812	-0.656040131	0.417201863	-0.087618456	-0.504820319	0.900889962	0.054228638	0.008431447	0.490916511	0.015511424	0.99089808	0.450214738	0.053778795	0.998556659	0.121769958	4242	3-(3-amino-3-carboxypropyl)uridine*	Nucleotide	Pyrimidine Metabolism, Uracil containing	LC/MS Neg	100001426	1369	344.1099	171198	52745-94-5
35635	-0.004419424	-0.116126871	0.056380779	0.131361895	-0.111707447	0.074981116	-0.477508198	0.142657783	-0.371084106	0.249081876	0.620165981	0.819133261	0.355976249	0.608838497	0.70043359	0.524787488	0.990117292	0.753759406	0.761213029	0.998556659	0.769728281	4568	3-(3-hydroxyphenyl)propionate	Xenobiotics	Benzoate Metabolism	LC/MS Neg	100001624	1980	165.0557	91	621-54-5	C11457	HMDB0000375
45415	0.020583177	0.189525131	-0.047296825	0.134687661	0.168941954	0.181984486	-0.623041814	-0.579715459	0.561213023	0.604539378	0.043326355	0.811242354	0.846967386	0.28531526	0.201738496	0.950068975	0.990117292	0.95823565	0.482070001	0.998556659	0.980661536	4565	3-(3-hydroxyphenyl)propionate sulfate	Xenobiotics	Benzoate Metabolism	LC/MS Neg	100005391	1294	245.0125	187488	86321-32-6		HMDB0094710
32197	0.226299634	0.155945841	-0.056470344	-0.055197359	-0.070353793	0.001272985	-0.540236471	-0.302297465	-0.233710243	0.004228763	0.237939006	0.189414018	0.320921222	0.227635152	0.980065197	0.355229146	0.930143731	0.734500734	0.411096972	0.998556659	0.632614868	181	3-(4-hydroxyphenyl)lactate (HPLA)	Amino Acid	Tyrosine Metabolism	LC/MS Neg	240	1379	181.0506	9378	6482-98-0	C03672	HMDB0000755
48693	0.064624726	0.122433531	-0.121647286	0.039634533	0.057808805	0.161281819	-0.477390336	-0.133660422	0.192036693	0.535766607	0.343729914	0.499472475	0.762858728	0.698599176	0.236562633	0.60611408	0.965195216	0.933316301	0.819292123	0.998556659	0.809555148	6104	3-acetylphenol sulfate	Xenobiotics	Chemical	LC/MS Neg	100004326	2477	215.002
62853	0.071238731	0.029114939	-0.034821167	-0.011388355	-0.042123792	0.023432812	-0.34038261	-0.122608286	-0.139932208	0.077842116	0.217774324	0.375101202	0.732219318	0.446322444	0.633825767	0.378526348	0.965195216	0.920458707	0.630423623	0.998556659	0.651969262	489	3-amino-2-piperidone	Amino Acid	Urea cycle; Arginine and Proline Metabolism	LC/MS Pos Early	100020361	2065	115.0866	5200225	1892-22-4		HMDB0000323
1566	0.254276587	0.282994782	-0.081993371	-0.127102047	0.028718194	-0.045108676	-0.067363303	-0.312610858	0.095399777	-0.149847778	-0.245247555	0.064763655	0.028106814	0.528344688	0.274340379	0.234640196	0.865479354	0.400517773	0.699668832	0.998556659	0.516745774	4281	3-aminoisobutyrate	Nucleotide	Pyrimidine Metabolism, Thymine containing	LC/MS Pos Early	1114	2190	104.0706	64956	10569-72-9;214139-20-5	C05145	HMDB0002166
61871	0.017866839	0.043746002	-0.151754037	-0.106218411	0.025879163	0.045535625	-0.698572464	-0.633275109	0.085968717	0.151266072	0.065297355	0.438691948	0.492985319	0.886912873	0.779858223	0.935816933	0.965195216	0.827816091	0.936614485	0.998556659	0.9743084	1707	3-carboxy-4-methyl-5-pentyl-2-furanpropionate (3-CMPFP)	Lipid	Fatty Acid, Dicarboxylate	LC/MS Neg	100020004	4000	267.1238	194501			HMDB0061643
31787	0.075942471	-0.021767449	-0.078253622	-0.066230901	-0.09770992	0.012022721	-0.096151029	0.268372914	-0.324585327	0.039938616	0.364523943	0.659313195	0.898538133	0.364812664	0.899497241	0.446333891	0.986426967	0.976944575	0.560577649	0.998556659	0.714148206	1705	3-carboxy-4-methyl-5-propyl-2-furanpropanoate (CMPF)	Lipid	Fatty Acid, Dicarboxylate	LC/MS Neg	100001178	2800	239.0925	123979	86879-39-2		HMDB0061112
62796	0.113562024	0.004689441	-0.860431093	-0.547700569	-0.108872584	0.312730524	-2.376436129	-0.975900921	-0.361666894	1.038868314	1.400535208	0.002239975	0.062261749	0.587489034	0.094417549	0.129611022	0.571791706	0.468940532	0.742565548	0.998556659	0.381983863	4894	3-ethylcatechol sulfate (1)	Xenobiotics	Food Component/Plant	LC/MS Neg	100020851	3422	217.0176
62863	0.141671043	0.091311211	-0.060555806	-0.052643573	-0.050359832	0.007912233	-0.448804326	-0.255228715	-0.167291741	0.026283869	0.193575611	0.056239906	0.166691533	0.569182363	0.919947112	0.622993358	0.865479354	0.604358478	0.725576857	0.998556659	0.818526638	4782	3-formylindole	Xenobiotics	Food Component/Plant	LC/MS Neg	100020219	3709	144.0455	10256	487-89-8	C08493	HMDB29737
61806	-0.048048925	0.211548252	-0.167462153	-0.256418638	0.259597177	-0.088956485	-0.334867524	-1.492737725	0.862363155	-0.295507047	-1.157870201	0.486557409	0.010294749	0.096008099	0.507703023	0.095774469	0.965195216	0.348422639	0.248973811	0.998556659	0.332902823	1789	3-heptenoylglutamine	Lipid	Fatty Acid Metabolism (Acyl Glutamine)	LC/MS Neg	100019813	3220	255.135
32397	-0.069779309	0.017680331	0.087739538	0.140218264	0.08745964	0.052478727	0.447310422	0.331106344	0.290534636	0.174330557	-0.116204079	0.336594131	0.452250755	0.234269498	0.419172541	0.717333501	0.965195216	0.818319421	0.415918463	0.998556659	0.877839725	405	3-hydroxy-2-ethylpropionate	Amino Acid	Leucine, Isoleucine and Valine Metabolism	LC/MS Polar	100001170	1443.3	117.0557	188979	4374-62-3		HMDB0000396
63227	0.337549267	-0.052115026	0.010100931	0.080665907	-0.389664293	0.070564976	-0.560600322	0.968248218	-1.294436763	0.234411777	1.52884854	0.305367275	0.674281942	0.068890548	0.698160279	0.105295314	0.962230413	0.905682935	0.208498556	0.998556659	0.34132245	6251	3-hydroxy-2-methylpyridine sulfate	Xenobiotics	Chemical	LC/MS Neg	100020975	1849	188.0023
531	0.001763333	0.038817512	0.004058164	-0.011570469	0.037054179	-0.015628632	0.143729622	-0.03127889	0.123091318	-0.051917193	-0.175008512	0.982589943	0.632912301	0.525682907	0.763594533	0.501592138	0.995223408	0.88210241	0.698016413	0.998556659	0.757640481	3175	3-hydroxy-3-methylglutarate	Lipid	Mevalonate Metabolism	LC/MS Polar	112	2850	161.0456	1662;5459993	503-49-1	C03761	HMDB0000355
62069	-0.118504756	-0.096015697	-0.145035956	-0.223303853	0.022489059	-0.078267898	0.038841722	-0.295865644	0.074707037	-0.260000328	-0.334707366	0.934140149	0.692293152	0.917993324	0.689398012	0.731418824	0.99089808	0.911475607	0.952665734	0.998556659	0.886249736	1668	3-hydroxyadipate	Lipid	Fatty Acid, Dicarboxylate	LC/MS Polar	100004396	3131	161.0455	151913			HMDB0000345
32353	0.020974082	0.025458609	-0.13426447	-0.026640634	0.004484527	0.107623836	-0.373523974	-0.030902607	0.014897275	0.357518643	0.342621368	0.162348306	0.63172709	0.949029151	0.10063301	0.282083184	0.921740531	0.881515189	0.970568832	0.998556659	0.566303954	281	3-hydroxyanthranilate	Amino Acid	Tryptophan Metabolism	LC/MS Pos Early	243	2407	154.0499	86	548-93-6	C00632	HMDB0001476
542	0.097146809	0.180250492	0.155755697	0.157772646	0.083103682	0.002016949	0.123810794	-0.145553504	0.276064457	0.00670016	-0.269364298	0.827744144	0.933452923	0.55411432	0.987119775	0.666184489	0.990117292	0.980770571	0.717783167	0.998556659	0.846962335	1938	3-hydroxybutyrate (BHBA)	Lipid	Ketone Bodies	LC/MS Polar	254	1480	103.0401	441;94318;92135	625-72-9	C03197,C01089	HMDB0000011,HMDB0000357,HMDB0000442
62064	-0.154195532	-0.00846445	0.037344933	-0.094339183	0.145731082	-0.131684116	0.784610018	-0.136943323	0.484108177	-0.437445164	-0.921553341	0.408109484	0.7083546	0.139929216	0.136175696	0.042532537	0.965195216	0.917054607	0.306410466	0.998556659	0.202574477	1831	3-hydroxybutyroylglycine	Lipid	Fatty Acid Metabolism (Acyl Glycine)	LC/MS Pos Early	100020211	978	162.0761
48409	-0.088262874	0.075431562	-0.112836152	0.0849482	0.163694436	0.197784352	-1.05962389	-0.946379639	0.543781147	0.657025397	0.11324425	0.941357712	0.97727044	0.409083859	0.268972119	0.896949708	0.99089808	0.992788616	0.602146395	0.998556659	0.966461216	5127	3-hydroxycinnamate sulfate	Xenobiotics	Food Component/Plant	LC/MS Neg	100006094	1338	242.9969	6443141	86321-30-4
63358	-0.015655764	0.241352872	-0.091540815	-0.133541445	0.257008636	-0.04200063	-0.177709196	-1.170996474	0.853764207	-0.139523072	-0.993287279	0.667760104	0.045057111	0.01073262	0.605129623	0.023519515	0.990117292	0.430328918	0.060952537	0.998556659	0.15334192	1927	3-hydroxydecanoylcarnitine	Lipid	Fatty Acid Metabolism (Acyl Carnitine, Hydroxy)	LC/MS Pos Late	100021141	961	332.2432	121454166			HMDB0061636
62915	0.198522112	0.277310356	-0.05176636	-0.114915444	0.078788243	-0.063149085	-0.822376884	-1.293882482	0.261728879	-0.209776719	-0.471505598	0.268196607	0.09037666	0.486132195	0.531928048	0.352633001	0.962230413	0.532115644	0.667755729	0.998556659	0.6305474	1687	3-hydroxydodecanedioate*	Lipid	Fatty Acid, Dicarboxylate	LC/MS Neg	100001454	2252	245.1394	16663321	34574-69-1		HMDB0000413
53230	-0.008743248	0.017540981	-0.163381874	-0.220283056	0.026284229	-0.056901182	-0.178111034	-0.454446987	0.087314319	-0.189021634	-0.276335953	0.428625768	0.228594493	0.820570538	0.584524616	0.594008231	0.965195216	0.661166516	0.904430183	0.998556659	0.802473996	1979	3-hydroxyhexanoate	Lipid	Fatty Acid, Monohydroxy	LC/MS Neg	100006367	1725	131.0714	151492	10191-24-9		HMDB0061652,HMDB0010718
62557	-0.029979138	0.219780093	-0.095719511	-0.130577147	0.249759231	-0.034857636	-0.493835599	-1.439312366	0.829682207	-0.11579456	-0.945476767	0.696248708	0.050296564	0.000805885	0.529624906	0.002978634	0.990117292	0.450214738	0.017547016	0.998556659	0.064085331	1921	3-hydroxyhexanoylcarnitine (1)	Lipid	Fatty Acid Metabolism (Acyl Carnitine, Hydroxy)	LC/MS Pos Early	100020825	2918	276.1806
62556	-0.142691981	-0.12797413	-0.115592933	-0.055750756	0.014717851	0.059842177	0.03717459	0.187074354	0.048891644	0.198791407	0.149899764	0.883905455	0.697570124	0.915909748	0.632427178	0.809470079	0.99089808	0.914188666	0.95221608	0.998556659	0.92568974	1922	3-hydroxyhexanoylcarnitine (2)	Lipid	Fatty Acid Metabolism (Acyl Carnitine, Hydroxy)	LC/MS Pos Early	100020826	2968	276.1806
39600	-0.136352617	-0.002209924	0.023525518	0.15903717	0.134142694	0.135511651	-0.183875527	-0.179327949	0.445612384	0.450159962	0.004547578	0.48325393	0.479561549	0.375099058	0.318097687	0.994548335	0.965195216	0.827816091	0.570308712	0.998556659	0.998903938	4465	3-hydroxyhippurate	Xenobiotics	Benzoate Metabolism	LC/MS Neg	100002122	1687	194.0459	450268	1637-75-8		HMDB0006116
62530	-0.037816706	0.1323635	-0.241590041	-0.050297904	0.170180206	0.191292137	-1.413175666	-1.343043349	0.565326407	0.635458724	0.070132317	0.46146328	0.508582339	0.325980248	0.221034849	0.926511521	0.965195216	0.82895634	0.525245442	0.998556659	0.972338528	4466	3-hydroxyhippurate sulfate	Xenobiotics	Benzoate Metabolism	LC/MS Neg	100020410	1047	274.0027	186339
42561	0.017789346	-0.125183388	-0.051975028	-0.0130859	-0.142972734	0.038889128	-0.029470025	0.574662004	-0.474945141	0.129186888	0.604132029	0.734728594	0.587026506	0.255672323	0.724644495	0.280192809	0.990117292	0.860019557	0.443868131	0.998556659	0.566274083	4789	3-hydroxyindolin-2-one	Xenobiotics	Food Component/Plant	LC/MS Neg	100003823	2695	148.0404	6097	61-71-2	C11130
48419	-0.040102221	0.155356657	-0.273846566	-0.094567395	0.195458878	0.179279172	-0.314289466	-0.368037286	0.649300338	0.595552517	-0.053747821	0.237917976	0.208064809	0.14947	0.140019683	0.926724362	0.962230413	0.646828886	0.321207412	0.998556659	0.972338528	4790	3-hydroxyindolin-2-one sulfate	Xenobiotics	Food Component/Plant	LC/MS Neg	100006103	2082	227.9972
1549	-0.137162546	-0.010884827	0.107463271	0.12823476	0.126277719	0.020771489	0.575389927	0.224905816	0.419485503	0.069001392	-0.350484111	0.046111484	0.237584656	0.024925558	0.655186705	0.142880756	0.865479354	0.670715637	0.107328708	0.998556659	0.39467105	428	3-hydroxyisobutyrate	Amino Acid	Leucine, Isoleucine and Valine Metabolism	LC/MS Polar	111	1619	103.0401	11966314	2068-83-9	C01188,C06001	HMDB0000023,HMDB0000336
63163	0.159228103	0.075647347	-0.209385021	-0.117136003	-0.083580757	0.092249018	-0.564423209	0.019670659	-0.277649264	0.306444604	0.584093868	0.220568281	0.514909519	0.547756264	0.459563173	0.349886426	0.960407811	0.82895634	0.714639953	0.998556659	0.628923576	5816	3-hydroxyisonicotinic acid	Xenobiotics	Drug - Neurological	LC/MS Neg	100021281	1497	138.0197	459503	10128-71-9
22110	0.032358254	0.168849329	0.007925821	0.056762298	0.136491074	0.048836477	-0.53682466	-0.828006929	0.453413534	0.162231264	-0.291182269	0.905345226	0.587257721	0.003897403	0.196371429	0.126243073	0.99089808	0.860019557	0.033070614	0.998556659	0.377421001	277	3-hydroxykynurenine	Amino Acid	Tryptophan Metabolism	LC/MS Pos Early	100000986	2536	225.087	89	2147-61-7	C02794	HMDB0000732
64393	-0.027201656	0.240527001	-0.118707644	-0.18416574	0.267728657	-0.065458095	-0.254008863	-1.360831297	0.889375348	-0.217447086	-1.106822434	0.591680979	0.021048213	0.004991965	0.387095485	0.008180045	0.985354359	0.377155504	0.038923837	0.998556659	0.095687445	1924	3-hydroxyoctanoylcarnitine (1)	Lipid	Fatty Acid Metabolism (Acyl Carnitine, Hydroxy)	LC/MS Pos Early	100021990	3445	304.2119
64394	-0.074240244	0.058577197	-0.084682281	-0.085637172	0.132817441	-0.000954891	-0.236177231	-0.680559301	0.44120999	-0.00317208	-0.44438207	0.952914351	0.417921174	0.368758499	0.994160139	0.497430776	0.990929593	0.797845065	0.563638818	0.998575468	0.7523396	1925	3-hydroxyoctanoylcarnitine (2)	Lipid	Fatty Acid Metabolism (Acyl Carnitine, Hydroxy)	LC/MS Pos Early	100021991	3497	304.2119
64388	0.184206397	0.382610451	-0.20534279	-0.394171742	0.198404055	-0.188828952	-1.087906945	-2.374267148	0.659084003	-0.6272762	-1.286360203	0.020193717	4.44E-05	0.138182444	0.116265612	0.037365025	0.786128566	0.025627885	0.304299853	0.998556659	0.189119469	1818	3-hydroxyoctanoylglycine	Lipid	Fatty Acid Metabolism (Acyl Glycine)	LC/MS Neg	100020633	3471	216.1241
1413	0.054827635	0.285689991	-0.086224329	-0.039334202	0.230862357	0.046890127	0.531068325	-0.080074194	0.766908149	0.155765631	-0.611142518	0.391869539	0.057955505	0.023012251	0.575995839	0.154819207	0.965195216	0.468843694	0.103120141	0.998556659	0.408927631	158	3-hydroxyphenylacetate	Amino Acid	Phenylalanine Metabolism	LC/MS Polar	114	1220	151.0401	12122	621-37-4	C05593	HMDB0000440
52921	0.062357514	0.300471709	-0.448792778	-0.415996968	0.238114195	0.03279581	-0.375424393	-1.057477304	0.790998233	0.108945322	-0.682052911	0.087036766	0.021237308	0.033304949	0.72458146	0.153941254	0.865479354	0.377155504	0.130727591	0.998556659	0.408386683	234	3-hydroxyphenylacetate sulfate	Amino Acid	Tyrosine Metabolism	LC/MS Neg	100006634	969	230.9969
52933	-0.070398575	0.261528691	-0.171009476	-0.203993361	0.331927265	-0.032983886	0.788175859	-0.424032745	1.102638508	-0.109570096	-1.212208604	0.780454321	0.208927869	0.003260167	0.706156206	0.012046002	0.990117292	0.646828886	0.029392445	0.998556659	0.105311258	235	3-hydroxyphenylacetoylcarnitine	Amino Acid	Tyrosine Metabolism	LC/MS Pos Early	100006618	2808	296.1493
62733	0.019235144	0.295408312	-0.27028287	-0.291255436	0.276173168	-0.020972566	0.065037543	-0.922059218	0.917427406	-0.069669355	-0.987096761	0.210447316	0.017688563	0.005263023	0.787563181	0.019800909	0.960407811	0.377155504	0.040278084	0.998556659	0.138486361	1188	3-hydroxyphenylacetoylglutamine	Peptide	Acetylated Peptides	LC/MS Neg	100019831	1825	279.0986
1556	-0.147075446	-0.097891481	0.08864513	0.194805141	0.049183965	0.106160011	0.644214439	0.833484767	0.163385595	0.352655923	0.189270328	0.08987313	0.039286982	0.423674625	0.06500058	0.488563132	0.865479354	0.418618383	0.612552629	0.998556659	0.746757422	1977	3-hydroxypropanoate	Lipid	Fatty Acid, Monohydroxy	LC/MS Polar	115	1845	89.0244	5459847	503-66-2	C01013	HMDB0000700
63236	0.125891588	-0.185026045	-0.35246014	-0.172074717	-0.310917633	0.180385423	-0.813199848	0.81887358	-1.032846021	0.599227406	1.632073427	0.31902575	0.978163481	0.208986323	0.408319957	0.142652139	0.965195216	0.992788616	0.386490731	0.998556659	0.39467105	6219	3-hydroxypyridine glucuronide	Xenobiotics	Chemical	LC/MS Neg	100020591	1080	270.0619
48448	0.253715223	0.070634017	-0.191541552	-0.058195064	-0.183081205	0.133346488	-0.702037458	0.349112585	-0.608182599	0.442967443	1.051150043	0.159463355	0.675877031	0.239828066	0.334942905	0.135341677	0.921740531	0.905682935	0.423182856	0.998556659	0.387554083	6218	3-hydroxypyridine sulfate	Xenobiotics	Chemical	LC/MS Neg	100006098	1595.5	173.9867		1955-23-3
31943	0.06280832	0.251286911	-0.041361041	-0.10449931	0.188478591	-0.063138269	-0.354727583	-1.1905807	0.626112328	-0.209740789	-0.835853117	0.51762338	0.036532487	0.05138858	0.441871342	0.052423499	0.97298861	0.415732539	0.173398892	0.998556659	0.228289503	1984	3-hydroxysebacate	Lipid	Fatty Acid, Monohydroxy	LC/MS Polar	100001145	2411	217.1081	3017884	73141-46-5		HMDB0000350
62062	-0.48817011	-0.388935897	0.321631383	0.382401926	0.099234213	0.060770543	2.29839467	2.170621123	0.329648921	0.201875374	-0.127773548	0.044454396	0.054178374	0.419442049	0.578302913	0.813814862	0.865479354	0.450214738	0.608850471	0.998556659	0.92568974	5061	3-hydroxystachydrine*	Xenobiotics	Food Component/Plant	LC/MS Pos Early	100020203	1049	160.0968	46173781		C10151
31936	0.010594325	0.182455813	-0.043875379	-0.083391436	0.171861487	-0.039516058	-0.399293276	-1.101474281	0.570911504	-0.131269502	-0.702181005	0.669628521	0.046112563	0.0865253	0.64505938	0.113519549	0.990117292	0.430328918	0.237173862	0.998556659	0.355546266	1981	3-hydroxysuberate	Lipid	Fatty Acid, Monohydroxy	LC/MS Pos Early	100001143	1892	191.0914	22328017	73141-47-6		HMDB0000325
27672	-0.096856247	0.009329643	-0.037754351	-0.007259798	0.10618589	0.030494553	0.537886173	0.286444996	0.35274189	0.101300713	-0.251441177	0.653722672	0.899502911	0.055285637	0.516305573	0.28831426	0.985359199	0.976944575	0.181765313	0.998556659	0.572658617	322	3-indoxyl sulfate	Amino Acid	Tryptophan Metabolism	LC/MS Neg	100000467	2222.2	212.0023	10258	2642-37-7		HMDB0000682
48763	-0.074541705	0.069111107	-0.195637934	-0.030528646	0.143652812	0.165109288	-0.669660928	-0.598384056	0.477204311	0.548481183	0.071276872	0.646654724	0.705795688	0.411794836	0.294883911	0.926415881	0.985359199	0.917054607	0.603196157	0.998556659	0.972338528	4538	3-methoxycatechol sulfate (1)	Xenobiotics	Benzoate Metabolism	LC/MS Neg	100006375	2163	218.9969	129892430
48752	0.206487286	0.122714015	-0.099346262	-0.084660666	-0.083773271	0.014685596	-0.824146181	-0.497072906	-0.278288782	0.048784493	0.327073275	0.134025089	0.301265523	0.412598612	0.871102359	0.471815698	0.921740531	0.719793817	0.603471227	0.998556659	0.732806615	4539	3-methoxycatechol sulfate (2)	Xenobiotics	Benzoate Metabolism	LC/MS Neg	100006376	2200	218.9969
38630	0.022510187	0.091579255	0.0352838	-0.007145548	0.069069068	-0.042429348	-0.041135452	-0.411525173	0.229442478	-0.140947243	-0.370389721	0.919349936	0.43824888	0.165952068	0.333631829	0.099881096	0.99089808	0.805317209	0.341370207	0.998556659	0.336005629	205	3-methoxytyramine	Amino Acid	Tyrosine Metabolism	LC/MS Pos Early	118	2635	168.1019	1669	1477-68-5	C05587	HMDB0000022
44618	-0.101122319	-0.055993893	0.054877354	0.042044394	0.045128426	-0.012832959	0.367688328	0.175144772	0.149913387	-0.042630168	-0.192543555	0.105132563	0.2985003	0.427804261	0.79918431	0.447413041	0.899188046	0.716946418	0.615568725	0.998556659	0.714148206	206	3-methoxytyramine sulfate	Amino Acid	Tyrosine Metabolism	LC/MS Neg	100004634	1722	246.0442	54133459
12017	0.05803841	0.258092666	-0.016263831	0.014039513	0.200054255	0.030303345	-0.13741641	-0.701316729	0.664565851	0.100665532	-0.563900319	0.567748519	0.073042184	0.001822942	0.536503315	0.031366811	0.985354359	0.503359093	0.022379522	0.998556659	0.177437743	204	3-methoxytyrosine	Amino Acid	Tyrosine Metabolism	LC/MS Pos Early	1342	2555	212.0917	9307	300-48-1		HMDB0001434
46165	0.104773378	-0.006987619	-0.136820045	-0.078967425	-0.111760997	0.05785262	-0.520689713	0.042754526	-0.371261994	0.192182245	0.563444239	0.469703099	0.828493084	0.627061981	0.778019327	0.582986234	0.965195216	0.952800832	0.772769089	0.998556659	0.795407481	4499	3-methyl catechol sulfate (1)	Xenobiotics	Benzoate Metabolism	LC/MS Neg	100004112	2790	203.002	118431379
46164	0.099579233	-0.074730103	-0.030416444	0.08860755	-0.174309336	0.119023994	-0.257901475	0.716530755	-0.579043081	0.395389149	0.97443223	0.711656452	0.642643557	0.48479871	0.592600815	0.38298266	0.990117292	0.888156484	0.667755729	0.998556659	0.655729955	4500	3-methyl catechol sulfate (2)	Xenobiotics	Benzoate Metabolism	LC/MS Neg	100004110	2860	203.002
44526	-0.215166886	-0.018096776	0.152564079	0.104587635	0.19707011	-0.047976443	0.782805234	-0.031221796	0.654652734	-0.159374295	-0.81402703	0.064206539	0.518443806	0.049632909	0.57127688	0.066608694	0.865479354	0.82895634	0.170465409	0.998556659	0.260564179	423	3-methyl-2-oxobutyrate	Amino Acid	Leucine, Isoleucine and Valine Metabolism	LC/MS Polar	100000936	911	115.0401	49	3715-29-5	C00141	HMDB0000019
15676	-0.137569221	0.038021255	0.075065094	0.159818897	0.175590476	0.084753803	0.61126884	0.309515943	0.583298937	0.28154604	-0.301752897	0.259997867	0.513797243	0.095686373	0.353555229	0.504564484	0.962230413	0.82895634	0.248698366	0.998556659	0.759519043	394	3-methyl-2-oxovalerate	Amino Acid	Leucine, Isoleucine and Valine Metabolism	LC/MS Neg	100000036	2064.2	129.0557	440877;439286	1460-34-0;51829-07-3	C00671,C06008,C03465	HMDB0000491
36749	0.014209496	0.193725411	-0.063406272	-0.099350901	0.179515914	-0.035944628	-0.046766774	-0.762511204	0.596338959	-0.119405471	-0.71574443	0.598908565	0.06033566	0.001082462	0.386454626	0.002621279	0.985354359	0.468940532	0.018201441	0.998556659	0.059312857	1669	3-methyladipate	Lipid	Fatty Acid, Dicarboxylate	LC/MS Polar	100001765	2865	159.0663	12292	1/3/58		HMDB0000555
31940	0.046975357	0.054249882	0.059823838	0.044184544	0.007274525	-0.015639294	0.540251448	0.464133388	0.02416545	-0.05195261	-0.07611806	0.92877224	0.944169569	0.8871054	0.733319479	0.739266859	0.99089808	0.980770571	0.936614485	0.998556659	0.892378614	361	3-methylcrotonylglycine	Amino Acid	Leucine, Isoleucine and Valine Metabolism	LC/MS Pos Early	100001149	1980	158.0812	169485	33008-07-0	C20828	HMDB0000459
35132	0.033016669	0.102823321	0.052293583	0.053387948	0.069806652	0.001094365	-0.113604314	-0.341861591	0.231892678	0.003635401	-0.228257276	0.83873005	0.60293351	0.160744397	0.979752368	0.296557703	0.990117292	0.869661759	0.334764182	0.998556659	0.580532968	4252	3-methylcytidine	Nucleotide	Pyrimidine Metabolism, Cytidine containing	LC/MS Pos Early	100001466	2176	258.1085	14237477	21028-20-6		HMDB0240577
38667	0.014918395	0.096767093	-0.033609408	-0.030133116	0.081848699	0.003476292	-0.067514633	-0.327862131	0.271895491	0.011547993	-0.260347499	0.611021835	0.19405267	0.020165916	0.904040773	0.084252495	0.985354359	0.645350954	0.094557502	0.998556659	0.306710975	367	3-methylglutaconate	Amino Acid	Leucine, Isoleucine and Valine Metabolism	LC/MS Polar	100002458	2700	143.035	1551553	5746-90-7		HMDB0000522
54676	-0.006505938	0.068405382	-0.062866139	-0.035863981	0.074911319	0.027002158	-0.166986744	-0.326137532	0.248850017	0.089699229	-0.159150788	0.611445153	0.352224661	0.045959395	0.396111865	0.317679771	0.985354359	0.753759406	0.161711683	0.998556659	0.594701189	1662	3-methylglutarate/2-methylglutarate	Lipid	Fatty Acid, Dicarboxylate	LC/MS Polar	100010834	2832	145.0506	12046;12284			HMDB0000752,HMDB0000422
46548	-0.122160084	0.115707075	-0.143058546	-0.173282481	0.237867159	-0.030223935	-0.095099521	-0.985678856	0.790177598	-0.100401737	-0.890579335	0.895919258	0.085656678	5.05E-05	0.447703668	0.000294	0.99089808	0.531038285	0.007279488	0.998556659	0.046969866	375	3-methylglutarylcarnitine (2)	Amino Acid	Leucine, Isoleucine and Valine Metabolism	LC/MS Pos Early	100005850	2687	290.1598	128145			HMDB0000552
15677	0.221940898	-0.100423829	-0.245010852	-0.320615226	-0.322364727	-0.075604373	-1.704111404	-0.884391253	-1.070872443	-0.251152292	0.819720151	0.153275283	0.490142585	0.029879143	0.540779448	0.192703527	0.921740531	0.827816091	0.122393254	0.998556659	0.464258601	72	3-methylhistidine	Amino Acid	Histidine Metabolism	LC/MS Neg	100000042	906.3	168.0779	64969	368-16-1	C01152	HMDB0000479
48252	0.1577647	0.185659756	-0.079615952	-0.017985224	0.027895057	0.061630728	-0.529888126	-0.417820653	0.092665372	0.204732845	0.112067473	0.447131342	0.513305767	0.834574933	0.607225455	0.850661421	0.965195216	0.82895634	0.910301959	0.998556659	0.941192022	4602	3-methylurate*	Xenobiotics	Xanthine Metabolism	LC/MS Neg	100004049	1024	181.0367	11804	605-99-2		HMDB0001970
32445	0.061302487	0.208061019	-0.035505314	0.047987088	0.146758532	0.083492402	0.021655045	-0.188510492	0.487521292	0.277355755	-0.210165537	0.68669382	0.506474374	0.270681607	0.478496566	0.718717021	0.990117292	0.82895634	0.463451891	0.998556659	0.878601104	4598	3-methylxanthine	Xenobiotics	Xanthine Metabolism	LC/MS Neg	100001108	1700	165.0418	70639	1076-22-8	C16357	HMDB0001886
1414	-0.397471689	-0.189165973	-0.157452897	-0.152876457	0.208305716	0.004576439	0.007920436	-0.668853571	0.691976609	0.015202602	-0.676774007	0.295180943	0.87220379	0.060842197	0.961106947	0.160934398	0.962230413	0.965027012	0.193955513	0.998556659	0.419730371	1237	3-phosphoglycerate	Carbohydrate	Glycolysis, Gluconeogenesis, and Pyruvate Metabolism	LC/MS Pos Early	132	590	187.0002	724	80731-10-8	C00597	HMDB0000807
62310	-0.050024529	0.097720432	-0.126371002	-0.059651948	0.147744961	0.066719054	-0.39442822	-0.663590458	0.490798138	0.2216359	-0.269162238	0.585631003	0.26662197	0.129474577	0.431447688	0.522752326	0.985354359	0.694313374	0.29412138	0.998556659	0.769728281	6239	3-S-cysteinyl-2-methylpropanoate*	Xenobiotics	Chemical	LC/MS Pos Early	100020488	2344	208.0638				HMDB30411
3155	0.025716441	0.059825782	0.018354873	0.007174861	0.03410934	-0.011180011	-0.380195659	-0.530643629	0.113308776	-0.037139194	-0.15044797	0.948848809	0.647381998	0.519510191	0.81234667	0.523781078	0.990929593	0.889911889	0.690685208	0.998556659	0.769728281	4236	3-ureidopropionate	Nucleotide	Pyrimidine Metabolism, Uracil containing	LC/MS Pos Early	1053	875	133.0608	111	462-88-4	C02642	HMDB0000026
47401	-0.101933352	0.117770135	-0.014542455	-0.026291253	0.219703487	-0.011748798	-0.020838241	-0.789706089	0.729839186	-0.039028662	-0.768867848	0.626061471	0.425052221	0.000115141	0.765988124	0.001085432	0.985354359	0.800179874	0.008823701	0.998556659	0.046969866	3333	3alpha,21-dihydroxy-5beta-pregnane-11,20-dione 21-glucuronide	Lipid	Corticosteroids	LC/MS Neg	100005417	4732	523.2549
48461	-0.13565349	-0.170603112	-0.172712035	-0.310037748	-0.034949622	-0.137325713	0.709022287	0.368936273	-0.116100131	-0.456186146	-0.340086014	0.893602816	0.616089282	0.766741502	0.203612842	0.519402585	0.99089808	0.873423872	0.868321583	0.998556659	0.767465536	6230	4'-hydroxypropiophenone sulfate	Xenobiotics	Chemical	LC/MS Neg	100006269	3012	229.0176	315296	99179-84-7
1558	0.001545391	0.080442986	0.045039643	-0.080645099	0.078897595	-0.125684742	0.313771206	-0.365836607	0.262092137	-0.417515675	-0.679607812	0.765224977	0.275165833	0.43004922	0.16861235	0.137210508	0.990117292	0.6968529	0.617259701	0.998556659	0.39096525	560	4-acetamidobutanoate	Amino Acid	Polyamine Metabolism	LC/MS Pos Early	1113	1350	146.0812	18189	3025-96-5	C02946	HMDB0003681
15736	-0.331389216	-0.377780346	-0.519033685	-0.354227151	-0.04639113	0.164806534	-0.476409119	0.225174335	-0.154107998	0.547475455	0.701583453	0.784677536	0.972614952	0.911759905	0.660744367	0.707464606	0.990117292	0.992143584	0.949612754	0.998556659	0.870377565	5375	4-acetamidophenylglucuronide	Xenobiotics	Drug - Analgesics, Anesthetics	LC/MS Neg	100000043	1400	326.0881	83944;4022661	120595-80-4		HMDB0010316
37475	-0.045046995	-0.075019622	-0.564482674	-0.220483784	-0.029972627	0.34399889	-1.3124351	-0.07012861	-0.099566911	1.142739579	1.24230649	0.38220301	0.804834731	0.928180001	0.257205912	0.407030712	0.965195216	0.946767869	0.960645489	0.998556659	0.67975896	5374	4-acetaminophen sulfate	Xenobiotics	Drug - Analgesics, Anesthetics	LC/MS Neg	2049	1792	230.0129	83939	10066-90-7;32113-41-0	C06804	HMDB0059911
62798	0.011710855	0.098706169	-0.067715825	-0.017602653	0.086995314	0.050113172	0.139904024	0.017384198	0.288992178	0.166472353	-0.122519826	0.719628783	0.599873255	0.491171417	0.656062369	0.826616744	0.990117292	0.868574323	0.669199309	0.998556659	0.928332637	4809	4-acetylcatechol sulfate (1)	Xenobiotics	Food Component/Plant	LC/MS Neg	100020853	1774	230.9969
62799	0.110702355	0.121981531	-0.016162561	-0.036033822	0.011279176	-0.01987126	0.009330364	-0.094149145	0.037468612	-0.066010897	-0.103479509	0.628046816	0.546905819	0.942002525	0.886078587	0.880984592	0.985354359	0.841505753	0.966285257	0.998556659	0.958690698	4810	4-acetylcatechol sulfate (2)	Xenobiotics	Food Component/Plant	LC/MS Neg	100020854	2193	230.9969
44620	0.021957564	0.039838424	0.039823108	-0.135783475	0.01788086	-0.175606583	0.769376699	0.126625324	0.059398932	-0.583352443	-0.642751376	0.918454493	0.320433034	0.866781677	0.079642478	0.188120131	0.99089808	0.734500734	0.928757196	0.998556659	0.45855777	4514	4-acetylphenyl sulfate	Xenobiotics	Benzoate Metabolism	LC/MS Neg	100000711	2375	215.002	4684006
63597	-0.08717912	-0.067718885	0.136757475	0.098542471	0.019460235	-0.038215004	0.191069877	-0.00052312	0.064645502	-0.126947496	-0.191592997	0.494464342	0.610851854	0.89748419	0.777493976	0.776164614	0.965195216	0.870481024	0.941542505	0.998556659	0.908411729	4503	4-allylcatechol sulfate	Xenobiotics	Benzoate Metabolism	LC/MS Neg	100020578	3571	229.0176
37181	0.022891558	0.258972069	-0.313341994	-0.213302398	0.236080511	0.100039596	-0.678956217	-1.130874357	0.784242483	0.332324343	-0.45191814	0.206471552	0.083005534	0.024214197	0.255591914	0.30095157	0.960407811	0.524564811	0.106068181	0.998556659	0.580749828	5085	4-allylphenol sulfate	Xenobiotics	Food Component/Plant	LC/MS Neg	100001868	3805	213.0227	66633409
64042	0.104523511	-0.044914491	-0.544056328	-0.214589684	-0.149438002	0.329466644	-0.994058747	0.596828052	-0.496422298	1.094464501	1.590886799	0.088792685	0.642582391	0.368166381	0.036462738	0.041855005	0.865479354	0.888156484	0.56348011	0.998556659	0.20209488	5219	4-ethyl-2-methoxyphenol sulfate	Xenobiotics	Food Component/Plant	LC/MS Neg	100021686	3576	231.0333
63072	0.194320978	0.195104713	-0.257392908	-0.165861749	0.000783735	0.091531159	-0.536346639	-0.234890223	0.002603511	0.304059927	0.301456416	0.12017854	0.208617312	0.995521995	0.467451027	0.629407396	0.908356885	0.646828886	0.996233514	0.998556659	0.824445102	4501	4-ethylcatechol sulfate	Xenobiotics	Benzoate Metabolism	LC/MS Neg	100020536	3379	217.0176
36099	0.186713432	0.354730824	-0.080071681	-0.152335986	0.168017392	-0.072264305	0.521204236	-0.276994283	0.558141695	-0.240056824	-0.798198519	0.416086965	0.13226041	0.168152711	0.497533194	0.143404646	0.965195216	0.573215296	0.343529679	0.998556659	0.39467105	4520	4-ethylphenyl sulfate	Xenobiotics	Benzoate Metabolism	LC/MS Neg	100001756	3580	201.0227	20822574	123-07-9	C13637	HMDB0062551
15681	0.019500232	0.037497263	0.003015145	0.062214988	0.017997031	0.059199843	0.309731716	0.446604496	0.059784842	0.196657622	0.13687278	0.920833586	0.881561678	0.837837696	0.455387893	0.727245195	0.99089808	0.970727268	0.911876951	0.998556659	0.883411531	563	4-guanidinobutanoate	Amino Acid	Guanidino and Acetamido Metabolism	LC/MS Pos Early	100000096	2320	146.0924	500	463-003;463-00-3	C01035	HMDB0003464
21133	-0.031320254	0.004371638	0.030488919	0.155409804	0.035691892	0.124920886	0.329267965	0.625680266	0.118565898	0.4149782	0.296412301	0.595555526	0.203273564	0.558096958	0.03252759	0.281475513	0.985354359	0.646828886	0.719602111	0.998556659	0.566303954	4483	4-hydroxybenzoate	Xenobiotics	Benzoate Metabolism	LC/MS Neg	100000862	820	137.0244	135	99-96-7	C00156	HMDB0000500
62313	0.16040412	-0.148519774	-0.18761567	-0.014240674	-0.308923894	0.173374996	-1.13150063	0.470661602	-1.026222963	0.57593927	1.602162232	0.288518696	0.678102368	0.094371122	0.280992989	0.055071575	0.962230413	0.905682935	0.246969115	0.998556659	0.236255008	4504	4-hydroxycatechol sulfate	Xenobiotics	Benzoate Metabolism	LC/MS Neg	100006169	1210	204.9812
36770	-0.080080912	-0.07787891	0.198052315	0.00866938	0.002202002	-0.189382935	1.121548901	0.485117516	0.007314893	-0.629116493	-0.636431385	0.34884737	0.768323481	0.990192631	0.247395242	0.430001929	0.965195216	0.933797057	0.994520156	0.998556659	0.699890304	5178	4-hydroxycinnamate	Xenobiotics	Food Component/Plant	LC/MS Neg	100001675	1457	163.0401	637542	501-98-4	C00811	HMDB0002035
48410	-0.10714156	0.153363341	-0.08202497	-0.137586436	0.260504901	-0.055561466	0.577564162	-0.472385584	0.865378551	-0.184571195	-1.049949746	0.938067116	0.372601368	0.256698498	0.782697737	0.303247072	0.99089808	0.770577023	0.444199909	0.998556659	0.582274745	230	4-hydroxycinnamate sulfate	Amino Acid	Tyrosine Metabolism	LC/MS Neg	100006095	1000	242.9969	6070438	376374-66-2
37445	0.111275496	-0.051604102	0.189382517	-0.083239511	-0.162879598	-0.272622028	1.393368636	1.028812176	-0.541074314	-0.905630774	-0.36455646	0.818599242	0.925946682	0.430001897	0.149233373	0.689676899	0.990117292	0.980770571	0.617259701	0.998556659	0.859152034	5652	4-hydroxycoumarin	Xenobiotics	Drug - Cardiovascular	LC/MS Neg	100002049	2470	161.0244	54682930	1076-38-6	C20414
35527	-0.084597511	-0.046290024	0.071954731	0.105925903	0.038307487	0.033971172	0.219857248	0.205452322	0.127254717	0.112849791	-0.014404926	0.318560816	0.331822684	0.70146457	0.703877537	0.974137497	0.965195216	0.739286507	0.820983888	0.998556659	0.989572774	4467	4-hydroxyhippurate	Xenobiotics	Benzoate Metabolism	LC/MS Neg	100001423	1475	194.0459	151012	2482-25-9		HMDB0013678
1568	0.000170147	0.011893409	0.096795351	0.29045152	0.011723263	0.193656169	0.728393371	1.332761405	0.038943835	0.643311869	0.604368034	0.707146064	0.286406607	0.909817843	0.049487127	0.201818275	0.990117292	0.706224839	0.949417886	0.998556659	0.480202659	4471	4-hydroxymandelate	Xenobiotics	Benzoate Metabolism	LC/MS Neg	1115	772.7	167.035	328	7198-10-9;184901-84-6	C03198	HMDB0000822
541	-0.189852261	0.054354763	0.014150039	0.035249606	0.244207024	0.021099567	0.97775695	0.23661002	0.811238175	0.070091245	-0.741146929	0.158481277	0.892232391	0.013012256	0.79072011	0.075287199	0.921740531	0.976201275	0.068566864	0.998556659	0.285794169	159	4-hydroxyphenylacetate	Amino Acid	Phenylalanine Metabolism	LC/MS Neg	144	1361	151.0401	127	156-38-7	C00642	HMDB0000020
52932	-0.269686983	0.084713887	0.066125381	0.046195896	0.35440087	-0.019929485	1.123037346	-0.120461178	1.177294208	-0.066204316	-1.243498524	0.091557839	0.840229435	0.002221693	0.822055759	0.011277639	0.866047102	0.956977227	0.02532694	0.998556659	0.104844501	180	4-hydroxyphenylacetoylcarnitine	Amino Acid	Tyrosine Metabolism	LC/MS Pos Early	100006619	2730	296.1493
55017	-0.168441318	0.085623743	0.034208588	0.01325828	0.254065062	-0.020950308	0.789380489	-0.124200795	0.843985866	-0.069595418	-0.913581284	0.196226863	0.638092853	0.014860533	0.804553921	0.042694295	0.951452941	0.886808991	0.076901592	0.998556659	0.202574477	1189	4-hydroxyphenylacetylglutamine	Peptide	Acetylated Peptides	LC/MS Neg	100010850	1650	279.0986
43525	-0.268173734	-0.241498136	-0.198404412	-0.053552359	0.026675598	0.144852052	0.708322998	1.100896682	0.088614419	0.481188103	0.392573684	0.778889433	0.451795654	0.892864205	0.418330386	0.657442247	0.990117292	0.818319421	0.939261217	0.998556659	0.842051447	1191	4-hydroxyphenylacetylglycine	Peptide	Acetylated Peptides	LC/MS Neg	100004418	1622	208.0615	440732	28116-23-6	C05596	HMDB0000735
1669	0.241472871	0.350124298	-0.107683323	-0.02285356	0.108651427	0.084829763	-0.919519454	-0.998653309	0.360932227	0.281798372	-0.079133855	0.137947769	0.114776808	0.186979885	0.246319054	0.824603261	0.921740531	0.567404787	0.362210383	0.998556659	0.927886965	175	4-hydroxyphenylpyruvate	Amino Acid	Tyrosine Metabolism	LC/MS Neg	1141	1690	179.035	979	156-39-8	C01179	HMDB0000707
32349	0.175400818	0.040947259	0.006540574	0.110696783	-0.134453559	0.104156209	-0.279205277	0.513439216	-0.446645056	0.345999437	0.792644492	0.138373365	0.532307927	0.12903433	0.184691534	0.050266234	0.921740531	0.838596108	0.293799168	0.998556659	0.222170296	97	4-imidazoleacetate	Amino Acid	Histidine Metabolism	LC/MS Pos Early	100001207	2055	127.0502	96215	645-65-8	C02835	HMDB0002024
46146	0.002176854	0.11188535	-0.08973513	-0.091543795	0.109708496	-0.001808664	-0.011505694	-0.38195768	0.364443734	-0.006008252	-0.370451986	0.378084194	0.058097616	0.214524459	0.981287468	0.342014227	0.965195216	0.468843694	0.395465217	0.998556659	0.622285201	4502	4-methylcatechol sulfate	Xenobiotics	Benzoate Metabolism	LC/MS Neg	100004111	2665	203.002	54104170			HMDB0240459
48418	-0.103843625	-0.013699809	-0.04032796	-0.050353917	0.090143816	-0.010025957	0.538293709	0.205536924	0.299451276	-0.033305509	-0.332756785	0.745563887	0.851305937	0.370302412	0.910163813	0.456263805	0.990117292	0.960319698	0.564735323	0.998556659	0.721640625	4497	4-methylguaiacol sulfate	Xenobiotics	Benzoate Metabolism	LC/MS Neg	100006105	2978	217.0176		756760-43-7
62735	0.066079959	0.232934824	-0.369297755	-0.38053895	0.166854865	-0.011241195	-1.6813466	-2.272968906	0.554279865	-0.037342441	-0.591622306	0.024347541	0.002726872	0.116722534	0.902150017	0.205630704	0.786128566	0.305623876	0.27697288	0.998556659	0.487264544	1784	4-methylhexanoylglutamine	Lipid	Fatty Acid Metabolism (Acyl Glutamine)	LC/MS Neg	100020631	3390	257.1507
62736	0.185097408	0.280917952	-0.311938568	-0.303003467	0.095820544	0.0089351	-1.452767042	-1.74139424	0.318308958	0.02968176	-0.288627198	0.012645779	0.004279001	0.445287195	0.93598432	0.604117045	0.786128566	0.305623876	0.630423623	0.998556659	0.809555148	1809	4-methylhexanoylglycine	Lipid	Fatty Acid Metabolism (Acyl Glycine)	LC/MS Neg	100020632	3550	186.1136
31941	-0.069540936	0.124369224	0.000219978	-0.060872477	0.193910159	-0.061092455	0.130614474	-0.716485875	0.644155606	-0.202944742	-0.847100349	0.589457783	0.162587127	0.003134984	0.23886576	0.003625233	0.985354359	0.604358478	0.028622575	0.998556659	0.067876593	1678	4-octenedioate	Lipid	Fatty Acid, Dicarboxylate	LC/MS Neg	100001152	740	171.0663	11805205	38561-68-1		HMDB0004982
63767	-0.000173271	-0.076194173	0.009006668	0.070711981	-0.076020902	0.061705313	0.623267569	1.080784153	-0.252535971	0.204980613	0.457516583	0.965294589	0.488481198	0.648217247	0.678669746	0.538944633	0.995223408	0.827816091	0.789907817	0.998556659	0.772767493	6260	4-quinolinecarboxylic acid	Xenobiotics	Chemical	LC/MS Neg	100021550	1800	172.0404	10243	486-74-8	C06414
22118	-0.10930635	-0.078213156	0.085160411	0.104867177	0.031093194	0.019706765	0.728258724	0.690433828	0.103289354	0.065464458	-0.037824896	0.011343392	0.016141196	0.422244389	0.567595652	0.824967094	0.786128566	0.372538806	0.612148273	0.998556659	0.927886965	4234	4-ureidobutyrate	Nucleotide	Pyrimidine Metabolism, Uracil containing	LC/MS Polar	100000718	2217.5	145.0619	1571307	10/1/09
64579	0.00630189	0.062495759	-0.190515863	-0.204349121	0.05619387	-0.013833258	0.349661144	0.117036062	0.186671994	-0.045953087	-0.232625082	0.501899167	0.364854193	0.765259632	0.934419144	0.781481732	0.965195216	0.764141086	0.868321583	0.998556659	0.912439263	4527	4-vinylcatechol sulfate	Xenobiotics	Benzoate Metabolism	LC/MS Neg	100021208	3060	215.002
63843	0.200768595	0.15098688	-0.218021736	-0.164666202	-0.049781715	0.053355535	-0.495570064	-0.152955537	-0.165371277	0.17724325	0.342614527	0.208655202	0.338857656	0.787970167	0.747364464	0.678397697	0.960407811	0.743425352	0.881976307	0.998556659	0.850946676	5216	4-vinylguaiacol glucuronide	Xenobiotics	Food Component/Plant	LC/MS Neg	100021209	3010	325.0929
48442	0.283740167	0.31230334	-0.266232931	-0.204887205	0.028563173	0.061345726	-0.2902221	-0.181320817	0.094884807	0.203786091	0.108901284	0.108307746	0.129568975	0.887998887	0.735611802	0.904094522	0.899188046	0.573215296	0.936700837	0.998556659	0.968046777	5113	4-vinylguaiacol sulfate	Xenobiotics	Food Component/Plant	LC/MS Neg	100006126	3354	229.0176	53803570			HMDB0127980
36098	0.149449654	0.462048538	-0.099349841	-0.106426998	0.312598884	-0.007077157	-0.186946063	-1.248886884	1.038431016	-0.023509806	-1.061940822	0.419588357	0.076262454	0.026562396	0.951466031	0.081097612	0.965195216	0.512384718	0.113350194	0.998556659	0.298046638	4522	4-vinylphenol sulfate	Xenobiotics	Benzoate Metabolism	LC/MS Neg	100001755	3320	199.0071	6426766	2628-17-3	C05627	HMDB0062775
1418	-0.151423132	0.005202237	-0.041014585	0.031678351	0.156625369	0.072692936	-0.017636879	-0.296454387	0.520298214	0.241480706	-0.278817508	0.363049135	0.82581554	0.090263009	0.363412758	0.481832236	0.965195216	0.952412809	0.242240727	0.998556659	0.74239617	4278	5,6-dihydrothymine	Nucleotide	Pyrimidine Metabolism, Thymine containing	LC/MS Neg	158	1637.8	127.0513	93556	696-04-8	C00906	HMDB0000079
1559	0.031597147	0.124202846	0.044583664	0.007580218	0.092605698	-0.037003445	-0.016649009	-0.447201265	0.307629471	-0.122922784	-0.430552255	0.861692622	0.127832104	0.09440298	0.438624451	0.082141587	0.99089808	0.573215296	0.246969115	0.998556659	0.30092505	4229	5,6-dihydrouracil	Nucleotide	Pyrimidine Metabolism, Uracil containing	LC/MS Pos Early	1125	779	115.0502	649	504-07-4	C00429	HMDB0000076
61833	0.046255794	0.081212618	-0.011859064	-0.000453974	0.034956823	0.01140509	-0.373611237	-0.451848402	0.116124053	0.037886888	-0.078237165	0.367649777	0.209957058	0.39694692	0.754968563	0.66788191	0.965195216	0.646828886	0.58961974	0.998556659	0.846962335	4220	5,6-dihydrouridine	Nucleotide	Pyrimidine Metabolism, Uracil containing	LC/MS Neg	100001425	1119	245.0779	94312	5/4/27		HMDB0000497
43582	-0.033042903	0.02113589	-0.035439413	-0.022373957	0.054178793	0.013065457	-0.213344604	-0.34992015	0.179978054	0.043402508	-0.136575546	0.983768787	0.712254005	0.56824511	0.877134889	0.746009662	0.995223408	0.917054607	0.72539254	0.998556659	0.894293527	120	5-(galactosylhydroxy)-L-lysine	Amino Acid	Lysine Metabolism	LC/MS Polar	100002462	5477	323.146	66995551	32448-36-5
34424	0.232586475	0.258315218	-0.241203972	-0.231769408	0.025728743	0.009434564	-0.78596814	-0.840096233	0.085469034	0.031340942	-0.054128093	0.034186636	0.029048136	0.853971057	0.939823409	0.930737225	0.786128566	0.400517773	0.921873339	0.998556659	0.972890179	4600	5-acetylamino-6-amino-3-methyluracil	Xenobiotics	Xanthine Metabolism	LC/MS Polar	100001403	1710	197.068	88299	1196153-01-1	C16366	HMDB0004400
34401	0.119449125	0.295417706	-0.352178418	-0.327916786	0.175968582	0.024261632	-0.523705998	-1.027665576	0.584554975	0.080595397	-0.503959578	0.054618282	0.013659214	0.290043897	0.86816395	0.492063598	0.865479354	0.348422639	0.487586206	0.998556659	0.748255399	4601	5-acetylamino-6-formylamino-3-methyluracil	Xenobiotics	Xanthine Metabolism	LC/MS Polar	100001402	1424	225.0629	108214	85438-96-6	C16365	HMDB0011105
2290	-0.001762981	0.009100517	-0.00639975	-0.015724272	0.010863498	-0.009324522	0.063231522	-0.003831626	0.036087758	-0.03097539	-0.067063148	0.956320721	0.769593845	0.820546224	0.827660454	0.753546203	0.991549067	0.933870975	0.904430183	0.998556659	0.900121298	4396	5-aminolevulinate	Cofactors and Vitamins	Hemoglobin and Porphyrin Metabolism	LC/MS Pos Early	1306	2049	132.0655	137	9/2/51	C00430	HMDB0001149
18319	0.056305249	0.006565481	-0.09286582	-0.061054868	-0.049739768	0.031810952	0.044677048	0.315582676	-0.165231931	0.105673697	0.270905628	0.330428513	0.655835654	0.576497171	0.688914575	0.4959605	0.965195216	0.892397301	0.733492541	0.998556659	0.752087276	136	5-aminovalerate	Amino Acid	Lysine Metabolism	LC/MS Pos Early	100000454	2220	118.0863	138	660-88-8	C00431	HMDB0003355
61769	0.009559776	0.199827966	-0.157589877	-0.183670162	0.19026819	-0.026080284	-0.383457077	-1.102151153	0.632057246	-0.08663683	-0.718694076	0.29313289	0.022868259	0.040490057	0.737088845	0.0771248	0.962230413	0.377155504	0.150814887	0.998556659	0.288967593	1882	5-dodecenoylcarnitine (C12:1)	Lipid	Fatty Acid Metabolism (Acyl Carnitine, Monounsaturated)	LC/MS Pos Late	100016069	1135	342.2639	91825571			HMDB13326
31938	-0.064393801	0.101290094	-0.060804916	-0.080812985	0.165683895	-0.020008069	0.355362665	-0.261492687	0.550389987	-0.066465366	-0.616855353	0.985201868	0.353565458	0.017701023	0.725818983	0.042160361	0.995554252	0.753759406	0.087212203	0.998556659	0.202118588	1995	5-hydroxyhexanoate	Lipid	Fatty Acid, Monohydroxy	LC/MS Neg	100001148	1267	131.0714	170748	44843-89-2		HMDB0000525,HMDB0000409
63253	-0.042544799	-0.012809026	-0.018171052	0.003065911	0.029735773	0.021236962	0.557521534	0.529289095	0.098780101	0.070547662	-0.028232439	0.88687556	0.926163677	0.634156237	0.70358365	0.918970514	0.99089808	0.980770571	0.777700635	0.998556659	0.971146496	324	5-hydroxyindole glucuronide	Amino Acid	Tryptophan Metabolism	LC/MS Neg	100020511	1504	308.0776
52914	-0.09826073	0.016016597	-0.185491484	-0.172591802	0.114277327	0.012899681	0.126162135	-0.210607115	0.379621064	0.042851814	-0.33676925	0.632248406	0.307193454	0.105933084	0.831529063	0.273918328	0.985354359	0.727928635	0.262332144	0.998556659	0.560464097	320	5-hydroxyindole sulfate	Amino Acid	Tryptophan Metabolism	LC/MS Neg	100009042	1928	212.0023
437	0.082445596	0.156262805	0.039308698	0.019349228	0.073817209	-0.01995947	-0.126210936	-0.437730319	0.24521546	-0.066303923	-0.311519383	0.65003959	0.156531588	0.424115729	0.807310661	0.448663301	0.985359199	0.604064098	0.612552629	0.998556659	0.714148206	290	5-hydroxyindoleacetate	Amino Acid	Tryptophan Metabolism	LC/MS Neg	71	1510.2	190.051	1826	54-16-0	C05635	HMDB0000763
15685	-0.219313403	-0.01474232	-0.0067276	0.0222869	0.204571082	0.0290145	0.730493476	0.147307132	0.679570426	0.096384082	-0.583186344	0.265936061	0.843147843	0.000480548	0.498714538	0.013046669	0.962230413	0.956977227	0.013663828	0.998556659	0.10831551	119	5-hydroxylysine	Amino Acid	Lysine Metabolism	LC/MS Pos Early	100000054	2790	163.1077	3032849	13204-98-3	C16741	HMDB0000450
42040	0.031171914	-0.274282585	-0.052207177	-0.010588676	-0.3054545	0.041618502	0.442207163	1.595158717	-1.014697884	0.13825367	1.152951554	0.758985421	0.337067129	0.086206131	0.784184941	0.141070442	0.990117292	0.741972336	0.236861608	0.998556659	0.39467105	220	5-hydroxymethyl-2-furoic acid	Amino Acid	Tyrosine Metabolism	LC/MS Neg	100003954	962	141.0193	80642	6338-41-6	C20448	HMDB0002432
62871	0.074345954	0.07001512	-0.063010795	-0.045358694	-0.004330834	0.017652101	-0.117318366	-0.044292636	-0.01438672	0.05863901	0.07302573	0.655632957	0.707737846	0.978016785	0.900096211	0.916982858	0.985359199	0.917054607	0.985704254	0.998556659	0.970824053	4801	5-hydroxymethyl-2-furoylcarnitine*	Xenobiotics	Food Component/Plant	LC/MS Pos Early	100021012	2471	286.1285
63160	0.29912481	-0.053483574	-0.090993854	-0.128162045	-0.352608384	-0.037168191	-0.51070466	0.53716498	-1.171339697	-0.123470057	1.04786964	0.133594686	0.768723747	0.087801418	0.833036579	0.242971034	0.921740531	0.933797057	0.240101509	0.998556659	0.526021267	285	5-hydroxypicolinic acid	Amino Acid	Tryptophan Metabolism	LC/MS Neg	100021277	709	138.0197	268740	15069-92-8
1419	-0.03700187	0.024751404	0.06023395	0.023016463	0.061753274	-0.037217486	0.199451822	-0.129321928	0.205139936	-0.123633814	-0.32877375	0.34110857	0.986322994	0.471625388	0.626091343	0.391500266	0.965195216	0.99417144	0.654940672	0.998556659	0.663423358	556	5-methylthioadenosine (MTA)	Amino Acid	Polyamine Metabolism	LC/MS Pos Early	212	2752	298.0968	439176	2457-80-9	C00170	HMDB0001173
62100	0.053924192	0.14084567	-0.024700526	-0.030931353	0.086921478	-0.006230827	-0.323789682	-0.633234942	0.288746901	-0.02069836	-0.309445261	0.380457759	0.06485628	0.093847233	0.888258862	0.173969151	0.965195216	0.473697135	0.246969115	0.998556659	0.438342923	447	5-methylthioribose	Amino Acid	Methionine, Cysteine, SAM and Taurine Metabolism	LC/MS Pos Early	100002103	790	181.0529	6419710	23656-67-9		HMDB0001087
1494	0.073593639	0.155194982	-0.079610646	-0.083745882	0.081601342	-0.004135236	-0.400838039	-0.685648787	0.271073791	-0.013736957	-0.284810748	0.074392627	0.008228428	0.121650079	0.927360846	0.218756935	0.865479354	0.348422639	0.281320745	0.998556659	0.503883239	579	5-oxoproline	Amino Acid	Glutathione Metabolism	LC/MS Neg	1021	738.5	128.0353	439685;7405	98-79-3	C01879,C02237	HMDB0000267
37198	0.380017192	0.459431579	0.047931812	0.02909562	0.079414387	-0.018836192	-0.647585627	-0.973966985	0.263808884	-0.062572475	-0.326381359	0.473769081	0.356235162	0.114285527	0.663723937	0.143019998	0.965195216	0.753759406	0.273054861	0.998556659	0.39467105	3279	5alpha-pregnan-3beta,20alpha-diol disulfate	Lipid	Progestin Steroids	LC/MS Neg	100001988	3962	239.0853	118703093			HMDB0094650
48698	-0.082294911	-0.035605315	-0.042233707	-0.029076055	0.046689596	0.013157652	0.580814552	0.469423844	0.155099482	0.043708775	-0.111390707	0.797488564	0.966605962	0.378583744	0.779051067	0.634407454	0.990117292	0.988561095	0.573340736	0.998556659	0.827924082	6232	6-hydroxyindole sulfate	Xenobiotics	Chemical	LC/MS Neg	100006260	2498	212.0023	122198196			HMDB0000682
43231	-0.16180946	-0.042792074	0.522763194	0.409161515	0.119017386	-0.113601679	1.894548186	1.121804378	0.395367198	-0.37737661	-0.772743808	0.037608891	0.154598757	0.387110153	0.356816918	0.213605296	0.80371592	0.604064098	0.582345196	0.998556659	0.496976837	133	6-oxopiperidine-2-carboxylate	Amino Acid	Lysine Metabolism	LC/MS Polar	100004499	1692	142.051	3014237	34622-39-4		HMDB0061705
40428	-0.204485953	-0.025057959	-0.119611328	-0.164337548	0.179427994	-0.04472622	0.103206061	-0.641418121	0.596046895	-0.148577287	-0.744624182	0.634181739	0.437773319	0.005566228	0.385563485	0.008829562	0.985354359	0.805317209	0.041710562	0.998556659	0.097962754	1426	6-sialyl-N-acetyllactosamine	Carbohydrate	Aminosugar Metabolism	LC/MS Polar	100003259	3641	673.2309	16212424	174757-71-2		HMDB0006584
52915	-0.025279212	-0.03681511	-0.04234289	-0.092448528	-0.011535898	-0.050105638	0.953299131	0.825173229	-0.038321424	-0.166447326	-0.128125903	0.937283531	0.797718264	0.90069905	0.546797475	0.756141025	0.99089808	0.945762648	0.944056952	0.998556659	0.900502315	321	7-hydroxyindole sulfate	Amino Acid	Tryptophan Metabolism	LC/MS Neg	100009043	1765	212.0023
35114	0.060918829	0.124696286	0.041056563	0.025194748	0.063777457	-0.015861815	-0.182629532	-0.447185468	0.211864127	-0.052691808	-0.264555936	0.838306175	0.313647018	0.191992989	0.709825974	0.222982336	0.990117292	0.734500734	0.367706483	0.998556659	0.505881253	4184	7-methylguanine	Nucleotide	Purine Metabolism, Guanine containing	LC/MS Pos Early	100001456	2175	166.0723	135398679	578-76-7	C02242	HMDB0000897
39598	-0.0536858	0.176324971	-0.075510118	0.034143447	0.230010771	0.109653564	0.055897248	-0.343920737	0.764079241	0.364261256	-0.399817985	0.935454934	0.599153749	0.136682048	0.415900801	0.549682711	0.99089808	0.868574323	0.303050114	0.998556659	0.77832374	4592	7-methylurate	Xenobiotics	Xanthine Metabolism	LC/MS Pos Early	100002241	1321	183.0513	69160	612-37-3	C16355	HMDB0011107
34390	-0.029287854	0.231201277	-0.020683529	0.019963218	0.260489131	0.040646747	0.481169456	-0.249131138	0.865326164	0.13502557	-0.730300594	0.974458338	0.435912815	0.069198394	0.738413418	0.238195728	0.995223408	0.804839299	0.208498556	0.998556659	0.520602026	4599	7-methylxanthine	Xenobiotics	Xanthine Metabolism	LC/MS Pos Early	100001396	1350	167.0564	68374	552-62-5	C16353	HMDB0001991
62955	0.029416688	0.074671041	0.01361353	0.022810698	0.045254353	0.009197168	-0.089399977	-0.209179353	0.150331707	0.030552332	-0.119779375	0.91630012	0.730665672	0.223762499	0.777359667	0.463186226	0.99089808	0.920458707	0.406758876	0.998556659	0.725248727	279	8-methoxykynurenate	Amino Acid	Tryptophan Metabolism	LC/MS Neg	100020360	2863	218.0459	76230	2929-14-8	C05830	HMDB0060426
21156	-0.839424918	-1.155194226	-0.298963103	-0.132018171	-0.315769308	0.166944932	2.250416116	3.853958111	-1.048962936	0.554579058	1.603541995	0.090747835	0.003329239	0.061779608	0.252474397	0.03605067	0.865479354	0.305623876	0.194770144	0.998556659	0.187398527	4808	abscisate	Xenobiotics	Food Component/Plant	LC/MS Neg	100000879	3170	263.1289	643732;375199	14375-45-2	C06082,C11060	HMDB0035140
32198	-0.12696461	-0.05403541	-0.004923538	0.108222286	0.0729292	0.113145824	0.332685679	0.466282413	0.242265558	0.375862292	0.133596733	0.527960733	0.403218853	0.55544226	0.311707657	0.807636738	0.976275138	0.795409499	0.717783167	0.998556659	0.92568974	1840	acetylcarnitine (C2)	Lipid	Fatty Acid Metabolism (Acyl Carnitine, Short Chain)	LC/MS Pos Early	100000802	2282	204.123	7045767	5080-50-2	C02571	HMDB0000201
63737	0.016347339	-0.071964776	-0.161057326	-0.015534988	-0.088312115	0.145522338	-0.166276743	0.610504496	-0.293366496	0.483414743	0.776781239	0.602113811	0.867834339	0.630317761	0.379416421	0.347266033	0.985354359	0.963799522	0.775465561	0.998556659	0.626164066	6119	acetylhydroquinone sulfate	Xenobiotics	Chemical	LC/MS Neg	100020581	2691	230.9969
43258	-0.211444718	0.085041392	-0.085103779	-0.143327968	0.29648611	-0.058224189	0.393439436	-0.784882672	0.984905538	-0.193416569	-1.178322107	0.230130136	0.03818785	4.80E-06	0.158709569	1.84E-05	0.96103685	0.418618383	0.00277128	0.998556659	0.016625499	551	acisoga	Amino Acid	Polyamine Metabolism	LC/MS Neg	100004541	2297	183.1139	129397	106692-36-8		HMDB0061384
46173	0.018938748	0.016836512	0.030110567	0.069013276	-0.002102236	0.038902709	-0.041255832	0.094959648	-0.006983477	0.129232003	0.13621548	0.908007049	0.590893784	0.966563705	0.391385169	0.5446052	0.99089808	0.862062486	0.981041706	0.998556659	0.773983252	1441	aconitate [cis or trans]	Energy	TCA Cycle	LC/MS Neg	100001359	580	173.0092	643757;444212		C02341,C004174	HMDB0000958,HMDB000072
554	0.071812181	-0.103891715	-0.003428778	-0.032338526	-0.175703896	-0.028909748	-0.426332726	0.061306879	-0.58367571	-0.096036105	0.487639605	0.52516155	0.545471824	0.031745393	0.6708974	0.162222443	0.975904073	0.840816461	0.127072818	0.998556659	0.420528333	4145	adenine	Nucleotide	Purine Metabolism, Adenine containing	LC/MS Pos Early	880	2221	136.0618	190	73-24-5	C00147	HMDB0000034
555	0.09643562	0.152572583	0.04219195	0.066037097	0.056136964	0.023845148	-0.484590121	-0.591861212	0.186482957	0.079211866	-0.107271091	0.712822042	0.55846764	0.204662757	0.538889093	0.578624606	0.990117292	0.844654857	0.380936809	0.998556659	0.793974786	4144	adenosine	Nucleotide	Purine Metabolism, Adenine containing	LC/MS Pos Early	798	2169	268.104	60961	58-61-7	C00212	HMDB0000050
2831	-0.081888825	0.22341805	0.053499673	-0.005732233	0.305306874	-0.059231906	0.32898955	-0.881982066	1.014207483	-0.196764132	-1.210971616	0.293653085	0.083184888	0.000904719	0.391243439	0.002321359	0.962230413	0.524564811	0.017848678	0.998556659	0.055810917	4140	adenosine 3',5'-cyclic monophosphate (cAMP)	Nucleotide	Purine Metabolism, Adenine containing	LC/MS Pos Early	207	1263	330.0598	6076	60-92-4	C00575	HMDB0000058
21134	-0.072268627	0.052115986	0.01189816	-0.026374768	0.124384613	-0.038272928	0.230180443	-0.310156212	0.41319674	-0.127139915	-0.540336656	0.424447326	0.455841798	0.046465128	0.468599062	0.051598027	0.965195216	0.820657465	0.161996246	0.998556659	0.226403508	1665	adipate	Lipid	Fatty Acid, Dicarboxylate	LC/MS Neg	100000863	627	145.0506	196	124-04-9	C06104	HMDB0000448
52988	-0.078685356	0.152109738	0.012919418	-0.061130985	0.230795093	-0.074050403	0.125434897	-0.887239923	0.766684705	-0.245990116	-1.01267482	0.567795007	0.192511411	0.009343045	0.305120866	0.010275707	0.985354359	0.642075631	0.057237226	0.998556659	0.103114487	1907	adipoylcarnitine (C6-DC)	Lipid	Fatty Acid Metabolism (Acyl Carnitine, Dicarboxylate)	LC/MS Pos Early	100006614	2570	290.1598	71296139			HMDB0061677
1126	-0.266088475	-0.078292635	0.064444485	0.147178457	0.187795841	0.082733972	0.94370129	0.594693317	0.623844279	0.274836305	-0.349007973	0.013841786	0.078178435	0.002262873	0.092923594	0.149855607	0.786128566	0.512601782	0.025352961	0.998556659	0.402170628	29	alanine	Amino Acid	Alanine and Aspartate Metabolism	LC/MS Pos Early	811	1700	90.055	5950	56-41-7	C00041	HMDB0000161
33434	-0.40604575	0.121242578	0.022545341	-0.194586812	0.527288328	-0.217132153	2.069754848	-0.40315646	1.75161391	-0.721297398	-2.472911308	0.098076386	0.216725151	0.0151741	0.228652797	0.011319904	0.877365499	0.646828886	0.07782627	0.998556659	0.104844501	4132	allantoic acid	Nucleotide	Purine Metabolism, (Hypo)Xanthine/Inosine containing	LC/MS Polar	218	2960	175.0473	203	99-16-1	C00499	HMDB0001209
1107	-0.072734111	-0.054909603	0.039380718	0.124361888	0.017824508	0.08498117	0.23132562	0.454415222	0.059211735	0.282301337	0.223089602	0.411582229	0.195310479	0.819586427	0.234331831	0.524211627	0.965195216	0.646828886	0.904430183	0.998556659	0.769728281	4131	allantoin	Nucleotide	Purine Metabolism, (Hypo)Xanthine/Inosine containing	LC/MS Polar	1002	1672	157.0367	204;439714;439713	97-59-6	C02350,C02348,C01551	HMDB0000462
41494	-0.05112394	0.236426833	-0.231166307	0.028697463	0.287550773	0.25986377	0.363498199	0.271523963	0.955222993	0.863248757	-0.091974236	0.559522876	0.501424131	0.108721045	0.105381848	0.904484122	0.985354359	0.827816091	0.266944863	0.998556659	0.968046777	4813	alliin	Xenobiotics	Food Component/Plant	LC/MS Pos Early	100003473	1470	178.0532	87310	556-27-4	C08265	HMDB0033592
15142	-0.04880114	-0.033330115	-0.152580839	-0.121165736	0.015471024	0.031415103	-0.365755451	-0.312790367	0.05139363	0.104358714	0.052965084	0.442250251	0.514711221	0.882650692	0.737906307	0.909711671	0.965195216	0.82895634	0.934476054	0.998556659	0.969351125	19	allo-threonine	Amino Acid	Glycine, Serine and Threonine Metabolism	LC/MS Polar	100000272	2511.1	118.051	99289	28954-12-3	C05519	HMDB0004041
39346	-0.061401094	0.111081775	0.022192234	0.040517893	0.17248287	0.018325659	-0.045034259	-0.557133428	0.572975691	0.060876522	-0.512099169	0.581828213	0.641608325	0.044350396	0.798774721	0.16536429	0.985354359	0.888156484	0.159938616	0.998556659	0.425960693	4367	alpha-CEHC glucuronide*	Cofactors and Vitamins	Tocopherol Metabolism	LC/MS Neg	100003101	2616	453.1766	134819285	477200-36-5		HMDB0062445
47666	-0.081463512	0.166619501	-0.161925118	-0.193346664	0.248083012	-0.031421545	-0.754430955	-1.682924998	0.824113928	-0.104380115	-0.928494043	0.708372829	0.106722779	0.030006015	0.740326976	0.062790384	0.990117292	0.558436002	0.122393254	0.998556659	0.254157655	4368	alpha-CEHC sulfate	Cofactors and Vitamins	Tocopherol Metabolism	LC/MS Neg	100005972	3090	357.1013
62101	0.034817348	0.140110606	-0.170592882	-0.181558543	0.105293258	-0.010965661	-0.571871305	-0.958075073	0.349776632	-0.036427136	-0.386203767	0.209572459	0.055014965	0.395211874	0.920235486	0.482493178	0.960407811	0.453480495	0.58961974	0.998556659	0.74239617	46	alpha-ketoglutaramate*	Amino Acid	Glutamate Metabolism	LC/MS Polar	100002397	1916	144.0302	48	18465-19-5	C00940	HMDB0001552
528	0.103287508	0.103839413	-0.056071343	-0.051362887	0.000551905	0.004708456	-0.596600335	-0.582792571	0.00183339	0.015641153	0.013807763	0.308346181	0.32072471	0.99223167	0.926018959	0.956415651	0.962230413	0.734500734	0.99568291	0.998556659	0.982622851	1445	alpha-ketoglutarate	Energy	TCA Cycle	LC/MS Polar	93	2700	145.0143	51	305-72-6;328-50-7;22202-68-2	C00026	HMDB0000208
32827	-0.017268388	0.064990264	-0.060470936	-0.069632268	0.082258652	-0.009161333	-0.431125299	-0.734815914	0.273257327	-0.030433288	-0.303690615	0.836987405	0.524022292	0.1834843	0.864732786	0.266380434	0.990117292	0.832950034	0.358275604	0.998556659	0.550911724	3392	andro steroid monosulfate C19H28O6S (1)*	Lipid	Androgenic Steroids	LC/MS Neg	100002152	3871	383.1534	159663			HMDB0002759
37202	0.054155395	0.129271653	-0.238337643	-0.263106139	0.075116259	-0.024768496	-0.593355369	-0.925165342	0.24953081	-0.082279163	-0.331809973	0.315875946	0.184012757	0.450075704	0.77897674	0.454034324	0.965195216	0.631365051	0.634947876	0.998556659	0.72070923	3362	androstenediol (3beta,17beta) disulfate (1)	Lipid	Androgenic Steroids	LC/MS Neg	100001992	3740	224.0618	87120982		C04295	HMDB0240313
37203	-0.015201999	0.117182164	-0.127738424	-0.168583856	0.132384163	-0.040845432	-0.500055021	-1.075511278	0.439770669	-0.135685587	-0.575456257	0.593016574	0.185470323	0.068791208	0.510542536	0.075208448	0.985354359	0.631365051	0.208498556	0.998556659	0.285794169	3363	androstenediol (3beta,17beta) disulfate (2)	Lipid	Androgenic Steroids	LC/MS Neg	100001994	4065	224.0624	87120982			HMDB0240313
61846	-0.123603225	0.100709456	-0.192539236	-0.186536078	0.224312681	0.006003158	-0.519539008	-1.244747547	0.745150598	0.019942059	-0.725208539	0.727159181	0.15751473	0.028988348	0.943670247	0.101034622	0.990117292	0.604064098	0.121204904	0.998556659	0.336005629	3339	androsterone glucuronide	Lipid	Androgenic Steroids	LC/MS Neg	100002761	4953	465.2494	114833	1852-43-3	C11135	HMDB0002829
31591	0.030312214	0.132557511	-0.120246871	-0.098120936	0.102245297	0.022125935	-0.636288977	-0.902439737	0.339651524	0.073500764	-0.266150761	0.473717068	0.277774986	0.119587068	0.695991113	0.351118778	0.965195216	0.6968529	0.279925916	0.998556659	0.62994856	3349	androsterone sulfate	Lipid	Androgenic Steroids	LC/MS Neg	100001073	5022	369.1741	159663	2479-86-9		HMDB0002759
575	-0.060886629	0.030989091	-0.147476189	-0.019336554	0.091875721	0.128139634	-0.160350402	-0.039884289	0.305204538	0.425670651	0.120466113	0.440293041	0.65243877	0.312308252	0.123292893	0.762846748	0.965195216	0.892397301	0.511936731	0.998556659	0.903132381	1269	arabinose	Carbohydrate	Pentose Metabolism	LC/MS Polar	828	1804.5	195.051	66308	28697-53-2	C00216	HMDB0029942
48885	-0.059403466	0.111962325	0.010351597	-0.030216106	0.171365791	-0.040567703	0.14076361	-0.563264217	0.569264835	-0.134762992	-0.704027828	0.40257942	0.097939212	0.000586127	0.275060637	0.001180352	0.965195216	0.556757883	0.014534384	0.998556659	0.046969866	1277	arabitol/xylitol	Carbohydrate	Pentose Metabolism	LC/MS Polar	100006430	1932.4	151.0612	6912;94154		C00542,C01904,C00379	HMDB0002917,HMDB0001851,HMDB0000568
48255	-0.107630619	0.073395101	-0.007072227	-0.020667585	0.181025719	-0.013595358	0.400127469	-0.246389755	0.601354423	-0.045162801	-0.646517224	0.274982143	0.306049959	6.01E-05	0.656918227	0.000528932	0.962230413	0.726711221	0.007669092	0.998556659	0.046969866	1283	arabonate/xylonate	Carbohydrate	Pentose Metabolism	LC/MS Polar	100006115	2700	165.0405	122045;6602431		C00502,C05411	HMDB0000539
57461	-0.029234832	0.023985318	0.002708088	0.034237311	0.05322015	0.031529223	0.355233567	0.283177869	0.176793511	0.104737813	-0.072055698	0.800835272	0.935406497	0.101325192	0.26644097	0.604658039	0.990117292	0.980770571	0.255304086	0.998556659	0.809555148	522	argininate*	Amino Acid	Urea cycle; Arginine and Proline Metabolism	LC/MS Pos Early	100002769	2150	176.103	160437	157-07-3		HMDB0003148
1638	-0.022477537	0.078178885	-0.001715662	0.119411374	0.100656422	0.121127036	0.371675304	0.439677213	0.334373396	0.402375305	0.068001909	0.799900327	0.615496953	0.083516562	0.024483624	0.783227637	0.990117292	0.873423872	0.231122571	0.998556659	0.912439263	483	arginine	Amino Acid	Urea cycle; Arginine and Proline Metabolism	LC/MS Pos Early	231	2825	175.119	6322	1119-34-2	C00062	HMDB0000517
15497	-0.033411478	0.19554401	0.01144066	0.013234748	0.228955488	0.001794089	0.217921253	-0.536692582	0.760573668	0.005959833	-0.754613835	0.692315687	0.119263468	0.001852196	0.974386992	0.014150791	0.990117292	0.573215296	0.022499305	0.998556659	0.111849401	484	argininosuccinate	Amino Acid	Urea cycle; Arginine and Proline Metabolism	LC/MS Pos Early	232	2745	291.1299	60150382	156637-58-0	C03406	HMDB0000052
32354	-1.082484568	-0.810982709	0.12308727	0.789619993	0.271501859	0.666532723	1.932095537	3.244359664	0.901909652	2.214173778	1.312264126	0.021644161	0.003477813	0.410929029	0.034052458	0.373436762	0.786128566	0.305623876	0.603196157	0.998556659	0.647066101	4344	ascorbate (Vitamin C)	Cofactors and Vitamins	Ascorbate and Aldarate Metabolism	LC/MS Pos Early	233	770	177.0394	54670067	134-03-2	C00072,D00018	HMDB0000044
63590	-0.178291184	-0.16771383	-0.314298635	-0.380230948	0.010577354	-0.065932313	-0.606731652	-0.860891262	0.035137208	-0.219022402	-0.25415961	0.755516026	0.627103308	0.97542087	0.830107058	0.868125453	0.990117292	0.879316182	0.984808123	0.998556659	0.950064163	4345	ascorbic acid 2-sulfate	Cofactors and Vitamins	Ascorbate and Aldarate Metabolism	LC/MS Polar	100009329	3042	254.9816	54676864			HMDB0060649
63687	-0.01216617	0.138212838	-0.019117584	-0.052029629	0.150379008	-0.032912046	0.171300565	-0.437579136	0.499548252	-0.109331449	-0.608879701	0.95480233	0.134556278	0.006474177	0.455033706	0.011758408	0.990929593	0.573215296	0.045150268	0.998556659	0.104844501	4346	ascorbic acid 3-sulfate*	Cofactors and Vitamins	Ascorbate and Aldarate Metabolism	LC/MS Polar	100020409	2025	254.9815	11425365
512	-0.058383362	0.02312488	-0.028281039	0.021933254	0.081508242	0.050214294	0.318841662	0.214885417	0.270764518	0.166808273	-0.103956245	0.77420998	0.990928064	0.104458914	0.25307376	0.628985623	0.990117292	0.996107131	0.260357638	0.998556659	0.824445102	40	asparagine	Amino Acid	Alanine and Aspartate Metabolism	LC/MS Pos Early	917	1225	133.0608	6267	70-47-3	C00152	HMDB0000168
443	0.0962868	0.127250016	-0.133038075	-0.102978773	0.030963216	0.030059302	-0.7999473	-0.80295004	0.102857578	0.099854839	-0.003002739	0.063284813	0.06233226	0.702887875	0.67900186	0.993362527	0.865479354	0.468940532	0.8215908	0.998556659	0.998903938	36	aspartate	Amino Acid	Alanine and Aspartate Metabolism	LC/MS Pos Early	234	1165	134.0448	5960	56-84-8	C00049	HMDB0000191
15743	-0.103094807	0.100144451	-0.032735534	-0.048742799	0.203239258	-0.016007265	0.281669787	-0.446651396	0.675146201	-0.053174983	-0.728321183	0.445862977	0.115978541	0.001298869	0.736353451	0.006482472	0.965195216	0.569528666	0.018973349	0.998556659	0.082237477	496	dimethylarginine	Amino Acid	Urea cycle; Arginine and Proline Metabolism	LC/MS Polar	100000040	4590	201.1357	123831	65005-57-4	C03626	HMDB0001539
18362	0.048250409	0.073964335	0.099767713	0.041520812	0.025713926	-0.058246901	0.537224909	0.25831308	0.085419814	-0.193492015	-0.278911829	0.778920434	0.859608068	0.870660284	0.680774084	0.692522455	0.990117292	0.962934217	0.929456029	0.998556659	0.860248561	1679	azelate (C9-DC)	Lipid	Fatty Acid, Dicarboxylate	LC/MS Neg	2029	1276	187.0976	2266	123-99-9	C08261	HMDB0000784
43265	0.070153105	0.255648481	-0.080115025	-0.156523733	0.185495376	-0.076408708	-0.282002508	-1.152029044	0.616202302	-0.253824233	-0.870026536	0.302363962	0.009211594	0.02886795	0.285205355	0.022436562	0.962230413	0.348422639	0.121173472	0.998556659	0.147953099	6186	benzoylcarnitine*	Xenobiotics	Chemical	LC/MS Pos Early	100004555	3041	266.1387		105450-08-6
54923	-0.110896896	0.153345477	-0.04139185	-0.020991633	0.264242373	0.020400217	0.047181283	-0.762844825	0.877794162	0.067768054	-0.810026108	0.616952885	0.217063303	0.008291862	0.798277432	0.054910809	0.985354359	0.646828886	0.053757353	0.998556659	0.236255008	56	beta-citrylglutamate	Amino Acid	Glutamate Metabolism	LC/MS Neg	100003271	530	320.0623	189741	73590-26-8	C20775
12129	-0.254554172	0.037992168	0.016175614	-0.007853258	0.29254634	-0.024028872	0.959127019	-0.092513072	0.971817905	-0.079822186	-1.051640091	0.089673921	0.764800739	0.002097333	0.740910726	0.009312669	0.865479354	0.933316301	0.024697164	0.998556659	0.097962754	363	beta-hydroxyisovalerate	Amino Acid	Leucine, Isoleucine and Valine Metabolism	LC/MS Neg	1442	1027	117.0557	69362	625-08-1		HMDB0000754
35433	-0.142784375	0.040849094	0.015445662	0.008917116	0.183633469	-0.006528545	0.375010062	-0.256694477	0.610017181	-0.021687358	-0.631704539	0.148814256	0.763881846	0.001476512	0.880905891	0.009290846	0.921740531	0.933316301	0.020045823	0.998556659	0.097962754	364	beta-hydroxyisovaleroylcarnitine	Amino Acid	Leucine, Isoleucine and Valine Metabolism	LC/MS Pos Early	100001594	2584	262.1649		99159-87-2
3141	-0.095263903	-0.005110567	0.003285445	0.079435198	0.090153336	0.076149754	0.166700637	0.120181744	0.299482899	0.252964006	-0.046518893	0.456656793	0.522067788	0.03275304	0.042252404	0.79016195	0.965195216	0.832047351	0.129441809	0.998556659	0.915856415	7	betaine	Amino Acid	Glycine, Serine and Threonine Metabolism	LC/MS Pos Early	799	1064	118.0863	247	107-43-7	C00719	HMDB0000043
12358	-0.019124218	0.092789056	-0.105185231	-0.131641167	0.111913274	-0.026455936	-0.221134405	-0.680786971	0.371767848	-0.087884718	-0.459652566	0.447344594	0.056355649	0.158871219	0.701254381	0.192100843	0.965195216	0.461237012	0.332164503	0.998556659	0.463774839	4387	biopterin	Cofactors and Vitamins	Tetrahydrobiopterin Metabolism	LC/MS Neg	1548	1398	236.0789	445040	22150-76-1	C06313	HMDB0000468
568	0.043398094	0.144174384	-0.17967362	-0.180179863	0.100776291	-0.000506244	-0.785718032	-1.122171329	0.334771592	-0.001681705	-0.336453297	0.387939882	0.215783828	0.074461426	0.991581185	0.172095078	0.965195216	0.646828886	0.217540469	0.998556659	0.438113625	4381	biotin	Cofactors and Vitamins	Biotin Metabolism	LC/MS Pos Early	251	2253	245.0955	171548	58-85-5	C00120	HMDB0000030
61778	-0.10972432	0.04982146	-0.060681592	-0.069030419	0.15954578	-0.008348827	0.129510355	-0.428223459	0.52999961	-0.027734204	-0.557733814	0.748241188	0.44022954	0.020402789	0.88219509	0.060606088	0.990117292	0.806388712	0.094557502	0.998556659	0.252881265	1871	butenoylcarnitine (C4:1)	Lipid	Fatty Acid Metabolism (Acyl Carnitine, Monounsaturated)	LC/MS Pos Early	100016058	2765	230.1387
48782	-0.030494751	0.114111429	-0.005098343	-0.033587852	0.14460618	-0.028489509	-0.089325235	-0.66433667	0.480371333	-0.094640102	-0.575011434	0.724410537	0.051203734	0.003016948	0.453050944	0.006664746	0.990117292	0.450214738	0.028622575	0.998556659	0.0835991	261	C-glycosyltryptophan	Amino Acid	Tryptophan Metabolism	LC/MS Neg	100006379	1777	365.1354	10981970	180509-18-6		HMDB0240296
53254	0.056164306	-0.021540566	0.105147506	0.059825025	-0.077704872	-0.045322482	0.706402701	0.813974675	-0.258129999	-0.150558025	0.107571974	0.892590542	0.822611188	0.672797421	0.782666345	0.895366723	0.99089808	0.952412809	0.802904057	0.998556659	0.965657194	5200	caffeic acid sulfate	Xenobiotics	Food Component/Plant	LC/MS Polar	100009337	1307	258.9918	21668705			HMDB0041708
569	0.614128658	0.18166451	-0.592882812	-0.377044364	-0.432464148	0.215838447	-3.27326967	-1.119655064	-1.436614804	0.716999802	2.153614606	0.001699466	0.108690982	0.05216692	0.258928153	0.032323188	0.571791706	0.558573934	0.173671525	0.998556659	0.179197128	4587	caffeine	Xenobiotics	Xanthine Metabolism	LC/MS Pos Early	849	2106	195.0877	2519	58-08-2	C07481	HMDB0001847
64071	-0.124580496	0.147487888	0.081809581	-0.020865862	0.272068383	-0.102675443	0.563964585	-0.68090746	0.903791606	-0.341080439	-1.244872045	0.088294942	0.15910846	0.000921242	0.106482703	0.000734541	0.865479354	0.604064098	0.017848678	0.998556659	0.046969866	501	carboxy-methyl-arginine	Amino Acid	Urea cycle; Arginine and Proline Metabolism	LC/MS Pos Early	100021052	2778	233.1244		18416-86-9		HMDB39111
40007	0.027680284	0.05749903	-0.025609586	0.0168651	0.029818746	0.042474686	-0.23576651	-0.193724387	0.09905573	0.141097854	0.042042124	0.693837113	0.76388761	0.771247604	0.644032403	0.926627212	0.990117292	0.933316301	0.871713746	0.998556659	0.972338528	58	carboxyethyl-GABA	Amino Acid	Glutamate Metabolism	LC/MS Pos Early	100003260	2085	176.0917	2572	3/2/86		HMDB0002201
43333	0.123185882	0.152735695	-0.798063804	-0.905807003	0.029549813	-0.107743198	-3.109042596	-3.565120109	0.098162355	-0.357915158	-0.456077513	0.225626468	0.166700077	0.932688539	0.731070578	0.770186457	0.960785773	0.604358478	0.962410782	0.998556659	0.904362231	5394	carboxyibuprofen	Xenobiotics	Drug - Analgesics, Anesthetics	LC/MS Neg	100004171	1920	235.0976	10444113	15935-54-3		HMDB0060564
63258	0.122893156	-0.042787659	-0.044875161	-0.001593912	-0.165680815	0.043281249	-0.432705095	0.261451855	-0.550379754	0.143777196	0.69415695	0.374224647	0.825504723	0.117209933	0.635188237	0.139098183	0.965195216	0.952412809	0.27697288	0.998556659	0.393429666	1464	carboxysuccinate	Energy	TCA Cycle	LC/MS Polar	100021130	4844	161.0092	313489
15500	-0.046465406	-0.024024315	-0.017536976	0.093415798	0.022441091	0.110952775	0.193240235	0.487269685	0.07454769	0.36857714	0.29402945	0.893653102	0.588859544	0.827451742	0.238382694	0.524050417	0.99089808	0.861272388	0.9059576	0.998556659	0.769728281	1932	carnitine	Lipid	Carnitine Metabolism	LC/MS Pos Early	100000007	1978	162.1125	288	461-05-2	C00487,C00308	HMDB0000062
63650	-0.291179881	-0.071932356	-0.104010038	-0.11639062	0.219247525	-0.012380582	0.158733544	-0.610718373	0.728324513	-0.041127403	-0.769451917	0.351251329	0.822375723	0.00261859	0.82508266	0.012783484	0.965195216	0.952412809	0.026980834	0.998556659	0.10768711	6424	carnitine of C10H14O2 (5)*	Partially Characterized Molecules	Partially Characterized Molecules	LC/MS Neg	100021678	4521	370.1871
1768	-0.086961919	0.085946489	0.001533033	0.1476647	0.172908407	0.146131667	0.158293246	0.06934284	0.574389296	0.48543889	-0.088950406	0.699912122	0.787829759	0.096819189	0.115014239	0.841226746	0.990117292	0.944086751	0.249395856	0.998556659	0.936138539	84	carnosine	Amino Acid	Histidine Metabolism	LC/MS Pos Early	249	2942	227.1139	439224	305-84-0	C00386	HMDB0000033
53243	0.155878543	0.123729864	0.044555683	0.059470467	-0.03214868	0.014914784	-0.084199936	0.072141507	-0.106795603	0.049545841	0.156341443	0.724858264	0.838830137	0.868598205	0.931594051	0.85675688	0.990117292	0.956977227	0.928757196	0.998556659	0.944313301	237	catechol glucuronide	Amino Acid	Tyrosine Metabolism	LC/MS Neg	100009326	1742	285.0616	75124209
35320	0.060299356	0.175229188	-0.044676138	-0.047175591	0.114929832	-0.002499453	-0.111639499	-0.501731141	0.381788638	-0.008303004	-0.390091642	0.493292937	0.154742244	0.2535888	0.977383537	0.38047432	0.965195216	0.604064098	0.442522485	0.998556659	0.653374055	4495	catechol sulfate	Xenobiotics	Benzoate Metabolism	LC/MS Neg	100001605	1906	188.9863	3083879	4918-96-1		HMDB0059724
15506	-0.070785568	-0.034167157	0.110899654	0.110898042	0.036618411	-1.61E-06	0.361225246	0.239576163	0.121643729	-5.35E-06	-0.121649084	0.094861474	0.176227529	0.507040265	0.999973762	0.619839709	0.871364679	0.621537143	0.680377285	0.999973762	0.818127066	2232	choline	Lipid	Phospholipid Metabolism	LC/MS Pos Early	1256	1961	104.107	305	67-48-1	C00114	HMDB0000097
34396	-0.256278899	-0.070970336	0.149923051	0.160580757	0.185308564	0.010657706	0.501201429	-0.078976162	0.615581724	0.035404132	-0.580177592	0.057684356	0.262351955	0.078375459	0.905261973	0.20508192	0.865479354	0.694313374	0.222771625	0.998556659	0.486964065	2233	phosphocholine	Lipid	Phospholipid Metabolism	LC/MS Pos Early	267	700	184.0733	1014	72556-74-2	C00588	HMDB0001565
38637	-0.009073045	0.158795511	-0.090704976	-0.288311191	0.167868556	-0.197606215	0.951701418	-0.262379492	0.557647272	-0.656433638	-1.21408091	0.750568551	0.094785962	0.167169983	0.074977158	0.032041661	0.990117292	0.544194029	0.343263631	0.998556659	0.179197128	4850	cinnamoylglycine	Xenobiotics	Food Component/Plant	LC/MS Neg	100002253	3127	204.0666	709625	16534-24-0		HMDB0011621
64389	-0.164135263	0.002192186	-0.196149189	-0.238993513	0.166327449	-0.042844324	-0.37515976	-1.070013347	0.552527824	-0.142325762	-0.694853587	0.893356129	0.320584998	0.02104051	0.471898539	0.029024772	0.99089808	0.734500734	0.096244824	0.998556659	0.168314505	1856	cis-3,4-methyleneheptanoylcarnitine	Lipid	Fatty Acid Metabolism (Acyl Carnitine, Medium Chain)	LC/MS Pos Late	100021728	845	286.2013
64386	0.072779445	0.186154964	-0.097831241	-0.239193412	0.113375519	-0.141362171	-0.738083913	-1.584304203	0.376625322	-0.469594968	-0.84622029	0.360939453	0.033047177	0.023667192	0.003057287	0.00069719	0.965195216	0.400517773	0.10504592	0.998556659	0.046969866	1814	cis-3,4-methyleneheptanoylglycine	Lipid	Fatty Acid Metabolism (Acyl Glycine)	LC/MS Neg	100021992	3731	198.1136
40410	0.108123988	0.123553702	0.002347767	0.082403176	0.015429714	0.080055409	-0.496181892	-0.281499981	0.051256402	0.265938313	0.214681911	0.637090421	0.853948832	0.865598044	0.333271225	0.598695928	0.985354359	0.961421416	0.928757196	0.998556659	0.805239045	79	cis-urocanate	Amino Acid	Histidine Metabolism	LC/MS Pos Early	100003425	2406	139.0502	1549103	7699-35-6		HMDB0034174
47076	0.258873399	0.194802114	0.015547426	0.12708842	-0.064071285	0.111540994	-0.416499625	0.166871739	-0.212840202	0.370531162	0.583371364	0.495322049	0.848625033	0.750521574	0.537836016	0.518112213	0.965195216	0.959170703	0.858376508	0.998556659	0.767465536	1462	citraconate/glutaconate	Energy	TCA Cycle	LC/MS Polar	100006438	2600	129.0194	643798;5280498		C02226,C02214	HMDB0000620,HMDB0000634
1564	0.086071702	0.070157892	0.056009088	0.078581441	-0.01591381	0.022572353	-0.251039355	-0.123191089	-0.052864534	0.074983732	0.127848266	0.829860078	0.951959381	0.827369422	0.729767246	0.694741148	0.990117292	0.980770571	0.9059576	0.998556659	0.86207665	1439	citrate	Energy	TCA Cycle	LC/MS Pos Early	1124	915	210.0608	311	77-92-9	C00158	HMDB0000094
2132	-0.025518256	0.095292136	-0.009167126	0.201048149	0.120810392	0.210215275	0.294049947	0.591046538	0.401323437	0.698320028	0.296996591	0.897329213	0.40728189	0.2449151	0.032034528	0.51498465	0.99089808	0.797845065	0.430841503	0.998556659	0.766291922	492	citrulline	Amino Acid	Urea cycle; Arginine and Proline Metabolism	LC/MS Pos Early	391	1520	176.103	9750	372-75-8	C00327	HMDB0000904
47400	-0.121029305	0.066793039	-0.048273609	-0.033169128	0.187822343	0.015104481	0.461899732	-0.111856586	0.623932319	0.050176001	-0.573756318	0.640877776	0.522733388	0.029647851	0.832742989	0.121267023	0.985354359	0.832047351	0.122393254	0.998556659	0.373179053	3307	cortisol 21-glucuronide	Lipid	Corticosteroids	LC/MS Neg	100005434	4246.5	537.2341
63913	-0.021667278	0.123804618	-0.130099731	-0.117706408	0.145471895	0.012393323	-0.193699967	-0.635777416	0.483247176	0.041169727	-0.442077449	0.457100496	0.108557512	0.033106359	0.827044881	0.131410393	0.965195216	0.558573934	0.130391597	0.998556659	0.381983863	3306	cortisol 21-sulfate	Lipid	Corticosteroids	LC/MS Neg	100021048	4330	441.1589	102172	152957-32-9		HMDB0062779
1769	0.157038795	0.052317932	-0.063065458	-0.010447399	-0.104720863	0.052618059	-0.634808173	-0.112139585	-0.347875178	0.174793409	0.522668588	0.163282971	0.682775983	0.134173287	0.388550553	0.096304481	0.921740531	0.90785998	0.301728106	0.998556659	0.333412855	3314	cortisone	Lipid	Corticosteroids	LC/MS Neg	273	4575	359.1864	222786	53-06-5	C00762	HMDB0002802
40040	-0.223827444	0.13070964	0.015309901	0.047722684	0.354537085	0.032412782	0.990083983	-0.079989786	1.177746702	0.107672933	-1.070073769	0.113982335	0.572840445	0.001668476	0.704907737	0.021211714	0.908356885	0.853748495	0.021158477	0.998556659	0.142315799	3324	cortolone	Lipid	Corticosteroids	LC/MS Neg	100002549	5059	365.2333	91873417;245259;160499	516-42-7	C05481	HMDB0003128,HMDB0013221
57699	-0.098371556	0.076064492	0.041719481	0.061304592	0.174436047	0.019585112	0.035038623	-0.47936505	0.579464006	0.065060333	-0.514403674	0.150313542	0.87603007	0.003329173	0.671196091	0.036700848	0.921740531	0.966480593	0.029781905	0.998556659	0.187853263	3325	cortolone glucuronide (1)	Lipid	Corticosteroids	LC/MS Neg	100015971	4600	541.2654
57700	-0.096295206	0.090799169	0.076007623	0.049132741	0.187094375	-0.026874882	0.132682806	-0.57810768	0.62151406	-0.089276426	-0.710790486	0.137991501	0.711417747	0.003054767	0.583376376	0.009003437	0.921740531	0.917054607	0.028622575	0.998556659	0.097962754	3326	cortolone glucuronide (2)	Lipid	Corticosteroids	LC/MS Neg	100015973	4430	541.2654	53480447;125853;15160317			HMDB0010320
27718	-0.075782004	-0.211733772	0.268934502	0.235532606	-0.135951768	-0.033401896	1.663113815	2.003777115	-0.451621998	-0.110958698	0.3406633	0.281266748	0.16760603	0.117890621	0.655954919	0.366613377	0.962230413	0.604358478	0.27697288	0.998556659	0.642966317	528	creatine	Amino Acid	Creatine Metabolism	LC/MS Pos Early	1221	1947	132.0768	586	57-00-1	C00300	HMDB0000064
513	0.06146414	0.061248276	-0.017734248	-0.004121183	-0.000215864	0.013613065	-0.331809297	-0.285870587	-0.000717085	0.045221624	0.045938709	0.30562175	0.395721881	0.996233514	0.739703692	0.82180423	0.962230413	0.785994924	0.996233514	0.998556659	0.927040158	529	creatinine	Amino Acid	Creatine Metabolism	LC/MS Pos Early	275	2055	114.0662	588	60-27-5	C00791	HMDB0000562
37077	0.021658918	0.100267479	-0.077936355	-0.045822169	0.078608561	0.032114186	0.045748276	-0.108702695	0.261131987	0.106681016	-0.154450971	0.499289218	0.32532534	0.290270124	0.624183259	0.636213834	0.965195216	0.735418296	0.487586206	0.998556659	0.828657748	745	cyclo(gly-pro)	Peptide	Dipeptide	LC/MS Pos Early	100001946	1349	155.0815	193540	3705-27-9
62840	0.04197616	0.159866649	-0.228579301	-0.057758162	0.117890489	0.170821139	-0.69601479	-0.520182975	0.391623727	0.567455542	0.175831816	0.165016555	0.260284326	0.379458742	0.162477294	0.766175564	0.921740531	0.692092425	0.573912697	0.998556659	0.903132381	782	cyclo(pro-sulfo-tyr)*	Peptide	Dipeptide	LC/MS Neg	100020992	2058	339.0656
15705	0.043079715	0.12186806	-0.001142732	0.002652973	0.078788345	0.003795705	0.344235247	0.09511509	0.261729215	0.012609058	-0.249120157	0.824137787	0.551247308	0.11796224	0.930189602	0.258271897	0.990117292	0.842568732	0.27697288	0.998556659	0.537398177	453	cystathionine	Amino Acid	Methionine, Cysteine, SAM and Taurine Metabolism	LC/MS Pos Early	310	2270	223.0747	439258	535-34-2	C02291	HMDB0000099
1868	-0.05539922	0.128548371	0.026433688	0.024623192	0.18394759	-0.001810496	0.009826084	-0.607248924	0.611060669	-0.006014339	-0.617075007	0.507630757	0.402174385	0.000471122	0.962198168	0.004586468	0.965195216	0.794707604	0.013663828	0.998556659	0.075611196	455	cysteine	Amino Acid	Methionine, Cysteine, SAM and Taurine Metabolism	LC/MS Pos Early	800	1475	122.027	5862	52-90-4;56-89-3	C00097	HMDB0000574
22176	0.011446721	0.068933531	-0.024622455	-0.001746028	0.05748681	0.022876427	0.057003112	-0.05797009	0.190967049	0.075993847	-0.114973202	0.549903056	0.246652193	0.206874091	0.566514342	0.563209934	0.983377463	0.674494386	0.383198556	0.998556659	0.783489483	461	cysteine s-sulfate	Amino Acid	Methionine, Cysteine, SAM and Taurine Metabolism	LC/MS Polar	100000808	2273	199.9693	115015	1637-71-4	C05824	HMDB0000731
35637	0.014902715	0.020176302	0.058042153	0.053953454	0.005273586	-0.004088699	-0.224801362	-0.255902202	0.017518475	-0.013582365	-0.03110084	0.801510685	0.843896322	0.934270011	0.943005659	0.913104268	0.990117292	0.956977227	0.962631779	0.998556659	0.970824053	576	cysteinylglycine	Amino Acid	Glutathione Metabolism	LC/MS Pos Early	278	2132	179.0485	439498	19246-18-5	C01419	HMDB0000078
62103	-0.089980859	0.123201545	0.061098197	0.05227555	0.213182404	-0.008822647	0.231424616	-0.506060199	0.708176616	-0.029308199	-0.737484815	0.170373347	0.512265131	0.008434976	0.891240853	0.033185895	0.921740531	0.82895634	0.053778795	0.998556659	0.179522131	577	cysteinylglycine disulfide*	Amino Acid	Glutathione Metabolism	LC/MS Pos Early	100002466	2547	298.0526	22833544	70555-24-7		HMDB0000709
56	-0.018129304	0.105910501	0.03482642	0.014831366	0.124039805	-0.019995054	0.12609904	-0.352374404	0.412051313	-0.066422131	-0.478473444	0.667860244	0.462836274	0.060602488	0.720754287	0.099765869	0.990117292	0.825522505	0.193785962	0.998556659	0.336005629	462	cystine	Amino Acid	Methionine, Cysteine, SAM and Taurine Metabolism	LC/MS Polar	279	3424	239.0166	67678	56-89-3	C00491	HMDB0000192
514	0.050008088	-0.178610797	-0.034126284	-0.024154472	-0.228618886	0.009971812	-0.569520205	0.223060938	-0.7594555	0.033125644	0.792581144	0.68985551	0.465803782	0.131286754	0.939138342	0.233868105	0.990117292	0.825710544	0.29706846	0.998556659	0.516745774	4249	cytidine	Nucleotide	Pyrimidine Metabolism, Cytidine containing	LC/MS Pos Early	827	2124	244.0928	6175	65-46-3	C00475	HMDB0000089
573	-0.006151058	-0.109841323	0.090093642	0.05291547	-0.103690265	-0.037178171	0.53772102	0.758669412	-0.344451604	-0.123503212	0.220948392	0.583665403	0.3566314	0.500772743	0.78596915	0.746159671	0.985354359	0.753759406	0.674339762	0.998556659	0.894293527	4250	cytosine	Nucleotide	Pyrimidine Metabolism, Cytidine containing	LC/MS Pos Early	881	2060	112.0505	597	71-30-7	C00380	HMDB0000630
62070	-0.224984506	-0.038692402	0.353781329	0.167534383	0.186292104	-0.186246946	1.056629362	-0.180918576	0.618848976	-0.618698962	-1.237547937	0.161416865	0.608822314	0.350702316	0.298531244	0.17114883	0.921740531	0.870481024	0.550626494	0.998556659	0.437928492	4869	daidzein 7-O-glucuronide	Xenobiotics	Food Component/Plant	LC/MS Neg	100020206	2580	429.0827	11316354			HMDB41718
63685	-0.222524088	-0.090484307	-0.046837467	-0.105065473	0.132039781	-0.058228006	-0.031410098	-0.663466004	0.438626657	-0.193429249	-0.632055906	0.387870412	0.942195388	0.120492927	0.430584676	0.097238423	0.965195216	0.980770571	0.281320745	0.998556659	0.333967679	1682	decadienedioic acid (C10:2-DC)	Lipid	Fatty Acid, Dicarboxylate	LC/MS Polar	100021711	2329.7	197.0819	17789717
33941	0.074089012	0.363525914	-0.107057727	-0.169952354	0.289436902	-0.062894627	-0.158623454	-1.329043459	0.961488577	-0.208931428	-1.170420005	0.297901568	0.005186503	0.011759614	0.49970978	0.020176494	0.962230413	0.305623876	0.064802965	0.998556659	0.138593301	1860	decanoylcarnitine (C10)	Lipid	Fatty Acid Metabolism (Acyl Carnitine, Medium Chain)	LC/MS Pos Late	100001251	1130	316.2482	10245190	1492-27-9		HMDB0000651
63929	-0.154273788	-0.001047636	-0.16358539	-0.203841318	0.153226152	-0.040255927	-0.329092317	-0.971825874	0.509006261	-0.133727296	-0.642733557	0.969350964	0.40771236	0.154541791	0.666573805	0.178713959	0.995223408	0.797845065	0.327231608	0.998556659	0.445433928	3401	dehydroandrosterone glucuronide	Lipid	Androgenic Steroids	LC/MS Neg	100021354	4755	463.2337
1659	-0.317259263	-0.368808781	0.096227977	0.417926147	-0.051549518	0.321698169	1.390423616	2.630325594	-0.171243791	1.068658187	1.239901978	0.134389366	0.007982695	0.716520924	0.020190347	0.063399529	0.921740531	0.348422639	0.833105457	0.998556659	0.254923542	4348	dehydroascorbate	Cofactors and Vitamins	Ascorbate and Aldarate Metabolism	LC/MS Polar	301	1130	173.0092	440667	490-83-5	C05422	HMDB0001264
32425	-0.039269413	0.047408531	-0.252522447	-0.264110242	0.086677943	-0.011587796	-0.144471263	-0.470902981	0.287937895	-0.038493823	-0.326431718	0.507265218	0.336871022	0.202241462	0.844955956	0.277735559	0.965195216	0.741972336	0.379490483	0.998556659	0.565841566	3336	dehydroepiandrosterone sulfate (DHEA-S)	Lipid	Androgenic Steroids	LC/MS Neg	100000792	4745	367.1585	12594	651-48-9	C04555	HMDB0001032
62287	0.183042213	0.062466157	-0.061495194	-0.048800537	-0.120576056	0.012694657	-1.282563412	-0.839847686	-0.400544989	0.042170738	0.442715727	0.223809861	0.574016049	0.317814074	0.904905165	0.408146548	0.960407811	0.853748495	0.517288351	0.998556659	0.680269848	4373	delta-CEHC	Cofactors and Vitamins	Tocopherol Metabolism	LC/MS Neg	100020416	3422	249.1132	35027084	84599-16-6
62286	-0.314233598	-0.141267832	-0.13778341	-0.113744327	0.172965765	0.024039083	-0.603292338	-1.098016069	0.574579835	0.079856104	-0.494723731	0.385620511	0.891307383	0.168787979	0.8256256	0.368722843	0.965195216	0.976201275	0.343529679	0.998556659	0.643361435	4374	delta-CEHC glucuronide	Cofactors and Vitamins	Tocopherol Metabolism	LC/MS Neg	100020483	2116	425.1453
62285	-0.197791126	-0.043928643	-0.105866612	-0.121180065	0.153862483	-0.015313454	-0.628904066	-1.190894363	0.511120106	-0.050870192	-0.561990297	0.651807568	0.704293144	0.198114615	0.88310011	0.287446676	0.985359199	0.917054607	0.374236816	0.998556659	0.57201051	4375	delta-CEHC sulfate	Cofactors and Vitamins	Tocopherol Metabolism	LC/MS Neg	100020484	2550	329.0701
36747	0.014824366	-0.023232448	-0.008331825	0.120426252	-0.038056814	0.128758077	-0.158155213	0.395991861	-0.126422001	0.427725073	0.554147074	0.893694519	0.411273947	0.704462245	0.163449926	0.225159992	0.99089808	0.797845065	0.821991336	0.998556659	0.508482644	1931	deoxycarnitine	Lipid	Carnitine Metabolism	LC/MS Pos Early	100001662	2052	146.1176	22620	6249-56-5	C01181	HMDB0001161
63688	-0.25102153	-0.048778302	-0.261521004	-0.264442521	0.202243228	-0.002921517	0.681027142	-0.000515387	0.671837461	-0.009705068	-0.681542529	0.961516813	0.329578395	0.00285459	0.95539712	0.017121881	0.994202771	0.73876763	0.028095472	0.998556659	0.129141504	3480	deoxycholic acid 12-sulfate*	Lipid	Secondary Bile Acid Metabolism	LC/MS Neg	100021712	4580	235.1175
63610	-0.278746644	-0.149612027	-0.055441185	-0.207073214	0.129134617	-0.151632029	1.088606789	0.155920179	0.428975912	-0.503710698	-0.93268661	0.160911036	0.712823209	0.294890204	0.174317059	0.098392191	0.921740531	0.917054607	0.491558984	0.998556659	0.335930735	3482	deoxycholic acid glucuronide	Lipid	Secondary Bile Acid Metabolism	LC/MS Neg	100020550	4800	567.3175
62105	-0.084822736	0.103780698	-0.057968786	-0.102543514	0.188603434	-0.044574728	0.001043563	-0.773557525	0.626527045	-0.148074042	-0.774601088	0.83871183	0.132192204	0.000210811	0.226046904	0.000455563	0.990117292	0.573215296	0.010635881	0.998556659	0.046969866	549	diacetylspermidine*	Amino Acid	Polyamine Metabolism	LC/MS Pos Early	100020242	2510	230.1863	132680		C03413	HMDB0002172
35129	-0.210344606	0.100168535	0.022651096	0.027782151	0.310513141	0.005131054	0.678330585	-0.336126747	1.031502326	0.017044994	-1.014457332	0.070791295	0.561140948	0.002598207	0.948342219	0.018901966	0.865479354	0.845190211	0.026980834	0.998556659	0.13633043	4388	dihydrobiopterin	Cofactors and Vitamins	Tetrahydrobiopterin Metabolism	LC/MS Neg	100001506	1552	194.0683	135402011	6779-87-9	C00268	HMDB0000038
62524	-0.028437688	0.075156608	-0.052937708	0.1893427	0.103594296	0.242280408	-0.448506004	0.012199287	0.344132802	0.804838093	0.460705291	0.934043666	0.700297037	0.496368668	0.087502599	0.497285709	0.99089808	0.914188666	0.672829751	0.998556659	0.7523396	4831	dihydrocaffeate sulfate (2)	Xenobiotics	Food Component/Plant	LC/MS Neg	100020822	930	261.0074
40481	0.123087812	-0.117920365	-0.144413671	0.06098953	-0.241008178	0.205403201	-0.982834134	0.500112366	-0.800611836	0.682334665	1.482946501	0.220688418	0.409274103	0.255474182	0.277668886	0.122990377	0.960407811	0.797845065	0.443868131	0.998556659	0.377065983	4876	dihydroferulate	Xenobiotics	Food Component/Plant	LC/MS Neg	100003432	1928	195.0663	14340	1135-23-5		HMDB0062121
62857	-0.034828019	0.011498527	-0.097367264	0.068328422	0.046326546	0.165695686	-0.625641931	-0.22910623	0.153893454	0.550429155	0.396535701	0.795501053	0.813784132	0.775279519	0.262647064	0.584816484	0.990117292	0.952412809	0.874557737	0.998556659	0.79584696	4877	dihydroferulic acid sulfate	Xenobiotics	Food Component/Plant	LC/MS Neg	100020272	1310	275.0231	187489			HMDB0041724
43424	-0.160109793	0.005695048	0.013346202	-0.044143612	0.165804841	-0.057489814	0.698532397	-0.043236388	0.550791758	-0.190977027	-0.741768785	0.361304187	0.791136322	0.186424906	0.599905976	0.184849262	0.965195216	0.945762648	0.362210383	0.998556659	0.455803522	6149	dimethyl sulfone	Xenobiotics	Chemical	LC/MS Pos Early	100004284	832	95.0161	6213	67-71-0	C11142	HMDB0004983
36808	-0.022903189	0.092800485	-0.021221053	-0.022405395	0.115703675	-0.001184342	0.063386666	-0.324906921	0.384359287	-0.003934299	-0.388293587	0.978813242	0.081298928	0.004459852	0.970285125	0.02417525	0.995223408	0.524128286	0.035990695	0.998556659	0.155748947	498	dimethylarginine (ADMA + SDMA)	Amino Acid	Urea cycle; Arginine and Proline Metabolism	LC/MS Pos Early	100001810	2850	203.1503	123831;169148	102783-24-4	C21189,C03626	HMDB0003334,HMDB0001539
5086	-0.091901717	-0.060806592	0.010115821	0.0673903	0.031095125	0.057274479	0.240005319	0.326971248	0.103295771	0.1902617	0.08696593	0.420334605	0.314031343	0.548701991	0.225144094	0.705694005	0.965195216	0.734500734	0.714639953	0.998556659	0.870054361	6	dimethylglycine	Amino Acid	Glycine, Serine and Threonine Metabolism	LC/MS Pos Early	806	1104	104.0706	673	1118-68-9	C03626	HMDB0000092
62783	-0.319587397	-0.045249542	0.078966419	0.070749095	0.274337854	-0.008217324	0.342710316	-0.595917669	0.911330625	-0.02729736	-0.938627985	0.023099037	0.487038816	0.054741561	0.945528479	0.131177553	0.786128566	0.827816091	0.180490746	0.998556659	0.381983863	526	dimethylguanidino valeric acid (DMGV)*	Amino Acid	Urea cycle; Arginine and Proline Metabolism	LC/MS Pos Early	100020866	1891	202.1186	101535539
42978	-0.074468413	0.058169165	0.032785679	0.024820033	0.132637578	-0.007965646	0.505072434	0.037998637	0.440612495	-0.026461302	-0.467073797	0.276778601	0.731062709	0.007691122	0.840487112	0.028503129	0.962230413	0.920458707	0.050166114	0.998556659	0.167819442	1657	dimethylmalonic acid	Lipid	Fatty Acid, Dicarboxylate	LC/MS Polar	100004251	2702	131.035	11686	595-46-0		HMDB0002001
32388	-0.126731409	-0.106045003	-0.216107449	-0.270821159	0.020686406	-0.05471371	0.033657064	-0.216816701	0.068718755	-0.18175501	-0.250473765	0.664868159	0.427187715	0.868783148	0.626341049	0.654459947	0.990117292	0.801778804	0.928757196	0.998556659	0.841969653	1686	dodecanedioate (C12)	Lipid	Fatty Acid, Dicarboxylate	LC/MS Neg	100001102	2990	229.1445	12736	693-23-2	C02678	HMDB0000623
12130	-0.006179316	0.091178207	-0.051331041	0.003676141	0.097357524	0.055007182	-0.33811743	-0.47880222	0.323414693	0.182729903	-0.14068479	0.754273032	0.545576908	0.252474677	0.464172488	0.705361304	0.990117292	0.840816461	0.441448148	0.998556659	0.870054361	195	dopamine	Amino Acid	Tyrosine Metabolism	LC/MS Pos Early	1748	2385	154.0863	681	62-31-7	C03758	HMDB0000073
48407	-0.033977082	-0.072234976	0.189801776	0.134526301	-0.038257894	-0.055275476	0.44652974	0.389998557	-0.127089974	-0.183621156	-0.056531183	0.151119605	0.182890878	0.637861863	0.449615696	0.875600463	0.921740531	0.631365051	0.779759099	0.998556659	0.955050032	224	dopamine 3-O-sulfate	Amino Acid	Tyrosine Metabolism	LC/MS Neg	100006361	1556.2	232.0285	122136		C13690	HMDB0006275
48406	-0.045625487	-0.067173177	0.195253195	0.118223236	-0.02154769	-0.077029959	0.613144354	0.428836246	-0.071579877	-0.255887985	-0.184308108	0.140641296	0.251404916	0.825716103	0.384240162	0.673224685	0.921740531	0.679440922	0.9059576	0.998556659	0.850932406	223	dopamine 4-sulfate	Amino Acid	Tyrosine Metabolism	LC/MS Neg	100006360	1511	232.0285	68517194		C13691	HMDB0004148
35651	0.198684324	0.013705644	-0.190827087	-0.195153844	-0.18497868	-0.004326757	-1.315671111	-0.715558411	-0.614485875	-0.014373175	0.6001127	0.033597739	0.235819305	0.118039998	0.966076832	0.246679744	0.786128566	0.670715637	0.27697288	0.998556659	0.530108798	6151	ectoine	Xenobiotics	Chemical	LC/MS Pos Early	100001635	1980	143.0815	126041	96702-03-3	C06231
64041	0.191900247	0.281940446	-0.571042058	-0.513158927	0.090040199	0.057883131	-0.928794051	-1.035617518	0.299107065	0.192283598	-0.106823467	0.034037571	0.027987374	0.579254815	0.689547326	0.882123633	0.786128566	0.400517773	0.735379601	0.998556659	0.958690698	4885	enterolactone sulfate	Xenobiotics	Food Component/Plant	LC/MS Neg	100020407	3746	377.07				HMDB0240506,HMDB0240505
47111	-0.196667931	0.02935125	-0.157667039	-0.119827167	0.226019181	0.037839872	-0.127696102	-0.752814237	0.750819469	0.125701334	-0.625118134	0.880909076	0.568629951	0.004724065	0.548004272	0.058786776	0.99089808	0.85110112	0.037597039	0.998556659	0.249411542	3342	epiandrosterone glucuronide	Lipid	Androgenic Steroids	LC/MS Neg	100005400	4642	465.2494	10298641	4271-00-5
33973	-0.169635566	-0.060460304	-0.281884753	-0.29511515	0.109175262	-0.013230397	-0.176381799	-0.583004597	0.36267237	-0.043950428	-0.406622799	0.633198622	0.324541312	0.146119191	0.838634288	0.219944239	0.985354359	0.735418296	0.316017956	0.998556659	0.504603682	3341	epiandrosterone sulfate	Lipid	Androgenic Steroids	LC/MS Neg	100001287	4855	369.1741	9929317	22229-22-7	C04555	HMDB0062657
20699	-0.037092975	0.109838257	0.110237268	0.006210892	0.146931232	-0.104026377	0.496261104	-0.337402029	0.488094989	-0.345568144	-0.833663133	0.215665732	0.379374868	0.077240432	0.154430568	0.028686548	0.960407811	0.773495756	0.222289971	0.998556659	0.16804201	4892	erythritol	Xenobiotics	Food Component/Plant	LC/MS Polar	100000846	1491	167.0561	222285	149-32-6	C00503	HMDB0002994
42420	0.039270902	0.06662329	0.01145424	0.014188315	0.027352388	0.002734075	-0.18960672	-0.271386985	0.090862666	0.0090824	-0.081780265	0.713834727	0.491312084	0.564070804	0.948331314	0.697952728	0.990117292	0.827816091	0.724350239	0.998556659	0.863284325	1431	erythronate*	Carbohydrate	Aminosugar Metabolism	LC/MS Polar	100001320	2186	135.0299	2781043	88759-55-1		HMDB0000613
63152	-0.0082201	0.144221043	-0.178961124	-0.322220106	0.152441143	-0.143258982	-0.016848363	-0.999142915	0.506398516	-0.475896037	-0.982294552	0.573043472	0.135682948	0.182311176	0.162322804	0.060935719	0.985354359	0.573215296	0.357801185	0.998556659	0.252897953	5086	ethyl alpha-glucopyranoside	Xenobiotics	Food Component/Plant	LC/MS Neg	100015965	1576	207.0874	11127487	34625-23-5		HMDB0029968
64131	0.018482435	-0.06644446	0.108994004	-0.027044336	-0.084926895	-0.136038339	0.460912819	0.291124277	-0.28212104	-0.451909582	-0.169788542	0.818083619	0.920188279	0.501372197	0.235768162	0.76162809	0.990117292	0.980770571	0.674339762	0.998556659	0.903132381	5221	ethyl beta-glucopyranoside	Xenobiotics	Food Component/Plant	LC/MS Neg	100020377	1519	207.0874	121667			HMDB0029968
39603	0.245165993	-0.090077709	-0.31698166	-0.338064798	-0.335243702	-0.021083137	-0.925235105	0.118383702	-1.113655473	-0.070036666	1.043618807	0.084891955	0.432758806	0.090211613	0.900686029	0.225900147	0.865479354	0.804192692	0.242240727	0.998556659	0.509157753	6090	ethyl glucuronide	Xenobiotics	Chemical	LC/MS Neg	100002849	793	221.0667	18392195	17685-04-0		HMDB0010325
62314	-0.003921048	0.017957865	-0.098233138	-0.114530985	0.021878913	-0.016297847	-0.625087555	-0.751908007	0.072680175	-0.054140276	-0.126820452	0.706947769	0.598206894	0.81675075	0.846927066	0.763262483	0.990117292	0.868380518	0.902806863	0.998556659	0.903132381	4627	ethyl maltol sulfate	Xenobiotics	Food Component/Plant	LC/MS Neg	100006255	2010	218.9969
15765	0.026033032	0.078569936	-0.029298591	-0.033111221	0.052536903	-0.00381263	-0.159630307	-0.346819404	0.174523816	-0.012665281	-0.187189097	0.6879207	0.421342927	0.215594988	0.917981192	0.317970309	0.990117292	0.797845065	0.39680481	0.998556659	0.594701189	407	ethylmalonate	Amino Acid	Leucine, Isoleucine and Valine Metabolism	LC/MS Polar	2054	2785	131.035	11756	601-75-2		HMDB0000622
47112	-0.100382011	0.043578241	-0.248619132	-0.182671875	0.143960252	0.065947257	-0.328976349	-0.588129909	0.478225605	0.219072046	-0.25915356	0.467977352	0.272891901	0.140977995	0.439240074	0.540408006	0.965195216	0.694313374	0.30812236	0.998556659	0.773735532	3352	etiocholanolone glucuronide	Lipid	Androgenic Steroids	LC/MS Neg	100005403	4915	465.2494	270605	9/3/02		HMDB0004484
48715	0.169911984	-0.067149418	0.383304268	-0.03970324	-0.237061402	-0.423007507	0.949502131	0.331802539	-0.787500931	-1.405200523	-0.617699592	0.626736402	0.94995167	0.267897312	0.035945472	0.511735175	0.985354359	0.980770571	0.459366268	0.998556659	0.766261826	5119	eugenol sulfate	Xenobiotics	Food Component/Plant	LC/MS Neg	100006171	3782	243.0333	180632	95480-60-7		HMDB0135245
35630	-0.141507458	-0.489361138	-0.150071582	-0.172468681	-0.34785368	-0.022397099	0.191907617	1.273050977	-1.155544912	-0.074401551	1.08114336	0.978428672	0.321423632	0.252454509	0.93295103	0.419876717	0.995223408	0.734500734	0.441448148	0.998556659	0.691209317	4897	ferulate	Xenobiotics	Food Component/Plant	LC/MS Neg	100001542	1755	193.0506	445858	537-98-4	C01494	HMDB0000954
47114	0.034667895	-0.185513371	0.054176631	0.02487149	-0.220181266	-0.029305141	0.180339491	0.814416253	-0.731426334	-0.097349572	0.634076762	0.937225666	0.399784046	0.196453468	0.843553842	0.396648184	0.99089808	0.791339261	0.372873852	0.998556659	0.667487185	4898	ferulic acid 4-sulfate	Xenobiotics	Food Component/Plant	LC/MS Neg	100005389	1200	273.0074	6305574	86321-29-1		HMDB0029200
54936	-0.15910676	-0.181920985	0.152496733	0.180668621	-0.022814225	0.028171888	0.955940205	1.125312408	-0.075787215	0.093584988	0.169372203	0.233713331	0.168671321	0.874075462	0.826866691	0.791929083	0.96103685	0.604492872	0.931141684	0.998556659	0.915856415	4899	ferulylglycine (1)	Xenobiotics	Food Component/Plant	LC/MS Neg	100010912	2239	250.0721
54937	-0.065987241	-0.206456909	0.051979921	0.202241958	-0.140469668	0.150262037	0.178976634	1.144766453	-0.466630137	0.499159682	0.965789819	0.600616238	0.077503804	0.494524358	0.415404616	0.296806283	0.985354359	0.512384718	0.67138954	0.998556659	0.580532968	4900	ferulylglycine (2)	Xenobiotics	Food Component/Plant	LC/MS Neg	100010913	2172	250.0721
43493	0.031105077	0.026552215	0.064307579	0.114754514	-0.004552862	0.050446935	-0.201280756	-0.018575386	-0.015124279	0.167581091	0.18270537	0.794836129	0.492296984	0.941541018	0.369800418	0.511947893	0.990117292	0.827816091	0.966285257	0.998556659	0.766261826	81	formiminoglutamate	Amino Acid	Histidine Metabolism	LC/MS Pos Early	100002500	1880	175.0713	439233	816-90-0	C00439	HMDB0000854
48195	-0.497429111	-0.561877334	0.358342187	0.519768787	-0.064448222	0.1614266	2.399583999	3.149923916	-0.214092361	0.536247557	0.750339917	0.006623546	0.001110334	0.657223862	0.22355809	0.254795591	0.786128566	0.213554261	0.793343449	0.998556659	0.53558126	1346	fructose	Carbohydrate	Fructose, Mannose and Galactose Metabolism	LC/MS Polar	878	2065	225.0616	2723872	57-48-7	C00095	HMDB0000660
46227	-0.128407924	0.08803907	0.012649559	0.020315942	0.216446994	0.007666383	0.420868749	-0.272685428	0.719021351	0.025467174	-0.693554177	0.250698565	0.575835156	0.003393332	0.893471113	0.025132841	0.962230413	0.854130809	0.029988207	0.998556659	0.15848797	121	fructosyllysine	Amino Acid	Lysine Metabolism	LC/MS Pos Early	100005373	2784	309.1656	9839580	21291-40-7		HMDB0034879
38313	-0.074351932	0.122381882	0.151268512	0.113749899	0.196733814	-0.037518612	0.278514904	-0.499654812	0.653535583	-0.124634132	-0.778169715	0.224053975	0.962101681	0.051243181	0.659266475	0.079890019	0.960407811	0.986949158	0.173398892	0.998556659	0.294546588	4909	fucitol	Xenobiotics	Food Component/Plant	LC/MS Neg	100002455	816.1	165.0768	445724	13074-06-1
15587	-0.1273711	0.082024187	0.115085754	0.085726977	0.209395287	-0.029358777	0.330929529	-0.462194304	0.695596086	-0.097527747	-0.793123833	0.164375061	0.982555722	0.017309126	0.682855708	0.038423187	0.921740531	0.99417144	0.08609798	0.998556659	0.191949602	1399	fucose	Carbohydrate	Aminosugar Metabolism	LC/MS Polar	918	1626.4	209.0667	19466;17106	2438-80-4	C01019,C01018	HMDB0000174,HMDB0029196
1643	-0.231474455	-0.509480404	-0.354627784	-0.046791873	-0.278005949	0.307835911	-0.984805053	0.961319481	-0.923515773	1.022608761	1.946124534	0.755908908	0.24943539	0.352135537	0.252760172	0.151732278	0.990117292	0.677290448	0.551584629	0.998556659	0.405321873	1449	fumarate	Energy	TCA Cycle	LC/MS Polar	330	3084	115.0037	444972	100-17-8	C00122	HMDB0000134
54795	0.028739104	-0.012334193	0.022708578	0.083021623	-0.041073297	0.060313044	0.582341603	0.919139738	-0.136442539	0.200355596	0.336798135	0.973841465	0.605226295	0.757912849	0.613750286	0.572043033	0.995223408	0.869777266	0.865115162	0.998556659	0.788694935	5156	furaneol sulfate	Xenobiotics	Food Component/Plant	LC/MS Neg	100009328	1900	206.9969	59815364
27719	-0.219925182	-0.23319053	0.112932324	0.099712729	-0.013265348	-0.013219595	0.772738102	0.772890091	-0.044066534	-0.043914545	0.000151989	0.253623129	0.253559826	0.948426741	0.942548814	0.999867315	0.962230413	0.683663642	0.970568832	0.998556659	0.99994551	1372	galactonate	Carbohydrate	Fructose, Mannose and Galactose Metabolism	LC/MS Polar	100001026	3085	195.051	12310779;128869	299-28-5	C15930,C00880	HMDB0000565
57345	-0.101125266	0.009206396	0.04261825	0.161759473	0.110331662	0.119141223	0.269610401	0.298875129	0.366513847	0.395778575	0.029264728	0.275329572	0.247939362	0.136818986	0.076856828	0.926884582	0.962230413	0.674816093	0.303050114	0.998556659	0.972338528	2968	galactosylglycerol	Lipid	Galactosyl Glycerolipids	LC/MS Polar	100003064	2518	299.0984	16048618	16232-91-0	C05401	HMDB0006790
38754	-0.014864778	0.08773411	0.003885735	0.0534384	0.102598888	0.049552665	-0.196518723	-0.37273446	0.340826127	0.16461039	-0.176215737	0.878732474	0.780360339	0.113808043	0.379781824	0.528299428	0.99089808	0.940016526	0.272478177	0.998556659	0.769800552	53	gamma-carboxyglutamate	Amino Acid	Glutamate Metabolism	LC/MS Pos Early	100002679	903	192.0503	40772	56271-99-9		HMDB0041900
44876	-0.044024976	0.084927679	-0.320553084	-0.402390007	0.128952655	-0.081836924	-0.697043236	-1.39727106	0.428371448	-0.271856376	-0.700227824	0.321513924	0.087313067	0.545777398	0.66728768	0.462970012	0.965195216	0.531038285	0.714089702	0.998556659	0.725248727	4365	gamma-CEHC	Cofactors and Vitamins	Tocopherol Metabolism	LC/MS Neg	100002094	3843	263.1289	133098	178167-75-4		HMDB0001931
42381	-0.126769578	0.051366843	-0.026621595	0.001697968	0.178136421	0.028319563	-0.317537537	-0.815218366	0.591756382	0.094075553	-0.497680829	0.414890641	0.684059886	0.034779054	0.687236451	0.167473645	0.965195216	0.908320709	0.134230862	0.998556659	0.430433378	4366	gamma-CEHC glucuronide*	Cofactors and Vitamins	Tocopherol Metabolism	LC/MS Neg	100004243	2500	439.161	121596235
62280	0.053060739	0.278989009	-0.026028201	0.014835758	0.22592827	0.040863959	-0.699123435	-1.313893769	0.750517467	0.135747133	-0.614770334	0.654865925	0.146407236	0.024305773	0.621884347	0.148434264	0.985359199	0.592820877	0.106068181	0.998556659	0.40021762	4376	gamma-CEHC sulfate	Cofactors and Vitamins	Tocopherol Metabolism	LC/MS Neg	100020480	2850	343.0857
62282	-0.063999768	-0.01874761	-0.174439865	-0.148024318	0.045252158	0.026415548	-0.554614438	-0.617188302	0.150324413	0.08775055	-0.062573864	0.56513036	0.501353238	0.730082731	0.82165378	0.914606744	0.985354359	0.827816091	0.841313373	0.998556659	0.970824053	4378	gamma-CEHC taurine*	Cofactors and Vitamins	Tocopherol Metabolism	LC/MS Neg	100020482	3917	370.133
33934	-0.227582276	-0.075499839	-0.059081074	-0.008021876	0.152082437	0.051059198	1.209860908	0.874268974	0.505206919	0.169614986	-0.335591933	0.533186326	0.801854547	0.050637079	0.439238272	0.310962299	0.976661938	0.945762648	0.172885177	0.998556659	0.592269216	641	gamma-glutamyl-epsilon-lysine	Peptide	Gamma-glutamyl Amino Acid	LC/MS Pos Early	100001262	2725	276.1554	7015685	17105-15-6		HMDB0003869
33949	-0.149612502	0.032939936	-0.105236316	-0.000591049	0.182552438	0.104645267	0.842585298	0.583783277	0.606426074	0.347624052	-0.258802021	0.828922863	0.870259187	0.009374208	0.076755171	0.361708873	0.990117292	0.963799522	0.057237226	0.998556659	0.639222112	636	gamma-glutamylglycine	Peptide	Gamma-glutamyl Amino Acid	LC/MS Pos Early	100001294	1535	205.0819	100099	1948-29-4		HMDB0011667
18245	-0.143495436	0.070458339	-0.040751251	0.028002352	0.213953775	0.068753604	0.770403666	0.288059139	0.710739055	0.228394528	-0.482344527	0.587406247	0.821945528	0.02311237	0.380187132	0.222026022	0.985354359	0.952412809	0.103120141	0.998556659	0.505881253	637	gamma-glutamylhistidine	Peptide	Gamma-glutamyl Amino Acid	LC/MS Pos Early	1235	2740	285.1194	7017195	37460-15-4		HMDB0029151
34456	-0.082445477	0.093917598	0.031560966	0.033304516	0.176363075	0.00174355	0.442623733	-0.137449771	0.585865452	0.005791949	-0.580073504	0.198593687	0.487062101	0.001401706	0.966543646	0.011710231	0.955166767	0.827816091	0.01964848	0.998556659	0.104844501	638	gamma-glutamylisoleucine*	Peptide	Gamma-glutamyl Amino Acid	LC/MS Pos Early	100001485	2940	261.1445	22885096			HMDB0011170
18369	-0.142991575	-0.031702542	-0.020270536	0.091379415	0.111289033	0.111649951	0.836594944	0.837793889	0.369694165	0.37089311	0.001198945	0.496423423	0.495177218	0.073287474	0.047182862	0.996360218	0.965195216	0.827816091	0.214654175	0.998556659	0.99895716	639	gamma-glutamylleucine	Peptide	Gamma-glutamyl Amino Acid	LC/MS Pos Early	1268	2991	261.1445	151023	2566-39-4		HMDB0011171
33422	-0.110003421	0.043244275	-0.00076362	0.055054176	0.153247696	0.055817795	0.665597328	0.341942204	0.509077827	0.185422703	-0.323655124	0.391273163	0.925221457	0.00021198	0.070297758	0.038362169	0.965195216	0.980770571	0.010635881	0.998556659	0.191949602	643	gamma-glutamylphenylalanine	Peptide	Gamma-glutamyl Amino Acid	LC/MS Pos Early	100000491	2992	295.1289	111299	7432-24-8		HMDB0000594
33364	-0.07057406	0.075429264	0.033726908	0.059833798	0.146003324	0.02610689	0.665604851	0.267317518	0.485012544	0.086725212	-0.398287332	0.465481433	0.912320851	0.00151471	0.456425693	0.032779649	0.965195216	0.980770571	0.020284203	0.998556659	0.179522131	644	gamma-glutamylthreonine	Peptide	Gamma-glutamyl Amino Acid	LC/MS Pos Early	100001314	1750	249.1081	76078708	5652-48-2		HMDB0029159
2734	-0.425072046	-0.222054131	-0.182908072	-0.041503814	0.203017915	0.141404257	1.336263688	1.131587548	0.674410915	0.469734775	-0.20467614	0.37835894	0.508815237	0.009539335	0.035793731	0.515003334	0.965195216	0.82895634	0.05773477	0.998556659	0.766291922	646	gamma-glutamyltyrosine	Peptide	Gamma-glutamyl Amino Acid	LC/MS Neg	1102	1240	309.1092	94340	7432-23-7		HMDB0011741
43829	-0.108154153	0.062993509	0.003322396	-0.000687793	0.171147662	-0.004010189	0.420481645	-0.161380142	0.568540227	-0.01332156	-0.581861787	0.203614406	0.460276332	0.000314939	0.906205747	0.003054327	0.955166767	0.823502151	0.012114662	0.998556659	0.064085331	647	gamma-glutamylvaline	Peptide	Gamma-glutamyl Amino Acid	LC/MS Pos Early	100001126	2700	247.1289	7015683	2746-34-1		HMDB0011172
18280	0.065997884	0.069295415	0.001874822	0.075217879	0.003297531	0.073343057	0.283391742	0.516077945	0.01095416	0.243640362	0.232686202	0.638662862	0.965308479	0.968866461	0.33887574	0.539062246	0.985354359	0.988434769	0.982345525	0.998556659	0.772767493	219	gentisate	Amino Acid	Tyrosine Metabolism	LC/MS Polar	100000447	905	153.0193	3469	490-79-9	C00628	HMDB0000152
48729	0.080858113	-0.12523419	0.15414173	0.134155609	-0.206092302	-0.019986121	0.853854764	1.472086115	-0.684623809	-0.066392458	0.618231351	0.804312656	0.385166912	0.205126846	0.887910472	0.387152326	0.990117292	0.781164529	0.381185797	0.998556659	0.660907965	6225	gentisic acid-5-glucoside	Xenobiotics	Chemical	LC/MS Neg	100006372	1434	315.0722	101339724	1820-89-9
63699	-0.011960004	0.15987553	-0.293904018	-0.306152047	0.171835533	-0.012248029	-0.779730245	-1.391242602	0.570825286	-0.040687071	-0.611512357	0.146891224	0.023188416	0.003149971	0.785616635	0.013614676	0.921740531	0.377155504	0.028622575	0.998556659	0.109275272	6431	GlcNAc sulfate conjugate of C21H34O2 steroid	Partially Characterized Molecules	Partially Characterized Molecules	LC/MS Neg	100021726	4336.7	299.6386
1476	-0.318019291	-0.036473268	-0.258597911	-0.108363356	0.281546023	0.150234555	-0.047916768	-0.484124024	0.935275645	0.499068389	-0.436207256	0.849764937	0.818781857	0.117566301	0.338389431	0.573254014	0.990117292	0.952412809	0.27697288	0.998556659	0.789421399	4343	glucarate (saccharate)	Cofactors and Vitamins	Ascorbate and Aldarate Metabolism	LC/MS Polar	1020	3850	209.0303	33037	5793-88-4	C00818	HMDB0000663
20705	-0.036521874	0.216158608	0.055613537	0.058512743	0.252680481	0.002899205	0.565450497	-0.264304941	0.83938639	0.009630952	-0.829755438	0.59452296	0.365895045	0.021100468	0.974238182	0.077862573	0.985354359	0.764932757	0.096244824	0.998556659	0.289125957	4918	glucoheptose	Xenobiotics	Food Component/Plant	LC/MS Polar	100000852	2573	209.0667	76599	62475-58-5
587	-0.092061874	0.099606839	0.005345379	-0.046333707	0.191668713	-0.051679086	0.425212702	-0.383171186	0.636709682	-0.171674206	-0.808383888	0.400981195	0.21310992	0.020487958	0.449519912	0.027047255	0.965195216	0.646828886	0.094572414	0.998556659	0.164276487	4802	gluconate	Xenobiotics	Food Component/Plant	LC/MS Polar	338	2922	195.051	3085666;10690	527-07-1	C00257	HMDB0000625
48152	-0.052064841	0.078717116	-0.010108786	0.03355326	0.130781957	0.043662046	0.167132312	-0.122273766	0.434448257	0.145042179	-0.289406078	0.652843911	0.628399649	0.011886933	0.305288494	0.178027959	0.985359199	0.880064556	0.065011948	0.998556659	0.444684556	1223	glucose	Carbohydrate	Glycolysis, Gluconeogenesis, and Pyruvate Metabolism	LC/MS Polar	572	2342	225.0616	5793	50-99-7	C00031	HMDB0000122
15443	0.082776324	0.107745328	-0.03127028	-0.101472025	0.024969004	-0.070201744	-0.350582302	-0.666732684	0.082945236	-0.233205146	-0.316150382	0.499435178	0.221234473	0.826371027	0.493417792	0.535368089	0.965195216	0.6517834	0.9059576	0.998556659	0.771943031	1406	glucuronate	Carbohydrate	Aminosugar Metabolism	LC/MS Polar	100000257	3233.3	193.0354	441478;94715;23677976;65041;444791	207300-70-7	C16245	HMDB0000127
61893	-0.088851389	0.275702352	-0.254711076	-0.367551342	0.364553741	-0.112840267	-1.048378889	-2.634247454	1.211021313	-0.374847252	-1.585868565	0.593579196	0.051008182	0.004024272	0.262646491	0.004766209	0.985354359	0.450214738	0.033410142	0.998556659	0.075968927	6360	glucuronide of C10H14O2 (1)*	Partially Characterized Molecules	Partially Characterized Molecules	LC/MS Neg	100019994	3194	341.1242
61894	-0.310092835	0.138548974	-0.0860491	0.002417168	0.448641809	0.088466268	0.796915257	-0.399561993	1.49035583	0.293878581	-1.19647725	0.280150587	0.50863885	0.020656096	0.579214159	0.143983113	0.962230413	0.82895634	0.094968666	0.998556659	0.39467105	6361	glucuronide of C10H14O2 (2)*	Partially Characterized Molecules	Partially Characterized Molecules	LC/MS Neg	100020020	3154	341.1242
61881	-0.474217833	0.075024649	0.348778558	0.144684898	0.549242481	-0.20409366	2.411854202	-0.090674292	1.82454403	-0.677984464	-2.502528494	0.108061566	0.88755314	0.029330209	0.33495389	0.026365858	0.899188046	0.97587153	0.122191558	0.998556659	0.161841491	6367	glucuronide of C10H18O2 (1)*	Partially Characterized Molecules	Partially Characterized Molecules	LC/MS Neg	100019990	2728	345.1555
61890	-0.132629664	0.073558984	0.023672336	-0.080968277	0.206188648	-0.104640613	0.601356679	-0.431195776	0.684943862	-0.347608593	-1.032552454	0.239320783	0.244510514	0.019761735	0.161158872	0.010236988	0.962230413	0.674494386	0.093308679	0.998556659	0.103114487	6376	glucuronide of C10H18O2 (10)*	Partially Characterized Molecules	Partially Characterized Molecules	LC/MS Neg	100020017	4622	345.1555
61891	0.040485604	0.090375787	-0.073696472	-0.162704332	0.049890183	-0.08900786	-0.871762725	-1.333172038	0.165731602	-0.295677711	-0.461409313	0.526724771	0.170650544	0.486253927	0.174303919	0.158534692	0.976275138	0.609692657	0.667755729	0.998556659	0.415793262	6377	glucuronide of C10H18O2 (11)*	Partially Characterized Molecules	Partially Characterized Molecules	LC/MS Neg	100020018	4680	345.1555
61892	-0.030925665	0.108080662	-0.0874473	-0.14800301	0.139006327	-0.06055571	-0.545065883	-1.207996621	0.461769024	-0.201161714	-0.662930738	0.725390347	0.124518625	0.051713675	0.321102975	0.038905971	0.990117292	0.573215296	0.173671525	0.998556659	0.193523665	6378	glucuronide of C10H18O2 (12)*	Partially Characterized Molecules	Partially Characterized Molecules	LC/MS Neg	100020019	4760	345.1555
61883	-0.251293528	-0.011981927	0.198649617	-0.14265415	0.239311601	-0.341303768	1.541545452	-0.387217052	0.79497593	-1.133786574	-1.928762505	0.027037034	0.494568845	0.039668081	0.002549947	0.000928917	0.786128566	0.827816091	0.149597927	0.998556659	0.046969866	6369	glucuronide of C10H18O2 (3)*	Partially Characterized Molecules	Partially Characterized Molecules	LC/MS Neg	100019992	2990	345.1555
61884	-0.145678285	0.140938394	0.118117851	-0.073701926	0.28661668	-0.191819777	1.060379424	-0.528952083	0.95212	-0.637211507	-1.589331507	0.417830724	0.508294289	0.045475376	0.124098546	0.015806762	0.965195216	0.82895634	0.161472566	0.998556659	0.122422842	6370	glucuronide of C10H18O2 (4)*	Partially Characterized Molecules	Partially Characterized Molecules	LC/MS Neg	100020011	3460	345.1555
61885	-0.070866961	0.093836731	-0.019307794	0.052957091	0.164703692	0.072264886	0.748416504	0.441341435	0.547133823	0.240058753	-0.307075069	0.826355347	0.86188358	0.293671343	0.601618235	0.655783139	0.990117292	0.962934217	0.490706031	0.998556659	0.842041224	6371	glucuronide of C10H18O2 (5)*	Partially Characterized Molecules	Partially Characterized Molecules	LC/MS Neg	100020012	3582	345.1555
61887	-0.363382609	-0.079960732	0.055339373	0.262473063	0.283421877	0.207133689	1.444862609	1.191438735	0.941507096	0.688083222	-0.253423874	0.401194811	0.490746848	0.132009785	0.213034517	0.754261088	0.965195216	0.827816091	0.29753768	0.998556659	0.900121298	6373	glucuronide of C10H18O2 (7)*	Partially Characterized Molecules	Partially Characterized Molecules	LC/MS Neg	100020014	3790	345.1555
61888	-0.366816647	-0.074566092	0.195897103	0.286830346	0.292250555	0.090933243	1.68875487	1.019993236	0.970835329	0.302073696	-0.668761633	0.298629821	0.499866191	0.077478679	0.520930661	0.34710039	0.962230413	0.827816091	0.222289971	0.998556659	0.626164066	6374	glucuronide of C10H18O2 (8)*	Partially Characterized Molecules	Partially Characterized Molecules	LC/MS Neg	100020015	3865	345.1555
61889	-0.61554726	-0.283593536	0.095806239	0.281917498	0.331953724	0.186111259	2.577968231	2.09349005	1.102726401	0.61824822	-0.484478181	0.064335302	0.134350238	0.076871734	0.253189793	0.544471747	0.865479354	0.573215296	0.222289971	0.998556659	0.773983252	6375	glucuronide of C10H18O2 (9)*	Partially Characterized Molecules	Partially Characterized Molecules	LC/MS Neg	100020016	4010	345.1555
61964	-0.041117393	0.178084135	0.109688025	-0.169025065	0.219201528	-0.27871309	0.643656564	-1.010379994	0.728171713	-0.925864845	-1.654036558	0.593670839	0.226886069	0.18917346	0.068977785	0.033757904	0.985354359	0.661166516	0.365060489	0.998556659	0.181193588	6379	glucuronide of C12H20O3 (1)*	Partially Characterized Molecules	Partially Characterized Molecules	LC/MS Neg	100019997	3728	387.1661
61965	-0.093573171	0.033491033	-0.021035043	-0.193745949	0.127064204	-0.172710906	-0.265711494	-1.261542854	0.422098149	-0.573733211	-0.99583136	0.719978838	0.269802078	0.121388384	0.024352033	0.010960385	0.990117292	0.694313374	0.281320745	0.998556659	0.104844501	6380	glucuronide of C12H20O3 (2)*	Partially Characterized Molecules	Partially Characterized Molecules	LC/MS Neg	100020092	3815	387.1661
61968	-0.091443977	0.046634062	-0.126035983	-0.193022177	0.138078039	-0.066986194	-0.365079472	-1.046288108	0.458685316	-0.22252332	-0.681208636	0.851579304	0.203623436	0.277074965	0.550210275	0.230839456	0.990117292	0.646828886	0.472296174	0.998556659	0.515258671	6381	glucuronide of C12H20O3 (3)*	Partially Characterized Molecules	Partially Characterized Molecules	LC/MS Neg	100020093	3900	387.1661
61966	-0.149196063	0.092866475	-0.020945282	-0.068466289	0.242062539	-0.047521007	0.17784607	-0.784129646	0.804114347	-0.157861368	-0.961975716	0.521701188	0.421769647	0.03957076	0.629503998	0.062988812	0.97298861	0.797845065	0.149597927	0.998556659	0.254157655	6382	glucuronide of C12H20O3 (4)*	Partially Characterized Molecules	Partially Characterized Molecules	LC/MS Neg	100020094	3992	387.1661
61967	-0.254865538	-0.102825709	-0.142058989	-0.349340202	0.152039829	-0.207281212	-0.113693352	-1.307332014	0.505065379	-0.688573283	-1.193638662	0.643800336	0.315913671	0.492570597	0.300270603	0.23387923	0.985359199	0.734500734	0.670314232	0.998556659	0.516745774	6383	glucuronide of C12H20O3 (5)*	Partially Characterized Molecules	Partially Characterized Molecules	LC/MS Neg	100020095	4102	387.1661
61902	-0.110417348	0.131556304	-0.079748855	-0.098426091	0.241973652	-0.018677236	1.008064723	0.142201216	0.803819071	-0.062044436	-0.865863507	0.881703496	0.271914754	0.069035406	0.868530275	0.137162504	0.99089808	0.694313374	0.208498556	0.998556659	0.39096525	6384	glucuronide of C12H22O3 (1)*	Partially Characterized Molecules	Partially Characterized Molecules	LC/MS Neg	100019995	3350	389.1817
61874	-0.056688792	0.00980476	-0.107910783	0.052344948	0.066493552	0.160255731	0.896108474	1.207579691	0.220886798	0.532358015	0.311471217	0.847792877	0.873330459	0.63484532	0.21049884	0.617806369	0.990117292	0.965348037	0.777719213	0.998556659	0.817567516	6385	glucuronide of C12H22O4 (1)*	Partially Characterized Molecules	Partially Characterized Molecules	LC/MS Neg	100019984	2590	405.1766
61875	-0.06690691	-0.025248572	-0.165458982	0.009646583	0.041658338	0.175105564	0.628537719	1.07183981	0.138386003	0.581688094	0.443302091	0.717800673	0.8980094	0.762885162	0.168525617	0.474311769	0.990117292	0.976944575	0.86661839	0.998556659	0.734705746	6386	glucuronide of C12H22O4 (2)*	Partially Characterized Molecules	Partially Characterized Molecules	LC/MS Neg	100019985	2700	405.1766
61970	-0.150584935	0.009911967	0.12435457	-0.001320978	0.160496901	-0.125675548	0.409756875	-0.540887423	0.533159165	-0.417485133	-0.950644298	0.023832991	0.92206963	0.078346594	0.119166721	0.02370256	0.786128566	0.980770571	0.222771625	0.998556659	0.153667161	6388	glucuronide of C14H22O4 (2)*	Partially Characterized Molecules	Partially Characterized Molecules	LC/MS Neg	100020096	3932	429.1766
61971	-0.161185484	0.138057395	0.172611067	0.070625638	0.299242879	-0.101985429	0.965320738	-0.367530849	0.994063326	-0.33878826	-1.332851586	0.119939623	0.744881222	0.006245882	0.248062924	0.006271415	0.908356885	0.92561452	0.045048425	0.998556659	0.082237477	6389	glucuronide of C14H22O4 (3)*	Partially Characterized Molecules	Partially Characterized Molecules	LC/MS Neg	100020097	4485	429.1766
61876	-0.125891274	-0.083959914	-0.194278215	-0.028326689	0.04193136	0.165951526	0.942889754	1.354875828	0.139292962	0.551279037	0.411986074	0.792637983	0.830604538	0.787745904	0.243295597	0.554578476	0.990117292	0.952800832	0.881976307	0.998556659	0.782475462	6390	glucuronide of C14H26O4 (1)*	Partially Characterized Molecules	Partially Characterized Molecules	LC/MS Neg	100019986	3200	433.2079
61877	-0.105081319	-0.046455333	-0.161448553	0.008397798	0.058625986	0.169846351	0.747027319	1.116493375	0.19475131	0.564217366	0.369466057	0.822273856	0.826965021	0.683158377	0.196922659	0.564872834	0.990117292	0.952412809	0.810241281	0.998556659	0.783489483	6391	glucuronide of C14H26O4 (2)*	Partially Characterized Molecules	Partially Characterized Molecules	LC/MS Neg	100020009	3300	433.2079
61880	-0.305573114	-0.097488421	-0.091966033	-0.083484148	0.208084694	0.008481885	1.009287114	0.346220937	0.69124239	0.028176213	-0.663066177	0.37068207	0.952724272	0.184549572	0.950392921	0.336219232	0.965195216	0.980770571	0.359746971	0.998556659	0.617829608	6392	glucuronide of C16H30O4 (1)*	Partially Characterized Molecules	Partially Characterized Molecules	LC/MS Neg	100019989	4215	461.2392
61879	-0.229046111	-0.325252484	-1.377329456	-0.980324782	-0.096206373	0.397004674	-3.169978235	-1.531566602	-0.319590654	1.318820979	1.638411633	0.06416126	0.276777962	0.795842888	0.24244233	0.329722283	0.865479354	0.6968529	0.886580111	0.998556659	0.608799223	6393	glucuronide of C19H28O4 (1)*	Partially Characterized Molecules	Partially Characterized Molecules	LC/MS Neg	100019987	3400	495.2236
61905	-0.031741311	0.171681494	-0.222308949	-0.131425516	0.203422805	0.090883434	-1.249193786	-1.623041484	0.67575593	0.301908232	-0.373847698	0.339911284	0.134784643	0.187068794	0.501007623	0.577680283	0.965195216	0.573215296	0.362210383	0.998556659	0.793622675	6350	glucuronide of C8H14O2 (3)*	Partially Characterized Molecules	Partially Characterized Molecules	LC/MS Neg	100020029	3791	317.1242
61906	-0.232969925	-0.006551087	-0.13629519	-0.224109359	0.226418838	-0.087814169	-0.185718343	-1.229577797	0.752147099	-0.291712354	-1.043859454	0.57069732	0.207847231	0.121736989	0.488759324	0.110323152	0.985354359	0.646828886	0.281320745	0.998556659	0.349972199	6351	glucuronide of C8H14O2 (4)*	Partially Characterized Molecules	Partially Characterized Molecules	LC/MS Neg	100020030	3892	317.1242
61961	0.18510468	0.027664437	-0.249700277	-0.220397758	-0.157440242	0.029302519	-1.540566534	-0.92022051	-0.523005163	0.097340861	0.620346025	0.008123769	0.110192768	0.137682007	0.749259393	0.186096102	0.786128566	0.558573934	0.30379548	0.998556659	0.457589959	6353	glucuronide of C8H14O2 (6)*	Partially Characterized Molecules	Partially Characterized Molecules	LC/MS Neg	100020032	4027	317.1242
61973	-0.096111071	0.203047015	0.0630137	0.183693807	0.299158086	0.120680107	1.64616397	1.053272958	0.99378165	0.400890639	-0.592891012	0.575622729	0.945522945	0.151590778	0.506742172	0.512646114	0.985354359	0.980770571	0.322763656	0.998556659	0.766291922	6356	glucuronide of C8H16O2 (2)*	Partially Characterized Molecules	Partially Characterized Molecules	LC/MS Neg	100020099	4380	319.1399	127448			HMDB0010347
61972	-0.047363287	0.079349223	-0.119729394	-0.071264225	0.12671251	0.048465169	-0.039600341	-0.299532382	0.420929846	0.160997805	-0.259932041	0.740036006	0.491764047	0.391724011	0.711532662	0.690711089	0.990117292	0.827816091	0.587840713	0.998556659	0.859152034	6359	glucuronide of C9H10O4 (1)*	Partially Characterized Molecules	Partially Characterized Molecules	LC/MS Neg	100020001	2175	357.0827
62288	-0.180902755	-0.089619596	-0.052496144	-0.128769586	0.091283159	-0.076273441	0.07319346	-0.483417518	0.30323609	-0.253374888	-0.556610978	0.521640641	0.844196549	0.274636104	0.306310028	0.141251042	0.97298861	0.956977227	0.468831455	0.998556659	0.39467105	5003	glucuronide of piperine metabolite C17H21NO3 (1)*	Xenobiotics	Food Component/Plant	LC/MS Neg	100020489	3814	462.177
62291	-0.219348612	-0.065558529	0.013472216	-0.02671505	0.153790083	-0.040187267	0.881631793	0.237252987	0.510879596	-0.13349921	-0.644378806	0.169678477	0.813883809	0.07256631	0.582174414	0.089578694	0.921740531	0.952412809	0.213358156	0.998556659	0.31905498	5006	glucuronide of piperine metabolite C17H21NO3 (4)*	Xenobiotics	Food Component/Plant	LC/MS Neg	100020492	3992	462.177
62292	-0.145407901	-0.243187977	0.112003142	0.048170875	-0.097780076	-0.063832267	0.621245509	0.734017688	-0.32481838	-0.212046201	0.112772179	0.076370166	0.046802154	0.384117352	0.522939376	0.819804952	0.865479354	0.430328918	0.579439771	0.998556659	0.92568974	5007	glucuronide of piperine metabolite C17H21NO3 (5)*	Xenobiotics	Food Component/Plant	LC/MS Neg	100020493	4039	462.177
62293	-0.210076667	-0.15074388	0.136844386	0.085996159	0.059332787	-0.050848227	0.682157363	0.316143955	0.197099254	-0.168914155	-0.366013408	0.048637398	0.16598116	0.493822885	0.511818136	0.346846355	0.865479354	0.604358478	0.671226866	0.998556659	0.626164066	5008	glucuronide of piperine metabolite C17H21NO3 (6)*	Xenobiotics	Food Component/Plant	LC/MS Neg	100020494	4136	462.177
57	0.064763812	0.122885267	-0.085517959	-0.082710926	0.058121455	0.002807032	-0.352034939	-0.535785473	0.193075293	0.00932476	-0.183750534	0.11688689	0.036258207	0.36273771	0.960278931	0.515772932	0.908356885	0.415732539	0.560134663	0.998556659	0.766291922	44	glutamate	Amino Acid	Glutamate Metabolism	LC/MS Pos Early	561	1500	148.0604	33032	56-86-0	C00025,C00217	HMDB0000148
53	-0.093507751	0.102477223	0.00830309	0.049334235	0.195984973	0.041031145	0.412465099	-0.102280378	0.651047989	0.136302513	-0.514745476	0.311838751	0.593271438	0.000176384	0.272746921	0.011350998	0.965195216	0.864438433	0.009692707	0.998556659	0.104844501	45	glutamine	Amino Acid	Glutamate Metabolism	LC/MS Pos Early	563	1291	147.0764	5961	56-85-9	C00064	HMDB0000641
63679	-0.055834635	0.086656378	-0.245560691	-0.330126328	0.142491013	-0.084565637	-0.762789096	-1.51705496	0.473344899	-0.280920965	-0.754265865	0.198708202	0.00820681	0.169601074	0.354075989	0.106891152	0.955166767	0.348422639	0.344576829	0.998556659	0.343599972	6405	glutamine conjugate of C10H16O2 (2)*	Partially Characterized Molecules	Partially Characterized Molecules	LC/MS Neg	100021701	4403	295.1663
63657	-0.035778032	0.107264742	-0.000664061	-0.005203053	0.143042774	-0.004538992	-0.587373567	-1.077629582	0.475177809	-0.015078207	-0.490256015	0.861296367	0.577508336	0.043198778	0.938873635	0.110693113	0.99089808	0.85551299	0.158006475	0.998556659	0.349972199	6395	glutamine conjugate of C6H10O2 (1)*	Partially Characterized Molecules	Partially Characterized Molecules	LC/MS Neg	100020261	2404	241.1194
63660	0.239192797	0.386319577	-0.019033895	-0.090205686	0.14712678	-0.071171791	-1.357070277	-2.082242434	0.488744585	-0.236427573	-0.725172157	0.298759637	0.064713606	0.162392341	0.439867196	0.124821459	0.962230413	0.473697135	0.336988971	0.998556659	0.377065983	6396	glutamine conjugate of C6H10O2 (2)*	Partially Characterized Molecules	Partially Characterized Molecules	LC/MS Neg	100020262	2526	241.1194
63658	0.205783123	0.389216799	-0.060391813	-0.083830227	0.183433677	-0.023438414	-1.585012064	-2.272226273	0.609353484	-0.077860725	-0.687214209	0.290735867	0.069578242	0.109172521	0.811590816	0.173088234	0.962230413	0.490032953	0.267139411	0.998556659	0.438113625	6397	glutamine conjugate of C7H12O2*	Partially Characterized Molecules	Partially Characterized Molecules	LC/MS Neg	100020259	3053	255.135
62142	-0.044827179	0.07551575	-0.153803113	-0.261428948	0.120342929	-0.107625835	-0.881230392	-1.638526233	0.399770556	-0.357525285	-0.757295841	0.630645247	0.150209662	0.027104201	0.027119075	0.003402581	0.985354359	0.603978918	0.11499356	0.998556659	0.06544297	6398	glutamine conjugate of C8H12O2 (1)*	Partially Characterized Molecules	Partially Characterized Molecules	LC/MS Neg	100020257	3105	267.135
62143	0.049278502	0.178856063	-0.007866168	-0.143963469	0.129577561	-0.136097301	-0.511885939	-1.394438725	0.430447339	-0.452105447	-0.882552785	0.688968736	0.033000087	0.148634487	0.093725804	0.033940999	0.990117292	0.400517773	0.320007833	0.998556659	0.181332928	6399	glutamine conjugate of C8H12O2 (2)*	Partially Characterized Molecules	Partially Characterized Molecules	LC/MS Neg	100020258	3239	267.135
62140	-0.045196577	0.126425196	-0.16432399	-0.2185549	0.171621773	-0.05423091	-0.719803118	-1.470069491	0.570115188	-0.180151184	-0.750266372	0.50720114	0.065548908	0.092530179	0.53625049	0.098388367	0.965195216	0.475744908	0.245470866	0.998556659	0.335930735	6401	glutamine conjugate of C8H12O4 (1)*	Partially Characterized Molecules	Partially Characterized Molecules	LC/MS Neg	100020265	940	299.1249
63659	-0.068459199	0.141420705	-0.145698848	-0.132403625	0.209879904	0.013295223	-0.563862655	-1.21690283	0.69720595	0.044165775	-0.653040175	0.684029476	0.160699894	0.01957161	0.856534792	0.088942835	0.990117292	0.604064098	0.092945012	0.998556659	0.317770994	6402	glutamine conjugate of C9H16O2 (1)*	Partially Characterized Molecules	Partially Characterized Molecules	LC/MS Neg	100021684	4243	283.1663
46225	-0.000902863	0.004187413	0.011339483	-0.018417786	0.005090275	-0.029757269	0.097238384	-0.018522653	0.016909529	-0.098851508	-0.115761037	0.913581535	0.8412553	0.884894882	0.350656832	0.463807245	0.99089808	0.956977227	0.935993303	0.998556659	0.725248727	6448	glutamine_degradant*	Partially Characterized Molecules	Partially Characterized Molecules	LC/MS Polar	100001540	3250	127.0514		2353-44-8
396	-0.146617437	-0.266815459	0.098866887	0.12808836	-0.120198022	0.029221472	0.719165575	1.215526394	-0.399289188	0.09707163	0.496360818	0.316648678	0.11505435	0.328599616	0.787668037	0.36434262	0.965195216	0.567404787	0.527404669	0.998556659	0.641815737	1659	glutarate (C5-DC)	Lipid	Fatty Acid, Dicarboxylate	LC/MS Polar	339	2900	131.035	743;4418048	110-94-1	C00489	HMDB0000661
44664	-0.001194692	0.099894562	-0.066842652	-0.037868876	0.101089254	0.028973776	-0.18241022	-0.421972653	0.335811234	0.096248801	-0.239562433	0.4502534	0.122373573	0.052049048	0.510807632	0.280885476	0.965195216	0.573215296	0.173671525	0.998556659	0.566303954	127	glutarylcarnitine (C5-DC)	Amino Acid	Lysine Metabolism	LC/MS Pos Early	100001593	2393	276.1442	71317118	102636-82-8		HMDB0013130
1572	-0.135874553	-0.140066237	0.231961548	0.301087476	-0.004191684	0.069125929	0.768640652	1.01219649	-0.013924473	0.229631365	0.243555838	0.051152885	0.022265764	0.956644581	0.32374003	0.481940928	0.865479354	0.377155504	0.972658896	0.998556659	0.74239617	1243	glycerate	Carbohydrate	Glycolysis, Gluconeogenesis, and Pyruvate Metabolism	LC/MS Polar	1052	2070.4	105.0193	752;439194	600-19-1	C00258	HMDB0006372,HMDB0000139
43847	-0.180851913	-0.119445999	0.088945662	0.144468009	0.061405913	0.055522347	0.042065905	0.02252112	0.203986029	0.184441244	-0.019544785	0.265524625	0.275704725	0.562977865	0.55877197	0.966873338	0.962230413	0.6968529	0.724276986	0.998556659	0.986379684	2842	glycerol 3-phosphate	Lipid	Glycerolipid Metabolism	LC/MS Polar	100000258	3938.7	171.0064	754	29849-82-9	C0093	HMDB0000126
37455	-0.153431744	0.04887909	0.08659249	0.075179061	0.202310834	-0.011413429	0.309735921	-0.400240713	0.672062044	-0.037914589	-0.709976634	0.072515667	0.835947239	0.001092393	0.805319107	0.006483197	0.865479354	0.956977227	0.018201441	0.998556659	0.082237477	2240	glycerophosphoethanolamine	Lipid	Phospholipid Metabolism	LC/MS Polar	100001620	3075	214.0486	123874	33049-08-0	C01233	HMDB0000114
48857	-0.00843325	0.13398739	0.092003662	0.103553335	0.14242064	0.011549673	0.355847782	-0.07889616	0.473111125	0.038367184	-0.434743941	0.466953352	0.824570603	0.15934445	0.895207366	0.327085297	0.965195216	0.952412809	0.332519883	0.998556659	0.607820343	2847	glycerophosphoglycerol	Lipid	Glycerolipid Metabolism	LC/MS Polar	100001619	2430	245.0432	54575349		C03274	HMDB0240316
15990	-0.002252553	0.17986889	0.075044787	0.026369597	0.182121443	-0.04867519	0.190276293	-0.576413525	0.604994337	-0.161695481	-0.766689818	0.561168992	0.255629637	0.004408361	0.337094039	0.006484931	0.985354359	0.68444687	0.035825693	0.998556659	0.082237477	2236	glycerophosphorylcholine (GPC)	Lipid	Phospholipid Metabolism	LC/MS Pos Early	100000269	672	258.1101	71920	28319-77-9	C00670	HMDB0000086
57404	-0.056996195	0.032919005	0.079941447	0.070850087	0.0899152	-0.00909136	0.191594442	-0.137298233	0.29869183	-0.030200845	-0.328892675	0.279532275	0.761047263	0.198769218	0.881436116	0.287492284	0.962230413	0.933316301	0.374803395	0.998556659	0.57201051	2241	glycerophosphoserine*	Lipid	Phospholipid Metabolism	LC/MS Pos Early	100015666	577	260.053	3081457
58	-0.076511166	0.042728412	-4.12E-05	0.074496514	0.119239578	0.074537724	0.345401162	0.196904816	0.396105305	0.247608958	-0.148496347	0.551339011	0.80358531	0.010355397	0.059373708	0.429015583	0.983377463	0.946262702	0.060050898	0.998556659	0.699271162	1	glycine	Amino Acid	Glycine, Serine and Threonine Metabolism	LC/MS Pos Early	340	1375	76.0393	750	56-40-6	C00037	HMDB0000123
62145	-0.0927425	0.033098692	-0.080853206	-0.156260224	0.125841192	-0.075407018	-0.143993514	-0.812525598	0.418035393	-0.250496691	-0.668532084	0.932038981	0.184450232	0.153434734	0.330310862	0.092999739	0.99089808	0.631365051	0.32548471	0.998556659	0.32423474	6413	glycine conjugate of C10H12O2*	Partially Characterized Molecules	Partially Characterized Molecules	LC/MS Neg	100020253	4005	220.0979
62146	-0.055446136	0.046367462	-0.147119957	-0.295775449	0.101813598	-0.148655491	-0.606754192	-1.438794496	0.338217452	-0.493822852	-0.832040304	0.649229105	0.103642449	0.096435327	0.010812675	0.005143696	0.985359199	0.558436002	0.249072556	0.998556659	0.075968927	6414	glycine conjugate of C10H14O2 (1)*	Partially Characterized Molecules	Partially Characterized Molecules	LC/MS Neg	100020254	4335	222.1136
63652	-0.036065014	0.18147738	-0.319073325	-0.111238838	0.217542395	0.207834487	0.130083524	0.097834552	0.722660193	0.690411221	-0.032248972	0.284654004	0.26897195	0.14980568	0.125639863	0.960488841	0.962230413	0.694313374	0.321330398	0.998556659	0.982878729	6406	glycine conjugate of C6H10O2 (1)*	Partially Characterized Molecules	Partially Characterized Molecules	LC/MS Neg	100021679	2335	170.0823
63653	-0.036438812	-0.019895542	-0.124059148	-0.135306051	0.016543269	-0.011246903	-0.443551977	-0.535868933	0.054955551	-0.037361404	-0.092316955	0.640870862	0.539793839	0.880426232	0.908954441	0.850632898	0.985354359	0.840816461	0.933402726	0.998556659	0.941192022	6407	glycine conjugate of C6H10O2 (2)*	Partially Characterized Molecules	Partially Characterized Molecules	LC/MS Neg	100021680	2432	170.0823
62119	-0.049281481	0.140493154	-0.048390591	-0.088319377	0.189774635	-0.039928786	0.027611199	-0.73544705	0.630417691	-0.132640557	-0.763058249	0.99697137	0.336041678	0.135176283	0.716136873	0.174930346	0.998702223	0.741972336	0.301728106	0.998556659	0.438846999	6412	glycine conjugate of C9H16O2*	Partially Characterized Molecules	Partially Characterized Molecules	LC/MS Neg	100020256	4120	212.1292
62066	-0.155270075	-0.018712029	-0.096521449	-0.024990019	0.136558046	0.071531429	1.135747442	0.919733697	0.453636009	0.237622264	-0.216013745	0.841739766	0.982965053	0.047674811	0.227133109	0.457602822	0.990117292	0.99417144	0.165713047	0.998556659	0.722398984	3468	glyco-beta-muricholate	Lipid	Primary Bile Acid Metabolism	LC/MS Neg	100020214	4762	464.3018
52974	-0.053578348	0.107022726	-0.072882671	-0.082029652	0.160601075	-0.009146981	0.15925448	-0.404636353	0.533505222	-0.030385612	-0.563890833	0.92838593	0.384960458	0.007694456	0.848621906	0.028914989	0.99089808	0.781164529	0.050166114	0.998556659	0.168314505	3473	glycochenodeoxycholate 3-sulfate	Lipid	Primary Bile Acid Metabolism	LC/MS Neg	100006641	4820	263.6282	11954205;21125002;21116917			HMDB0002409,HMDB0002497,HMDB0002496
52983	-0.319183862	-0.107391007	-0.200267235	-0.151099816	0.211792855	0.049167419	1.425969184	0.885739181	0.703560636	0.163330632	-0.540230003	0.684709019	0.881089614	0.071429262	0.623103877	0.285491478	0.990117292	0.970727268	0.211243072	0.998556659	0.570445639	3471	glycochenodeoxycholate glucuronide (1)	Lipid	Primary Bile Acid Metabolism	LC/MS Neg	100009264	4806	311.6658	44263370			HMDB0002579
18476	-0.271894616	-0.225947352	-0.234731109	-0.105095964	0.045947264	0.129635145	0.490350684	0.768355808	0.152633507	0.43063863	0.278005124	0.875212551	0.610996213	0.513075265	0.050948617	0.37728403	0.99089808	0.870481024	0.686082104	0.998556659	0.650800853	3453	glycocholate	Lipid	Primary Bile Acid Metabolism	LC/MS Neg	342	5163	464.3018	10140	475-31-0;863-57-0	C01921	HMDB0000138
32599	-0.049594633	0.127682746	-0.057807505	-0.107647397	0.177277379	-0.049839892	0.138247236	-0.616220008	0.588902706	-0.165564538	-0.754467244	0.944980026	0.061168708	0.00353417	0.298787448	0.004890327	0.990929593	0.468940532	0.030879959	0.998556659	0.075968927	3533	glycocholenate sulfate*	Lipid	Secondary Bile Acid Metabolism	LC/MS Neg	100001989	4750	254.6229
52975	-0.090425481	0.055442218	-0.20614819	-0.201126329	0.145867699	0.00502186	0.958814799	0.49093505	0.484562008	0.016682259	-0.467879749	0.570133316	0.216419971	0.134818101	0.952409543	0.273692551	0.985354359	0.646828886	0.301728106	0.998556659	0.560464097	3538	glycodeoxycholate 3-sulfate	Lipid	Secondary Bile Acid Metabolism	LC/MS Neg	100006642	4875	263.6282	101602538
15737	-0.390681232	0.085083722	0.075356875	0.032301868	0.475764954	-0.043055006	1.088162093	-0.63532051	1.580456968	-0.143025635	-1.723482603	0.093697958	0.843156746	0.001988897	0.713879926	0.008510003	0.871364679	0.956977227	0.023661727	0.998556659	0.096279835	6156	glycolate (hydroxyacetate)	Xenobiotics	Chemical	LC/MS Polar	203	1790.4	159.0107	757	79-14-1	C00160	HMDB0000115
32620	0.035588318	0.209502193	-0.515668877	-0.529882655	0.173913875	-0.014213778	-0.054944361	-0.679890895	0.577729387	-0.047217148	-0.624946535	0.084193727	0.025381478	0.076742476	0.864917324	0.146680775	0.865479354	0.390536337	0.222289971	0.998556659	0.39849464	3498	glycolithocholate sulfate*	Lipid	Secondary Bile Acid Metabolism	LC/MS Neg	100001657	5011	255.6307	72222	15324-64-8	C11301	HMDB0002639
39379	-0.464736633	-0.193140235	-0.110811882	-0.090983162	0.271596398	0.019828719	0.974297903	0.137943778	0.902223705	0.065869579	-0.836354125	0.126729167	0.647769486	0.001693699	0.762570844	0.019289556	0.908356885	0.889911889	0.021244872	0.998556659	0.13740832	3512	glycoursodeoxycholate	Lipid	Secondary Bile Acid Metabolism	LC/MS Neg	100002911	5033	448.3068	12310288	64480-66-6		HMDB0000708
63731	-0.499242223	-0.209606936	0.100669542	0.067168812	0.289635287	-0.03350073	1.42723498	0.353800365	0.962147599	-0.111287017	-1.073434615	0.017616808	0.238508236	0.001067772	0.613473834	0.00439901	0.786128566	0.670715637	0.018201441	0.998556659	0.075035135	3515	glycoursodeoxycholic acid sulfate (1)	Lipid	Secondary Bile Acid Metabolism	LC/MS Neg	100020819	4309	263.6282
18357	0.07412407	0.147914909	-0.153768064	-0.098977502	0.073790839	0.054790562	-0.357097124	-0.420214679	0.245127861	0.182010307	-0.063117554	0.157673604	0.127834218	0.234741366	0.320587375	0.815680939	0.921740531	0.573215296	0.416116032	0.998556659	0.92568974	829	glycylvaline	Peptide	Dipeptide	LC/MS Neg	100000487	1320	173.0932	2724807	1963-21-9		HMDB0028854
46111	0.058011788	0.196089964	-0.208081209	-0.212290999	0.138078176	-0.004209791	-0.336020424	-0.808690819	0.458685772	-0.013984622	-0.472670394	0.11192003	0.019489318	0.117417693	0.955712087	0.221854507	0.908356885	0.377155504	0.27697288	0.998556659	0.505881253	4498	guaiacol sulfate	Xenobiotics	Benzoate Metabolism	LC/MS Neg	100004208	2344	203.002	22473			HMDB0060013
43802	-0.080593526	-0.028037223	-0.101136913	-0.075246818	0.052556303	0.025890095	0.342674573	0.254091348	0.174588259	0.086005033	-0.088583225	0.847142365	0.658538731	0.300184201	0.563621498	0.690895223	0.990117292	0.892397301	0.49843535	0.998556659	0.859152034	527	guanidinoacetate	Amino Acid	Creatine Metabolism	LC/MS Polar	344	2884	116.0466	763	352-97-6	C00581	HMDB0000128
32446	-0.026180245	0.079370956	-0.022088029	-0.042695485	0.105551201	-0.020607456	-0.00624017	-0.425330159	0.3506335	-0.068456488	-0.419089988	0.973111732	0.322649927	0.013956773	0.555375076	0.0257345	0.995223408	0.735418296	0.073209621	0.998556659	0.159866933	564	guanidinosuccinate	Amino Acid	Guanidino and Acetamido Metabolism	LC/MS Polar	100001212	3550	174.052	439918	6133-30-8	C03139	HMDB0003157
32352	-0.0672625	0.050296818	-0.106447639	-0.091653221	0.117559317	0.014794418	-0.578679863	-0.920057469	0.3905236	0.049145993	-0.341377606	0.823233779	0.422392834	0.199620903	0.853047851	0.396240196	0.990117292	0.797845065	0.375183261	0.998556659	0.667487185	4181	guanine	Nucleotide	Purine Metabolism, Guanine containing	LC/MS Neg	172	1330	150.0421	135398634	73-40-5	C00242	HMDB0000132
2827	-0.027584535	-0.016569106	-0.01221504	-0.038520367	0.011015429	-0.026305327	-0.018626473	-0.142603341	0.036592463	-0.087384405	-0.123976868	0.930823833	0.901339596	0.91002993	0.763166701	0.775607811	0.99089808	0.97707475	0.949417886	0.998556659	0.908411729	4177	guanosine-3',5'-cyclic monophosphate (cGMP)	Nucleotide	Purine Metabolism, Guanine containing	LC/MS Neg	104	1593	344.0402	135398569	7665-99-8	C00942	HMDB0001314
46957	-0.080524996	0.119761086	-0.013113709	-0.041775734	0.200286082	-0.028662025	0.117229414	-0.643319736	0.665335963	-0.095213187	-0.76054915	0.501915794	0.118075618	0.001119846	0.535184078	0.003858408	0.965195216	0.573215296	0.018201441	0.998556659	0.070676243	4354	gulonate*	Cofactors and Vitamins	Ascorbate and Aldarate Metabolism	LC/MS Polar	100001586	2750	195.051	152304	20246-53-1	C00800	HMDB0003290
61866	-0.027206157	0.094971044	-0.160644697	-0.272957474	0.122177201	-0.112312778	-0.758463735	-1.537422585	0.405863877	-0.373094972	-0.778958849	0.518354135	0.086446771	0.228836048	0.216751866	0.092406482	0.97298861	0.531038285	0.412184698	0.998556659	0.323339861	1674	heptenedioate (C7:1-DC)*	Lipid	Fatty Acid, Dicarboxylate	LC/MS Polar	100019981	2816	157.0506
32328	-0.00078301	0.296325325	-0.071165817	-0.157075764	0.297108336	-0.085909947	-0.039872279	-1.312231472	0.986972527	-0.285386665	-1.272359192	0.626335947	0.004707597	0.003827683	0.290873095	0.005057006	0.985354359	0.305623876	0.032719599	0.998556659	0.075968927	1844	hexanoylcarnitine (C6)	Lipid	Fatty Acid Metabolism (Acyl Carnitine, Medium Chain)	LC/MS Pos Early	100000781	3358	260.1856	6426853	6920-35-0		HMDB0000756
54907	0.09538059	0.246348752	-0.241343668	-0.309699359	0.150968162	-0.06835569	-0.907423996	-1.636002063	0.50150538	-0.227072688	-0.728578067	0.081342811	0.006882614	0.143140586	0.447057725	0.114884475	0.865479354	0.345327664	0.311081424	0.998556659	0.358315364	1781	hexanoylglutamine	Lipid	Fatty Acid Metabolism (Acyl Glutamine)	LC/MS Neg	100001733	2780	243.135
35436	0.242516311	0.403214449	-0.155466762	-0.270582824	0.160698138	-0.115116062	-0.606596643	-1.522831584	0.533827659	-0.382407281	-0.91623494	0.005359371	2.92E-05	0.110851553	0.195263882	0.046369434	0.786128566	0.025627885	0.268346272	0.998556659	0.209796809	1805	hexanoylglycine (C6)	Lipid	Fatty Acid Metabolism (Acyl Glycine)	LC/MS Neg	100001527	2900	172.0979	99463	24003-67-6		HMDB0000701
63224	0.024819654	0.115594937	-0.062175902	-0.093843952	0.090775283	-0.03166805	0.146547756	-0.260200194	0.301548964	-0.105198986	-0.40674795	0.621905464	0.241760747	0.437320985	0.76002329	0.434905273	0.985354359	0.670715637	0.622279183	0.998556659	0.702914125	2180	hexanoyltaurine	Lipid	Endocannabinoid	LC/MS Neg	100021223	3040	222.0806	2245940
15753	0.128527067	0.04475535	0.031738155	0.049940322	-0.083771717	0.018202167	-0.1493168	0.189433111	-0.278283621	0.06046629	0.338749911	0.601201813	0.977569308	0.319255851	0.805978778	0.364844994	0.985354359	0.992788616	0.518903172	0.998556659	0.641815737	4459	hippurate	Xenobiotics	Benzoate Metabolism	LC/MS Pos Early	100000014	2116	180.0655	464	495-69-2	C01586	HMDB0000714
59	0.029585133	0.013440559	-0.018484615	0.079429305	-0.016144574	0.09791392	-0.128432235	0.250461882	-0.053631114	0.325263003	0.378894117	0.746128266	0.657212622	0.762984649	0.053957816	0.125785559	0.990117292	0.892397301	0.86661839	0.998556659	0.377065983	70	histidine	Amino Acid	Histidine Metabolism	LC/MS Neg	355	755.9	154.0622	6274	5934-29-2	C00135	HMDB0000177
22137	-0.076731773	0.05871884	0.022569495	0.039211272	0.135450613	0.016641777	0.484265487	0.089591075	0.449957198	0.055282786	-0.394674412	0.746828586	0.949346004	0.105147016	0.81646871	0.278017477	0.990117292	0.980770571	0.261507879	0.998556659	0.565841566	493	homoarginine	Amino Acid	Urea cycle; Arginine and Proline Metabolism	LC/MS Pos Early	100000961	2882	189.1346	9085	156-86-5	C01924	HMDB0000670
1633	-0.273163727	-0.043754011	0.011179141	-0.130925958	0.229409716	-0.142105099	1.020838234	-0.213307269	0.762082582	-0.472062921	-1.234145503	0.066958139	0.561045102	0.053149852	0.167479431	0.02272764	0.865479354	0.845190211	0.176137562	0.998556659	0.149021006	85	homocarnosine	Amino Acid	Histidine Metabolism	LC/MS Polar	41	3938.7	239.115	89235;10243361	3650-73-5	C00884	HMDB0000745
39601	-0.029911661	0.22579342	-0.007967316	-0.041501585	0.255705081	-0.033534269	0.243977901	-0.716854423	0.849433892	-0.111398432	-0.960832324	0.851981344	0.032256348	0.002872847	0.613361372	0.009154015	0.990117292	0.400517773	0.028095472	0.998556659	0.097962754	1459	homocitrate	Energy	TCA Cycle	LC/MS Pos Early	100002554	1179	224.0765	439459	320573-06-6	C01251	HMDB0003518
22138	0.007039306	-0.134900235	-0.025242689	-0.110457791	-0.14193954	-0.085215103	-0.259904492	-0.071469989	-0.471512947	-0.283078444	0.188434503	0.903354188	0.926740734	0.273807614	0.457922909	0.74008087	0.99089808	0.980770571	0.46810961	0.998556659	0.892427715	494	homocitrulline	Amino Acid	Urea cycle; Arginine and Proline Metabolism	LC/MS Pos Early	100000963	1908	190.1186	65072	1190-49-4	C02427	HMDB0000679
1101	-0.057905957	0.074497165	0.006119941	0.011652102	0.132403122	0.005532161	0.232563629	-0.18889258	0.43983365	0.018377441	-0.421456209	0.462330446	0.470526045	0.04579541	0.920676836	0.141486754	0.965195216	0.827724171	0.161711683	0.998556659	0.39467105	210	homovanillate (HVA)	Amino Acid	Tyrosine Metabolism	LC/MS Neg	117	1649	181.0506	1738	306-08-1	C05582	HMDB0000118
38349	0.012326604	0.14539624	-0.192904427	-0.310434544	0.133069637	-0.117530117	-0.375779904	-1.208254267	0.442047764	-0.390426598	-0.832474362	0.183745992	0.005242622	0.364438536	0.370323366	0.208586734	0.921740531	0.305623876	0.560577649	0.998556659	0.491243042	221	homovanillate sulfate	Amino Acid	Tyrosine Metabolism	LC/MS Neg	100002250	1047	261.0074	29981063	38339-06-9		HMDB11719
40473	-0.171509817	-0.124166589	-0.041205608	0.002781338	0.047343227	0.043986946	0.092871623	0.081722299	0.157270797	0.146121473	-0.011149324	0.4073565	0.41929618	0.487218651	0.470761473	0.970488782	0.965195216	0.797845065	0.667755729	0.998556659	0.988134438	77	hydantoin-5-propionate	Amino Acid	Histidine Metabolism	LC/MS Polar	100002514	2080	171.0411	782	5624-26-0	C05565	HMDB0001212
35322	0.007561088	0.044456521	-0.063121419	0.012108781	0.036895433	0.075230199	-0.141981783	-0.014636445	0.122563975	0.249909313	0.127345338	0.631370657	0.825893173	0.772443242	0.512093476	0.822701976	0.985354359	0.952412809	0.872210862	0.998556659	0.927146563	5962	hydroquinone sulfate	Xenobiotics	Drug - Topical Agents	LC/MS Neg	100001604	1395	188.9863	161220	123-31-9	C00530	HMDB0240263
62959	-0.111124494	0.149422213	-0.011324595	-0.034496957	0.260546707	-0.023172362	0.320321958	-0.622172388	0.865517427	-0.07697692	-0.942494346	0.519888087	0.242332142	0.002753831	0.729815746	0.011135064	0.97298861	0.670715637	0.027395873	0.998556659	0.104844501	117	hydroxy-N6,N6,N6-trimethyllysine*	Amino Acid	Lysine Metabolism	LC/MS Pos Early	100021123	2759	205.1547
62060	-0.018559897	0.125882569	-0.004302436	-0.042298114	0.144442466	-0.037995678	-0.175025173	-0.781071569	0.479827484	-0.126218912	-0.606046396	0.86093046	0.049953651	0.006359649	0.369848575	0.009337871	0.99089808	0.450214738	0.045150268	0.998556659	0.097962754	43	hydroxyasparagine	Amino Acid	Alanine and Aspartate Metabolism	LC/MS Pos Early	100020205	1149	149.0557	15991574		C20631	HMDB32332
3127	0.149226227	0.126492001	0.028623867	0.015040099	-0.022734226	-0.013583768	-0.908293588	-0.877896425	-0.075521464	-0.045124301	0.030397163	0.483616273	0.517067716	0.857689693	0.904623893	0.957078062	0.965195216	0.82895634	0.924158642	0.998556659	0.982622851	4118	hypoxanthine	Nucleotide	Purine Metabolism, (Hypo)Xanthine/Inosine containing	LC/MS Polar	171	1515.8	135.0312	790;135398638	68-94-0	C00262	HMDB0000157
45472	0.419934036	0.571284846	-0.762870939	-0.51308972	0.15135081	0.249781218	-3.832994414	-3.506015673	0.502776506	0.829755247	0.326978741	0.1010486	0.130673305	0.724279634	0.517125422	0.86402678	0.897000652	0.573215296	0.837634633	0.998556659	0.948281302	5396	ibuprofen acyl glucuronide	Xenobiotics	Drug - Analgesics, Anesthetics	LC/MS Neg	100002406	4855	381.1555	163959	115075-59-7		HMDB0010343
15716	0.116148541	0.055116678	-0.039386361	-0.053567133	-0.061031863	-0.014180772	-0.354156164	-0.198520206	-0.202743462	-0.047107503	0.155635958	0.131700122	0.284035932	0.220685704	0.744877404	0.476398762	0.921740531	0.704691001	0.402960922	0.998556659	0.736949292	83	imidazole lactate	Amino Acid	Histidine Metabolism	LC/MS Neg	100000263	739.4	155.0462	793	14403-45-3	C05568	HMDB0002320
40730	-0.162904262	-0.153288465	0.092322249	0.23850939	0.009615797	0.146187141	-0.03912673	0.414553456	0.031942987	0.485623172	0.453680185	0.116697886	0.021049317	0.904644772	0.055129368	0.215916052	0.908356885	0.377155504	0.946473315	0.998556659	0.500234688	80	imidazole propionate	Amino Acid	Histidine Metabolism	LC/MS Pos Early	100003434	2263	141.0659	70630	1074-59-5		HMDB0002271
27513	0.074834334	-0.083556746	-0.123308099	-0.101776787	-0.15839108	0.021531312	-0.032966925	0.564722325	-0.526163778	0.071525472	0.59768925	0.421023503	0.940479847	0.2366704	0.854120643	0.313367557	0.965195216	0.980770571	0.418892088	0.998556659	0.594701189	299	indoleacetate	Amino Acid	Tryptophan Metabolism	LC/MS Neg	100001034	2200	174.0561	802	6505-45-9	C00954	HMDB0000197
62279	-0.278349224	-0.081820455	0.237234973	0.335551155	0.19652877	0.098316182	2.076204299	1.749949144	0.652854442	0.326599287	-0.326255155	0.087552071	0.160179605	0.101937143	0.346254825	0.527248127	0.865479354	0.604064098	0.256286412	0.998556659	0.769800552	319	indoleacetoylcarnitine*	Amino Acid	Tryptophan Metabolism	LC/MS Pos Early	100020479	3114	319.1652
42087	-0.090974591	0.079447002	0.035616531	0.014253481	0.170421593	-0.02136305	0.918402501	0.281307707	0.566128279	-0.070966515	-0.637094794	0.437583155	0.687171763	0.007157127	0.671634027	0.019962142	0.965195216	0.908320709	0.048300143	0.998556659	0.138593301	307	indoleacetylglutamine	Amino Acid	Tryptophan Metabolism	LC/MS Neg	100001731	2535	302.1146	25200879			HMDB0013240
18349	-0.004876323	0.027819207	-0.123268019	-0.123609206	0.03269553	-0.000341187	0.10970593	-3.97E-05	0.1086122	-0.001133398	-0.109745598	0.55350507	0.450045968	0.723030353	0.996694167	0.789352148	0.985354359	0.818319421	0.837634633	0.999282818	0.915856415	298	indolelactate	Amino Acid	Tryptophan Metabolism	LC/MS Pos Early	100000463	2600	206.0812	92904	832-97-3	C02043	HMDB0000671
54917	0.171651147	0.314640726	-0.086424363	-0.050590366	0.142989579	0.035833998	0.018128253	-0.337834882	0.475001099	0.119037964	-0.355963135	0.224705467	0.093139577	0.042545118	0.545640316	0.236157387	0.960407811	0.540115941	0.156859635	0.998556659	0.518153673	306	indolepropionylglycine	Amino Acid	Tryptophan Metabolism	LC/MS Neg	100010863	2926	245.0932	129691959
43374	-0.065234015	-0.021195268	0.032363996	0.069559614	0.044038747	0.037195618	0.505900729	0.483168348	0.14629355	0.123561168	-0.022732382	0.43140875	0.463873377	0.49916624	0.52304109	0.937159726	0.965195216	0.825710544	0.673728469	0.998556659	0.9743084	4935	indolin-2-one	Xenobiotics	Food Component/Plant	LC/MS Pos Early	100004318	2575	134.06	321710	59-48-3	C12312
52749	-0.222631921	-0.128801785	0.042644588	0.066504355	0.093830136	0.023859767	1.028233932	0.795797398	0.311696964	0.07926043	-0.232436534	0.208414905	0.348531777	0.129078144	0.655235224	0.386908255	0.960407811	0.751786299	0.293799168	0.998556659	0.660907965	323	indoxyl glucuronide	Amino Acid	Tryptophan Metabolism	LC/MS Neg	100008931	1940	308.0776	2733785	35804-66-1		HMDB0010319
1123	-0.243812716	-0.108336641	-0.067136547	-0.118390829	0.135476074	-0.051254282	0.268058003	-0.352246814	0.450041778	-0.170263039	-0.620304817	0.303504165	0.952650589	0.198144449	0.577991509	0.186777627	0.962230413	0.980770571	0.374236816	0.998556659	0.457625015	4117	inosine	Nucleotide	Purine Metabolism, (Hypo)Xanthine/Inosine containing	LC/MS Pos Early	361	1269	269.0881	6021	58-63-9	C00294	HMDB0000195
33441	-0.146356005	-0.034435713	-0.001678702	-0.01026876	0.111920292	-0.008590058	0.688744848	0.288418131	0.371791162	-0.028535555	-0.400326717	0.274335818	0.852343008	0.023883724	0.833134417	0.062431819	0.962230413	0.960550616	0.105600833	0.998556659	0.254157655	426	isobutyrylcarnitine (C4)	Amino Acid	Leucine, Isoleucine and Valine Metabolism	LC/MS Pos Early	100001055	2810	232.1543	168379	25518-49-4		HMDB0000736
35437	0.067815715	0.121519734	0.037356965	0.023614263	0.053704018	-0.013742702	0.534592441	0.310539287	0.178400888	-0.045652267	-0.224053154	0.863297176	0.581702152	0.338810947	0.781486545	0.369726126	0.99089808	0.859454532	0.537809949	0.998556659	0.643535369	427	isobutyrylglycine (C4)	Amino Acid	Leucine, Isoleucine and Valine Metabolism	LC/MS Neg	100001590	1420	144.0666	10855600	15926-18-8		HMDB0000730
61811	-0.07267474	0.102042764	-0.143476749	-0.09634173	0.174717504	0.047135019	-0.414350822	-0.838170663	0.580398985	0.156579145	-0.423819841	0.641738597	0.200864435	0.067674119	0.562697792	0.301949651	0.985354359	0.646828886	0.206754186	0.998556659	0.580749828	1790	isocaproylglutamine	Lipid	Fatty Acid Metabolism (Acyl Glutamine)	LC/MS Neg	100019815	2720	243.135
61789	0.030033043	0.155757801	-0.137487534	-0.148950585	0.125724758	-0.011463051	-0.234531911	-0.690259948	0.417648606	-0.038079431	-0.455728036	0.367716438	0.110359495	0.18122845	0.888466541	0.272313542	0.965195216	0.558573934	0.357242291	0.998556659	0.560160119	1801	isocaproylglycine	Lipid	Fatty Acid Metabolism (Acyl Glycine)	LC/MS Neg	100019816	2820	172.0979	28777652
12110	0.01398845	0.026340897	0.042950037	0.086600988	0.012352448	0.043650951	-0.178171365	-0.074199986	0.041033943	0.145005322	0.103971379	0.857055216	0.708265729	0.874659953	0.535496346	0.766005595	0.99089808	0.917054607	0.931141684	0.998556659	0.903132381	1443	isocitrate	Energy	TCA Cycle	LC/MS Pos Early	1206	773	210.0608	5318532	20226-99-7	C00451	HMDB0001874
54724	-0.151241339	-0.070730485	0.102273942	-0.085943627	0.080510854	-0.188217569	0.619757057	-0.272939441	0.267451267	-0.625245231	-0.892696498	0.253983454	0.944414938	0.497611297	0.088469591	0.103481301	0.962230413	0.980770571	0.673204498	0.998556659	0.338203359	1444	isocitric lactone	Energy	TCA Cycle	LC/MS Polar	100009239	2970	173.0092	98259	4702-32-3
1125	-0.027609285	0.032449826	-0.005247311	0.022858604	0.060059111	0.028105916	0.015114503	-0.091031714	0.199512048	0.093365831	-0.106146217	0.769567546	0.899906484	0.090111576	0.359308242	0.484716453	0.990117292	0.976944575	0.242240727	0.998556659	0.743833493	385	isoleucine	Amino Acid	Leucine, Isoleucine and Valine Metabolism	LC/MS Pos Early	376	2800	132.1019	6306	73-32-5	C16424,C00407,C06418	HMDB0000172
63051	-0.202082009	0.085118837	0.02155598	-0.009389868	0.287200846	-0.030945848	1.002782833	-0.054077609	0.954060561	-0.102799881	-1.056860442	0.10417098	0.481759035	0.010774972	0.732723607	0.029978516	0.899188046	0.827816091	0.060952537	0.998556659	0.171263404	652	isoleucylhydroxyproline*	Peptide	Dipeptide Derivative	LC/MS Pos Early	100021262	2707	245.1496	61158802			HMDB0028908
34407	-0.346687184	-0.176569952	-0.157758955	0.006719433	0.170117232	0.164478387	0.822092473	0.803360635	0.565117213	0.546385375	-0.018731838	0.363126305	0.377338908	0.217950415	0.184669169	0.975115369	0.965195216	0.773495756	0.399229808	0.998556659	0.989694931	354	isovalerylcarnitine (C5)	Amino Acid	Leucine, Isoleucine and Valine Metabolism	LC/MS Pos Early	100001393	3085	246.17	169235	31023-24-2	C20826	HMDB0000688
54913	-0.051956466	0.037938676	-0.043521349	0.01511797	0.089895142	0.058639318	0.353894748	0.250065151	0.298625197	0.1947956	-0.103829597	0.938441768	0.8345923	0.071311105	0.178042517	0.623470464	0.99089808	0.956424542	0.211243072	0.998556659	0.818526638	355	isovalerylglutamine	Amino Acid	Leucine, Isoleucine and Valine Metabolism	LC/MS Neg	100010859	1956	229.1194
35107	0.011041641	0.076929474	-0.061237951	-0.054331422	0.065887833	0.006906529	0.300320117	0.104388465	0.218874644	0.022942992	-0.195931652	0.675530197	0.450161898	0.260856189	0.893048299	0.448080183	0.990117292	0.818319421	0.449967178	0.998556659	0.714148206	353	isovalerylglycine	Amino Acid	Leucine, Isoleucine and Valine Metabolism	LC/MS Neg	100001452	1950	158.0823	546304	16284-60-9		HMDB00678
18373	-0.070749659	-0.092158985	-0.23896205	-0.189296831	-0.021409326	0.04966522	0.002528777	0.238633308	-0.071120243	0.164984288	0.236104531	0.649803367	0.792814952	0.92626945	0.810467713	0.819007718	0.985359199	0.945762648	0.959528676	0.998556659	0.92568974	1455	itaconate	Energy	TCA Cycle	LC/MS Polar	100000455	2969	129.0193	811	97-65-4	C00490	HMDB0002092
1417	0.000345466	0.128547918	-0.019719736	-0.022176467	0.128202452	-0.002456731	-0.106387551	-0.540427961	0.425879326	-0.008161084	-0.43404041	0.833252336	0.126694442	0.009645028	0.950586351	0.040266724	0.990117292	0.573215296	0.057970634	0.998556659	0.196066663	272	kynurenate	Amino Acid	Tryptophan Metabolism	LC/MS Pos Early	98	2385	190.0499	3845	492-27-3	C01717	HMDB0000715
15140	-0.119042822	0.054001591	-0.021598309	0.039930751	0.173044413	0.06152906	0.150851032	-0.219594954	0.574841097	0.204395112	-0.370445985	0.569680655	0.93421384	0.001115354	0.134711542	0.075110081	0.985354359	0.980770571	0.018201441	0.998556659	0.285794169	267	kynurenine	Amino Acid	Tryptophan Metabolism	LC/MS Pos Early	100000265	2739	209.0921	161166	2922-83-0	C00328	HMDB0000684
40173	-0.014448158	-0.213793947	-1.177955696	-1.10096308	-0.199345789	0.076992616	-2.589174095	-1.671197784	-0.662212377	0.255763934	0.917976311	0.016810638	0.059182856	0.326344005	0.667786442	0.311018323	0.786128566	0.468940532	0.525245442	0.998556659	0.592269216	4411	L-urobilin	Cofactors and Vitamins	Hemoglobin and Porphyrin Metabolism	LC/MS Pos Late	100002568	901	595.349	5280818	34217-90-8	C05793	HMDB0004159
527	0.010969031	0.105821231	0.093615504	0.101703465	0.0948522	0.00808796	0.009621857	-0.278602708	0.315092188	0.026867623	-0.288224565	0.700771798	0.984690394	0.345926436	0.927383827	0.517311438	0.990117292	0.99417144	0.545353971	0.998556659	0.767323136	1240	lactate	Carbohydrate	Glycolysis, Gluconeogenesis, and Pyruvate Metabolism	LC/MS Polar	482	1469	89.0244	612	79-33-4	C00186	HMDB0000190
567	-0.123671437	-0.039498425	0.062632396	0.110754501	0.084173011	0.048122105	0.210572314	0.090813795	0.279616691	0.159858172	-0.119758519	0.355030533	0.453926436	0.474463135	0.645957673	0.818078602	0.965195216	0.818758574	0.657299469	0.998556659	0.92568974	1304	lactose	Carbohydrate	Disaccharides and Oligosaccharides	LC/MS Polar	393	3500	387.1144	6134	5965-66-2	C01970	HMDB0041627
42002	-0.115892344	-0.171791354	0.095670266	0.086502855	-0.05589901	-0.009167411	0.522971181	0.678210192	-0.185692492	-0.03045348	0.155239012	0.254803308	0.168110114	0.56778819	0.916148898	0.720991242	0.962230413	0.604358478	0.72539254	0.998556659	0.879324896	466	lanthionine	Amino Acid	Methionine, Cysteine, SAM and Taurine Metabolism	LC/MS Pos Early	100003892	1730	209.0591	98504	8/2/83
34534	-0.049240224	0.162623131	-0.27277199	-0.423215935	0.211863355	-0.150443945	-0.475385433	-1.678944233	0.703794831	-0.499763969	-1.2035588	0.426022867	0.046476665	0.190074457	0.293377614	0.100283214	0.965195216	0.430328918	0.366186851	0.998556659	0.336005629	1861	laurylcarnitine (C12)	Lipid	Fatty Acid Metabolism (Acyl Carnitine, Medium Chain)	LC/MS Pos Late	100001392	1235	344.2795	168381	25518-54-1		HMDB000225
60	0.021337674	0.081557885	-0.018077757	0.026474261	0.060220212	0.044552019	-0.066965304	-0.119013914	0.200047213	0.147998603	-0.05204861	0.574240748	0.434296435	0.122064091	0.195669679	0.755627963	0.985354359	0.804459207	0.281320745	0.998556659	0.900502315	332	leucine	Amino Acid	Leucine, Isoleucine and Valine Metabolism	LC/MS Pos Early	397	2864	132.1019	6106	61-90-5	C00123	HMDB0000687
63052	-0.084951759	0.18267177	-0.016681535	0.019287952	0.267623529	0.035969486	0.554677121	-0.214860951	0.88902612	0.119488048	-0.769538072	0.61843378	0.241080046	0.000991201	0.554340836	0.019613719	0.985354359	0.670715637	0.018156283	0.998556659	0.138468444	653	leucylhydroxyproline*	Peptide	Dipeptide Derivative	LC/MS Pos Early	100021261	2753	245.1496	20847829			HMDB0028930
63359	0.057193085	0.124097146	-0.069148092	-0.050044597	0.066904061	0.019103495	-0.550299782	-0.709089825	0.222250481	0.063460437	-0.158790044	0.446970328	0.29837063	0.342570836	0.758878998	0.609583184	0.965195216	0.716946418	0.541543487	0.998556659	0.812308308	4746	levulinoylcarnitine	Xenobiotics	Food Component/Plant	LC/MS Pos Early	100021140	2520	260.1493
1301	-0.020559792	0.109905714	0.088179946	0.11736674	0.130465506	0.029186795	0.668792413	0.332351817	0.433397029	0.096956433	-0.336440596	0.626115582	0.973229235	0.11059336	0.678304765	0.342957875	0.985354359	0.992143584	0.268346272	0.998556659	0.622285201	105	lysine	Amino Acid	Lysine Metabolism	LC/MS Pos Early	407	2850	147.1128	5962	56-87-1	C00047,C00739	HMDB0003405
61858	-0.103429011	-0.100207276	0.050127855	0.128043221	0.003221735	0.077915366	0.413011253	0.661138125	0.010702372	0.258829243	0.248126871	0.290525187	0.123735781	0.953055478	0.125437424	0.316795326	0.962230413	0.573215296	0.971518327	0.998556659	0.594701189	1289	lyxonate	Carbohydrate	Pentose Metabolism	LC/MS Polar	100019968	2350	165.0405
39581	0.100365209	0.130907951	-0.031194703	0.00806419	0.030542742	0.039258893	-0.37458066	-0.345626231	0.101460792	0.130415221	0.028954429	0.436549368	0.467051092	0.728040662	0.617990655	0.940929105	0.965195216	0.826651779	0.840158924	0.998556659	0.977346703	172	m-tyramine	Amino Acid	Tyrosine Metabolism	LC/MS Pos Early	100002797	2701	138.0913	11492	588-05-6		HMDB0004989
48417	-0.044529479	-0.089794554	0.065546555	0.105030162	-0.045265076	0.039483607	0.589770184	0.871299212	-0.150367326	0.131161702	0.281529028	0.470499898	0.207555661	0.651957004	0.659977509	0.530321871	0.965195216	0.646828886	0.790834477	0.998556659	0.769800552	171	m-tyramine sulfate	Amino Acid	Tyrosine Metabolism	LC/MS Neg	100006104	1723	216.0336		175727-14-7
1303	0.107767632	0.049441519	0.209323923	0.306980921	-0.058326113	0.097656999	0.042418566	0.560583247	-0.193755154	0.324409528	0.518164682	0.598695727	0.192191349	0.432223111	0.150982107	0.127818424	0.985354359	0.642075631	0.618374657	0.998556659	0.380390605	1451	malate	Energy	TCA Cycle	LC/MS Neg	409	615.6	133.0143	525	6915-15-7	C00497,C00149,C00711	HMDB0000744,HMDB0031518,HMDB0000156
20676	0.197286369	0.135927158	0.023973933	0.10425115	-0.061359211	0.080277217	-0.656466731	-0.185960703	-0.203830887	0.266675141	0.470506028	0.349857511	0.862864825	0.597971866	0.442797267	0.368372925	0.965195216	0.962934217	0.75146901	0.998556659	0.643361435	1671	maleate	Lipid	Fatty Acid, Dicarboxylate	LC/MS Polar	100000707	2640	115.0037	444266	110-16-7	C01384	HMDB0000176
15872	0.010738286	-0.067943131	0.085462717	0.122506496	-0.078681417	0.037043779	0.153132603	0.537563386	-0.261374011	0.123056771	0.384430782	0.778249872	0.475485309	0.616339261	0.791388797	0.583115017	0.990117292	0.827816091	0.767265919	0.998556659	0.795407481	1472	malonate	Lipid	Fatty Acid Synthesis	LC/MS Polar	818	3447	103.0037	867	141-82-2;26522-22-85-0	C00383	HMDB0000691
37059	-0.026457878	0.041100724	-0.03526677	-0.002138549	0.067558602	0.033128221	0.032972586	-0.081402664	0.224424818	0.110049567	-0.114375251	0.951891185	0.767411783	0.295616928	0.561611634	0.686723952	0.990929593	0.933797057	0.491558984	0.998556659	0.857661733	1471	malonylcarnitine	Lipid	Fatty Acid Synthesis	LC/MS Pos Early	100001526	2086	248.1129	22833583	853728-01-5		HMDB0002095
48696	0.102233869	-0.095772784	-0.178649208	0.013250544	-0.198006653	0.191899751	-0.664810194	0.630430846	-0.657763864	0.637477176	1.29524104	0.338067383	0.707228951	0.287132687	0.25021328	0.125606291	0.965195216	0.917054607	0.484431464	0.998556659	0.377065983	4626	maltol sulfate	Xenobiotics	Food Component/Plant	LC/MS Neg	100006106	1503	204.9812
22160	0.146368162	0.179644677	-0.093014944	-0.073538732	0.033276515	0.019476213	-0.261586	-0.307429613	0.11054219	0.064698578	-0.045843612	0.067024515	0.05380754	0.700435448	0.80096521	0.905132125	0.865479354	0.450214738	0.820611683	0.998556659	0.968046777	4469	mandelate	Xenobiotics	Benzoate Metabolism	LC/MS Neg	100000710	1431.4	151.0401	439616;1292	90-64-2	C01984	HMDB0000703
46142	-0.068264449	-0.029773705	0.204608014	0.099346664	0.038490744	-0.10526135	0.653757172	0.176223053	0.127863484	-0.349670635	-0.477534119	0.253310525	0.583678826	0.776485091	0.390396897	0.433307701	0.962230413	0.859454532	0.875062299	0.998556659	0.702604918	1351	mannitol/sorbitol	Carbohydrate	Fructose, Mannose and Galactose Metabolism	LC/MS Polar	100001740	2320	181.0718	6251;5780		C00392,C00794	HMDB0000247,HMDB0000765
62864	-0.05972677	0.095784219	-0.026414158	-0.040982269	0.155510989	-0.01456811	-0.001983036	-0.566973574	0.516596323	-0.048394215	-0.564990538	0.752400545	0.205866095	0.002749407	0.71601824	0.010836524	0.990117292	0.646828886	0.027395873	0.998556659	0.104844501	4956	mannonate*	Xenobiotics	Food Component/Plant	LC/MS Polar	100003695	2736	195.051	3246006	642-99-9
1302	-0.182820775	0.059684937	0.045791502	0.046912609	0.242505712	0.001121107	0.741669711	-0.06019259	0.805586538	0.003724238	-0.801862301	0.082775275	0.91982974	0.009555755	0.988053024	0.044265774	0.865479354	0.980770571	0.05773477	0.998556659	0.205046937	434	methionine	Amino Acid	Methionine, Cysteine, SAM and Taurine Metabolism	LC/MS Polar	415	1871.8	148.0438	6137	63-68-3	C00073	HMDB0000696
44878	-0.089713281	0.106061685	-0.021254568	-0.025519769	0.195774966	-0.004265202	0.450398578	-0.214120474	0.650350359	-0.014168693	-0.664519052	0.513078913	0.216981167	6.76E-05	0.898307262	0.000910043	0.96747233	0.646828886	0.007669092	0.998556659	0.046969866	439	methionine sulfone	Amino Acid	Methionine, Cysteine, SAM and Taurine Metabolism	LC/MS Pos Early	100004635	1250	182.0482	69961	820-10-0		HMDB0062174
18374	-0.117103218	-0.03360923	-0.01214986	-0.012061861	0.083493988	8.80E-05	0.644226575	0.367157878	0.277361023	0.000292326	-0.277068697	0.406810335	0.863636841	0.302657821	0.999014152	0.439372068	0.965195216	0.962934217	0.50110061	0.9998806	0.708237208	440	methionine sulfoxide	Amino Acid	Methionine, Cysteine, SAM and Taurine Metabolism	LC/MS Pos Early	100000039	1272	166.0533	158980	3226-65-1	C02989	HMDB0002005
1584	-0.080966316	-0.052801855	-0.242789936	-0.229472765	0.028164461	0.013317171	0.056017803	0.006696172	0.093560315	0.044238685	-0.04932163	0.614133206	0.582229991	0.902461739	0.948334803	0.961585862	0.985354359	0.859454532	0.945046141	0.998556659	0.982878729	4960	methyl indole-3-acetate	Xenobiotics	Food Component/Plant	LC/MS Pos Early	1104	3380	190.0863	74706	1912-33-0		HMDB0029738
48429	0.099973765	0.427793396	-0.519613045	-0.471957992	0.327819631	0.047655052	-0.604907519	-1.535594104	1.088993243	0.158306658	-0.930686586	0.122020479	0.029632039	0.172218019	0.819277785	0.376163377	0.908356885	0.400517773	0.347446842	0.998556659	0.650800853	4541	methyl-4-hydroxybenzoate sulfate	Xenobiotics	Benzoate Metabolism	LC/MS Neg	100006116	2873	230.9969	10657183			HMDB0041646
1496	-0.18316346	-0.262240936	-0.065767084	-0.358348132	-0.079077476	-0.292581048	1.195112951	0.485869437	-0.262689689	-0.971933202	-0.709243514	0.707190039	0.758317878	0.703407028	0.128393353	0.446751112	0.990117292	0.933316301	0.8215908	0.998556659	0.714148206	1774	methylmalonate (MMA)	Lipid	Fatty Acid Metabolism (also BCAA Metabolism)	LC/MS Polar	418	3078.4	117.0193	487	516-05-2	C02170	HMDB0000202
15745	-0.186197523	-0.309992751	-0.486179996	-0.217296144	-0.123795228	0.268883852	-1.115563223	0.188888444	-0.411238845	0.893212822	1.304451667	0.421012262	0.802341103	0.649481933	0.277288104	0.28970377	0.965195216	0.945762648	0.790614083	0.998556659	0.574429811	410	methylsuccinate	Amino Acid	Leucine, Isoleucine and Valine Metabolism	LC/MS Polar	2051	2800	131.035	10349	498-21-5		HMDB0001844
53031	0.000630706	0.20401383	-0.124492706	-0.105098225	0.203383123	0.019394481	-0.111017881	-0.72221492	0.675624112	0.064427073	-0.611197039	0.504447663	0.111525836	0.002724364	0.710835565	0.029686089	0.965195216	0.559933822	0.027395873	0.998556659	0.170436553	411	methylsuccinoylcarnitine	Amino Acid	Leucine, Isoleucine and Valine Metabolism	LC/MS Pos Early	100009275	2589	276.1442
34378	0.225654448	0.061564788	-0.163676179	-0.093678296	-0.16408966	0.069997882	-1.027197009	-0.249575025	-0.545094051	0.232527932	0.777621983	0.026357431	0.345831483	0.043403858	0.311073292	0.033079406	0.786128566	0.748303606	0.158006475	0.998556659	0.179522131	486	methylurea	Amino Acid	Urea cycle; Arginine and Proline Metabolism	LC/MS Pos Early	100001401	807	75.0553	11719	598-50-5	C16363
1124	-0.04320011	0.102323633	0.079328898	0.100738992	0.145523743	0.021410094	0.498918894	0.086622277	0.483419411	0.071122794	-0.412296617	0.626616403	0.994961392	0.18326864	0.821919008	0.389654742	0.985354359	0.998422127	0.358275604	0.998556659	0.662240902	2201	myo-inositol	Lipid	Inositol Metabolism	LC/MS Polar	363	3506.3	225.0616	892	87-89-8	C00137	HMDB0000211
48182	-0.028475123	0.349532123	-0.216865313	-0.13148446	0.378007245	0.085380853	-0.042657365	-1.0147412	1.255712888	0.283629053	-0.972083835	0.383512175	0.03176189	0.077260924	0.639919918	0.292058619	0.965195216	0.400517773	0.222289971	0.998556659	0.576129309	1884	myristoleoylcarnitine (C14:1)*	Lipid	Fatty Acid Metabolism (Acyl Carnitine, Monounsaturated)	LC/MS Pos Late	100006051	1316	370.2947	129691961	889848-55-9		HMDB0240588
57687	-0.233813686	-0.135001891	0.006281823	0.072632294	0.098811795	0.066350471	0.455850685	0.3480165	0.328245678	0.220411493	-0.107834185	0.251466515	0.318638231	0.102232131	0.211548273	0.676878225	0.962230413	0.734500734	0.256469302	0.998556659	0.850946676	138	N,N,N-trimethyl-5-aminovalerate	Amino Acid	Lysine Metabolism	LC/MS Pos Early	100015962	2186	160.1332	14274897
62947	-0.007342991	0.122935428	-0.058490368	-0.075566853	0.130278419	-0.017076484	-0.248752312	-0.738254705	0.43277554	-0.056726853	-0.489502393	0.475437725	0.01096811	0.004184164	0.631499371	0.012503872	0.965195216	0.348422639	0.034489463	0.998556659	0.10768711	519	N,N,N-trimethyl-alanylproline betaine (TMAP)	Amino Acid	Urea cycle; Arginine and Proline Metabolism	LC/MS Pos Early	100020217	2470	229.1547				HMDB0240365
62819	-0.151777661	-0.05675123	0.03521577	0.045345692	0.095026431	0.010129922	0.63474875	0.352728651	0.315670971	0.033650872	-0.282020099	0.377028222	0.626951791	0.411887844	0.921258065	0.582525069	0.965195216	0.879316182	0.603196157	0.998556659	0.795407481	137	N,N-dimethyl-5-aminovalerate	Amino Acid	Lysine Metabolism	LC/MS Pos Early	100020842	2290	146.1176
64571	-0.03308995	0.106750885	-0.014853449	-0.05169416	0.139840835	-0.036840711	0.016332695	-0.570590698	0.4645412	-0.122382193	-0.586923393	0.825674058	0.069174516	0.000877401	0.247254417	0.001446569	0.990117292	0.490032953	0.017848678	0.998556659	0.049098263	1219	N,N-dimethyl-pro-pro	Peptide	Modified Peptides	LC/MS Pos Early	100022041	2500	241.1547
63151	-0.005616633	0.120847036	0.018023497	0.098079829	0.126463669	0.080056332	0.181509467	0.027347632	0.420103214	0.265941378	-0.154161836	0.889594557	0.893644171	0.031806503	0.115433443	0.529126035	0.99089808	0.976201275	0.127072818	0.998556659	0.769800552	33	N,N-dimethylalanine	Amino Acid	Alanine and Aspartate Metabolism	LC/MS Pos Early	100020371	1370	118.0863	5488191	2812-31-9
31536	0.320192012	-0.097432561	0.07771906	0.193389173	-0.417624573	0.115670113	-0.640762972	1.130803627	-1.387318801	0.384247797	1.771566599	0.507029007	0.42729113	0.085944857	0.57879373	0.100733804	0.965195216	0.801778804	0.236707316	0.998556659	0.336005629	4964	N-(2-furoyl)glycine	Xenobiotics	Food Component/Plant	LC/MS Neg	100001086	1525	168.0302	21863	5657-19-2;5657-19-2		HMDB0000439
43255	-0.082205293	0.008234981	-0.107195662	-0.119349534	0.090440274	-0.012153872	-0.029552413	-0.370362787	0.300436086	-0.040374288	-0.340810374	0.834069831	0.293149612	0.05763416	0.762578196	0.102990105	0.990117292	0.709213108	0.187880849	0.998556659	0.338139289	76	N-acetyl-1-methylhistidine*	Amino Acid	Histidine Metabolism	LC/MS Neg	100004299	1478	210.0884	53859791
62059	-0.019006071	0.148270272	-0.102580954	-0.060464645	0.167276343	0.042116309	0.212220615	-0.203552021	0.555679984	0.139907349	-0.415772636	0.508075415	0.110320684	0.002359609	0.324932428	0.061361722	0.965195216	0.558573934	0.025685144	0.998556659	0.252897953	1756	N-acetyl-2-aminooctanoate*	Lipid	Fatty Acid, Amino	LC/MS Neg	100020204	3943	200.1292	95555			HMDB0059745
43256	0.096900255	-0.12410576	-0.28427307	-0.335385975	-0.221006015	-0.051112904	-1.381002756	-0.816630058	-0.734166091	-0.169793393	0.564372698	0.284836539	0.548151162	0.089080084	0.646043204	0.315056523	0.962230413	0.842298856	0.242240727	0.998556659	0.594701189	75	N-acetyl-3-methylhistidine*	Amino Acid	Histidine Metabolism	LC/MS Neg	100002204	1360	210.0884	193270	37841-04-6
35665	-0.049258036	0.149974933	-0.059893434	-0.056530828	0.199232969	0.003362606	-0.023605276	-0.674272537	0.661837597	0.011170336	-0.650667261	0.951066984	0.241540478	0.091369274	0.973380952	0.206650585	0.990929593	0.670715637	0.243510722	0.998556659	0.488583523	55	N-acetyl-aspartyl-glutamate (NAAG)	Amino Acid	Glutamate Metabolism	LC/MS Pos Early	100001612	1035	305.098	188803	3106-85-2	C12270	HMDB0001067
37432	-0.010803633	0.00719245	0.077020144	0.078614237	0.017996082	0.001594093	0.292942723	0.238456492	0.059781691	0.005295461	-0.05448623	0.341124129	0.436593935	0.600772285	0.958488548	0.721595041	0.965195216	0.804839299	0.753577409	0.998556659	0.879324896	4239	N-acetyl-beta-alanine	Nucleotide	Pyrimidine Metabolism, Uracil containing	LC/MS Neg	100002102	773	130.051	76406	3025-95-4	C01073	HMDB0061880
43530	-0.227472676	-0.216957645	0.159050269	0.188694119	0.010515032	0.02964385	0.68274291	0.74628747	0.034930179	0.098474739	0.06354456	0.071875657	0.060254256	0.802906364	0.435503796	0.735254854	0.865479354	0.468940532	0.891460192	0.998556659	0.888465028	135	N-acetyl-cadaverine	Amino Acid	Lysine Metabolism	LC/MS Pos Early	100002249	2385	145.1335	10374713	32343-73-0		HMDB0002284
62309	-0.006410023	0.150102226	-0.00500335	-0.047780222	0.156512249	-0.042776872	0.139258178	-0.522765953	0.519922437	-0.142101694	-0.662024131	0.987869101	0.044672085	0.001248436	0.249632811	0.001900045	0.99650432	0.430328918	0.018915354	0.998556659	0.055810917	544	N-acetyl-isoputreanine	Amino Acid	Polyamine Metabolism	LC/MS Pos Early	100020487	2305	203.139	131802901
47136	0.022060937	0.206856996	-0.344067249	-0.024192462	0.184796059	0.319874786	0.73190858	1.180630399	0.613879221	1.06260104	0.448721819	0.245412513	0.459498865	0.432969431	0.139101545	0.6670676	0.962230413	0.823387717	0.618374657	0.998556659	0.846962335	5094	N-acetyl-S-allyl-L-cysteine	Xenobiotics	Food Component/Plant	LC/MS Neg	100005818	2237	202.0543	152467	23127-41-5		HMDB0240543
1585	0.037898817	0.187350829	-0.122767051	0.05357502	0.149452011	0.176342071	-0.215657781	-0.126330935	0.496468836	0.585795681	0.089326846	0.366981834	0.451432435	0.323976958	0.198170357	0.893146292	0.965195216	0.818319421	0.524361023	0.998556659	0.964163537	31	N-acetylalanine	Amino Acid	Alanine and Aspartate Metabolism	LC/MS Polar	1110	1564.8	130.051	88064	97-69-8	C02847	HMDB0000766
45404	-0.040115316	0.140379398	-0.22456904	0.01301403	0.180494714	0.237583069	0.663531857	0.853175268	0.599590462	0.789233873	0.189643411	0.501368343	0.641451177	0.295372615	0.130934577	0.801946111	0.965195216	0.888156484	0.491558984	0.998556659	0.922677779	4814	N-acetylalliin	Xenobiotics	Food Component/Plant	LC/MS Neg	100005367	1410	218.0493
33953	-0.042488718	0.061237784	-0.030083884	0.004246964	0.103726502	0.034330848	0.25414786	0.023620486	0.344571982	0.114044609	-0.230527374	0.876811381	0.479627369	0.006980937	0.269229254	0.14252618	0.99089808	0.827816091	0.047952391	0.998556659	0.39467105	499	N-acetylarginine	Amino Acid	Urea cycle; Arginine and Proline Metabolism	LC/MS Pos Early	100001266	2245	217.1295	67427	155-84-0	C02562	HMDB0004620
33942	-0.102738018	-0.043500923	-0.06866632	0.017510744	0.059237094	0.086177065	0.541138396	0.630631041	0.196781367	0.286274012	0.089492645	0.798114682	0.647633002	0.354760904	0.14067714	0.750843343	0.990117292	0.889911889	0.553822801	0.998556659	0.897899708	42	N-acetylasparagine	Amino Acid	Alanine and Aspartate Metabolism	LC/MS Pos Early	100001257	785	175.0713	99715	4033-40-3		HMDB0006028
22185	0.043198513	0.124358252	-0.034159589	-0.010811027	0.081159739	0.023348562	-0.205761034	-0.397805605	0.269606817	0.077562246	-0.192044571	0.278718068	0.066748237	0.040513531	0.483781401	0.253960691	0.962230413	0.481421661	0.150814887	0.998556659	0.535517876	37	N-acetylaspartate (NAA)	Amino Acid	Alanine and Aspartate Metabolism	LC/MS Neg	100000787	620.5	174.0408	65065	997-55-7;997-55-7	C01042	HMDB0000812
43488	-0.008758919	0.022976736	-0.030909552	0.03060475	0.031735655	0.061514303	-0.438018985	-0.33909646	0.105423565	0.20434609	0.098922526	0.830107607	0.941063192	0.529504891	0.182712691	0.659087354	0.990117292	0.980770571	0.699941173	0.998556659	0.843222624	86	N-acetylcarnosine	Amino Acid	Histidine Metabolism	LC/MS Neg	100004046	1235	267.1099	9903482	56353-15-2		HMDB0012881
48434	0.0297435	0.033798557	-0.016660058	0.026732944	0.004055056	0.043393002	0.019202906	0.149880731	0.013470606	0.144148431	0.130677825	0.719482168	0.956300804	0.935642772	0.341016786	0.561399173	0.990117292	0.983574981	0.963186225	0.998556659	0.783379257	504	N-acetylcitrulline	Amino Acid	Urea cycle; Arginine and Proline Metabolism	LC/MS Pos Early	100001577	1010	218.1135	656979	33965-42-3	C15532,C02851	HMDB0000856
1586	-0.280802204	-0.002951186	-0.132361294	0.05018257	0.277851018	0.182543864	0.371228251	0.054624739	0.923001103	0.606397591	-0.316603511	0.580872274	0.842878518	0.18141724	0.320008297	0.725586941	0.985354359	0.956977227	0.357242291	0.998556659	0.883256677	456	N-acetylcysteine	Amino Acid	Methionine, Cysteine, SAM and Taurine Metabolism	LC/MS Neg	1107	1108	162.023	12035	616-91-1	C06809	HMDB0001890
61869	-0.147617817	0.102157707	-0.144807381	-0.158311425	0.249775524	-0.013504044	-0.33237904	-1.206974833	0.829736329	-0.044859463	-0.874595792	0.993169629	0.432651602	0.000271036	0.782599086	0.002170796	0.997391738	0.804192692	0.011586742	0.998556659	0.055810917	6416	N-acetylglucosamine conjugate of C24H40O4 bile acid	Partially Characterized Molecules	Partially Characterized Molecules	LC/MS Neg	100020003	4637	594.3648
46539	-0.043199671	0.116286333	0.048081937	-0.013760823	0.159486004	-0.06184276	0.168160073	-0.567078165	0.529801036	-0.205437202	-0.735238238	0.343974125	0.183739215	0.00047226	0.076142923	0.000345836	0.965195216	0.631365051	0.013663828	0.998556659	0.046969866	1433	N-acetylglucosamine/N-acetylgalactosamine	Carbohydrate	Aminosugar Metabolism	LC/MS Pos Early	100006435	715	222.0972	84265;439174		C01074	HMDB0000212,HMDB0000215
63817	-0.124056371	-0.000346574	-0.007280414	-0.042919671	0.123709797	-0.035639257	0.33457655	-0.194769549	0.41095505	-0.118391049	-0.529346099	0.215014358	0.647008799	0.142567462	0.626132938	0.158122401	0.960407811	0.889911889	0.310932205	0.998556659	0.415656607	1410	N-acetylglucosaminitol	Carbohydrate	Aminosugar Metabolism	LC/MS Polar	100021518	2036	222.0983	165206	4271-28-7
48149	-0.06612276	0.105161423	-0.035289616	-0.053994907	0.171284183	-0.018705291	-0.076309843	-0.707441214	0.568993739	-0.062137632	-0.631131371	0.778114726	0.158012293	0.002212987	0.662835794	0.008340313	0.990117292	0.604064098	0.02532694	0.998556659	0.096247215	1430	N-acetylglucosaminylasparagine	Carbohydrate	Aminosugar Metabolism	LC/MS Pos Early	1215	1212	336.1402	123826	2776-93-4	C04540	HMDB0000489
15720	0.007721728	0.058563809	-0.022175811	-0.002452019	0.050842081	0.019723792	0.007077741	-0.096294977	0.168893738	0.06552102	-0.103372718	0.648648128	0.355875565	0.315606835	0.659208277	0.642863712	0.985359199	0.753759406	0.515148921	0.998556659	0.832728742	47	N-acetylglutamate	Amino Acid	Glutamate Metabolism	LC/MS Neg	100000282	621	188.0564	70914	8/3/17	C00624	HMDB0001138
33943	-0.114264758	0.054181095	-0.09185201	-0.022862981	0.168445853	0.068989029	0.39556937	0.065180954	0.55956501	0.229176594	-0.330388416	0.850615969	0.519947912	0.001283084	0.093357408	0.105678872	0.990117292	0.82990303	0.018973349	0.998556659	0.341606214	48	N-acetylglutamine	Amino Acid	Glutamate Metabolism	LC/MS Polar	100001253	2140	187.0724	182230	2490-97-3	C02716	HMDB0006029
27710	-0.191972984	-0.123258066	-0.097468365	0.0413897	0.068714918	0.138858065	0.927509602	1.160520094	0.228266016	0.461276509	0.233010492	0.710162892	0.518636462	0.71831883	0.419024912	0.783559194	0.990117292	0.82895634	0.833105457	0.998556659	0.912439263	2	N-acetylglycine	Amino Acid	Glycine, Serine and Threonine Metabolism	LC/MS Pos Early	100001006	826	118.0499	10972	543-24-8		HMDB0000532
48679	-0.023423602	-0.080407979	-0.217584257	0.016468875	-0.056984377	0.234053132	-0.379731474	0.587074204	-0.189298003	0.777507674	0.966805678	0.29114237	0.594523799	0.627456358	0.037217917	0.077918694	0.962230413	0.865170825	0.772769089	0.998556659	0.289125957	101	N-acetylhistamine	Amino Acid	Histidine Metabolism	LC/MS Pos Early	100006123	2287	154.0975	69602	673-49-4	C05135	HMDB0013253
33946	-0.05899468	0.104931604	-0.002861415	0.042402058	0.163926283	0.045263472	0.27570186	-0.118487466	0.544551326	0.150362001	-0.394189326	0.576822485	0.534696388	0.000136022	0.143673212	0.016183817	0.985354359	0.839509702	0.008823701	0.998556659	0.123682948	73	N-acetylhistidine	Amino Acid	Histidine Metabolism	LC/MS Polar	100001293	2088	196.0728	75619	39145-52-3	C02997	HMDB0032055
62707	-0.125410991	0.001359264	0.04533523	0.050042848	0.126770255	0.004707618	0.523864794	0.11838149	0.421121673	0.015638369	-0.405483304	0.281065691	0.754764916	0.09091006	0.941386775	0.215015912	0.962230413	0.932546802	0.242847707	0.998556659	0.499252239	525	N-acetylhomocitrulline	Amino Acid	Urea cycle; Arginine and Proline Metabolism	LC/MS Neg	100020513	1314	230.1146
33967	-0.009640825	0.08699247	-0.016738936	0.052514765	0.096633295	0.069253702	0.091181432	0.000228392	0.321008856	0.230055817	-0.09095304	0.947734791	0.750554165	0.029698913	0.073912937	0.621116546	0.990929593	0.928338164	0.122393254	0.998556659	0.818127066	387	N-acetylisoleucine	Amino Acid	Leucine, Isoleucine and Valine Metabolism	LC/MS Neg	100001276	2325	172.0979	306109	3077-46-1		HMDB0061684
48757	-0.091177556	-0.192921548	-0.093935725	-0.068434162	-0.101743992	0.025501563	0.177452642	0.600153225	-0.337986224	0.084714359	0.422700583	0.992235057	0.661495714	0.285180471	0.760662255	0.317983009	0.997391738	0.894919172	0.482070001	0.998556659	0.594701189	270	N-acetylkynurenine (2)	Amino Acid	Tryptophan Metabolism	LC/MS Neg	100006378	2378	249.0881	73817779
1587	-0.062445607	0.030342338	-0.035324605	0.079105449	0.092787945	0.114430054	0.33918854	0.411082069	0.308234882	0.380128411	0.07189353	0.850919839	0.735723679	0.179249192	0.070646366	0.810185813	0.990117292	0.922751324	0.354808864	0.998556659	0.92568974	336	N-acetylleucine	Amino Acid	Leucine, Isoleucine and Valine Metabolism	LC/MS Neg	1082	2400	172.0979	70912	1188-21-2	C02710	HMDB0011756
1589	0.072374972	0.045793069	-0.093210937	0.009048652	-0.026581903	0.102259589	-0.40129037	0.026711806	-0.088303172	0.339699003	0.428002175	0.151453288	0.744743095	0.746752629	0.17677666	0.25256208	0.921740531	0.92561452	0.854913228	0.998556659	0.535517876	435	N-acetylmethionine	Amino Acid	Methionine, Cysteine, SAM and Taurine Metabolism	LC/MS Neg	1083	1787	190.0543	448580	65-82-7	C02712	HMDB0011745
45428	-0.150805613	-0.222123046	-0.044816333	-0.044271356	-0.071317433	0.000544977	0.757203635	0.995925393	-0.236911384	0.001810374	0.238721758	0.508045016	0.272722464	0.230496526	0.991634256	0.363066992	0.965195216	0.694313374	0.412392234	0.998556659	0.640641145	441	N-acetylmethionine sulfoxide	Amino Acid	Methionine, Cysteine, SAM and Taurine Metabolism	LC/MS Pos Early	100005463	880	208.0638	11902949	108646-71-5
32377	-0.047723953	0.075350982	-0.034758636	-0.073179219	0.123074935	-0.038420582	-0.108669918	-0.645146415	0.408846084	-0.127630412	-0.536476496	0.884860358	0.109616671	0.019522014	0.378456203	0.02191083	0.99089808	0.558573934	0.092945012	0.998556659	0.145316654	1418	N-acetylneuraminate	Carbohydrate	Aminosugar Metabolism	LC/MS Pos Early	1162	660	310.1133	439197	131-48-6	C00270	HMDB0000230
33950	0.033055995	-0.033486879	-0.050350843	0.019884931	-0.066542875	0.070235774	0.076427885	0.53079672	-0.221050645	0.23331819	0.454368835	0.603605751	0.739310226	0.633951808	0.574711695	0.467830586	0.985354359	0.924338028	0.777700635	0.998556659	0.728578267	141	N-acetylphenylalanine	Amino Acid	Phenylalanine Metabolism	LC/MS Neg	100001256	2597	206.0823	74839	2018-61-3	C03519	HMDB0000512
34387	-0.079360162	-0.047474273	0.057029593	-0.061502422	0.03188589	-0.118532015	0.872782703	0.373105238	0.105922633	-0.393754832	-0.499677465	0.348890889	0.922622188	0.810301011	0.325546244	0.403520523	0.965195216	0.980770571	0.896536305	0.998556659	0.674873454	505	N-acetylproline	Amino Acid	Urea cycle; Arginine and Proline Metabolism	LC/MS Neg	100001334	1230	156.0666	322640	1074-79-9		HMDB0094701
37496	-0.019984729	0.058113319	-0.063160541	-0.069770879	0.078098047	-0.006610338	-0.159389458	-0.440784623	0.259436098	-0.021959067	-0.281395165	0.70331461	0.267979235	0.046103244	0.840460335	0.099631866	0.990117292	0.694313374	0.161711683	0.998556659	0.336005629	538	N-acetylputrescine	Amino Acid	Polyamine Metabolism	LC/MS Pos Early	192	2230	131.1179	122356	18233-70-0	C02714	HMDB0002064
48438	-0.006915487	0.130537144	-0.022472058	0.058082383	0.137452631	0.080554441	0.672216929	0.483205233	0.456607756	0.267596059	-0.189011696	0.937708384	0.716269006	0.340063729	0.528492196	0.765489576	0.99089808	0.918532156	0.538317617	0.998556659	0.903132381	5124	N-acetylpyrraline	Xenobiotics	Food Component/Plant	LC/MS Neg	100006120	2545	295.1299			C01227
37076	-0.063610728	0.069667616	-0.027545766	0.060264119	0.133278344	0.087809885	0.27094994	0.119906987	0.442741076	0.291698122	-0.151042953	0.728191004	0.927682749	0.024357078	0.085770289	0.53624581	0.990117292	0.980770571	0.106068181	0.998556659	0.771943031	11	N-acetylserine	Amino Acid	Glycine, Serine and Threonine Metabolism	LC/MS Polar	100001851	2000	146.0459	65249	97-14-3		HMDB0002931
48187	-0.076238921	0.094981854	0.018624557	0.023668657	0.171220775	0.005044099	0.124373803	-0.427653165	0.568783103	0.016756134	-0.552026968	0.423632308	0.545729228	0.001416137	0.900680145	0.013247838	0.965195216	0.840816461	0.01964848	0.998556659	0.108425569	473	N-acetyltaurine	Amino Acid	Methionine, Cysteine, SAM and Taurine Metabolism	LC/MS Polar	100005466	1249	166.018	159864			HMDB0240253
33939	0.011700636	0.081632926	0.004461683	-0.002490605	0.06993229	-0.006952288	-0.033718995	-0.289124035	0.232310039	-0.023095001	-0.25540504	0.938351138	0.374150684	0.165468081	0.873694649	0.251050668	0.99089808	0.772396941	0.340982438	0.998556659	0.535512884	18	N-acetylthreonine	Amino Acid	Glycine, Serine and Threonine Metabolism	LC/MS Neg	100001274	821.6	160.0615	152204	17093-74-2		HMDB0062557
33959	0.098173269	0.14909988	-0.013178204	0.041772869	0.050926611	0.054951073	-0.268078353	-0.25470938	0.16917454	0.182543514	0.013368974	0.474911306	0.490762416	0.331635839	0.244665633	0.95370484	0.965195216	0.827816091	0.53012713	0.998556659	0.982622851	255	N-acetyltryptophan	Amino Acid	Tryptophan Metabolism	LC/MS Neg	100001254	2630	245.0932	439917;700653	1218-34-4	C03137	HMDB0013713
32390	-0.017626406	0.061020389	-0.035818921	0.061512712	0.078646795	0.097331633	0.342303514	0.404373203	0.261258997	0.323328687	0.06206969	0.927732061	0.998041343	0.203634771	0.08532441	0.817408373	0.99089808	0.998906947	0.379807336	0.998556659	0.92568974	163	N-acetyltyrosine	Amino Acid	Tyrosine Metabolism	LC/MS Neg	100001104	1680	222.0772	68310	537-55-3		HMDB0000866
1591	-0.031002651	0.089736613	-0.049988586	-0.006780617	0.120739265	0.043207969	-0.093407619	-0.350961009	0.401087156	0.143533766	-0.25755339	0.831640556	0.288192477	0.002726001	0.175895826	0.109617971	0.990117292	0.708055643	0.027395873	0.998556659	0.349972199	417	N-acetylvaline	Amino Acid	Leucine, Isoleucine and Valine Metabolism	LC/MS Neg	1084	1704	158.0823	66789	96-81-1		HMDB0011757
52340	0.221521481	0.210632462	7.86E-05	-0.060713158	-0.010889019	-0.060791724	-0.323607107	-0.489380306	-0.036172537	-0.201945736	-0.165773199	0.107478956	0.052528107	0.8756656	0.335778473	0.594553957	0.899188046	0.450214738	0.931353089	0.998556659	0.802473996	35	N-carbamoylalanine	Amino Acid	Alanine and Aspartate Metabolism	LC/MS Pos Early	100006369	950	133.0608	426409	77340-50-2
1594	-0.080516458	-0.041455264	0.058200273	0.03979334	0.039061195	-0.018406934	0.218622269	0.027717278	0.129758481	-0.06114651	-0.190904991	0.301609425	0.541416342	0.623460654	0.795339733	0.590607833	0.962230413	0.840816461	0.772529572	0.998556659	0.801849408	4203	N-carbamoylaspartate	Nucleotide	Pyrimidine Metabolism, Orotate containing	LC/MS Polar	1108	3800	175.036	93072	923-37-5	C00438	HMDB0000828
62852	0.059609616	0.151530321	-0.112641084	-0.103915968	0.091920704	0.008725116	-0.695072073	-0.971441834	0.305353971	0.02898421	-0.276369761	0.046075122	0.005296774	0.03266213	0.807149462	0.134209822	0.865479354	0.305623876	0.129441809	0.998556659	0.386229761	419	N-carbamoylvaline	Amino Acid	Leucine, Isoleucine and Valine Metabolism	LC/MS Neg	100020351	1270	159.0775	448879	26081-00-5
43249	0.020922808	0.134983847	-0.094438327	-0.0825899	0.114061039	0.011848427	-0.02856238	-0.368105327	0.378902571	0.039359623	-0.339542947	0.518898365	0.231836135	0.043027974	0.801780089	0.161490714	0.97298861	0.667179301	0.158006475	0.998556659	0.419730371	508	N-delta-acetylornithine	Amino Acid	Urea cycle; Arginine and Proline Metabolism	LC/MS Polar	100004523	2719.9	173.0932	9920500		C00437	HMDB0003357
43549	-0.012441496	-0.031272656	-0.051052458	0.000605022	-0.01883116	0.05165748	0.16505123	0.399209425	-0.06255576	0.171602434	0.234158194	0.62675644	0.687762416	0.691508122	0.233110798	0.276209639	0.985354359	0.908320709	0.815005922	0.998556659	0.564152076	274	N-formylanthranilic acid	Amino Acid	Tryptophan Metabolism	LC/MS Neg	100004561	2150	164.0353	101399	3342-77-6	C05653	HMDB0004089
64334	0.031380404	0.061663301	-0.091841852	0.05216392	0.030282897	0.144005773	-0.549650803	-0.171871588	0.100597607	0.478376822	0.377779215	0.36307027	0.94336284	0.569646995	0.007077929	0.123709587	0.965195216	0.980770571	0.725576857	0.998556659	0.377065983	266	N-formylkynurenine	Amino Acid	Tryptophan Metabolism	LC/MS Neg	186	2000	235.0724	910	1022-31-7	C02700,C02406,C15605	HMDB01200
2829	0.039102669	0.213142218	-0.092114719	-0.005589854	0.174039549	0.086524865	0.011557088	-0.279160399	0.578146867	0.28742938	-0.290717487	0.311202595	0.10023014	0.00468084	0.086728281	0.236264348	0.965195216	0.558436002	0.03751173	0.998556659	0.518153673	437	N-formylmethionine	Amino Acid	Methionine, Cysteine, SAM and Taurine Metabolism	LC/MS Neg	194	1543.8	176.0387	439750	4289-98-9	C03145	HMDB0001015
39577	0.111073544	-0.0811223	0.010053989	0.007605574	-0.192195844	-0.002448415	-0.341998132	0.288329183	-0.638460773	-0.008133458	0.630327315	0.50437844	0.55708683	0.044871608	0.975657327	0.128858512	0.965195216	0.844654857	0.16093879	0.998556659	0.381289032	59	N-methyl-GABA	Amino Acid	Glutamate Metabolism	LC/MS Pos Early	100003152	2109	118.0863	70703	1119-48-8	C15987
37069	-0.05749	0.021273906	-0.135574767	0.084216401	0.078763905	0.219791168	-0.240300086	0.228182339	0.26164803	0.730130456	0.468482425	0.484230067	0.571879784	0.158886313	0.00028948	0.06613161	0.965195216	0.853748495	0.332164503	0.334059953	0.260463749	32	N-methylalanine	Amino Acid	Alanine and Aspartate Metabolism	LC/MS Pos Early	100001823	1580	104.0706	4377	600-21-5	C02721	HMDB0094692
31532	-0.608054329	-0.640540942	0.111143027	0.100060149	-0.032486613	-0.011082878	1.805000233	1.876101903	-0.107918194	-0.036816524	0.07110167	0.028285228	0.024504789	0.777598274	0.914114733	0.889577142	0.786128566	0.387377071	0.875365167	0.998556659	0.961209758	49	N-methylglutamate	Amino Acid	Glutamate Metabolism	LC/MS Polar	100001131	2900	160.0615	439377	35989-16-3	C01046	HMDB0062660
47101	0.186284226	0.229646957	-0.106518457	-0.164382188	0.043362731	-0.057863731	-0.768814945	-1.105081972	0.144047873	-0.192219154	-0.336267027	0.260867116	0.136282595	0.666828348	0.522194848	0.456497102	0.962230413	0.573215296	0.801583244	0.998556659	0.721640625	5325	N-methylpipecolate	Xenobiotics	Bacterial/Fungal	LC/MS Pos Early	100005383	1932	144.1019	11286529	41447-17-0
37431	-0.123676238	-0.013816239	0.505514066	0.621632817	0.109859999	0.116118752	1.605631278	1.626422403	0.364947019	0.385738144	0.020791125	0.104524077	0.101398029	0.397507936	0.31954189	0.971009058	0.899188046	0.558436002	0.58961974	0.998556659	0.988134438	518	N-methylproline	Amino Acid	Urea cycle; Arginine and Proline Metabolism	LC/MS Pos Early	100001956	1335	130.0863	643474	475-11-6		HMDB0094696
54919	0.085093889	0.229471622	-0.365351217	-0.518249224	0.144377734	-0.152898007	-0.956445965	-1.943974599	0.47961245	-0.507916184	-0.987528634	0.028043875	0.00089677	0.176683607	0.113654639	0.045475697	0.786128566	0.206974402	0.352150906	0.998556659	0.208249817	1791	N-octanoylglutamine	Lipid	Fatty Acid Metabolism (Acyl Glutamine)	LC/MS Neg	100003941	4164	271.1663	54528406
63414	-0.010022905	0.093795042	-0.021546471	0.023820002	0.103817947	0.045366473	-0.108082702	-0.302254295	0.344875754	0.150704161	-0.194171593	0.882946022	0.375148516	0.113006643	0.424697179	0.491753033	0.99089808	0.773073907	0.271461871	0.998556659	0.748255399	390	N-succinyl-isoleucine	Amino Acid	Leucine, Isoleucine and Valine Metabolism	LC/MS Neg	100021477	1335	230.1034	4153270
63413	-0.016816583	0.037459616	0.001729838	0.047048005	0.054276199	0.045318167	-0.164844153	-0.194602093	0.180301632	0.150543692	-0.02975794	0.843687606	0.918778176	0.444330571	0.474674869	0.924337001	0.990117292	0.980770571	0.629923192	0.998556659	0.972338528	339	N-succinyl-leucine	Amino Acid	Leucine, Isoleucine and Valine Metabolism	LC/MS Neg	100021476	1371	230.1034	3467259
52987	-0.166975595	0.06346635	0.058700635	-0.003523815	0.230441945	-0.06222445	0.436893303	-0.535323417	0.76551157	-0.20670515	-0.97221672	0.149335931	0.658858319	0.000617145	0.21822853	0.000992174	0.921740531	0.892397301	0.014534384	0.998556659	0.046969866	554	N1,N12-diacetylspermine	Amino Acid	Polyamine Metabolism	LC/MS Pos Early	100002132	3105	287.2442	132680	61345-83-3	C03413	HMDB0002172
40469	0.052426578	0.115345762	-0.068398235	-0.057308974	0.062919184	0.01108926	-0.494226025	-0.666401306	0.209013006	0.036837726	-0.17217528	0.224504809	0.088308988	0.332003705	0.846208634	0.547692041	0.960407811	0.531038285	0.53012713	0.998556659	0.776457758	4322	N1-Methyl-2-pyridone-5-carboxamide	Cofactors and Vitamins	Nicotinate and Nicotinamide Metabolism	LC/MS Neg	100001468	1668	151.0513	69698	701-44-0	C05842	HMDB0004193
15650	0.086030188	0.039168788	-0.021865392	0.00508985	-0.046861401	0.026955242	-0.516263306	-0.271049726	-0.155670204	0.089543376	0.24521358	0.245974067	0.709773199	0.425767894	0.606372899	0.351548417	0.962230413	0.917054607	0.613403433	0.998556659	0.62994856	4151	1-methyladenosine	Nucleotide	Purine Metabolism, Adenine containing	LC/MS Pos Early	1242	2120	282.1197	27476	15763-06-1	C02494	HMDB0003331
31609	0.081565919	0.153330478	-0.073914009	-0.072718524	0.071764559	0.001195485	-0.784104629	-1.018530016	0.238396703	0.003971316	-0.234425387	0.184907655	0.060578159	0.206077338	0.980720203	0.348428171	0.921740531	0.468940532	0.382336412	0.998556659	0.627279421	4188	1-methylguanosine	Nucleotide	Purine Metabolism, Guanine containing	LC/MS Pos Early	100001122	1980	298.1146	96373	2140-65-0		HMDB0001563
48351	-0.043507321	0.110420448	-0.048003945	-0.058988046	0.153927769	-0.0109841	-0.160272488	-0.708097861	0.511336981	-0.036488392	-0.547825373	0.954268908	0.039902965	0.012853925	0.826089329	0.039985539	0.990929593	0.418618383	0.068566864	0.998556659	0.195522507	4124	N1-methylinosine	Nucleotide	Purine Metabolism, (Hypo)Xanthine/Inosine containing	LC/MS Pos Early	100001409	1430	283.1037	650095	20245-33-4		HMDB0002721
35137	-0.011298166	0.111870359	0.014901123	-0.005799188	0.123168525	-0.020700312	-0.190923404	-0.668845334	0.409156983	-0.068764947	-0.47792193	0.716415457	0.113501327	0.015568377	0.618022766	0.031545761	0.990117292	0.567015289	0.079495162	0.998556659	0.17757955	4190	N2,N2-dimethylguanosine	Nucleotide	Purine Metabolism, Guanine containing	LC/MS Pos Early	100001412	2210	312.1303	135501639	2140-67-2		HMDB0004824
43591	0.14367722	0.189615845	-0.005959481	0.027021858	0.045938625	0.032981338	-0.145681354	-0.188724528	0.152604809	0.109561634	-0.043043174	0.241948785	0.205332119	0.31125245	0.41363988	0.828780001	0.962230413	0.646828886	0.511473956	0.998556659	0.928332637	510	N2,N5-diacetylornithine	Amino Acid	Urea cycle; Arginine and Proline Metabolism	LC/MS Neg	100004575	1367	215.1037	65977	39825-23-5
48455	0.073157152	0.22926628	-0.014348521	0.022279016	0.156109129	0.036627536	0.075735713	-0.321173546	0.518583301	0.121674042	-0.396909259	0.50598341	0.127106988	0.005748882	0.415653806	0.087945513	0.965195216	0.573215296	0.042801351	0.998556659	0.316786808	111	N2,N6-diacetyllysine	Amino Acid	Lysine Metabolism	LC/MS Neg	100006124	1604	229.1194	91827	499-86-5
63254	0.118926249	0.306251713	-0.094605197	-0.106202906	0.187325464	-0.011597709	-0.151283389	-0.812091866	0.622281722	-0.038526756	-0.660808478	0.280203774	0.046985653	0.003078047	0.812595742	0.014058039	0.962230413	0.430328918	0.028622575	0.998556659	0.111849401	110	N2-acetyl,N6,N6-dimethyllysine	Amino Acid	Lysine Metabolism	LC/MS Pos Early	100020545	2172	217.1547
62954	0.09908261	0.253685946	-0.025503775	0.013074653	0.154603336	0.038578428	-0.080607152	-0.466033555	0.513581167	0.128154764	-0.385426403	0.454263517	0.158753242	0.001207195	0.289662252	0.04319793	0.965195216	0.604064098	0.018825715	0.998556659	0.203389171	109	N2-acetyl,N6-methyllysine	Amino Acid	Lysine Metabolism	LC/MS Pos Early	100020546	2168	203.139
36751	0.006259054	0.100412753	0.028096182	0.049689071	0.094153699	0.021592889	0.306446447	0.065404653	0.312771817	0.071730024	-0.241041793	0.797289908	0.552410366	0.042490362	0.579779804	0.223569705	0.990117292	0.842833163	0.156859635	0.998556659	0.505881253	106	N2-acetyllysine	Amino Acid	Lysine Metabolism	LC/MS Neg	100001721	828.3	187.1088	92907	1946-82-3	C12989	HMDB0000446
35133	-0.043274792	0.068678129	-0.012281782	-0.013842238	0.111952921	-0.001560456	-0.168165534	-0.545248808	0.371899552	-0.005183721	-0.377083274	0.756475465	0.412678449	0.061941632	0.975434788	0.148813741	0.990117292	0.797845065	0.194770144	0.998556659	0.400305494	4189	N2-methylguanosine	Nucleotide	Purine Metabolism, Guanine containing	LC/MS Neg	100001467	1988	296.1	135501934	2140-77-4		HMDB0005862
35135	-0.076018916	0.122583931	-0.043836982	-0.050193317	0.198602847	-0.006356335	-0.218865277	-0.899724944	0.659744377	-0.021115289	-0.680859666	0.741244681	0.087139516	0.005954985	0.911131527	0.026834861	0.990117292	0.531038285	0.043771035	0.998556659	0.163848837	4223	N3-methyluridine	Nucleotide	Pyrimidine Metabolism, Uracil containing	LC/MS Neg	100001424	1944	257.0779	99592	2140-69-4		HMDB0004813
35130	-0.052883903	0.155067688	-0.0298094	-0.062856136	0.207951591	-0.033046736	-0.016466044	-0.817045157	0.690800233	-0.10977888	-0.800579112	0.781660974	0.01439448	0.00399193	0.559004712	0.010410568	0.990117292	0.348422639	0.033381789	0.998556659	0.103567205	4254	N4-acetylcytidine	Nucleotide	Pyrimidine Metabolism, Cytidine containing	LC/MS Pos Early	100001413	1580	286.1034	107461	3768-18-1		HMDB0005923
1498	-0.133063614	-0.002778656	-0.082986499	-0.045871635	0.130284958	0.037114865	0.250627377	-0.058876976	0.432797264	0.123292912	-0.309504352	0.718259614	0.756087586	0.067723642	0.541375798	0.311816897	0.990117292	0.933181898	0.206754186	0.998556659	0.592811695	116	N6,N6,N6-trimethyllysine	Amino Acid	Lysine Metabolism	LC/MS Pos Early	189	2825	189.1598	440120	23284-33-5	C03793	HMDB0001325
62862	0.027722881	0.146052794	-0.073332923	-0.049264671	0.118329914	0.024068253	-0.188024184	-0.501154644	0.393083465	0.079953005	-0.31313046	0.388738799	0.106813614	0.001654183	0.403183643	0.039481806	0.965195216	0.558436002	0.021158477	0.998556659	0.194326582	115	N6,N6-dimethyllysine	Amino Acid	Lysine Metabolism	LC/MS Pos Early	100020417	2831	175.1441	193344	2259-86-1	C05545	HMDB0013287
36752	-0.012185005	0.144612259	-0.031358748	0.001097157	0.156797264	0.032455905	0.035659067	-0.377393987	0.520869237	0.107816184	-0.413053053	0.812471868	0.089273334	0.000413831	0.319729023	0.018463227	0.990117292	0.531038285	0.013644592	0.998556659	0.134851673	107	N6-acetyllysine	Amino Acid	Lysine Metabolism	LC/MS Polar	100001734	2612.6	187.1088	92832	692-04-6	C02727	HMDB0000206
35157	0.348438886	0.556525318	-0.093702027	-0.135088128	0.208086432	-0.041386101	-1.225941537	-2.054671352	0.691248165	-0.13748165	-0.828729815	0.149889419	0.02834003	0.438733116	0.862046991	0.488138197	0.921740531	0.400517773	0.623270876	0.998556659	0.746757422	4162	N6-carbamoylthreonyladenosine	Nucleotide	Purine Metabolism, Adenine containing	LC/MS Polar	100001415	2332	411.127	161466	24719-82-2		HMDB0041623
36713	-0.076038797	0.124271794	0.01850613	-0.010717309	0.200310592	-0.029223439	0.182208807	-0.58028674	0.665417383	-0.097078164	-0.762495547	0.47331003	0.309312161	0.016884332	0.669398245	0.036829714	0.965195216	0.729951398	0.085085234	0.998556659	0.187853263	1435	N6-carboxymethyllysine	Carbohydrate	Advanced Glycation End-product	LC/MS Pos Early	100001768	2500	205.1183	123800	4/3/46		HMDB0240347
37114	-0.001196303	0.084923295	-0.159660459	-0.174987201	0.086119599	-0.015326742	-0.204399247	-0.541396697	0.286083115	-0.050914335	-0.336997449	0.417702856	0.188333484	0.620077841	0.921126156	0.663087052	0.965195216	0.635280106	0.770028989	0.998556659	0.84653862	4152	N6-methyladenosine	Nucleotide	Purine Metabolism, Adenine containing	LC/MS Pos Early	213	2264	282.1197	102175	1867-73-8		HMDB0004044
62860	-0.05761322	0.070904038	-0.136167657	-0.075769257	0.128517258	0.0603984	-0.066455368	-0.292741315	0.426925089	0.200639142	-0.226285947	0.794101686	0.627065085	0.058658162	0.300593917	0.432986048	0.990117292	0.879316182	0.190144717	0.998556659	0.702604918	114	N6-methyllysine	Amino Acid	Lysine Metabolism	LC/MS Pos Early	100003415	2831	161.1285	164795	1188-07-4	C02728	HMDB0002038
48130	-0.044379863	0.158313507	-0.035781138	-0.073253602	0.20269337	-0.037472464	-0.097248475	-0.895062107	0.673332801	-0.124480831	-0.797813631	0.921233301	0.014168771	0.001079702	0.422971719	0.002879381	0.99089808	0.348422639	0.018201441	0.998556659	0.06390011	4172	N6-succinyladenosine	Nucleotide	Purine Metabolism, Adenine containing	LC/MS Pos Early	100001664	1930	384.115	165243	4542-23-8		HMDB0000912
594	0.192580572	0.175473395	-0.046079973	-0.017165497	-0.017107177	0.028914476	-0.705343994	-0.552463372	-0.056828811	0.096051811	0.152880623	0.129847894	0.217392321	0.880828049	0.777145664	0.763959398	0.921740531	0.646828886	0.933402726	0.998556659	0.903132381	4302	nicotinamide	Cofactors and Vitamins	Nicotinate and Nicotinamide Metabolism	LC/MS Pos Early	432	1942	123.0553	936	98-92-0	C00153	HMDB0001406
39582	0.086067439	0.087541188	-0.0411654	-0.009225818	0.001473748	0.031939582	-0.731560908	-0.630355598	0.004895686	0.106100996	0.10120531	0.422939531	0.540495468	0.981161446	0.569231145	0.716554901	0.965195216	0.840816461	0.988010741	0.998556659	0.877817787	4313	nicotinamide N-oxide	Cofactors and Vitamins	Nicotinate and Nicotinamide Metabolism	LC/MS Pos Early	100002763	877	139.0502	72661	1986-81-8		HMDB0002730
33013	0.141353805	0.144209282	-0.066520323	-0.132504075	0.002855477	-0.065983752	-0.635732332	-0.864411302	0.009485689	-0.219193281	-0.22867897	0.170569574	0.073279313	0.973650714	0.398873879	0.55505014	0.921740531	0.503359093	0.98388172	0.998556659	0.782475462	4305	nicotinamide riboside	Cofactors and Vitamins	Nicotinate and Nicotinamide Metabolism	LC/MS Pos Early	100001310	2040	255.0976	439924	1341-23-7	C03150	HMDB0000855
33471	0.054164061	0.115016164	-0.090759542	-0.098939319	0.060852103	-0.008179777	-0.557541369	-0.786860309	0.202146309	-0.02717263	-0.229318939	0.231884641	0.083825156	0.413457555	0.901151128	0.487929089	0.96103685	0.525729514	0.603572358	0.998556659	0.746757422	4300	nicotinate ribonucleoside	Cofactors and Vitamins	Nicotinate and Nicotinamide Metabolism	LC/MS Pos Early	100001316	1536	256.0816	161233	2625-49-2	C05841	HMDB0006809
61859	0.047874911	0.162178928	-0.122566782	-0.184949483	0.114304017	-0.062382701	-0.831402618	-1.41834319	0.379709726	-0.207230847	-0.586940573	0.368283293	0.07757295	0.134499475	0.350421189	0.088118341	0.965195216	0.512384718	0.301728106	0.998556659	0.316786808	1680	nonenedioate (C9:1-DC)*	Lipid	Fatty Acid, Dicarboxylate	LC/MS Neg	100019974	935	185.0819
36845	0.151927617	0.018014174	-0.265460961	0.079955962	-0.133913443	0.345416923	-1.076620198	0.515680814	-0.44485083	1.147450182	1.592301012	0.088899608	0.793422055	0.37747812	0.018652149	0.027688634	0.865479354	0.945762648	0.572417543	0.998556659	0.165557944	4556	o-cresol sulfate	Xenobiotics	Benzoate Metabolism	LC/MS Neg	100001806	2796	187.0071	11615528			HMDB0011635
45413	-0.05997519	0.086110164	-0.037745652	0.002181184	0.146085354	0.039926836	0.065960661	-0.286690304	0.485285043	0.132634078	-0.352650965	0.738375351	0.214870206	0.007033583	0.359183324	0.113688537	0.990117292	0.646828886	0.048028137	0.998556659	0.355546266	6086	O-sulfo-L-tyrosine	Xenobiotics	Chemical	LC/MS Neg	100005384	990	260.0234	514186
33936	-0.065425326	0.177960062	-0.10236899	-0.118157585	0.243385388	-0.015788595	0.194127254	-0.666830082	0.808508759	-0.052448577	-0.860957336	0.834225612	0.105211792	0.031369891	0.866294015	0.079546495	0.990117292	0.558436002	0.126576413	0.998556659	0.294220047	1852	octanoylcarnitine (C8)	Lipid	Fatty Acid Metabolism (Acyl Carnitine, Medium Chain)	LC/MS Pos Late	100001247	950	288.2169	11953814;123701	3671-77-0	C02838	HMDB0000791
48458	0.101562921	0.405520177	-0.258262878	-0.235795121	0.303957256	0.022467757	-0.325006743	-1.260094616	1.009724147	0.074636274	-0.935087873	0.23698245	0.044007243	0.006392873	0.798872849	0.045937165	0.962230413	0.430328918	0.045150268	0.998556659	0.208706645	6216	orcinol sulfate	Xenobiotics	Chemical	LC/MS Neg	100004107	2205	203.002	17980233
1493	-0.014319263	0.084158466	0.023278454	0.040919518	0.098477729	0.017641064	0.438981641	0.170448055	0.327135933	0.058602347	-0.268533586	0.779482014	0.747550029	0.048317014	0.674247472	0.20937104	0.990117292	0.92561452	0.166939622	0.998556659	0.492006916	487	ornithine	Amino Acid	Urea cycle; Arginine and Proline Metabolism	LC/MS Pos Early	444	2800	133.0972	6262	3184-13-2	C00077	HMDB0000214
1505	-0.042764378	-0.104763439	-0.063127037	0.002646112	-0.061999061	0.065773148	-0.232299321	0.192150772	-0.205956424	0.218493669	0.424450093	0.88171661	0.436301885	0.411458699	0.332053043	0.213537195	0.99089808	0.804839299	0.603196157	0.998556659	0.496976837	4205	orotate	Nucleotide	Pyrimidine Metabolism, Orotate containing	LC/MS Polar	445	1638.1	155.0098	967	50887-69-9	C00295	HMDB0000226
35172	-0.082919423	0.087360978	-0.016285396	-0.03996158	0.170280402	-0.023676184	0.024941906	-0.619367924	0.56565925	-0.07865058	-0.64430983	0.448548544	0.157000055	0.000148046	0.453800488	0.000688312	0.965195216	0.604064098	0.008823701	0.998556659	0.046969866	4207	orotidine	Nucleotide	Pyrimidine Metabolism, Orotate containing	LC/MS Polar	100001416	2250	287.0521	92751	314-50-1		HMDB0000788
20694	0.23649041	-0.120242097	-0.095293421	-0.003284477	-0.356732507	0.092008944	-1.012671034	0.4780158	-1.185039738	0.305647096	1.490686834	0.158987735	0.613393978	0.083203641	0.601467254	0.102414	0.921740531	0.871744644	0.231122571	0.998556659	0.338139289	4353	oxalate (ethanedioate)	Cofactors and Vitamins	Ascorbate and Aldarate Metabolism	LC/MS Neg	100000841	603	88.988	971	144-62-7	C00209	HMDB0002329
64568	-0.146490931	0.022598827	0.021659974	0.025121674	0.169089758	0.0034617	0.539229219	-0.01097528	0.561704016	0.011499517	-0.550204499	0.218955103	0.985011057	0.07897225	0.966274868	0.189635658	0.960407811	0.99417144	0.223378133	0.998556659	0.460714841	263	oxindolylalanine	Amino Acid	Tryptophan Metabolism	LC/MS Pos Early	100022120	2756	221.0921	20977764
48841	-0.136714144	0.006147106	-0.262192344	-0.316263953	0.14286125	-0.054071609	0.618126132	-0.036070666	0.474574802	-0.179621996	-0.654196797	0.735445179	0.390400152	0.164168263	0.545910072	0.153569124	0.990117292	0.782155859	0.33890908	0.998556659	0.408338177	225	p-cresol glucuronide*	Amino Acid	Tyrosine Metabolism	LC/MS Neg	100006191	2420	283.0823	154035	17680-99-8		HMDB0011686
36103	-0.002499216	0.195241556	-0.258834378	-0.276363797	0.197740772	-0.01752942	0.035545241	-0.679566857	0.656880626	-0.058231472	-0.715112098	0.227652548	0.035270992	0.00231903	0.724730437	0.009724818	0.96103685	0.415333929	0.025685144	0.998556659	0.101103065	4549	p-cresol sulfate	Xenobiotics	Benzoate Metabolism	LC/MS Neg	100001315	2890	187.0071	4615423	3233-57-7		HMDB0011635
63061	0.072871718	0.098912286	-0.08898328	0.012941187	0.026040568	0.101924467	0.011023259	0.263104115	0.086504894	0.338585751	0.252080856	0.329830608	0.601205967	0.760409004	0.193469889	0.510074405	0.965195216	0.869413141	0.866250731	0.998556659	0.766261826	4332	pantoate	Cofactors and Vitamins	Pantothenate and CoA Metabolism	LC/MS Neg	100002613	1143	147.0663	5289105	470-29-1	C00522
1508	0.007857284	0.054579462	0.050902711	0.105940496	0.046722178	0.055037785	0.210320014	0.237943861	0.155207716	0.182831563	0.027623848	0.818484073	0.784291401	0.506968707	0.384579496	0.929366895	0.990117292	0.942783621	0.680377285	0.998556659	0.972338528	4333	pantothenate (Vitamin B5)	Cofactors and Vitamins	Pantothenate and CoA Metabolism	LC/MS Neg	1024	1498.7	218.1034	6613	137-08-6	C00864	HMDB0000210
18254	0.281554381	0.141214683	-0.369250791	-0.342963754	-0.140339698	0.026287037	-1.400865176	-0.847343146	-0.466198386	0.087323645	0.553522031	0.00176217	0.014492449	0.266752415	0.812628281	0.323660513	0.571791706	0.348422639	0.458766448	0.998556659	0.603399406	4588	paraxanthine	Xenobiotics	Xanthine Metabolism	LC/MS Neg	100000453	2279	179.0575	4687	611-59-6	C13747	HMDB0001860
63264	-0.021688631	-0.058673937	0.118286467	0.0496558	-0.036985306	-0.068630666	0.505666094	0.400542484	-0.122862528	-0.227986139	-0.105123611	0.481366785	0.584637615	0.647799142	0.348473502	0.770353616	0.965195216	0.859454532	0.789907817	0.998556659	0.904362231	6419	pentose acid*	Partially Characterized Molecules	Partially Characterized Molecules	LC/MS Polar	100021467	2180	165.0405	7991		C00803	HMDB0000892
12142	-0.276485837	-0.169333603	-0.155233319	-0.06213311	0.107152235	0.093100209	0.838348879	0.79166906	0.355952018	0.309272199	-0.046679819	0.621930825	0.662701861	0.631332227	0.641049352	0.962452686	0.985354359	0.895501109	0.775886464	0.998556659	0.982894159	154	phenethylamine	Amino Acid	Phenylalanine Metabolism	LC/MS Pos Early	1207	3065	122.0964	1001	64-04-0	C05332	HMDB0012275
52747	-0.035930219	-0.048546669	0.128104409	0.149866137	-0.01261645	0.021761728	0.737704046	0.851905884	-0.041910941	0.072290897	0.114201838	0.381674969	0.292074698	0.917553084	0.841844674	0.833567013	0.965195216	0.708097062	0.952665734	0.998556659	0.930305931	191	phenol glucuronide	Amino Acid	Tyrosine Metabolism	LC/MS Neg	100006679	1800	269.0667	87235	17685-05-1		HMDB0060014
32553	-0.120949809	-0.085182507	0.112366291	0.174356877	0.035767302	0.061990586	0.764136364	0.851248228	0.118816406	0.20592827	0.087111864	0.090069773	0.061475336	0.668412896	0.410280321	0.814557821	0.865479354	0.468940532	0.802340767	0.998556659	0.92568974	190	phenol sulfate	Amino Acid	Tyrosine Metabolism	LC/MS Neg	100001510	2156	172.9914	74426	937-34-8	C02180	HMDB0060015
57645	-0.237851252	-0.254733919	-0.076222808	0.038792867	-0.016882667	0.115015675	0.838355955	1.276512762	-0.056083006	0.382073802	0.438156808	0.461257844	0.189083633	0.853926665	0.17332309	0.292037896	0.965195216	0.635280106	0.921873339	0.998556659	0.576129309	1182	phenylacetylalanine	Peptide	Acetylated Peptides	LC/MS Neg	100009240	2684	206.0823	564251	17966-65-3
63158	0.100777115	0.37534271	-0.131911769	-0.024691846	0.274565595	0.107219923	-0.218711541	-0.774621833	0.912087165	0.356176874	-0.555910291	0.405399193	0.159680507	0.117012845	0.479872019	0.462552027	0.965195216	0.604064098	0.27697288	0.998556659	0.725248727	1200	phenylacetylaspartate	Peptide	Acetylated Peptides	LC/MS Polar	100020879	2470	250.0721	13958181	2752-32-1		HMDB29355
52925	-0.151388306	-0.021450257	-0.180635409	-0.151939275	0.129938049	0.028696134	0.411235633	0.074917274	0.431644854	0.095326495	-0.336318359	0.899421148	0.57478303	0.051241607	0.610002678	0.238785519	0.99089808	0.853748495	0.173398892	0.998556659	0.520904516	1186	phenylacetylglutamate	Peptide	Acetylated Peptides	LC/MS Neg	100009045	1570	264.0877	11579826			HMDB0059772
35126	-0.029924431	0.012380407	-0.08462496	-0.044737532	0.042304838	0.039887428	0.360322129	0.352291664	0.140533631	0.132503166	-0.008030465	0.777605856	0.76808025	0.496751255	0.474099035	0.976736196	0.990117292	0.933797057	0.672829751	0.998556659	0.990468867	1187	phenylacetylglutamine	Peptide	Acetylated Peptides	LC/MS Pos Early	100001417	2145	265.1183	92258	28047-15-6	C04148	HMDB0006344
33945	-0.146308938	-0.273892516	0.116917757	0.326671709	-0.127583577	0.209753952	0.82818118	1.948792196	-0.42382347	0.696787545	1.120611016	0.251189944	0.013677137	0.406934835	0.13701339	0.112661355	0.962230413	0.348422639	0.601283994	0.998556659	0.355221867	1190	phenylacetylglycine	Peptide	Acetylated Peptides	LC/MS Pos Early	100001275	2317	194.0812	68144	500-98-1	C05598	HMDB0000821
52926	-0.229192808	-0.066815317	-0.127532269	-0.090944534	0.162377491	0.036587735	0.965311314	0.54744679	0.539406351	0.121541826	-0.417864525	0.683569035	0.92272603	0.043328099	0.58805876	0.223298828	0.990117292	0.980770571	0.158006475	0.998556659	0.505881253	1185	phenylacetylhistidine	Peptide	Acetylated Peptides	LC/MS Pos Early	100009044	2909	274.1186
54736	-0.281486081	-0.150581611	-0.147926062	-0.122924404	0.130904469	0.025001659	1.279194542	0.92739302	0.434855235	0.083053712	-0.351801522	0.596765515	0.912364216	0.085686467	0.700866643	0.28571714	0.985354359	0.980770571	0.236560245	0.998556659	0.570445639	1194	phenylacetylmethionine	Peptide	Acetylated Peptides	LC/MS Neg	100009241	3620	266.0856
54911	-0.047484322	0.048581074	-0.04752951	-0.034706008	0.096065396	0.012823501	0.413126458	0.136602871	0.319122337	0.04259875	-0.276523588	0.999784852	0.620549322	0.171646563	0.833572034	0.369068691	0.999784852	0.875444888	0.347328567	0.998556659	0.643361435	1196	phenylacetylserine	Peptide	Acetylated Peptides	LC/MS Neg	100010900	2195	222.0772
63154	-0.081208442	-0.038361916	-0.058029766	-0.085830634	0.042846526	-0.027800868	0.583823311	0.349137749	0.142333078	-0.092352484	-0.234685562	0.902399096	0.801858317	0.500846714	0.624127833	0.409778965	0.99089808	0.945762648	0.674339762	0.998556659	0.680409965	1197	phenylacetyltaurine	Peptide	Acetylated Peptides	LC/MS Neg	100008932	2494	242.0493	2179693	33953-90-1
54915	-0.251334967	-0.173980211	-0.012310109	0.016827842	0.077354756	0.029137952	1.092855897	0.93268314	0.256966937	0.09679418	-0.160172757	0.362658622	0.465166759	0.311582488	0.665776184	0.63392106	0.965195216	0.825710544	0.511473956	0.998556659	0.827924082	1198	phenylacetylthreonine	Peptide	Acetylated Peptides	LC/MS Neg	100010899	2580	236.0928
63156	-0.179220147	-0.128269049	-0.207425902	-0.164061449	0.050951097	0.043364453	0.591220844	0.566018557	0.169255882	0.144053595	-0.025202287	0.888023486	0.858219158	0.337561939	0.360827639	0.913994577	0.99089808	0.962934217	0.537305486	0.998556659	0.970824053	1201	phenylacetylvaline	Peptide	Acetylated Peptides	LC/MS Neg	100020880	3620	234.1136	3501227	725-67-7
64	-0.043216423	0.118467181	-0.031205945	-0.024424865	0.161683604	0.00678108	0.07468274	-0.439892305	0.537101305	0.02252626	-0.514575045	0.90569616	0.172267304	2.00E-05	0.783519695	0.000604965	0.99089808	0.611681441	0.003853868	0.998556659	0.046969866	140	phenylalanine	Amino Acid	Phenylalanine Metabolism	LC/MS Pos Early	460	2878	166.0863	6140	63-91-2	C00079	HMDB0000159
41370	0.00336353	0.196844614	-0.068958514	-0.116867296	0.193481084	-0.047908782	-0.055684573	-0.857564349	0.642730248	-0.159149528	-0.801879776	0.539629196	0.013088425	0.030940447	0.521771236	0.042832038	0.976738978	0.348422639	0.125281669	0.998556659	0.202574477	926	phenylalanylglycine	Peptide	Dipeptide	LC/MS Pos Early	100003588	2898	223.1077	6992304	721-90-4		HMDB0028995
63039	-0.143790552	0.137119114	-0.013374529	0.001001903	0.280909666	0.014376432	0.624990256	-0.260413983	0.933161712	0.047757473	-0.885404239	0.440725473	0.421409198	0.000150696	0.781483305	0.003048113	0.965195216	0.797845065	0.008823701	0.998556659	0.064085331	933	phenylalanylhydroxyproline*	Peptide	Dipeptide	LC/MS Pos Early	100021238	2874	279.1339	53480675			HMDB0011176
22130	0.250751375	0.133243048	-0.029927044	0.04788284	-0.117508327	0.077809883	-0.059511878	0.589321171	-0.390354212	0.258478838	0.648833049	0.183569454	0.678855479	0.267636908	0.407717611	0.173969721	0.921740531	0.905682935	0.459366268	0.998556659	0.438342923	151	phenyllactate (PLA)	Amino Acid	Phenylalanine Metabolism	LC/MS Neg	100000774	2208	165.0557	3848	828-01-3	C05607	HMDB0000779,HMDB0000563
35434	0.200300965	0.331122179	-0.307292792	-0.240485613	0.130821215	0.066807179	0.003483124	-0.209166899	0.434578668	0.221928645	-0.212650023	0.096411191	0.064147759	0.203108623	0.459644284	0.634933113	0.871364679	0.473697135	0.379807336	0.998556659	0.827924082	4557	phenylpropionylglycine	Xenobiotics	Benzoate Metabolism	LC/MS Neg	100001591	2945	206.0823	152323	56613-60-6		HMDB0000860
42109	-0.049781035	0.032487604	-0.05822379	0.023221065	0.082268638	0.081444855	-0.352781903	-0.355518454	0.273290501	0.27055395	-0.002736551	0.962326252	0.958653739	0.359160644	0.311572663	0.99446506	0.994202771	0.985117021	0.557974362	0.998556659	0.998903938	1468	phosphate	Energy	Oxidative Phosphorylation	LC/MS Neg	461	608	96.9696	1061	7664-38-2	C00009	HMDB0001429
1600	-0.333790273	-0.524000179	-0.276640978	-0.166281013	-0.190209906	0.110359965	-0.725840184	0.272631316	-0.63186363	0.366607869	0.9984715	0.848651773	0.242364316	0.11091956	0.289899375	0.064267419	0.990117292	0.670715637	0.268346272	0.998556659	0.256928217	2238	phosphoethanolamine (PE)	Lipid	Phospholipid Metabolism	LC/MS Neg	1026	638	140.0118	1015	1071-23-4	C00346	HMDB0000224
1512	0.048134039	0.02542143	-0.020439387	0.030193356	-0.02271261	0.050632743	-0.354031029	-0.11038304	-0.075449656	0.168198333	0.243647989	0.3518302	0.947896168	0.717043462	0.371523652	0.387741594	0.965195216	0.980770571	0.833105457	0.998556659	0.660936188	282	picolinate	Amino Acid	Tryptophan Metabolism	LC/MS Pos Early	1022	910	124.0393	1018	98-98-6	C10164	HMDB0002243
63057	0.070353839	0.06131702	-0.007669773	-0.023159828	-0.009036819	-0.015490056	-0.257215108	-0.278652296	-0.030019663	-0.051456852	-0.021437188	0.36597679	0.328486967	0.876948027	0.766898507	0.934298557	0.965195216	0.73876763	0.931858216	0.998556659	0.9743084	1837	picolinoylglycine	Lipid	Fatty Acid Metabolism (Acyl Glycine)	LC/MS Pos Early	100021198	1945	181.0608	11788622	5616-29-5		HMDB0059766
15704	-0.105358623	0.124948627	0.056646707	0.010712911	0.23030725	-0.045933796	0.698857247	-0.218795645	0.765064125	-0.152588767	-0.917652892	0.223607131	0.386631303	0.020350452	0.573834497	0.035106234	0.960407811	0.781387957	0.094557502	0.998556659	0.183314903	1673	pimelate (C7-DC)	Lipid	Fatty Acid, Dicarboxylate	LC/MS Polar	100000101	2745	159.0663	385	111-16-0	C02656	HMDB0000857
53224	-0.067133259	0.236366967	-0.041075222	-0.108082822	0.303500226	-0.0670076	0.329854251	-0.900946105	1.008205927	-0.222594429	-1.230800355	0.829560253	0.010509743	1.04E-05	0.138922327	3.03E-05	0.990117292	0.348422639	0.003574898	0.998556659	0.016625499	1914	pimeloylcarnitine/3-methyladipoylcarnitine (C7-DC)	Lipid	Fatty Acid Metabolism (Acyl Carnitine, Dicarboxylate)	LC/MS Pos Early	100009407	2773	304.1755
1444	-0.112225451	-0.00804272	-0.083906341	0.026978975	0.104182731	0.110885316	0.279795879	0.302061383	0.346087541	0.368353045	0.022265504	0.838147904	0.800632774	0.161000105	0.099439954	0.94468396	0.990117292	0.945762648	0.334764182	0.998556659	0.978604389	131	pipecolate	Amino Acid	Lysine Metabolism	LC/MS Pos Early	1025	2200	130.0863		4043-87-2
38183	-0.116788343	-0.051942767	-0.091054286	0.093619174	0.064845576	0.184673461	-0.260346932	0.137712684	0.215412341	0.613471957	0.398059616	0.916095392	0.552881026	0.696231896	0.223725803	0.591571056	0.99089808	0.842833163	0.817346498	0.998556659	0.802200939	4628	piperidine	Xenobiotics	Food Component/Plant	LC/MS Pos Early	100002398	2500	86.0964	8082	110-89-4	C01746	HMDB0034301
40708	0.218626781	0.413098347	-0.025664867	-0.030386834	0.194471566	-0.004721967	-0.296426413	-0.958133006	0.646020558	-0.015686035	-0.661706593	0.508053587	0.237709068	0.000922461	0.913747529	0.006958171	0.965195216	0.670715637	0.017848678	0.998556659	0.085422653	3282	pregnanediol-3-glucuronide	Lipid	Progestin Steroids	LC/MS Neg	100003470	5145	495.2963	123796	1852-49-9		HMDB0010318
32562	0.06487919	0.163752359	-0.244113717	-0.259454649	0.098873169	-0.015340932	-0.722972164	-1.102383193	0.328449557	-0.050961472	-0.379411029	0.185355421	0.076745233	0.090856467	0.758973345	0.140882345	0.921740531	0.512384718	0.242847707	0.998556659	0.39467105	3259	pregnen-diol disulfate*	Lipid	Pregnenolone Steroids	LC/MS Neg	100001993	3868	238.0775
62921	0.041838031	0.16755827	-0.144695974	-0.118568131	0.12572024	0.026127843	-0.803571459	-1.134410239	0.417633597	0.086794817	-0.33083878	0.297694579	0.118523248	0.037505869	0.605385794	0.19917875	0.962230413	0.573215296	0.14331713	0.998556659	0.475884633	3261	pregnenetriol disulfate*	Lipid	Pregnenolone Steroids	LC/MS Neg	100021104	3504	246.0749
35127	0.010266715	0.023576454	-0.008490157	0.036196921	0.01330974	0.044687078	0.04978845	0.154021711	0.044213998	0.148447259	0.104233261	0.888800625	0.925034116	0.805537052	0.361398672	0.665946915	0.99089808	0.980770571	0.892977674	0.998556659	0.846962335	515	prolylhydroxyproline	Amino Acid	Urea cycle; Arginine and Proline Metabolism	LC/MS Pos Early	100001167	2128	229.1183	11902893	18684-24-7		HMDB0006695
1898	-0.224642317	-0.014913718	-0.009841152	0.038387144	0.2097286	0.048228295	0.803831728	0.26733933	0.696703328	0.16021093	-0.536492398	0.082103465	0.65077872	2.88E-05	0.157542065	0.004421481	0.865479354	0.892397301	0.0047543	0.998556659	0.075035135	495	proline	Amino Acid	Urea cycle; Arginine and Proline Metabolism	LC/MS Pos Early	480	1603	116.0706	145742;614;8988	147-85-3	C00148,C000763	HMDB0000162,HMDB0003411
40703	-0.024612823	0.012466238	0.129075854	0.226208514	0.037079061	0.097132659	0.741355924	0.94084966	0.123173975	0.32266771	0.199493735	0.481988697	0.33184611	0.566343704	0.10564867	0.489813636	0.965195216	0.739286507	0.72539254	0.998556659	0.747678486	947	prolylglycine	Peptide	Dipeptide	LC/MS Pos Early	100003674	2136	173.0921	6426709	2578-57-6		HMDB0011178
32452	-0.31016491	-0.195805292	0.009785248	0.127582662	0.114359618	0.117797414	0.941722784	0.953142895	0.379894429	0.39131454	0.011420112	0.165648154	0.161384088	0.354250555	0.288146237	0.983209401	0.921740531	0.604358478	0.553822801	0.998556659	0.995283902	1771	propionylcarnitine (C3)	Lipid	Fatty Acid Metabolism (also BCAA Metabolism)	LC/MS Pos Early	100001162	2590	218.1387	107738	17298-37-2	C03017	HMDB0000824
33442	-0.014657493	0.108326408	-0.025356193	-0.0450454	0.122983901	-0.019689207	-0.138735477	-0.612685283	0.408543676	-0.06540613	-0.473949805	0.86126305	0.020416369	0.001529225	0.504652997	0.004545091	0.99089808	0.377155504	0.020284203	0.998556659	0.075611196	4219	pseudouridine	Nucleotide	Pyrimidine Metabolism, Uracil containing	LC/MS Polar	821	1929	243.0623	15047	1445-07-4	C02067	HMDB0000767
43023	0.003276689	-0.012577674	0.047319088	0.055360887	-0.015854363	0.008041799	-0.095090086	-0.015708756	-0.052667054	0.026714277	0.079381331	0.74196227	0.612312414	0.803395667	0.887650774	0.77977764	0.990117292	0.87128055	0.891460192	0.998556659	0.9117157	4391	pterin	Cofactors and Vitamins	Pterin Metabolism	LC/MS Neg	100004216	1370	162.0421	135398660	22363-60-4	C00715	HMDB0000802
1651	0.020442935	0.021250595	-0.034217253	0.09234844	0.000807661	0.126565694	-0.041711007	0.376048135	0.002682991	0.420442133	0.417759142	0.783469938	0.720970324	0.993251511	0.151756302	0.33357339	0.990117292	0.919576945	0.995691811	0.998556659	0.613945283	4447	pyridoxal	Cofactors and Vitamins	Vitamin B6 Metabolism	LC/MS Pos Early	491	2343	168.0655	1050	65-22-5	C00250	HMDB0001545
2150	0.065860607	0.11080186	-0.120811809	-0.016584628	0.044941253	0.104227181	-0.403165769	-0.206222178	0.14929161	0.346235201	0.196943592	0.234013306	0.411561927	0.552398682	0.135100782	0.558995188	0.96103685	0.797845065	0.717061956	0.998556659	0.782864621	4444	pyridoxamine	Cofactors and Vitamins	Vitamin B6 Metabolism	LC/MS Pos Early	568	2975	169.0972	1052	58052-48-5	C00534	HMDB0001431
31555	-0.019648476	0.100478039	-0.065161482	-0.057004485	0.120126515	0.008156998	0.083167124	-0.288787562	0.399051646	0.02709696	-0.371954686	0.730597358	0.240831358	0.181641079	0.916885262	0.346385935	0.990117292	0.670715637	0.357242291	0.998556659	0.626164066	4448	pyridoxate	Cofactors and Vitamins	Vitamin B6 Metabolism	LC/MS Neg	100001121	2185	182.0459	6723	82-82-6	C00847	HMDB0000017
48428	0.116786658	0.181041303	-0.047664718	0.058296632	0.064254645	0.10596135	0.028659189	0.167205865	0.213449309	0.351995986	0.138546677	0.366348099	0.498524832	0.656748508	0.416064418	0.829357521	0.965195216	0.827816091	0.793343449	0.998556659	0.928332637	5114	pyrraline	Xenobiotics	Food Component/Plant	LC/MS Neg	100001767	2304	253.1194	14274616	74509-14-1	C21013	HMDB0033143
48990	0.200548637	0.232130114	-0.034519468	-0.031069059	0.031581478	0.003450409	-0.566378855	-0.659828242	0.104911398	0.011462011	-0.093449388	0.090547967	0.060834393	0.53345294	0.938992399	0.67822229	0.865479354	0.468940532	0.703048243	0.998556659	0.850946676	1239	pyruvate	Carbohydrate	Glycolysis, Gluconeogenesis, and Pyruvate Metabolism	LC/MS Polar	823	1083	87.0088	1060	127-17-3	C00022	HMDB0000243
18335	0.197746344	0.169095427	-0.42101411	-0.491749743	-0.028650918	-0.070735634	-1.112274264	-1.252076664	-0.095176288	-0.234978689	-0.1398024	0.096650502	0.077701322	0.843946709	0.58840848	0.829385571	0.871364679	0.512384718	0.914575535	0.998556659	0.928332637	4902	quinate	Xenobiotics	Food Component/Plant	LC/MS Polar	100000442	2432.9	191.0561	6508	77-95-2	C00296	HMDB0003072
1899	-0.010227915	0.109752449	0.012079317	0.003732732	0.119980364	-0.008346585	-0.281406942	-0.707699841	0.398566142	-0.027726757	-0.426292899	0.821209461	0.290972281	0.007129007	0.813538868	0.025767114	0.990117292	0.708097062	0.048300143	0.998556659	0.159866933	4298	quinolinate	Cofactors and Vitamins	Nicotinate and Nicotinamide Metabolism	LC/MS Pos Early	182	845	168.0291	1066	89-00-9	C03722	HMDB0000232
15772	-0.1221069	0.064224553	0.063705338	0.056284196	0.186331453	-0.007421142	0.294805389	-0.3488268	0.618979689	-0.024652499	-0.643632188	0.07868867	0.937123834	0.000457475	0.847508144	0.003646749	0.865479354	0.980770571	0.013663828	0.998556659	0.067876593	1262	ribitol	Carbohydrate	Pentose Metabolism	LC/MS Polar	100000406	1789.6	151.0612	6912	488-81-3	C00532,C01904,C00474,C00379	HMDB0002917,HMDB0000508,HMDB0001851,HMDB0000568
27731	-0.065648815	0.052525759	-0.01696702	-0.036271654	0.118174574	-0.019304634	0.069563894	-0.387132149	0.392567436	-0.064128606	-0.456696042	0.558927717	0.291648499	0.01724477	0.634145975	0.035014111	0.985354359	0.708097062	0.08609798	0.998556659	0.183314903	1263	ribonate	Carbohydrate	Pentose Metabolism	LC/MS Polar	100001007	2425	165.0405	5460677	8/3/36	C01685	HMDB0000867
48340	-0.055716388	-0.028529684	-0.355309149	-0.226736766	0.027186705	0.128572384	-1.145318498	-0.808522563	0.090312278	0.427108213	0.336795935	0.206572019	0.398108078	0.857324645	0.348399054	0.618489118	0.960407811	0.78937581	0.924158642	0.998556659	0.817567516	1264	ribulose/xylulose	Carbohydrate	Pentose Metabolism	LC/MS Polar	100006122	1400	149.0455	151261;5289590			HMDB0000621,HMDB0000751,HMDB0001644,HMDB0003371
44552	-0.172514309	0.008493984	-0.016204154	0.1173687	0.181008293	0.133572854	0.858336045	0.700758928	0.601296534	0.443719418	-0.157577116	0.155932857	0.318351982	0.080794296	0.143642953	0.72057101	0.921740531	0.734500734	0.227406385	0.998556659	0.879324896	6135	S-(3-hydroxypropyl)mercapturic acid (HPMA)	Xenobiotics	Chemical	LC/MS Neg	100004568	1576	220.0649	119083	23127-40-4
42382	-0.085226436	0.051506757	0.022820561	0.00131855	0.136733193	-0.021502012	0.043056352	-0.482589619	0.454217834	-0.071428137	-0.525645971	0.168206436	0.51539008	0.034111857	0.68918567	0.062980572	0.921740531	0.82895634	0.132990147	0.998556659	0.254157655	446	S-adenosylhomocysteine (SAH)	Amino Acid	Methionine, Cysteine, SAM and Taurine Metabolism	LC/MS Neg	197	1832.4	383.1143	439155	979-92-0	C00021	HMDB00939
15915	-0.133627356	0.103480753	0.035208941	0.034678327	0.237108109	-0.000530615	0.332024256	-0.457394496	0.787656088	-0.001762664	-0.789418752	0.217832811	0.609395063	0.006348864	0.993832075	0.03229132	0.960407811	0.870481024	0.045150268	0.998575468	0.179197128	445	S-adenosylmethionine (SAM)	Amino Acid	Methionine, Cysteine, SAM and Taurine Metabolism	LC/MS Pos Early	1263	3002	399.1445	34755	24346-00-7;86867-01-8;86867-0108	C00019	HMDB0001185
64177	-0.238531273	0.059442349	-0.081833815	-0.010907469	0.297973622	0.070926346	1.065284654	0.31104993	0.989846946	0.235612222	-0.754234724	0.475337042	0.747325941	0.039997371	0.560235178	0.222394355	0.965195216	0.92561452	0.150348424	0.998556659	0.505881253	460	S-carboxyethylcysteine	Amino Acid	Methionine, Cysteine, SAM and Taurine Metabolism	LC/MS Pos Early	100021530	1785	194.0482		4033-46-9
47897	-0.113726651	0.10117608	-0.341277362	-0.267174887	0.214902731	0.074102475	-0.614310037	-1.082038363	0.713891418	0.246163093	-0.467728325	0.33440402	0.126061833	0.071073406	0.466849034	0.359112924	0.965195216	0.573215296	0.211243072	0.998556659	0.636584199	5985	S-carboxymethyl-L-cysteine	Xenobiotics	Drug - Other	LC/MS Pos Early	100002324	1490	180.0325	193653	638-23-3	C03727	HMDB0029415
43378	-0.045703068	0.172430623	0.060136653	0.046094846	0.218133691	-0.014041807	0.7201371	-0.051133209	0.724624436	-0.046645872	-0.771270309	0.506370006	0.429063195	0.00131653	0.783398567	0.007150426	0.965195216	0.803796959	0.018990945	0.998556659	0.086858862	458	S-methylcysteine sulfoxide	Amino Acid	Methionine, Cysteine, SAM and Taurine Metabolism	LC/MS Pos Early	100002927	900	152.0376	82142	6853-87-8		HMDB0029432
38127	-0.528496213	-0.440180583	-0.009956641	-0.045804894	0.08831563	-0.035848253	1.611678795	1.199215307	0.293378171	-0.119085317	-0.412463488	0.036815213	0.105829936	0.653758811	0.838289185	0.638436712	0.801599173	0.558436002	0.790834477	0.998556659	0.830615519	438	S-methylmethionine	Amino Acid	Methionine, Cysteine, SAM and Taurine Metabolism	LC/MS Pos Early	100002183	2555	164.074	458	12/7/93	C05319	HMDB0038670
21151	-0.266977853	0.023552678	-0.630674177	-0.721508704	0.290530531	-0.090834526	-1.741172156	-3.008039455	0.965121534	-0.301745766	-1.2668673	0.445362167	0.128734094	0.093753477	0.5421489	0.100446294	0.965195216	0.573215296	0.246969115	0.998556659	0.336005629	5038	saccharin	Xenobiotics	Food Component/Plant	LC/MS Neg	100000870	2000	181.9917	5143	81-07-2	C12283	HMDB0029723
1495	-0.088137428	0.052146959	-0.013509814	-0.085152096	0.140284387	-0.071642282	-0.25450194	-0.958507098	0.466014648	-0.23799051	-0.704005158	0.633719211	0.384983061	0.005270356	0.084010231	0.002234948	0.985354359	0.781164529	0.040278084	0.998556659	0.055810917	122	saccharopine	Amino Acid	Lysine Metabolism	LC/MS Pos Early	392	2530	277.1394	160556	997-68-2	C00449	HMDB0000279
1515	0.304208537	0.171460243	0.027443709	0.180433776	-0.132748294	0.152990067	-0.632017954	0.317184336	-0.440980288	0.508222003	0.94920229	0.531447319	0.983722423	0.579060643	0.476145686	0.377085524	0.976275138	0.99417144	0.735379601	0.998556659	0.650800853	5956	salicylate	Xenobiotics	Drug - Topical Agents	LC/MS Polar	501	802	137.0242	338	69-72-7	C00805	HMDB0001895
33384	-0.040952814	0.17253333	-0.039661722	0.201964173	0.213486144	0.241625894	0.175559218	0.269037446	0.709185618	0.802663846	0.093478228	0.997893971	0.952023879	0.370454627	0.260653707	0.928983642	0.998759447	0.980770571	0.564735323	0.998556659	0.972338528	5401	salicyluric glucuronide*	Xenobiotics	Drug - Analgesics, Anesthetics	LC/MS Neg	100001332	1463	370.078	121596205			HMDB0240252
1516	-0.244293355	-0.162935752	-0.024715911	-0.020611645	0.081357603	0.004104266	0.549880438	0.293250409	0.270264105	0.013634077	-0.256630028	0.109734988	0.289498418	0.22172465	0.943717771	0.381513819	0.904431226	0.708055643	0.404218397	0.998556659	0.654185657	5	sarcosine	Amino Acid	Glycine, Serine and Threonine Metabolism	LC/MS Pos Early	1023	1280	90.055	1088	107-97-1	C00213	HMDB0000271
32379	-0.146799887	-0.058073189	0.032479806	-0.019166585	0.088726699	-0.051646391	0.657283031	0.190973721	0.294743713	-0.171565597	-0.46630931	0.308514084	0.822389167	0.223823125	0.422300582	0.155086121	0.962230413	0.952412809	0.406758876	0.998556659	0.408927631	2204	scyllo-inositol	Lipid	Inositol Metabolism	LC/MS Polar	100001215	3468	225.0616	892	488-59-5	C06153	HMDB0006088
32398	0.045568605	-0.021089993	-0.222454536	-0.177473766	-0.066658598	0.04498077	-0.26198586	0.108872094	-0.22143507	0.149422885	0.370857954	0.233243988	0.481402556	0.624079671	0.711124164	0.541551435	0.96103685	0.827816091	0.772529572	0.998556659	0.773983252	1681	sebacate (C10-DC)	Lipid	Fatty Acid, Dicarboxylate	LC/MS Neg	100001211	1788	201.1132	5192	111-20-6	C08277	HMDB0000792
53237	0.027169549	0.178309538	0.080347412	0.087290403	0.151139989	0.006942991	-0.069615561	-0.54862762	0.502076176	0.023064117	-0.479012058	0.633648555	0.417630703	0.011443347	0.885223301	0.059236349	0.985354359	0.797845065	0.063488571	0.998556659	0.250398341	1287	sedoheptulose	Carbohydrate	Pentose Metabolism	LC/MS Polar	100002619	2255	209.0667	5459879	3019-74-7	C02076	HMDB0003219
1648	-0.06133005	0.084470669	-0.029897146	0.026714337	0.14580072	0.056611483	0.396595439	0.100315206	0.484339508	0.188059275	-0.296280233	0.699939213	0.480863753	0.008630869	0.212470761	0.191455644	0.990117292	0.827816091	0.054725397	0.998556659	0.463186191	10	serine	Amino Acid	Glycine, Serine and Threonine Metabolism	LC/MS Pos Early	503	1239	106.0499	5951	56-45-1	C00065	HMDB0000187
2342	-0.067978493	0.114106717	0.048606523	0.031450498	0.18208521	-0.017156025	0.192820256	-0.4690448	0.604873976	-0.05699108	-0.661865056	0.388809611	0.538918099	0.006021044	0.743268945	0.020135072	0.965195216	0.840816461	0.043976484	0.998556659	0.138593301	287	serotonin	Amino Acid	Tryptophan Metabolism	LC/MS Pos Early	504	2550	177.1022	5202	153-98-0	C00780	HMDB0000259
485	-0.033474599	0.024643908	0.022237188	0.013066114	0.058118507	-0.009171074	-0.13944125	-0.3629724	0.193065502	-0.030465648	-0.223531149	0.735203969	0.943886185	0.566624312	0.919062466	0.620479222	0.990117292	0.980770571	0.72539254	0.998556659	0.818127066	545	spermidine	Amino Acid	Polyamine Metabolism	LC/MS Pos Early	50	3355	146.1652	1102	124-20-9	C00315	HMDB0001257
34384	-0.491844803	-0.425887112	0.272661778	0.358274186	0.065957691	0.085612408	1.974289787	2.039581344	0.219106707	0.284398264	0.065291557	0.086934432	0.079864064	0.532710505	0.368515753	0.889139251	0.865479354	0.520496493	0.703048243	0.998556659	0.961209758	5060	stachydrine	Xenobiotics	Food Component/Plant	LC/MS Pos Early	100001296	1440	144.1019	115244	4136-37-2	C10172	HMDB0004827
15730	0.022488583	0.146917415	-0.000867078	0.001456436	0.124428832	0.002323514	0.166929041	-0.238696045	0.413343634	0.007718548	-0.405625086	0.805997557	0.137094819	0.044906664	0.964331395	0.131077356	0.990117292	0.573215296	0.16093879	0.998556659	0.381983863	1676	suberate (C8-DC)	Lipid	Fatty Acid, Dicarboxylate	LC/MS Neg	100000016	804.3	173.0819	10457	505-48-6	C08278	HMDB0000893
52990	-0.051173389	0.200566134	-0.08095255	-0.180588849	0.251739523	-0.099636298	-0.230498745	-1.397743958	0.836260594	-0.330984619	-1.167245213	0.858568225	0.0328659	0.00881837	0.205668095	0.00685783	0.99089808	0.400517773	0.055306513	0.998556659	0.085096085	1915	suberoylcarnitine (C8-DC)	Lipid	Fatty Acid Metabolism (Acyl Carnitine, Dicarboxylate)	LC/MS Pos Early	100006627	2964	318.1911
1437	0.146999324	-0.112601236	-0.325297083	-0.107637843	-0.259600559	0.21765924	-2.016608522	-0.431185786	-0.862374392	0.723048344	1.585422736	0.190536416	0.98883037	0.386083178	0.415840494	0.239752813	0.931690779	0.99486508	0.581644891	0.998556659	0.522027824	1448	succinate	Energy	TCA Cycle	LC/MS Polar	252	3149	117.0193	1110	110-15-6	C00042	HMDB0000254
41888	-0.211052828	-0.093988023	-0.0023814	-0.321233988	0.117064805	-0.318852587	1.060319705	-0.387766528	0.388880865	-1.059205368	-1.448086233	0.307958854	0.267700674	0.551196162	0.08227254	0.110461381	0.962230413	0.694313374	0.716306724	0.998556659	0.349972199	6196	succinimide	Xenobiotics	Chemical	LC/MS Neg	100003696	1270	98.0248	11439	123-56-8	C07273
63678	-0.017255308	0.130042419	-0.007654908	0.034159611	0.147297727	0.041814519	0.171589054	-0.17881858	0.489312459	0.138904825	-0.350407634	0.952673453	0.555223477	0.122133183	0.611495556	0.396486803	0.990929593	0.844654857	0.281320745	0.998556659	0.667487185	476	succinoyltaurine	Amino Acid	Methionine, Cysteine, SAM and Taurine Metabolism	LC/MS Polar	100021220	2572	224.0234
37058	-0.04093187	0.109804289	-0.007964044	-0.030999327	0.150736159	-0.023035283	-0.111969168	-0.689225405	0.500734682	-0.076521554	-0.577256237	0.702862174	0.115025611	0.004867928	0.584704	0.012703362	0.990117292	0.567404787	0.038476638	0.998556659	0.10768711	1447	succinylcarnitine (C4-DC)	Energy	TCA Cycle	LC/MS Pos Early	100001948	2291	262.1285	71464481	256928-74-2		HMDB0061717
55014	-0.017049563	0.12517228	0.019445192	0.012711799	0.142221843	-0.006733393	0.000463058	-0.494355526	0.472450736	-0.022367848	-0.494818584	0.637471826	0.157009632	0.002476315	0.85188014	0.012877661	0.985354359	0.604064098	0.025978791	0.998556659	0.10768711	66	succinylglutamine	Amino Acid	Glutamate Metabolism	LC/MS Pos Early	100010853	815	247.0925
1519	-0.089980185	-0.107606012	0.098659852	0.140327217	-0.017625827	0.041667365	0.400290346	0.597258065	-0.05855173	0.138415989	0.196967719	0.3361666	0.210745996	0.836301225	0.586507233	0.605692295	0.965195216	0.646828886	0.911323525	0.998556659	0.809555148	1325	sucrose	Carbohydrate	Disaccharides and Oligosaccharides	LC/MS Polar	935	3092	387.1144	5988	57-50-1	C00089	HMDB0000258
62304	-0.234856829	-0.304245372	0.067019176	-0.142078063	-0.069388543	-0.209097239	0.823619824	0.359517579	-0.230503749	-0.694605994	-0.464102245	0.251300824	0.53310048	0.695420263	0.197982563	0.558039259	0.962230413	0.838596108	0.817225034	0.998556659	0.782475462	5009	sulfate of piperine metabolite C15H17NO3 (1)*	Xenobiotics	Food Component/Plant	LC/MS Neg	100020498	3728	338.0704
62305	-0.206148246	-0.31283264	0.058339691	-0.131673536	-0.106684394	-0.190013227	0.65087322	0.374060828	-0.354397885	-0.631210277	-0.276812392	0.312157058	0.485959645	0.554710713	0.2470318	0.729961794	0.965195216	0.827816091	0.717783167	0.998556659	0.885779085	5010	sulfate of piperine metabolite C15H17NO3 (2)*	Xenobiotics	Food Component/Plant	LC/MS Neg	100020499	3880	338.0704
62306	-0.036826429	0.1711587	-0.00894515	-0.06227177	0.207985129	-0.05332662	1.006146896	0.138088053	0.690911645	-0.177147199	-0.868058843	0.882054565	0.224782556	0.014708953	0.444643216	0.020961368	0.99089808	0.656706505	0.076460051	0.998556659	0.141458588	5011	sulfate of piperine metabolite C16H17NO3 (1)*	Xenobiotics	Food Component/Plant	LC/MS Neg	100020500	4293	350.0704
62294	-0.148454652	-0.01227865	0.008707136	-0.092812697	0.136176002	-0.101519833	0.861325961	0.071717487	0.452366888	-0.337241586	-0.789608473	0.334937652	0.617444952	0.047958747	0.093223339	0.013209275	0.965195216	0.874271748	0.166199382	0.998556659	0.108425569	5013	sulfate of piperine metabolite C16H19NO3 (1)*	Xenobiotics	Food Component/Plant	LC/MS Neg	100020495	4031	352.086
62295	-0.050811772	0.034629849	0.043655369	-0.044809921	0.085441621	-0.08846529	0.447049064	-0.13065719	0.283830923	-0.293875331	-0.577706254	0.489508977	0.560305673	0.17523863	0.120092018	0.047016007	0.965195216	0.845190211	0.351085728	0.998556659	0.211114678	5014	sulfate of piperine metabolite C16H19NO3 (2)*	Xenobiotics	Food Component/Plant	LC/MS Neg	100020496	4112	352.086
62296	-0.003118371	0.050789821	0.07021286	-0.018605312	0.053908192	-0.088818172	0.375364063	-0.098762655	0.179079136	-0.295047581	-0.474126718	0.590893613	0.610816964	0.450891919	0.173774675	0.146759291	0.985354359	0.870481024	0.635113272	0.998556659	0.39849464	5015	sulfate of piperine metabolite C16H19NO3 (3)*	Xenobiotics	Food Component/Plant	LC/MS Neg	100020497	4200	352.086
62300	-0.147314389	-0.066965908	0.033235672	-0.141081378	0.080348481	-0.17431705	0.957534215	0.111553631	0.266911878	-0.579068707	-0.845980584	0.4349294	0.747236665	0.652755647	0.282507114	0.294782305	0.965195216	0.92561452	0.790834477	0.998556659	0.57853534	5016	sulfate of piperine metabolite C16H19NO4 (1)*	Xenobiotics	Food Component/Plant	LC/MS Neg	100020505	3038	368.081
62301	-0.136934799	0.116563178	-0.138859907	-0.214133305	0.253497976	-0.075273398	0.613084245	-0.479070619	0.84210205	-0.250052815	-1.092154865	0.993934574	0.201291611	0.11257394	0.584966635	0.124115191	0.997391738	0.646828886	0.271461871	0.998556659	0.377065983	5017	sulfate of piperine metabolite C16H19NO4 (2)*	Xenobiotics	Food Component/Plant	LC/MS Neg	100020506	3120	368.081
62302	-0.118175829	0.017852083	-0.216261526	-0.115107293	0.136027912	0.101154233	0.025846882	-0.090000972	0.451874943	0.336027088	-0.115847855	0.642102667	0.529747075	0.229242859	0.314105216	0.814233788	0.985354359	0.838596108	0.412184698	0.998556659	0.92568974	5018	sulfate of piperine metabolite C16H19NO4 (3)*	Xenobiotics	Food Component/Plant	LC/MS Neg	100020507	3154	368.081
62303	-0.059652353	0.030954226	-0.00035553	-0.075578053	0.090606579	-0.075222523	0.552287547	0.001415193	0.30098854	-0.249883813	-0.550872353	0.73544101	0.545286241	0.313195262	0.348137421	0.17463864	0.990117292	0.840816461	0.511936731	0.998556659	0.438846999	5019	sulfate of piperine metabolite C16H19NO4 (4)*	Xenobiotics	Food Component/Plant	LC/MS Neg	100020508	3282	368.081
62297	0.000671955	0.116301027	-0.050424694	-0.122870427	0.115629072	-0.072445733	0.462994686	-0.161776294	0.384111464	-0.240659516	-0.62477098	0.742013346	0.136103311	0.094179058	0.230547769	0.046540713	0.990117292	0.573215296	0.246969115	0.998556659	0.209796809	5020	sulfate of piperine metabolite C18H21NO3 (1)*	Xenobiotics	Food Component/Plant	LC/MS Neg	100020502	4481	378.1017
62298	-0.062017279	0.13926819	-0.101804808	-0.080503661	0.20128547	0.021301147	0.424394294	-0.173500684	0.668655857	0.070760879	-0.597894978	0.795350283	0.163944609	0.008972525	0.729621294	0.06500346	0.990117292	0.604358478	0.055668243	0.998556659	0.257780042	5021	sulfate of piperine metabolite C18H21NO3 (2)*	Xenobiotics	Food Component/Plant	LC/MS Neg	100020503	4517	378.1017
62299	-0.055263171	0.105813563	-0.073783748	-0.134923204	0.161076734	-0.061139456	0.535576297	-0.202609906	0.535085328	-0.203100875	-0.738186203	0.89739923	0.10694485	0.030014983	0.327272097	0.026245654	0.99089808	0.558436002	0.122393254	0.998556659	0.161841491	5022	sulfate of piperine metabolite C18H21NO3 (3)*	Xenobiotics	Food Component/Plant	LC/MS Neg	100020504	4630	378.1017
46960	-0.017427252	-0.022395006	0.000348658	-0.052829005	-0.004967754	-0.053177663	0.026659687	-0.133490164	-0.01650252	-0.176652371	-0.160149851	0.83578929	0.72294418	0.931258535	0.30987476	0.535132431	0.990117292	0.919576945	0.962410782	0.998556659	0.771943031	6083	sulfate*	Xenobiotics	Chemical	LC/MS Neg	100002528	616	96.9601	5152822	14808-79-8	C00059	HMDB01448
36772	0.01266917	0.178215044	-0.045150594	-0.04059263	0.165545874	0.004557964	-0.075739553	-0.610529813	0.549931489	0.01514123	-0.53479026	0.475215802	0.013196749	0.000497297	0.89517258	0.006165754	0.965195216	0.348422639	0.013663828	0.998556659	0.081784834	497	symmetric dimethylarginine (SDMA)	Amino Acid	Urea cycle; Arginine and Proline Metabolism	LC/MS Polar	100001410	4649.9	201.1357	169148	102783-24-4	C03626	HMDB0003334
37091	-0.226228114	-0.482733428	-0.10147054	-0.119004292	-0.256505314	-0.017533752	0.966311106	1.760157452	-0.852092211	-0.058245864	0.793846346	0.448522262	0.033665705	0.083515457	0.889582825	0.21821148	0.965195216	0.400517773	0.231122571	0.998556659	0.503632097	5069	syringic acid	Xenobiotics	Food Component/Plant	LC/MS Neg	100001919	1450	197.0455	10742	530-57-4	C10833	HMDB0002085
48454	-0.138168487	-0.046370844	0.084518225	0.2805969	0.091797643	0.196078675	0.702887841	1.049301933	0.304945168	0.65135926	0.346414092	0.422258984	0.242270506	0.680300965	0.331145725	0.726969515	0.965195216	0.670715637	0.808107953	0.998556659	0.883411531	5137	syringol sulfate	Xenobiotics	Food Component/Plant	LC/MS Neg	100006256	2395	233.0125		52904-67-3
15336	0.403706253	0.434355612	-0.06884589	0.314025431	0.030649359	0.382871322	-1.706964978	-0.536908944	0.101814967	1.271871001	1.170056034	0.461421639	0.850017225	0.895802067	0.081603858	0.271156438	0.965195216	0.959804186	0.940632926	0.998556659	0.558775945	5070	tartarate	Xenobiotics	Food Component/Plant	LC/MS Polar	100000295	3500	149.0092	444305;875	87-69-4;6106-24-7	C00552,C00898,C02107	HMDB0062642,HMDB0000956
2125	-0.135128735	-0.178651538	0.078293192	0.142102712	-0.043522803	0.063809519	0.340358216	0.696908474	-0.144579623	0.211970635	0.356550258	0.332228023	0.152470415	0.583121331	0.372141084	0.318479493	0.965195216	0.604064098	0.739474743	0.998556659	0.594701189	471	taurine	Amino Acid	Methionine, Cysteine, SAM and Taurine Metabolism	LC/MS Polar	512	2120	124.0074	1123	107-35-7	C00245	HMDB0000251
32807	0.004491851	0.089089058	-0.126133562	-0.152565494	0.084597207	-0.026431932	0.217001792	-0.151829025	0.281025838	-0.087804979	-0.368830817	0.595281629	0.331269149	0.224426739	0.664792253	0.234211686	0.985354359	0.739286507	0.407214554	0.998556659	0.516745774	3534	taurocholenate sulfate*	Lipid	Secondary Bile Acid Metabolism	LC/MS Neg	100001990	4750	279.6142
62889	-0.113568241	0.037571775	-0.2168301	-0.255378379	0.151140016	-0.038548278	1.338727688	0.708596814	0.502076265	-0.128054609	-0.630130874	0.61700099	0.166805092	0.107618305	0.633516596	0.130378821	0.985354359	0.604358478	0.265366504	0.998556659	0.381983863	3488	taurodeoxycholic acid 3-sulfate	Lipid	Secondary Bile Acid Metabolism	LC/MS Neg	100006644	4850	288.6195
36850	0.142180475	0.2589001	-0.472990115	-0.533154756	0.116719625	-0.060164641	0.156678	-0.430918812	0.387734201	-0.199862611	-0.587596813	0.072582979	0.025241874	0.146202842	0.391773962	0.103746958	0.865479354	0.390536337	0.316017956	0.998556659	0.338203359	3500	taurolithocholate 3-sulfate	Lipid	Secondary Bile Acid Metabolism	LC/MS Neg	100001658	5027	280.6221	440071	64936-83-0	C03642	HMDB0002580
64410	-0.048048166	0.136235454	-0.029221349	-0.040618091	0.184283621	-0.011396742	-0.004061918	-0.654098012	0.612176937	-0.037859157	-0.650036094	0.915292997	0.325615864	0.002238603	0.804870059	0.010992467	0.99089808	0.735418296	0.02532694	0.998556659	0.104844501	3299	tetrahydrocorticosterone glucuronide	Lipid	Corticosteroids	LC/MS Neg	100022012	4787	525.2705
64411	-0.086864657	0.050614672	-0.05465813	-0.03697157	0.137479329	0.01768656	-0.125823226	-0.523766191	0.456696445	0.05875348	-0.397942965	0.8089595	0.513407722	0.010031646	0.680151174	0.076173583	0.990117292	0.82895634	0.059110445	0.998556659	0.287463317	3309	tetrahydrocortisol glucuronide	Lipid	Corticosteroids	LC/MS Neg	100022013	4666	541.2654
62793	-0.171245202	0.008607351	-0.360590031	-0.32877691	0.179852552	0.031813121	-0.503800688	-0.995577035	0.597457247	0.1056809	-0.491776347	0.539556788	0.280219806	0.193717076	0.791895984	0.417466253	0.976738978	0.698431224	0.368285841	0.998556659	0.689241764	3310	tetrahydrocortisol sulfate (1)	Lipid	Corticosteroids	LC/MS Neg	100020848	4276	445.1902
64590	-0.160007503	0.029242783	-0.017674812	-0.011050907	0.189250286	0.006623905	-0.035186429	-0.641858135	0.628675841	0.022004135	-0.606671706	0.365909032	0.795449972	0.000917843	0.875881765	0.010074434	0.965195216	0.945762648	0.017848678	0.998556659	0.102884039	3321	tetrahydrocortisone glucuronide (4)	Lipid	Corticosteroids	LC/MS Neg	100022126	4563	539.2498
64591	-0.137096746	0.022779561	-0.030773301	-0.025834572	0.159876307	0.004938729	-0.042089125	-0.556780617	0.531097595	0.016406104	-0.514691491	0.433631233	0.718141948	0.001186008	0.893622304	0.011784537	0.965195216	0.919576945	0.018748675	0.998556659	0.104844501	3322	tetrahydrocortisone glucuronide (5)	Lipid	Corticosteroids	LC/MS Neg	100022127	4684	539.2498
18394	0.30268616	0.146214629	-0.412364548	-0.423613336	-0.156471531	-0.011248788	-1.603298261	-1.120878753	-0.519787173	-0.037367666	0.482419508	0.002477434	0.01212173	0.239658776	0.923021272	0.410639201	0.571791706	0.348422639	0.423182856	0.998556659	0.680858676	4590	theophylline	Xenobiotics	Xanthine Metabolism	LC/MS Neg	100000437	2356.9	179.0575	2153	58-55-9	C07130	HMDB0001889
5341	-0.252738503	-0.131448719	0.086190654	0.099785424	0.121289784	0.01359477	0.719439698	0.361684607	0.40291594	0.045160849	-0.357755091	0.185843327	0.35969042	0.229849345	0.87764214	0.420842089	0.921740531	0.756070573	0.412184698	0.998556659	0.691811639	4417	thiamin (Vitamin B1)	Cofactors and Vitamins	Thiamine Metabolism	LC/MS Pos Early	873	3050	265.1118	1130	59-43-8	DG00125,C00378,D08580	HMDB0000235
53231	0.007628776	0.071707572	-0.255679872	-0.206973043	0.064078797	0.04870683	-0.674580146	-0.725644715	0.212865155	0.161800586	-0.051064569	0.117904268	0.099248605	0.479647587	0.547143677	0.898641413	0.908356885	0.558436002	0.662890197	0.998556659	0.967380775	6236	thioproline	Xenobiotics	Chemical	LC/MS Pos Early	100009232	1250	134.027	93176	34592-47-4
27738	-0.095811759	0.003333432	0.141507346	0.117839905	0.099145191	-0.023667441	0.621343334	0.213368604	0.329353194	-0.078621536	-0.407974731	0.06078032	0.34626874	0.094514162	0.641644441	0.120296767	0.865479354	0.748303606	0.246969115	0.998556659	0.371370279	4350	threonate	Cofactors and Vitamins	Ascorbate and Aldarate Metabolism	LC/MS Polar	100001022	2384	135.0299	5460407;151152	70753-61-6	C01620	HMDB0000943,HMDB0062620
1284	-0.082094579	0.033391906	0.031495995	0.108652783	0.115486485	0.077156789	0.540483682	0.413155186	0.383637801	0.256309305	-0.127328496	0.377473487	0.555995842	0.034582593	0.103746557	0.575690403	0.965195216	0.844654857	0.134037986	0.998556659	0.791831615	17	threonine	Amino Acid	Glycine, Serine and Threonine Metabolism	LC/MS Pos Early	564	1514	120.0655	6288	72-19-5	C00188	HMDB0000167
604	0.005867362	0.088904073	0.033495401	-0.002933459	0.083036711	-0.03642886	0.163038225	-0.233817812	0.275841984	-0.121014053	-0.396856037	0.79369255	0.389889002	0.042247631	0.295016678	0.030881677	0.990117292	0.782155859	0.15676452	0.998556659	0.175553967	4275	thymine	Nucleotide	Pyrimidine Metabolism, Thymine containing	LC/MS Neg	882	1654	125.0357	1135	65-71-4	C00178	HMDB0000262
36095	-0.003282035	0.185830548	-0.152333986	-0.096785091	0.189112583	0.055548895	-0.187194785	-0.630883751	0.628218402	0.184529436	-0.443688966	0.585931859	0.305231363	0.432333198	0.794745686	0.677185028	0.985354359	0.726711221	0.618374657	0.998556659	0.850946676	5074	thymol sulfate	Xenobiotics	Food Component/Plant	LC/MS Neg	100001757	4410	229.054	12456386	89-83-8	C09908	HMDB0062720
1598	0.096734031	0.104463948	0.0529802	0.04015678	0.007729916	-0.01282342	0.275920482	0.207643778	0.025678226	-0.042598478	-0.068276704	0.745699653	0.634242603	0.893279512	0.803631897	0.79050685	0.990117292	0.882890185	0.939261217	0.998556659	0.915856415	402	tigloylglycine	Amino Acid	Leucine, Isoleucine and Valine Metabolism	LC/MS Pos Early	1161	1926	158.0812	6441567	35842-45-6		HMDB0000959
35428	-0.076745187	0.102500292	-0.022306568	-0.06771394	0.179245479	-0.045407372	0.30840814	-0.437872477	0.595440591	-0.150840025	-0.746280617	0.587490192	0.102211296	0.00071201	0.254081944	0.00126843	0.985354359	0.558436002	0.016110981	0.998556659	0.048792257	400	tiglyl carnitine (C5)	Amino Acid	Leucine, Isoleucine and Valine Metabolism	LC/MS Pos Early	100001597	2962	244.1543	22833596	64191-86-2		HMDB0002366
61798	0.14687505	0.122784372	-0.163581364	-0.292349088	-0.024090678	-0.128767724	-1.281170229	-1.62889985	-0.080027501	-0.427757121	-0.347729621	0.061662997	0.01500518	0.847716804	0.260567623	0.53625627	0.865479354	0.353387289	0.917697178	0.998556659	0.771943031	1811	trans-2-hexenoylglycine	Lipid	Fatty Acid Metabolism (Acyl Glycine)	LC/MS Neg	100019884	2707	170.0823
607	0.036132925	0.198656548	-0.086426632	-0.113005865	0.162523623	-0.026579232	-0.591225688	-1.219411775	0.539891788	-0.088294299	-0.628186087	0.21949816	0.004361327	0.012981672	0.61632952	0.027583158	0.960407811	0.305623876	0.068566864	0.998556659	0.165557944	78	trans-urocanate	Amino Acid	Histidine Metabolism	LC/MS Pos Early	537	2285	139.0502	736715	104-98-3	C00785	HMDB0000301
48571	-0.050673305	0.018857941	0.057147977	0.01926091	0.069531246	-0.037887067	0.504767905	0.147931994	0.2309778	-0.125858111	-0.356835911	0.356723587	0.997220834	0.332133375	0.550887714	0.266385392	0.965195216	0.998906947	0.53012713	0.998556659	0.550911724	5302	triacetate lactone	Xenobiotics	Bacterial/Fungal	LC/MS Neg	100006246	1238	125.0244	5709	675-10-5	C02752
15729	0.011801857	-0.007926878	-0.067655671	-0.015675608	-0.019728735	0.051980063	0.096347891	0.334559362	-0.06553744	0.172674031	0.238211472	0.673573853	0.967145127	0.82250226	0.511326567	0.54539721	0.990117292	0.988561095	0.905694283	0.998556659	0.77415545	1456	tricarballylate	Energy	TCA Cycle	LC/MS Polar	2053	4200	175.0248	14925	99-14-9	C19806	HMDB0031193
22202	-0.035301407	-0.082965301	0.090193291	0.167369449	-0.047663894	0.077176158	0.2795103	0.694219977	-0.15833603	0.256373646	0.414709676	0.638823896	0.353070455	0.7821651	0.617668963	0.590616982	0.985354359	0.753759406	0.877180297	0.998556659	0.801849408	6201	triethanolamine	Xenobiotics	Chemical	LC/MS Pos Early	100000989	1963	150.1125	7618	102-71-6	C06771	HMDB0032538
32401	0.125143624	0.134021695	-0.186989673	-0.131206491	0.008878071	0.055783183	-0.403983753	-0.248168347	0.029492315	0.185307722	0.155815407	0.078620302	0.13127556	0.94195595	0.61046416	0.774592426	0.865479354	0.573215296	0.966285257	0.998556659	0.908411729	4320	trigonelline (N'-methylnicotinate)	Cofactors and Vitamins	Nicotinate and Nicotinamide Metabolism	LC/MS Pos Early	100001092	1388	138.055	5570	535-83-1	C01004	HMDB0000875
40406	-0.018097046	-0.022542127	-0.035154691	-0.040226819	-0.00444508	-0.005072127	-0.087778765	-0.089861771	-0.014766237	-0.016849242	-0.002083005	0.87124602	0.866559711	0.950441491	0.936803708	0.994785585	0.99089808	0.963799522	0.970627859	0.998556659	0.998903938	2243	trimethylamine N-oxide	Lipid	Phospholipid Metabolism	LC/MS Pos Early	100003397	2100	76.0757	1145	1184-78-7	C01104	HMDB0000925
20710	-0.148754136	-0.109752366	0.092825858	0.084563494	0.03900177	-0.008262365	0.489589512	0.332581454	0.129561076	-0.027446981	-0.157008058	0.28863675	0.390395091	0.650312189	0.914228907	0.682011614	0.962230413	0.782155859	0.790790586	0.998556659	0.852699244	6202	trizma acetate	Xenobiotics	Chemical	LC/MS Pos Early	100000856	1884	122.0812	16218782	6850-28-8	C07182
6104	-0.053091987	-0.012986486	0.070790726	0.117794177	0.040105501	0.047003451	0.414209597	0.437124089	0.133227591	0.156142083	0.022914492	0.47228313	0.448376298	0.617210203	0.513721096	0.948709523	0.965195216	0.818319421	0.76752217	0.998556659	0.980661536	294	tryptamine	Amino Acid	Tryptophan Metabolism	LC/MS Pos Early	1095	3062	161.1073	1150	61-54-1	C00398	HMDB0000303
54	-0.01934495	0.120571898	-0.034420264	-0.008741186	0.139916848	0.025679078	-0.119304716	-0.498794374	0.464793708	0.08530405	-0.379489658	0.905158931	0.315142392	0.000487711	0.384417436	0.017387596	0.99089808	0.734500734	0.013663828	0.998556659	0.129453456	254	tryptophan	Amino Acid	Tryptophan Metabolism	LC/MS Pos Early	565	2986	205.0972	6305	73-22-3	C00078	HMDB0000929
37097	-0.059060916	0.119823346	0.093057591	0.217694138	0.178884262	0.124636546	0.994887032	0.814680021	0.594240656	0.414033645	-0.180207011	0.595154487	0.731692148	0.011792567	0.041755561	0.529826946	0.985354359	0.920458707	0.064802965	0.998556659	0.769800552	264	tryptophan betaine	Amino Acid	Tryptophan Metabolism	LC/MS Pos Early	100001743	2673	247.1441	442106	20671-76-5	C09213	HMDB0061115
1603	-0.067840097	-0.043242227	0.016184847	0.045735968	0.02459787	0.02955112	0.207579932	0.224034273	0.081712356	0.098166697	0.016454341	0.442223441	0.416302907	0.598440225	0.480885489	0.936722589	0.965195216	0.797845065	0.75146901	0.998556659	0.9743084	170	tyramine	Amino Acid	Tyrosine Metabolism	LC/MS Pos Early	1133	2540	138.0913	5610	60-19-5	C00483	HMDB0000306
48408	-0.350143763	-0.346654762	0.201846957	0.18955779	0.003489001	-0.012289167	1.591662461	1.53924852	0.011590211	-0.04082373	-0.05241394	0.005642597	0.006866552	0.970427989	0.883967819	0.900580416	0.786128566	0.345327664	0.982345525	0.998556659	0.967662756	226	tyramine O-sulfate	Amino Acid	Tyrosine Metabolism	LC/MS Neg	100006092	1565	216.0336	153005	30223-92-8		HMDB0006409
1299	0.01080217	0.094199884	-0.024221278	0.02338821	0.083397714	0.047609489	-0.281182705	-0.400068618	0.277041211	0.158155298	-0.118885913	0.774438295	0.563905054	0.078975978	0.248528472	0.556817256	0.990117292	0.847326084	0.223378133	0.998556659	0.782475462	162	tyrosine	Amino Acid	Tyrosine Metabolism	LC/MS Pos Early	815	2430	182.0812	6057	60-18-4	C00082	HMDB0000158
48674	0.367748537	0.268574277	0.465352879	0.119289208	-0.09917426	-0.346063671	1.1595512	0.33940233	-0.329449761	-1.149598631	-0.82014887	0.814919687	0.720499997	0.80068824	0.331520815	0.640300846	0.990117292	0.919576945	0.89016785	0.998556659	0.832102677	5116	umbelliferone sulfate	Xenobiotics	Food Component/Plant	LC/MS Neg	100006282	2440	240.9812	129659	69526-88-1		HMDB0240565
63613	-0.073539768	0.111040454	-0.093063519	-0.10014968	0.184580222	-0.007086161	-0.098353271	-0.735055215	0.613162225	-0.023539719	-0.636701944	0.935432845	0.386488311	0.070139092	0.934650985	0.152586117	0.99089808	0.781387957	0.210109403	0.998556659	0.406661384	1881	undecenoylcarnitine (C11:1)	Lipid	Fatty Acid Metabolism (Acyl Carnitine, Monounsaturated)	LC/MS Pos Late	100021131	1069	328.2482
605	0.030024538	0.153429647	0.036977497	-0.036750592	0.123405109	-0.073728089	-0.247115455	-0.901977762	0.409942898	-0.24491941	-0.654862308	0.966849149	0.264745068	0.11268735	0.278780383	0.062957069	0.995223408	0.694313374	0.271461871	0.998556659	0.254157655	4218	uracil	Nucleotide	Pyrimidine Metabolism, Uracil containing	LC/MS Neg	825	1086	111.02	1174	66-22-8	C00106	HMDB0000300
1604	0.013866099	0.044979691	-0.029955069	0.003518902	0.031113592	0.033473971	-0.15370489	-0.145863881	0.103357116	0.111198125	0.007841009	0.388841551	0.414432464	0.3273185	0.241837058	0.95514439	0.965195216	0.797845065	0.526080152	0.998556659	0.982622851	4129	urate	Nucleotide	Purine Metabolism, (Hypo)Xanthine/Inosine containing	LC/MS Neg	1134	757.1	167.0211	1175	69-93-2;120K5305	C00366	HMDB0000289
1670	-0.04922206	-0.049448813	-0.0017923	-0.023601041	-0.000226752	-0.021808741	0.052984174	-0.01870964	-0.000753255	-0.072447069	-0.071693814	0.420584444	0.658622892	0.993966175	0.420958691	0.593315623	0.965195216	0.892397301	0.995691811	0.998556659	0.802473996	485	urea	Amino Acid	Urea cycle; Arginine and Proline Metabolism	LC/MS Pos Early	533	700	121.072	1176	57-13-6	C00086	HMDB0000294
62102	-0.048371693	0.054511402	-0.013879651	-0.013303075	0.102883095	0.000576576	-0.39361984	-0.733474739	0.341770243	0.001915345	-0.339854899	0.700802838	0.452415763	0.082034639	0.990867525	0.187991908	0.990117292	0.818319421	0.229776633	0.998556659	0.45855777	4130	uric acid ribonucleoside*	Nucleotide	Purine Metabolism, (Hypo)Xanthine/Inosine containing	LC/MS Neg	100002682	1200	299.0633	164933	2124-54-1	C05513	HMDB0029920
606	0.055549461	0.085629851	-0.034173306	-0.071620955	0.030080389	-0.037447649	-0.627364544	-0.851687832	0.09992489	-0.124398398	-0.224323288	0.445338517	0.188601931	0.591005112	0.456415181	0.372466592	0.965195216	0.635280106	0.74619245	0.998556659	0.64635556	4217	uridine	Nucleotide	Pyrimidine Metabolism, Uracil containing	LC/MS Neg	535	1457.6	243.0623	6029	58-96-8	C00299	HMDB0000296
1649	-0.053424466	0.085013167	0.01910583	0.033203168	0.138437632	0.014097338	0.174350116	-0.238699401	0.459879861	0.046830344	-0.413049517	0.335731082	0.488545991	0.000142119	0.580171894	0.004333447	0.965195216	0.827816091	0.008823701	0.998556659	0.075035135	416	valine	Amino Acid	Leucine, Isoleucine and Valine Metabolism	LC/MS Pos Early	566	2479	118.0863	6287	72-18-4	C00183	HMDB0000883
54910	0.104537329	0.128994707	0.021107573	-0.048993232	0.024457378	-0.070100806	-0.133759687	-0.447875174	0.081245651	-0.232869836	-0.314115487	0.547912157	0.207302088	0.767816022	0.350206018	0.399620795	0.983377463	0.646828886	0.86868597	0.998556659	0.670294182	201	vanillactate	Amino Acid	Tyrosine Metabolism	LC/MS Neg	100006129	1625	211.0612	160637	2475-56-1		HMDB0000913
35639	-0.015950984	-0.134767686	0.033865001	0.141045988	-0.118816702	0.107180987	0.725315165	1.476063235	-0.394700539	0.356047531	0.75074807	0.798113115	0.164796529	0.462600086	0.458850878	0.301797221	0.990117292	0.604358478	0.646296004	0.998556659	0.580749828	4749	vanillate	Xenobiotics	Food Component/Plant	LC/MS Neg	100001634	1100	167.035	8468	121-34-6	C06672	HMDB0000484
63853	-0.074967127	-0.084727249	0.127077267	0.072379374	-0.009760122	-0.054697893	1.141279161	0.991999116	-0.032422422	-0.181702467	-0.149280045	0.36184481	0.47637556	0.939988776	0.638297845	0.796325166	0.965195216	0.827816091	0.966285257	0.998556659	0.918041201	5215	vanillic acid glycine	Xenobiotics	Food Component/Plant	LC/MS Neg	100021363	1682	224.0564	3083688			HMDB0060026
48733	-0.099626891	-0.077861558	0.172698999	0.221614089	0.021765333	0.048915091	1.480869116	1.571058658	0.072302873	0.162492414	0.090189541	0.374261695	0.32969266	0.87910087	0.702871103	0.887530276	0.965195216	0.73876763	0.93328648	0.998556659	0.960797315	228	vanillic alcohol sulfate	Amino Acid	Tyrosine Metabolism	LC/MS Neg	100006125	1808	233.0125		754920-02-0		HMDB0041788
1567	-0.008741672	0.042584676	-0.018616286	-0.004910584	0.051326347	0.013705702	-0.022063874	-0.147036951	0.170502435	0.045529357	-0.124973078	0.899086924	0.543594379	0.348819373	0.77692925	0.605221823	0.99089808	0.840816461	0.54841629	0.998556659	0.809555148	202	vanillylmandelate (VMA)	Amino Acid	Tyrosine Metabolism	LC/MS Neg	1111	941	197.0456	1245	55-10-7	C05584	HMDB0000291
3147	0.138866041	0.113914443	0.010555854	0.010724349	-0.024951597	0.000168495	-0.699556355	-0.616109213	-0.082887413	0.000559729	0.083447142	0.169964493	0.265910842	0.68512688	0.997550959	0.760658839	0.921740531	0.694313374	0.811416676	0.999282818	0.903132381	4119	xanthine	Nucleotide	Purine Metabolism, (Hypo)Xanthine/Inosine containing	LC/MS Polar	1004	2023	151.0262	1188	69-89-6	C00385	HMDB0000292
54728	-0.081520374	0.116206898	-0.036917996	-0.151233992	0.197727272	-0.114315996	0.172092102	-0.864493196	0.65683578	-0.379749519	-1.036585299	0.688685489	0.023204541	0.02956387	0.142092916	0.012577987	0.990117292	0.377155504	0.122393254	0.998556659	0.10768711	4395	xanthopterin	Cofactors and Vitamins	Pterin Metabolism	LC/MS Pos Early	100006338	1400	180.0516	135403800	1/1/79
15136	0.046940512	0.089758579	-0.007740214	-0.001472165	0.042818067	0.006268049	-0.245843962	-0.367260492	0.142238539	0.020822009	-0.12141653	0.629058506	0.422748482	0.544358155	0.920509266	0.698706724	0.985354359	0.797845065	0.713041216	0.998556659	0.863284325	4121	xanthosine	Nucleotide	Purine Metabolism, (Hypo)Xanthine/Inosine containing	LC/MS Neg	100000299	1075	283.0684	64959	146-80-5	C01762	HMDB0000299
15679	-0.101968129	-0.009590651	0.023623633	0.040086576	0.092377478	0.016462943	0.392440172	0.140257544	0.306871339	0.054688711	-0.252182628	0.140978305	0.550606947	0.070279229	0.70425738	0.252171584	0.921740531	0.842568732	0.210109403	0.998556659	0.535517876	278	xanthurenate	Amino Acid	Tryptophan Metabolism	LC/MS Pos Early	100000015	2236	206.0448	5699	59-007	C02470	HMDB0000881
15581	-0.21088391	0.019089819	0.427843421	0.352238046	0.229973729	-0.075605375	1.416693518	0.401581707	0.763956192	-0.251155619	-1.015111811	0.031124221	0.239502287	0.168518176	0.603309476	0.172404228	0.786128566	0.670715637	0.343529679	0.998556659	0.438113625	1267	xylose	Carbohydrate	Pentose Metabolism	LC/MS Polar	826	1727	195.051	135191	609-06-3	C00181	HMDB0000098
46590	0.076350088	0.338975649	-0.399595583	-0.479243208	0.262625562	-0.079647625	-1.952332572	-3.089339486	0.872423232	-0.264583682	-1.137006914	0.185899562	0.030375948	0.057982607	0.498600608	0.06471881	0.921740531	0.400517773	0.188484307	0.998556659	0.257536228	NA	X - 07765	Unknown	Unknown	LC/MS Neg	NA	NA	NA
47680	0.027272305	0.084358869	0.014458198	0.034587378	0.057086564	0.020129181	-0.163733227	-0.286502998	0.189637461	0.06686769	-0.122769771	0.901490801	0.631612656	0.393448898	0.734035288	0.677783209	0.99089808	0.881515189	0.588897572	0.998556659	0.850946676	NA	X - 10445	Unknown	Unknown	LC/MS Pos Early	NA	NA	NA
47581	-0.072659954	0.024612729	-0.065134339	-0.069787931	0.097272684	-0.004653592	-0.033958632	-0.37255039	0.32313286	-0.015458897	-0.338591757	0.948066029	0.418170117	0.134970829	0.9339357	0.236626504	0.990929593	0.797845065	0.301728106	0.998556659	0.518153673	NA	X - 10457	Unknown	Unknown	LC/MS Pos Early	NA	NA	NA
47478	-0.099353612	-0.061633193	0.025643476	-0.005180077	0.037720419	-0.030823553	0.431962392	0.204264244	0.125304521	-0.102393626	-0.227698147	0.121211461	0.47478513	0.534984386	0.570447275	0.403118977	0.908356885	0.827816091	0.70395893	0.998556659	0.674873454	NA	X - 10458	Unknown	Unknown	LC/MS Neg	NA	NA	NA
46592	-0.380314622	-0.156809381	-0.031020325	-0.075755634	0.223505241	-0.044735309	1.600607956	0.709532136	0.742468341	-0.14860748	-0.89107582	0.237482477	0.77950637	0.065906911	0.664592809	0.096499041	0.962230413	0.939969018	0.204453159	0.998556659	0.333412855	NA	X - 11299	Unknown	Unknown	LC/MS Neg	NA	NA	NA
32698	-0.162036475	0.02298728	-0.064520863	-0.02568566	0.185023755	0.038835203	0.4016965	-0.083931359	0.614635611	0.129007752	-0.485627858	0.600822272	0.793389482	0.078291908	0.664815661	0.284337387	0.985354359	0.945762648	0.222771625	0.998556659	0.569662056	NA	X - 11381	Unknown	Unknown	LC/MS Pos Early	NA	NA	NA
46460	-0.057107671	0.100608075	-0.043201498	-0.032466583	0.157715746	0.010734915	-0.068013751	-0.556273503	0.523920368	0.035660615	-0.488259753	0.867841167	0.123776331	0.001946096	0.781937417	0.020576125	0.99089808	0.573215296	0.023393699	0.998556659	0.139675578	NA	X - 11444	Unknown	Unknown	LC/MS Neg	NA	NA	NA
46601	-0.027666745	0.102506916	-0.114187402	-0.112831565	0.130173661	0.001355837	-0.202678818	-0.630602367	0.432427541	0.004503992	-0.427923548	0.443208021	0.067818078	0.011160212	0.973771574	0.050440743	0.965195216	0.486099767	0.06251886	0.998556659	0.222170296	NA	X - 11470	Unknown	Unknown	LC/MS Neg	NA	NA	NA
47431	-0.08376912	0.033289507	0.081819923	0.050449814	0.117058627	-0.03137011	0.264939987	-0.228129604	0.388860342	-0.104209248	-0.493069591	0.270886651	0.907641707	0.171116339	0.6733986	0.194458576	0.962230413	0.980770571	0.347044385	0.998556659	0.466538871	NA	X - 11612	Unknown	Unknown	LC/MS Neg	NA	NA	NA
33132	-0.144124266	-0.006748365	0.070769593	0.024432772	0.137375901	-0.046336822	0.63368785	0.023407395	0.456352866	-0.153927589	-0.610280456	0.061144395	0.774456099	0.011245778	0.296101915	0.011463671	0.865479354	0.937723533	0.062693856	0.998556659	0.104844501	NA	X - 11787	Unknown	Unknown	LC/MS Pos Early	NA	NA	NA
33140	-0.00664806	0.190814885	-0.156902325	-0.269030647	0.197462946	-0.112128322	-0.111905139	-1.140345069	0.655957707	-0.372482223	-1.02843993	0.45882919	0.031802933	0.121431345	0.314513799	0.074033177	0.965195216	0.400517773	0.281320745	0.998556659	0.285733398	NA	X - 11795	Unknown	Unknown	LC/MS Pos Early	NA	NA	NA
46466	-0.122670729	0.044311783	-0.342234235	-0.32544211	0.166982512	0.016792124	0.239784524	-0.259137143	0.554703897	0.05578223	-0.498921667	0.631021207	0.42202499	0.097744013	0.845747391	0.255632418	0.985354359	0.797845065	0.250553872	0.998556659	0.53618227	NA	X - 11843	Unknown	Unknown	LC/MS Neg	NA	NA	NA
46507	-0.441187315	-0.133852245	-0.537444046	-0.45631024	0.307335069	0.081133806	0.833987532	0.082563202	1.020945001	0.26952067	-0.75142433	0.843936327	0.512494898	0.010212123	0.402978711	0.129877711	0.990117292	0.82895634	0.059821271	0.998556659	0.381983863	NA	X - 11850	Unknown	Unknown	LC/MS Neg	NA	NA	NA
46521	0.312108098	0.172473009	-0.117321906	-0.270776463	-0.139635088	-0.153454557	-1.000641694	-1.046548976	-0.463857723	-0.509765005	-0.045907282	0.202835496	0.189372926	0.345520992	0.249777577	0.943728776	0.955166767	0.635280106	0.545353971	0.998556659	0.978604389	NA	X - 11852	Unknown	Unknown	LC/MS Neg	NA	NA	NA
47508	-0.020828566	0.084547984	-0.074083053	-0.068316854	0.10537655	0.005766199	-0.210799009	-0.541697432	0.350053322	0.0191549	-0.330898423	0.59327426	0.135131265	0.09803343	0.915735659	0.233599762	0.985354359	0.573215296	0.250553872	0.998556659	0.516745774	NA	X - 11979	Unknown	Unknown	LC/MS Neg	NA	NA	NA
46610	-0.097703335	-0.031274436	-0.010720024	-0.105016581	0.066428899	-0.094296557	0.939478656	0.405560248	0.220672025	-0.313246383	-0.533918408	0.683220202	0.729214075	0.594850019	0.401840415	0.342337576	0.990117292	0.920458707	0.74940712	0.998556659	0.622285201	NA	X - 12007	Unknown	Unknown	LC/MS Neg	NA	NA	NA
46611	-0.095330339	0.056083119	-0.249290886	-0.091791822	0.151413458	0.157499064	0.183465827	0.203681774	0.50298462	0.523200567	0.020215946	0.718997681	0.729614371	0.066497096	0.035935097	0.953688666	0.990117292	0.920458707	0.205180881	0.998556659	0.982622851	NA	X - 12013	Unknown	Unknown	LC/MS Neg	NA	NA	NA
47390	0.002006598	0.058149402	0.010011646	0.018331358	0.056142804	0.008319712	0.176359631	0.017494758	0.186502358	0.027637484	-0.158864874	0.953388855	0.771522371	0.359532303	0.877757106	0.557603688	0.990929593	0.935227748	0.557974362	0.998556659	0.782475462	NA	X - 12015	Unknown	Unknown	LC/MS Neg	NA	NA	NA
47905	-0.005585814	0.028438026	-0.070956698	-0.048190817	0.034023839	0.022765881	-0.601456198	-0.638854326	0.113024748	0.07562662	-0.037398128	0.463961417	0.391812762	0.558754542	0.661054003	0.884753547	0.965195216	0.783625524	0.719645917	0.998556659	0.958690698	NA	X - 12026	Unknown	Unknown	LC/MS Neg	NA	NA	NA
47686	-0.139376263	0.087231013	-0.030110925	0.042406808	0.226607276	0.072517733	0.045020315	-0.466854067	0.752773076	0.240898694	-0.511874382	0.521906369	0.791976257	0.082464476	0.516850871	0.361691195	0.97298861	0.945762648	0.229864747	0.998556659	0.639222112	NA	X - 12096	Unknown	Unknown	LC/MS Pos Early	NA	NA	NA
47685	-0.188598246	-0.036803051	0.030253568	0.122089887	0.151795195	0.091836319	0.304583079	0.105404002	0.504252724	0.305073647	-0.199179077	0.243966933	0.393555317	0.171858415	0.347692591	0.679275202	0.962230413	0.784050701	0.347328567	0.998556659	0.85112224	NA	X - 12097	Unknown	Unknown	LC/MS Pos Early	NA	NA	NA
47687	0.005326588	0.189622305	0.015197083	-0.020646039	0.184295717	-0.035843122	-0.043800952	-0.775086346	0.61221712	-0.119068275	-0.731285395	0.917812618	0.039547284	0.000524032	0.361104222	0.001416662	0.99089808	0.418618383	0.013797873	0.998556659	0.049098263	NA	X - 12100	Unknown	Unknown	LC/MS Pos Early	NA	NA	NA
47642	-0.026201233	0.150913345	-0.098802506	-0.176789631	0.177114578	-0.077987125	-0.485219168	-1.332648681	0.588361892	-0.259067621	-0.847429513	0.703320387	0.100019855	0.005262394	0.131631071	0.003190356	0.990117292	0.558436002	0.040278084	0.998556659	0.064487008	NA	X - 12101	Unknown	Unknown	LC/MS Pos Early	NA	NA	NA
52597	0.009685078	0.023472536	-0.00013981	0.015946332	0.013787457	0.016086142	-0.363581513	-0.355945449	0.045800942	0.053437006	0.007636065	0.883632945	0.910718953	0.791485197	0.730395323	0.973761876	0.99089808	0.980770571	0.884195466	0.998556659	0.989572774	NA	X - 12104	Unknown	Unknown	LC/MS Neg	NA	NA	NA
52797	-0.296602509	-0.121853031	0.563369015	0.414345035	0.174749478	-0.14902398	2.52645676	1.450904615	0.5805052	-0.495046945	-1.075552145	0.048860397	0.203243025	0.355137671	0.37739669	0.207034092	0.865479354	0.646828886	0.553822801	0.998556659	0.488583523	NA	X - 12111	Unknown	Unknown	LC/MS Neg	NA	NA	NA
47690	0.144068815	0.235012812	-0.120398576	0.065107104	0.090943997	0.185505679	-0.934023978	-0.619896869	0.302109418	0.616236527	0.314127109	0.175790589	0.377889191	0.451293659	0.097357121	0.557947686	0.921740531	0.773495756	0.635113272	0.998556659	0.782475462	NA	X - 12112	Unknown	Unknown	LC/MS Pos Early	NA	NA	NA
47695	-0.208004021	-0.074852928	-0.016002403	-0.048717855	0.133151093	-0.032715452	0.016930946	-0.534065789	0.442318356	-0.108678378	-0.550996735	0.164240786	0.84560788	0.059127927	0.584481754	0.077515668	0.921740531	0.957636402	0.19113061	0.998556659	0.289125957	NA	X - 12117	Unknown	Unknown	LC/MS Pos Early	NA	NA	NA
47700	-0.180458225	0.19179316	-0.132047674	-0.213751609	0.372251385	-0.081703935	0.330576958	-1.177429975	1.236592334	-0.271414598	-1.508006933	0.791508918	0.036745857	0.002970361	0.403237029	0.005812902	0.990117292	0.415732539	0.028622575	0.998556659	0.079858202	NA	X - 12124	Unknown	Unknown	LC/MS Pos Early	NA	NA	NA
47643	0.019246024	0.131522789	-0.004722819	-0.03193255	0.112276765	-0.02720973	0.513977621	0.050613513	0.37297534	-0.090388768	-0.463364108	0.889425089	0.350229237	0.019104322	0.490274039	0.028170043	0.99089808	0.752869836	0.091478786	0.998556659	0.166708871	NA	X - 12125	Unknown	Unknown	LC/MS Pos Early	NA	NA	NA
46966	0.065023976	0.165889204	-0.146071568	-0.064620574	0.100865229	0.081450993	0.165143697	0.100651003	0.335067037	0.270574342	-0.064492694	0.366786236	0.32564883	0.113148319	0.149720966	0.813028978	0.965195216	0.735418296	0.271461871	0.998556659	0.92568974	NA	X - 12126	Unknown	Unknown	LC/MS Neg	NA	NA	NA
47702	0.048573859	0.107686843	-0.006281226	-0.014735757	0.059112984	-0.008454531	-0.465668883	-0.690123311	0.196369082	-0.028085345	-0.224454427	0.625879879	0.283162396	0.27975549	0.860264902	0.354696102	0.985354359	0.704244407	0.475719026	0.998556659	0.632614868	NA	X - 12127	Unknown	Unknown	LC/MS Pos Early	NA	NA	NA
47705	0.01894853	0.034073407	0.056690942	0.089744077	0.015124877	0.033053135	0.468947464	0.52850385	0.050243753	0.109800139	0.059556386	0.739593712	0.624403321	0.869200842	0.688065704	0.884312783	0.990117292	0.879316182	0.928757196	0.998556659	0.958690698	NA	X - 12193	Unknown	Unknown	LC/MS Pos Early	NA	NA	NA
47706	-0.112483305	-0.014784513	0.088063224	0.075533954	0.097698793	-0.01252927	0.662360262	0.296190564	0.324548364	-0.041621334	-0.366169698	0.186609054	0.543237082	0.121774851	0.817733882	0.188350418	0.921740531	0.840816461	0.281320745	0.998556659	0.45855777	NA	X - 12199	Unknown	Unknown	LC/MS Pos Early	NA	NA	NA
47513	0.236906289	0.151646961	-0.243872248	-0.124363242	-0.085259328	0.119509006	-0.68816705	-0.007941367	-0.283225358	0.397000325	0.680225683	0.107949406	0.346128534	0.670151492	0.506225639	0.448640246	0.899188046	0.748303606	0.802340767	0.998556659	0.714148206	NA	X - 12214	Unknown	Unknown	LC/MS Neg	NA	NA	NA
46613	0.062891473	0.163511184	-0.247645586	-0.155415843	0.100619711	0.092229743	-0.195582566	-0.223453435	0.334251444	0.306380575	-0.027870869	0.169201543	0.15864689	0.212901513	0.202312706	0.936735306	0.921740531	0.604064098	0.393101353	0.998556659	0.9743084	NA	X - 12216	Unknown	Unknown	LC/MS Neg	NA	NA	NA
47911	0.185931335	-0.024827404	-0.058608363	-0.05581824	-0.210758739	0.002790123	-0.344711294	0.36468267	-0.700125376	0.009268587	0.709393963	0.178992871	0.86220662	0.152555172	0.982537533	0.273335607	0.921740531	0.962934217	0.32421486	0.998556659	0.560464097	NA	X - 12221	Unknown	Unknown	LC/MS Neg	NA	NA	NA
47657	0.089973902	0.124580478	-0.042412194	0.096207666	0.034606576	0.138619859	0.053790835	0.399315484	0.114960556	0.460485205	0.345524649	0.711450266	0.936669284	0.717889125	0.119082144	0.42215462	0.990117292	0.980770571	0.833105457	0.998556659	0.692982122	NA	X - 12261	Unknown	Unknown	LC/MS Neg	NA	NA	NA
47914	0.07580327	0.143894838	-0.183337748	-0.10331885	0.068091568	0.080018898	0.036454643	0.076076375	0.226195292	0.265817024	0.039621732	0.470656961	0.490977264	0.477845818	0.353819226	0.92557863	0.965195216	0.827816091	0.661191936	0.998556659	0.972338528	NA	X - 12262	Unknown	Unknown	LC/MS Neg	NA	NA	NA
47916	0.018374953	0.120550445	-0.019017195	-0.011801151	0.102175492	0.007216044	0.730559323	0.415110866	0.339419636	0.02397118	-0.315448457	0.876452641	0.583534961	0.46715588	0.953828276	0.612926499	0.99089808	0.859454532	0.649515524	0.998556659	0.814881544	NA	X - 12267	Unknown	Unknown	LC/MS Neg	NA	NA	NA
47708	0.032717813	0.230279421	-0.042053345	0.003636384	0.197561608	0.045689729	0.16958423	-0.334923229	0.656285455	0.151777996	-0.504507459	0.748343688	0.337552406	0.009979893	0.460947832	0.113543655	0.990117292	0.741972336	0.059110445	0.998556659	0.355546266	NA	X - 12283	Unknown	Unknown	LC/MS Pos Early	NA	NA	NA
47917	0.06822761	0.165955667	-0.281321435	-0.158891729	0.097728058	0.122429706	-0.604684408	-0.522627308	0.324645581	0.406702681	0.0820571	0.173068462	0.203970725	0.509764278	0.359007862	0.900499671	0.921740531	0.646828886	0.682445449	0.998556659	0.967662756	NA	X - 12306	Unknown	Unknown	LC/MS Neg	NA	NA	NA
46996	0.027502627	0.117070149	0.049210155	0.092890144	0.089567522	0.043679989	0.654890221	0.502455135	0.297536868	0.145101781	-0.152435086	0.899315903	0.887924702	0.488407618	0.704085356	0.789994437	0.99089808	0.97587153	0.668591211	0.998556659	0.915856415	NA	X - 12379	Unknown	Unknown	LC/MS Neg	NA	NA	NA
46615	0.045769868	-0.039753079	0.036957134	-0.003326633	-0.085522947	-0.040283767	0.016933676	0.167214979	-0.284101079	-0.133819776	0.150281303	0.96610143	0.86060778	0.549294314	0.751497703	0.812465387	0.995223408	0.962934217	0.714639953	0.998556659	0.92568974	NA	X - 12407	Unknown	Unknown	LC/MS Neg	NA	NA	NA
47921	-0.239883044	0.082518776	0.032758759	0.039448023	0.32240182	0.006689264	0.875056485	-0.173717928	1.070995665	0.022221252	-1.048774412	0.124009432	0.801958285	0.004297852	0.93949683	0.027456382	0.908356885	0.945762648	0.035175326	0.998556659	0.165557944	NA	X - 12410	Unknown	Unknown	LC/MS Neg	NA	NA	NA
46616	-0.073816219	0.149567062	-0.028020252	0.016225044	0.223383281	0.044245296	0.277602941	-0.317480567	0.742063198	0.14697969	-0.595083508	0.593067124	0.127716611	0.004989439	0.481690207	0.069644337	0.985354359	0.573215296	0.038923837	0.998556659	0.271518798	NA	X - 12411	Unknown	Unknown	LC/MS Neg	NA	NA	NA
47922	-0.217647095	-0.123305731	0.157362542	0.254822625	0.094341364	0.097460083	0.184976568	0.195336729	0.313395229	0.323755389	0.010360161	0.142152665	0.13904974	0.517864392	0.456140807	0.987202097	0.921740531	0.578653802	0.689291244	0.998556659	0.997575499	NA	X - 12543	Unknown	Unknown	LC/MS Neg	NA	NA	NA
47201	-0.130705089	0.155862727	0.039625158	-0.06283587	0.286567816	-0.102461027	0.5064273	-0.785898546	0.95195768	-0.340368166	-1.292325846	0.179027706	0.089080499	0.001262116	0.138139542	0.001144919	0.921740531	0.531038285	0.018915354	0.998556659	0.046969866	NA	X - 12680	Unknown	Unknown	LC/MS Neg	NA	NA	NA
47925	0.042366113	0.232741817	-0.380003932	-0.493050994	0.190375704	-0.113047062	-0.128928023	-1.136876634	0.6324144	-0.375534211	-1.007948611	0.125743463	0.013569703	0.061491964	0.200537215	0.029562906	0.908356885	0.348422639	0.194770144	0.998556659	0.170436553	NA	X - 12687	Unknown	Unknown	LC/MS Neg	NA	NA	NA
47719	-0.053759204	0.16521846	0.013539225	-0.043572154	0.218977664	-0.057111379	0.018458833	-0.898689114	0.727428053	-0.189719894	-0.917147947	0.671253188	0.199062436	0.000292283	0.198011857	0.00051918	0.990117292	0.646828886	0.011630864	0.998556659	0.046969866	NA	X - 12689	Unknown	Unknown	LC/MS Pos Early	NA	NA	NA
46962	-0.123091396	-0.050398034	0.132473307	0.089139552	0.072693362	-0.043333755	0.977090059	0.59165632	0.241482122	-0.143951618	-0.38543374	0.303340769	0.57025359	0.608207943	0.732005487	0.542650507	0.962230413	0.852425703	0.761213029	0.998556659	0.773983252	NA	X - 12701	Unknown	Unknown	LC/MS Neg	NA	NA	NA
46314	-0.112696525	-0.124213908	-0.088326115	0.068500436	-0.011517382	0.156826551	0.378979687	0.93820613	-0.038259915	0.520966527	0.559226442	0.941954241	0.566552714	0.947725051	0.325716503	0.478577567	0.99089808	0.849093289	0.970568832	0.998556659	0.739328665	NA	X - 12706	Unknown	Unknown	LC/MS Neg	NA	NA	NA
47929	0.047959256	0.098924709	-0.090345491	-0.053759409	0.050965453	0.036586082	-0.154974353	-0.202741588	0.16930357	0.121536334	-0.047767236	0.269362682	0.224323952	0.481992149	0.571469399	0.881565378	0.962230413	0.656706505	0.66533366	0.998556659	0.958690698	NA	X - 12707	Unknown	Unknown	LC/MS Neg	NA	NA	NA
47930	0.01499722	0.08390104	-0.051669465	-0.041373911	0.06890382	0.010295554	-0.385030092	-0.57972254	0.228893537	0.034201089	-0.194692448	0.500944186	0.212037409	0.322781588	0.866799522	0.526910089	0.965195216	0.646828886	0.523160045	0.998556659	0.769800552	NA	X - 12708	Unknown	Unknown	LC/MS Neg	NA	NA	NA
47932	0.040857551	0.114564026	-0.006325562	-0.020896778	0.073706475	-0.014571215	-0.153184148	-0.446436288	0.244847609	-0.04840453	-0.293252139	0.677694632	0.241678867	0.129765994	0.728667974	0.173119422	0.990117292	0.670715637	0.294204237	0.998556659	0.438113625	NA	X - 12713	Unknown	Unknown	LC/MS Neg	NA	NA	NA
46318	-0.100224432	-0.230123575	0.050433784	0.141859842	-0.129899143	0.091426058	0.767241017	1.502467419	-0.431515611	0.30371079	0.735226401	0.467544236	0.082530703	0.320049918	0.431199323	0.210928246	0.965195216	0.524564811	0.519462173	0.998556659	0.493734676	NA	X - 12714	Unknown	Unknown	LC/MS Neg	NA	NA	NA
46973	-0.081889606	-0.009108183	-0.049183705	-0.063466315	0.072781423	-0.01428261	0.181503876	-0.107716584	0.241774655	-0.047445805	-0.28922046	0.845075473	0.745635579	0.150204849	0.744504341	0.196583192	0.990117292	0.92561452	0.32158886	0.998556659	0.470657683	NA	X - 12718	Unknown	Unknown	LC/MS Neg	NA	NA	NA
47934	-0.244410599	-0.005859304	-0.250920281	-0.16004412	0.238551295	0.090876161	0.424500573	-0.066065604	0.792450248	0.301884071	-0.490566176	0.975887753	0.477360376	0.034026073	0.338227636	0.300713096	0.995223408	0.827816091	0.132990147	0.998556659	0.580749828	NA	X - 12721	Unknown	Unknown	LC/MS Neg	NA	NA	NA
47935	0.017190446	-0.109954282	0.061590767	0.170273441	-0.127144727	0.108682674	-0.43544874	0.347952932	-0.422365642	0.361036029	0.783401671	0.814669555	0.147285777	0.432597697	0.452883744	0.282170514	0.990117292	0.594292958	0.618374657	0.998556659	0.566303954	NA	X - 12722	Unknown	Unknown	LC/MS Neg	NA	NA	NA
47936	0.023544832	0.105440433	-0.035570376	-0.0367852	0.081895601	-0.001214824	0.123765244	-0.152321609	0.272051297	-0.004035557	-0.276086854	0.746286216	0.439493122	0.417774572	0.989164216	0.538118666	0.990117292	0.806319654	0.607193773	0.998556659	0.772767493	NA	X - 12726	Unknown	Unknown	LC/MS Neg	NA	NA	NA
46623	-0.103047183	0.082147094	0.102124007	0.092105043	0.185194277	-0.010018964	0.5754904	-0.072993951	0.615202072	-0.033282278	-0.64848435	0.335099701	0.962147142	0.056489438	0.902586324	0.125797577	0.965195216	0.986949158	0.184670854	0.998556659	0.377065983	NA	X - 12729	Unknown	Unknown	LC/MS Neg	NA	NA	NA
47937	0.408947455	0.098760577	-0.244461448	-0.043675454	-0.310186878	0.200785995	-0.957827255	0.739587887	-1.030418505	0.666996637	1.697415142	0.087157504	0.699454808	0.217044334	0.366165172	0.134152103	0.865479354	0.914188666	0.398827581	0.998556659	0.386229761	NA	X - 12730	Unknown	Unknown	LC/MS Neg	NA	NA	NA
47938	0.195899005	0.248071445	0.010103989	0.102595479	0.05217244	0.09249149	0.368390422	0.502327408	0.173313093	0.307250079	0.133936986	0.399882605	0.508269637	0.690831501	0.43387799	0.818492309	0.965195216	0.82895634	0.815005922	0.998556659	0.92568974	NA	X - 12731	Unknown	Unknown	LC/MS Neg	NA	NA	NA
47940	0.076028624	-0.121000442	-0.213170025	-0.002096081	-0.197029066	0.211073943	-0.729201078	0.626487775	-0.65451639	0.701172463	1.355688852	0.502950848	0.782033015	0.498923849	0.419465432	0.301295007	0.965195216	0.941049113	0.673728469	0.998556659	0.580749828	NA	X - 12738	Unknown	Unknown	LC/MS Neg	NA	NA	NA
46627	-0.127234341	-0.264334815	-0.070388149	-0.048025759	-0.137100474	0.022362391	-0.655914129	-0.126189959	-0.455437916	0.074286254	0.52972417	0.897838882	0.626196058	0.59273432	0.921951787	0.642484048	0.99089808	0.879316182	0.74755782	0.998556659	0.832728742	NA	X - 12740	Unknown	Unknown	LC/MS Neg	NA	NA	NA
46988	-0.274215235	-0.02922155	-0.002270498	0.108455256	0.244993685	0.110725754	0.674286303	0.228257889	0.813851407	0.367822993	-0.446028414	0.256323935	0.561751206	0.23002335	0.537230277	0.617183292	0.962230413	0.845190211	0.412184698	0.998556659	0.817567516	NA	X - 12745	Unknown	Unknown	LC/MS Neg	NA	NA	NA
47723	-0.247519052	-0.035124191	-0.050087545	-0.01479978	0.212394861	0.035287765	1.088572103	0.500235065	0.705560457	0.117223419	-0.588337037	0.463847694	0.939592734	0.396831553	0.873549559	0.59588319	0.965195216	0.980770571	0.58961974	0.998556659	0.803328506	NA	X - 12753	Unknown	Unknown	LC/MS Pos Early	NA	NA	NA
46986	-0.044047599	0.101387166	0.030506783	-0.002619682	0.145434766	-0.033126465	0.431032048	-0.162135522	0.483123835	-0.110043735	-0.59316757	0.77266266	0.687297044	0.192775063	0.733654818	0.231304359	0.990117292	0.908320709	0.367706483	0.998556659	0.515299673	NA	X - 12812	Unknown	Unknown	LC/MS Neg	NA	NA	NA
47941	-0.67118657	-0.268244185	0.123809409	-0.047796927	0.402942385	-0.171606336	2.787967685	0.879358147	1.338545629	-0.57006391	-1.908609538	0.070594109	0.602785291	0.168666664	0.502238417	0.144992719	0.865479354	0.869661759	0.343529679	0.998556659	0.395559332	NA	X - 12813	Unknown	Unknown	LC/MS Neg	NA	NA	NA
47942	-0.197615611	-0.282912831	-0.460028344	-0.302073268	-0.08529722	0.157955076	-1.46877303	-0.660706391	-0.283351233	0.524715406	0.808066639	0.659897416	0.974292944	0.758677813	0.526773602	0.515952187	0.986426967	0.99235133	0.865132604	0.998556659	0.766291922	NA	X - 12815	Unknown	Unknown	LC/MS Neg	NA	NA	NA
47943	0.153158525	0.187749357	-0.072551263	0.014643166	0.034590832	0.087194429	-1.10476298	-0.930017612	0.114908255	0.289653624	0.174745368	0.397116608	0.514269349	0.795985477	0.469480636	0.769544715	0.965195216	0.82895634	0.886580111	0.998556659	0.904362231	NA	X - 12818	Unknown	Unknown	LC/MS Neg	NA	NA	NA
47945	-0.717160087	-0.310821402	0.034733775	-0.11625811	0.406338684	-0.150991885	2.880067496	1.028655419	1.349827891	-0.501584186	-1.851412077	0.096526216	0.656796804	0.16386046	0.552865421	0.155208234	0.871364679	0.892397301	0.338879875	0.998556659	0.408927631	NA	X - 12821	Unknown	Unknown	LC/MS Neg	NA	NA	NA
46997	-0.007489414	0.208687439	-0.08002193	-0.065992199	0.216176852	0.014029731	-0.167246669	-0.838764871	0.718123959	0.046605757	-0.671518202	0.640082767	0.090185196	0.001086529	0.776696018	0.013635736	0.985354359	0.532115644	0.018201441	0.998556659	0.109275272	NA	X - 12822	Unknown	Unknown	LC/MS Neg	NA	NA	NA
47662	0.200266701	0.252028136	-1.251807928	-1.260102517	0.051761435	-0.008294589	-1.119852785	-1.319354577	0.171947764	-0.027554028	-0.199501792	0.010645076	0.008353021	0.465400818	0.895084715	0.526970599	0.786128566	0.348422639	0.648638338	0.998556659	0.769800552	NA	X - 12830	Unknown	Unknown	LC/MS Neg	NA	NA	NA
47950	0.15407659	0.225511038	-0.068068092	-0.029097048	0.071434448	0.038971044	-0.102265204	-0.2101063	0.237300101	0.129459005	-0.107841096	0.300494237	0.237244664	0.615548397	0.758788171	0.864452804	0.962230413	0.670715637	0.767108909	0.998556659	0.948281302	NA	X - 12834	Unknown	Unknown	LC/MS Neg	NA	NA	NA
47014	0.136348808	0.298645444	-0.16917407	-0.342258853	0.162296636	-0.173084783	-1.364747391	-2.47886035	0.539137755	-0.574975203	-1.114112958	0.243398884	0.021538667	0.15723347	0.095865855	0.036243332	0.962230413	0.377155504	0.330577787	0.998556659	0.187555182	NA	X - 12839	Unknown	Unknown	LC/MS Neg	NA	NA	NA
46633	-0.072756398	0.104709738	-0.008142579	-0.008892388	0.177466136	-0.000749809	0.093035557	-0.498984997	0.589529743	-0.002490811	-0.592020554	0.432357553	0.175318206	0.000288486	0.982887581	0.003278415	0.965195216	0.620604939	0.011630864	0.998556659	0.064487008	NA	X - 12844	Unknown	Unknown	LC/MS Neg	NA	NA	NA
46364	0.14996025	0.495205697	-0.271430454	-0.091022634	0.345245448	0.18040782	-0.92190418	-1.469482926	1.146880552	0.599301807	-0.547578745	0.089165092	0.021136977	0.099892543	0.322745456	0.543010244	0.865479354	0.377155504	0.253353833	0.998556659	0.773983252	NA	X - 12847	Unknown	Unknown	LC/MS Neg	NA	NA	NA
46636	-0.326774631	0.050636543	0.052696403	0.112401347	0.377411174	0.059704944	1.219463841	0.164066591	1.253732781	0.198335532	-1.05539725	0.282128454	0.858892354	0.071573693	0.737319779	0.243568682	0.962230413	0.962934217	0.211243072	0.998556659	0.526021267	NA	X - 12849	Unknown	Unknown	LC/MS Neg	NA	NA	NA
47955	0.002636159	0.072265284	0.017453389	0.061359211	0.069629125	0.043905822	0.269699936	0.184248974	0.231302946	0.145851984	-0.085450962	0.890002536	0.918910973	0.36207752	0.517740797	0.799431757	0.99089808	0.980770571	0.560103831	0.998556659	0.920702842	NA	X - 12906	Unknown	Unknown	LC/MS Neg	NA	NA	NA
47788	-0.055520915	0.154838502	-0.041118831	-0.087183734	0.210359417	-0.046064903	-0.034650037	-0.88647319	0.698798857	-0.153024295	-0.851823152	0.940607607	0.222070096	0.003097126	0.40689902	0.006053219	0.99089808	0.65208369	0.028622575	0.998556659	0.081784834	NA	X - 13431	Unknown	Unknown	LC/MS Pos Late	NA	NA	NA
47439	-0.117476046	0.115755035	0.091327	-0.009264205	0.233231081	-0.100591205	0.941958207	-0.166975425	0.774776881	-0.334156751	-1.108933632	0.171270212	0.404695648	0.007511826	0.159730302	0.004892073	0.921740531	0.796960373	0.049535128	0.998556659	0.075968927	NA	X - 13507	Unknown	Unknown	LC/MS Pos Early	NA	NA	NA
47959	0.070423878	0.094154057	0.009760787	-0.00953634	0.023730179	-0.019297127	-0.18922667	-0.332160287	0.078829948	-0.06410367	-0.142933618	0.52759544	0.285173915	0.665602781	0.694216262	0.56012143	0.976275138	0.704691001	0.800944327	0.998556659	0.783379257	NA	X - 13553	Unknown	Unknown	LC/MS Neg	NA	NA	NA
47790	-0.186296404	0.16129539	-0.021755687	-0.098607645	0.347591794	-0.076851958	0.540087513	-0.869884112	1.154674947	-0.255296678	-1.409971625	0.365256946	0.159853788	0.000943474	0.332507227	0.00202845	0.965195216	0.604064098	0.017848678	0.998556659	0.055810917	NA	X - 13684	Unknown	Unknown	LC/MS Pos Early	NA	NA	NA
47960	-0.084097381	0.146038455	-0.050890957	-0.094447597	0.230135836	-0.04355664	0.166623352	-0.742563372	0.764494699	-0.144692026	-0.909186725	0.772453115	0.0449942	0.017759851	0.583875234	0.032454246	0.990117292	0.430328918	0.087212203	0.998556659	0.179197128	NA	X - 13688	Unknown	Unknown	LC/MS Neg	NA	NA	NA
47961	-0.022634077	0.118987742	-0.142230465	-0.159108637	0.14162182	-0.016878172	-0.884849525	-1.4113751	0.470457501	-0.056068073	-0.526525574	0.429390871	0.07723552	0.044118201	0.774694707	0.087104271	0.965195216	0.512384718	0.159600012	0.998556659	0.315104478	NA	X - 13693	Unknown	Unknown	LC/MS Neg	NA	NA	NA
47962	0.078913891	0.071609511	-0.067695561	-0.039414993	-0.00730438	0.028280568	0.073203054	0.191413692	-0.024264625	0.093946012	0.118210637	0.359440438	0.485902135	0.949542644	0.784380305	0.818398618	0.965195216	0.827816091	0.970568832	0.998556659	0.92568974	NA	X - 13695	Unknown	Unknown	LC/MS Neg	NA	NA	NA
47792	-0.136176868	0.013909453	-0.052982757	-0.042546756	0.15008632	0.010436002	0.471196064	0.007287747	0.498575964	0.034667648	-0.463908317	0.509319099	0.653023959	0.001722978	0.773998777	0.019128798	0.965195216	0.892397301	0.021379753	0.998556659	0.137109521	NA	X - 13698	Unknown	Unknown	LC/MS Pos Early	NA	NA	NA
47965	-0.114118304	-0.193490017	0.114030487	0.183769989	-0.079371713	0.069739502	0.447553116	0.942889851	-0.263667123	0.231669612	0.495336734	0.230061386	0.053285562	0.567586287	0.574371137	0.425773859	0.96103685	0.450214738	0.72539254	0.998556659	0.696940473	NA	X - 13723	Unknown	Unknown	LC/MS Neg	NA	NA	NA
47967	-0.075278151	0.134640963	-0.037877963	-0.039531341	0.209919114	-0.001653379	0.339715119	-0.363113488	0.697336201	-0.005492405	-0.702828607	0.847852256	0.376779672	0.046416542	0.985069336	0.124426087	0.990117292	0.773495756	0.161996246	0.998556659	0.377065983	NA	X - 13726	Unknown	Unknown	LC/MS Neg	NA	NA	NA
46645	0.057036565	0.190114108	0.098809606	0.16811774	0.133077543	0.069308134	-0.013284261	-0.225121652	0.442074027	0.230236636	-0.211837391	0.88572252	0.939662446	0.376854872	0.603878956	0.749648852	0.99089808	0.980770571	0.572224372	0.998556659	0.897401219	NA	X - 13728	Unknown	Unknown	LC/MS Neg	NA	NA	NA
47971	0.410990995	0.114589249	-0.149615097	-0.159971651	-0.296401746	-0.010356555	-0.953819131	-0.003597575	-0.984625286	-0.03440373	0.950221557	0.017308613	0.217029693	0.031823262	0.927939582	0.110090431	0.786128566	0.646828886	0.127072818	0.998556659	0.349972199	NA	X - 13729	Unknown	Unknown	LC/MS Neg	NA	NA	NA
47795	0.033286481	0.095264755	-0.251178638	-0.31844734	0.061978274	-0.067268701	-1.388558362	-1.81790752	0.20588737	-0.223461789	-0.429349158	0.126662867	0.032313392	0.387557288	0.29706986	0.186366794	0.908356885	0.400517773	0.582345196	0.998556659	0.457589959	NA	X - 13837	Unknown	Unknown	LC/MS Pos Early	NA	NA	NA
47974	0.459234341	-0.202720306	-0.314451563	-0.010966345	-0.661954647	0.303485219	-2.152364088	1.054757726	-2.198965739	1.008156074	3.207121814	0.107184299	0.678869791	0.008946286	0.146886777	0.005200646	0.899188046	0.905682935	0.055668243	0.998556659	0.075968927	NA	X - 13838	Unknown	Unknown	LC/MS Neg	NA	NA	NA
47977	0.102471157	0.147217477	-0.207358504	-0.194106751	0.044746321	0.013251753	-0.527528953	-0.632151642	0.14864406	0.044021371	-0.104622689	0.163258577	0.126272886	0.781245061	0.926658917	0.884067436	0.921740531	0.573215296	0.877180297	0.998556659	0.958690698	NA	X - 13844	Unknown	Unknown	LC/MS Neg	NA	NA	NA
47978	0.073121305	-0.235065185	-0.153425967	0.042786975	-0.30818649	0.196212942	-0.80599652	0.869582127	-1.023773361	0.651805286	1.675578647	0.511034902	0.42140911	0.203204177	0.358993263	0.125084683	0.965195216	0.797845065	0.379807336	0.998556659	0.377065983	NA	X - 13846	Unknown	Unknown	LC/MS Neg	NA	NA	NA
47979	-0.006476175	-0.147146745	0.020288384	-0.089339977	-0.14067057	-0.109628361	0.389533651	0.492653638	-0.467297518	-0.364177531	0.103119987	0.939451608	0.869728247	0.331430329	0.395716481	0.871205544	0.99089808	0.963799522	0.53012713	0.998556659	0.951155343	NA	X - 13847	Unknown	Unknown	LC/MS Neg	NA	NA	NA
46417	0.094307828	0.039460192	-0.003805261	-0.071070494	-0.054847635	-0.067265233	-0.175319388	-0.216569754	-0.1821999	-0.223450267	-0.041250367	0.683629715	0.64640593	0.537833739	0.400727194	0.916706667	0.990117292	0.889911889	0.706097992	0.998556659	0.970824053	NA	X - 13866	Unknown	Unknown	LC/MS Neg	NA	NA	NA
47982	0.065992263	0.101581811	0.015890827	-0.006531209	0.035589548	-0.022422036	0.051097476	-0.141612837	0.118225921	-0.074484392	-0.192710313	0.752186971	0.497816946	0.680659385	0.771591398	0.617508945	0.990117292	0.827816091	0.808107953	0.998556659	0.817567516	NA	X - 13874	Unknown	Unknown	LC/MS Neg	NA	NA	NA
46632	-0.046728844	0.082269569	-0.011882189	0.034539423	0.128998413	0.046421611	0.114413055	-0.159901141	0.428523452	0.154209255	-0.274314197	0.785160849	0.709128986	0.049797392	0.405833441	0.3263744	0.990117292	0.917054607	0.170522819	0.998556659	0.607477512	NA	X - 14056	Unknown	Unknown	LC/MS Pos Early	NA	NA	NA
47984	0.137513696	0.169481438	-0.221853351	-0.200117239	0.031967741	0.021736112	-0.515799637	-0.549788374	0.106194538	0.072205802	-0.033988737	0.230508652	0.218038507	0.833777519	0.873210779	0.960044881	0.96103685	0.646828886	0.91029258	0.998556659	0.982878729	NA	X - 14082	Unknown	Unknown	LC/MS Neg	NA	NA	NA
46265	-0.005335721	0.088867733	-0.073758314	-0.206201373	0.094203454	-0.132443059	-0.764166888	-1.517070306	0.312937099	-0.439966319	-0.752903418	0.719965678	0.135938455	0.09744709	0.013743416	0.006107511	0.990117292	0.573215296	0.250454213	0.998556659	0.081784834	NA	X - 15486	Unknown	Unknown	LC/MS Pos Early	NA	NA	NA
46977	-0.013148544	0.086587567	-0.077644717	-0.036802593	0.099736111	0.040842124	-0.241540917	-0.437182507	0.331316189	0.135674599	-0.19564159	0.35160814	0.082797954	0.040285243	0.322095976	0.340599152	0.965195216	0.524564811	0.150814887	0.998556659	0.622285201	NA	X - 15503	Unknown	Unknown	LC/MS Neg	NA	NA	NA
46666	0.057705519	0.140107926	-0.317866971	-0.283231126	0.082402407	0.034635845	0.146923722	-0.011753362	0.27373487	0.115057785	-0.158677084	0.322845682	0.267145879	0.526234211	0.764689569	0.783112612	0.965195216	0.694313374	0.698016413	0.998556659	0.912439263	NA	X - 15728	Unknown	Unknown	LC/MS Neg	NA	NA	NA
47988	-0.160173295	-0.002386004	0.009695859	-0.036326329	0.15778729	-0.046022189	0.063602998	-0.613437437	0.524158033	-0.152882402	-0.677040435	0.18572713	0.786702689	0.03903769	0.474149454	0.045925188	0.921740531	0.943716115	0.148678199	0.998556659	0.208706645	NA	X - 16087	Unknown	Unknown	LC/MS Neg	NA	NA	NA
46461	0.199878227	0.048121951	0.047682004	0.014096554	-0.151756276	-0.03358545	-0.167640397	0.224914588	-0.504123436	-0.111568451	0.392554985	0.550844661	0.893417046	0.290036579	0.790037379	0.534331417	0.983377463	0.976201275	0.487586206	0.998556659	0.771943031	NA	X - 16124	Unknown	Unknown	LC/MS Neg	NA	NA	NA
47802	-0.002553029	0.226611263	-0.059377528	-0.163338392	0.229164293	-0.103960864	-0.0622883	-1.168906116	0.761267302	-0.345350514	-1.106617816	0.620820557	0.0030938	0.000236984	0.029627259	0.000106822	0.985354359	0.305623876	0.011394979	0.998556659	0.024654452	NA	X - 16397	Unknown	Unknown	LC/MS Pos Early	NA	NA	NA
47804	0.051097127	0.281918859	-0.056834068	-0.156090411	0.230821733	-0.099256343	-0.194488431	-1.290984065	0.766773198	-0.329722435	-1.096495633	0.409912612	0.003225302	0.001111788	0.07476902	0.000642947	0.965195216	0.305623876	0.018201441	0.998556659	0.046969866	NA	X - 16580	Unknown	Unknown	LC/MS Pos Early	NA	NA	NA
46511	0.022076639	0.031801739	0.034331512	0.132079599	0.009725099	0.097748087	-0.148437527	0.143968509	0.03230608	0.324712116	0.292406035	0.922893424	0.431758849	0.910750086	0.218889619	0.453520311	0.99089808	0.804192692	0.949417886	0.998556659	0.72070923	NA	X - 16938	Unknown	Unknown	LC/MS Neg	NA	NA	NA
47993	0.216371881	0.212542105	-0.032886634	0.065114416	-0.003829776	0.09800105	-0.118257417	0.220017266	-0.012722241	0.325552443	0.338274684	0.3063697	0.540948644	0.970342989	0.295974395	0.465064358	0.962230413	0.840816461	0.982345525	0.998556659	0.726230405	NA	X - 17010	Unknown	Unknown	LC/MS Neg	NA	NA	NA
47796	0.112908936	-0.113301001	-0.008261284	0.054797109	-0.226209936	0.063058393	-0.344215879	0.61671271	-0.751453142	0.209475447	0.960928589	0.728507207	0.630619009	0.30711726	0.746578144	0.329617047	0.990117292	0.881515189	0.507029067	0.998556659	0.608799223	NA	X - 17304	Unknown	Unknown	LC/MS Pos Early	NA	NA	NA
47813	-0.197292809	0.039752883	-0.083781324	-0.08840442	0.237045693	-0.004623096	-0.010410814	-0.813217153	0.787448746	-0.015357593	-0.802806339	0.586009124	0.539140804	0.010724072	0.950583431	0.04335679	0.985354359	0.840816461	0.060952537	0.998556659	0.203389171	NA	X - 17323	Unknown	Unknown	LC/MS Pos Early	NA	NA	NA
47814	-0.073031294	0.202928183	-0.075540713	-0.140176227	0.275959477	-0.064635514	-0.115973731	-1.2474058	0.916717539	-0.214714529	-1.131432069	0.98956354	0.088579211	0.000410475	0.261864975	0.000861939	0.997341769	0.531038285	0.013644592	0.998556659	0.046969866	NA	X - 17324	Unknown	Unknown	LC/MS Pos Early	NA	NA	NA
46672	-0.061417772	-0.065826182	0.011325257	0.005006142	-0.00440841	-0.006319116	0.305433285	0.299086058	-0.014644421	-0.020991648	-0.006347227	0.810852927	0.815722856	0.977072289	0.963264388	0.992592102	0.990117292	0.952412809	0.98561313	0.998556659	0.998903938	NA	X - 17325	Unknown	Unknown	LC/MS Neg	NA	NA	NA
47818	0.00935132	0.325998539	0.304004677	0.192412675	0.316647218	-0.111592001	1.103237265	-0.31934263	1.05187929	-0.370700604	-1.422579894	0.398255942	0.699924361	0.232037567	0.631149947	0.228475531	0.965195216	0.914188666	0.413227395	0.998556659	0.511015769	NA	X - 17328	Unknown	Unknown	LC/MS Pos Late	NA	NA	NA
47820	-0.018232053	0.197766051	-0.184000617	-0.269542056	0.215998104	-0.085541439	-0.385733738	-1.387426417	0.71753017	-0.284162509	-1.001692678	0.359460119	0.017353078	0.002389797	0.130315272	0.001755619	0.965195216	0.377155504	0.025685144	0.998556659	0.055414977	NA	X - 17335	Unknown	Unknown	LC/MS Pos Late	NA	NA	NA
47822	-0.184953645	0.034883328	-0.023537348	-0.007443234	0.219836973	0.016094114	0.138715024	-0.538104104	0.730282616	0.053463488	-0.676819128	0.221254168	0.743604605	0.006094772	0.79934233	0.044420913	0.960407811	0.92561452	0.044235015	0.998556659	0.205046937	NA	X - 17339	Unknown	Unknown	LC/MS Pos Late	NA	NA	NA
46312	-0.19333469	0.061621844	-0.062258668	-0.052949766	0.254956534	0.009308902	0.07498558	-0.741038191	0.846947273	0.030923502	-0.816023771	0.441337533	0.499949941	0.000106438	0.837622498	0.002093624	0.965195216	0.827816091	0.008823701	0.998556659	0.055810917	NA	X - 17340	Unknown	Unknown	LC/MS Pos Late	NA	NA	NA
47994	-0.095422718	0.01061649	-0.030601081	0.036773845	0.106039208	0.067374926	0.492109385	0.363669421	0.352254625	0.223814661	-0.128439964	0.681344928	0.868108537	0.136219881	0.281506367	0.675496346	0.990117292	0.963799522	0.303050114	0.998556659	0.850946676	NA	X - 17342	Unknown	Unknown	LC/MS Neg	NA	NA	NA
47995	0.012726686	-0.316936043	0.138419778	0.476894113	-0.32966273	0.338474335	1.016256242	3.235759529	-1.095115883	1.124387403	2.219503286	0.74596863	0.053196561	0.070685348	0.040987307	0.009908519	0.990117292	0.450214738	0.210777499	0.998556659	0.102093138	NA	X - 17343	Unknown	Unknown	LC/MS Neg	NA	NA	NA
47997	0.071041535	0.170228215	-0.053537859	-0.063019402	0.099186679	-0.009481543	-0.293002972	-0.653990993	0.329491016	-0.031497005	-0.360988021	0.371220851	0.102470816	0.246807392	0.899371867	0.340879632	0.965195216	0.558436002	0.432850653	0.998556659	0.622285201	NA	X - 17346	Unknown	Unknown	LC/MS Neg	NA	NA	NA
47999	-0.940323674	-1.290024047	-0.323749177	-0.740121519	-0.349700373	-0.416372343	2.619558787	2.398079297	-1.161679493	-1.383158983	-0.22147949	0.369185979	0.422281486	0.459840185	0.328363712	0.915630565	0.965195216	0.797845065	0.643218877	0.998556659	0.970824053	NA	X - 17349	Unknown	Unknown	LC/MS Neg	NA	NA	NA
48001	0.080084099	0.163548415	-0.086814939	-0.00568164	0.083464316	0.081133299	-0.229211363	-0.236954834	0.277262456	0.269518985	-0.007743471	0.486678981	0.480711698	0.301344887	0.262760045	0.982536806	0.965195216	0.827816091	0.499643678	0.998556659	0.995283902	NA	X - 17351	Unknown	Unknown	LC/MS Neg	NA	NA	NA
48003	-0.214481646	0.072011748	0.092555843	-0.022993306	0.286493393	-0.115549149	1.074264293	-0.261292122	0.951710452	-0.383845963	-1.335556415	0.218727768	0.698762961	0.098137219	0.439937531	0.084831849	0.960407811	0.914188666	0.250553872	0.998556659	0.307848912	NA	X - 17353	Unknown	Unknown	LC/MS Neg	NA	NA	NA
47009	0.241855114	0.412321808	-0.744416679	-0.68042047	0.170466694	0.063996209	-0.762886188	-1.116573483	0.566278099	0.212590805	-0.353687294	0.022829407	0.013132999	0.246286288	0.6203428	0.583052583	0.786128566	0.348422639	0.43259418	0.998556659	0.795407481	NA	X - 17354	Unknown	Unknown	LC/MS Neg	NA	NA	NA
48009	-0.058557749	0.129431387	-0.029005384	-0.013644415	0.187989136	0.015360969	-0.077035572	-0.650493931	0.624486393	0.051028034	-0.573458359	0.774128984	0.176658737	0.000267797	0.676744167	0.005798302	0.990117292	0.621537143	0.011586742	0.998556659	0.079858202	NA	X - 17357	Unknown	Unknown	LC/MS Neg	NA	NA	NA
48056	-0.450974986	-0.105951572	0.133135187	0.105881857	0.345023414	-0.02725333	1.920467713	0.683791138	1.146142971	-0.090533604	-1.236676575	0.182013369	0.619907605	0.060621085	0.860753505	0.124045113	0.921740531	0.875444888	0.193785962	0.998556659	0.377065983	NA	X - 17358	Unknown	Unknown	LC/MS Neg	NA	NA	NA
48013	-0.354675014	0.019218811	0.046982588	0.021123717	0.373893825	-0.025858871	1.661097637	0.333147926	1.242048402	-0.085901309	-1.327949711	0.346170574	0.996387601	0.077076332	0.885660239	0.151604208	0.965195216	0.998906947	0.222289971	0.998556659	0.405321873	NA	X - 17361	Unknown	Unknown	LC/MS Neg	NA	NA	NA
46976	-0.186167791	0.113555601	-0.024736269	-0.162127021	0.299723392	-0.137390752	0.783553216	-0.668508541	0.995659558	-0.456402199	-1.452061757	0.424976161	0.178653627	0.06638158	0.327668027	0.047961841	0.965195216	0.626645246	0.205180881	0.998556659	0.214526993	NA	X - 17365	Unknown	Unknown	LC/MS Neg	NA	NA	NA
46994	-0.000156415	-0.081453862	0.084152537	0.015226461	-0.081297447	-0.068926076	0.269496051	0.310592856	-0.270064273	-0.228967468	0.041096805	0.803282761	0.775206456	0.624584134	0.642614043	0.955567573	0.990117292	0.937723533	0.772529572	0.998556659	0.982622851	NA	X - 17367	Unknown	Unknown	LC/MS Neg	NA	NA	NA
48015	-0.011827744	0.198471734	-0.640472394	-0.635871923	0.210299479	0.004600471	0.22738547	-0.455931842	0.698599746	0.015282435	-0.683317311	0.054867354	0.014069531	0.155669716	0.971380287	0.293444389	0.865479354	0.348422639	0.329016213	0.998556659	0.577875128	NA	X - 17370	Unknown	Unknown	LC/MS Neg	NA	NA	NA
48016	-0.048461397	0.008082282	-0.944179305	-0.958763174	0.056543679	-0.014583869	0.320548695	0.084268095	0.187834035	-0.048446565	-0.2362806	0.032202545	0.022332717	0.439098112	0.821909867	0.467673143	0.786128566	0.377155504	0.623270876	0.998556659	0.728578267	NA	X - 17371	Unknown	Unknown	LC/MS Neg	NA	NA	NA
48051	-0.150557826	-0.093422465	-0.192372578	-0.257097647	0.057135361	-0.064725069	0.355810594	-0.049000991	0.18979956	-0.215012024	-0.404811585	0.875596764	0.541813979	0.735879806	0.6695561	0.59281914	0.99089808	0.840816461	0.845822008	0.998556659	0.802473996	NA	X - 17398	Unknown	Unknown	LC/MS Neg	NA	NA	NA
46705	0.176074685	0.193750522	-0.072630457	0.001639405	0.017675837	0.074269862	-0.396561775	-0.208560494	0.058717861	0.246719142	0.188001281	0.15989858	0.272234506	0.841020128	0.352434134	0.633178423	0.921740531	0.694313374	0.913577297	0.998556659	0.827924082	NA	X - 17438	Unknown	Unknown	LC/MS Neg	NA	NA	NA
48052	-0.066388208	0.123687358	-0.632194544	-0.678735591	0.190075566	-0.046541047	-0.091547413	-0.87757079	0.631417364	-0.154606012	-0.786023377	0.058533585	0.011033692	0.003105231	0.355211383	0.00526999	0.865479354	0.348422639	0.028622575	0.998556659	0.076019602	NA	X - 17612	Unknown	Unknown	LC/MS Neg	NA	NA	NA
48021	-0.281388011	-0.408215107	-0.138160519	-0.171395997	-0.126827096	-0.033235479	0.481194843	0.792099466	-0.421310493	-0.11040587	0.310904623	0.749327161	0.598234413	0.557884023	0.863003205	0.746277874	0.990117292	0.868380518	0.719602111	0.998556659	0.894293527	NA	X - 17673	Unknown	Unknown	LC/MS Neg	NA	NA	NA
46969	-0.011553363	-0.107087603	-0.039903993	0.176962508	-0.09553424	0.2168665	0.230279517	1.268052315	-0.317357877	0.720414921	1.037772798	0.902448766	0.227718496	0.536945697	0.128825544	0.143592624	0.99089808	0.661166516	0.705735005	0.998556659	0.39467105	NA	X - 17674	Unknown	Unknown	LC/MS Neg	NA	NA	NA
47395	-0.107671081	-0.002023598	-0.047707607	-0.136857334	0.105647484	-0.089149727	0.167925989	-0.479176336	0.350953344	-0.296148982	-0.647102325	0.807331405	0.584619067	0.486483808	0.511110584	0.342128612	0.990117292	0.859454532	0.667755729	0.998556659	0.622285201	NA	X - 17675	Unknown	Unknown	LC/MS Neg	NA	NA	NA
46970	0.166271197	0.054644533	-0.096723519	-0.056697922	-0.111626664	0.040025597	-0.557737139	-0.053959233	-0.37081575	0.132962155	0.503777905	0.06077545	0.411606555	0.255781895	0.642953493	0.250075346	0.865479354	0.797845065	0.443868131	0.998556659	0.53541178	NA	X - 17676	Unknown	Unknown	LC/MS Neg	NA	NA	NA
48023	0.019073118	0.169825077	-0.011700233	-0.019192497	0.150751959	-0.007492264	-0.297966425	-0.823642355	0.500787168	-0.024888761	-0.525675929	0.90970122	0.488853545	0.325929869	0.955790135	0.439426205	0.99089808	0.827816091	0.525245442	0.998556659	0.708237208	NA	X - 17679	Unknown	Unknown	LC/MS Neg	NA	NA	NA
48024	-0.006433768	0.180918056	-0.012167815	-0.018040784	0.187351824	-0.005872968	-0.09080633	-0.732685196	0.622369288	-0.019509578	-0.641878866	0.950589389	0.042702021	0.001430219	0.89448376	0.009298406	0.990929593	0.430328918	0.01964848	0.998556659	0.097962754	NA	X - 17682	Unknown	Unknown	LC/MS Neg	NA	NA	NA
48025	-0.102821921	-0.009578812	-0.007096237	0.082373541	0.093243109	0.089469778	0.238429713	0.225894981	0.309746902	0.297212171	-0.012534732	0.737519491	0.747476769	0.555354474	0.527284675	0.985727994	0.990117292	0.92561452	0.717783167	0.998556659	0.9969589	NA	X - 17685	Unknown	Unknown	LC/MS Neg	NA	NA	NA
48026	-0.172411433	-0.175283237	-0.015345061	0.084781606	-0.002871804	0.100126667	0.350481904	0.692635417	-0.009539926	0.332613587	0.342153513	0.578522159	0.361006378	0.986494923	0.512281741	0.651970924	0.985354359	0.757457019	0.99251538	0.998556659	0.841284421	NA	X - 17686	Unknown	Unknown	LC/MS Neg	NA	NA	NA
48027	0.036452355	-0.094454147	-0.038089463	0.075991425	-0.130906502	0.114080889	-0.153635495	0.660195003	-0.434861988	0.378968509	0.813830497	0.668542837	0.333108793	0.118085491	0.127103469	0.034972558	0.990117292	0.740367887	0.27697288	0.998556659	0.183314903	NA	X - 17688	Unknown	Unknown	LC/MS Neg	NA	NA	NA
48028	0.25368754	0.452546859	-0.109864131	-0.090900228	0.198859319	0.018963903	-0.678356478	-1.275956117	0.66059636	0.062996722	-0.597599638	0.293106031	0.123421035	0.191354953	0.886163098	0.371276797	0.962230413	0.573215296	0.367426982	0.998556659	0.645261181	NA	X - 17689	Unknown	Unknown	LC/MS Neg	NA	NA	NA
46710	-0.019068527	0.065221197	0.046821966	0.065214035	0.084289724	0.018392069	0.284401046	0.065493773	0.280004401	0.061097129	-0.218907272	0.821928322	0.999980469	0.687941087	0.921754597	0.814636121	0.990117292	0.999980469	0.813405753	0.998556659	0.92568974	NA	X - 17690	Unknown	Unknown	LC/MS Neg	NA	NA	NA
47001	-0.276956081	-0.223775031	0.065695419	-0.162821867	0.05318105	-0.228517286	0.933816804	-0.001964814	0.176663624	-0.759117993	-0.935781618	0.201330457	0.816622629	0.755222663	0.147106086	0.228495786	0.955166767	0.952412809	0.862897974	0.998556659	0.511015769	NA	X - 17692	Unknown	Unknown	LC/MS Neg	NA	NA	NA
48054	-0.202650434	0.057675263	-0.210654059	-0.058438185	0.260325697	0.152215874	1.100282176	0.741149118	0.864783247	0.505650189	-0.359133058	0.980623853	0.724999185	0.220033911	0.416332644	0.697994195	0.995223408	0.919576945	0.4024075	0.998556659	0.863284325	NA	X - 17704	Unknown	Unknown	LC/MS Neg	NA	NA	NA
48037	0.024981121	0.183125207	-0.028091932	-0.148321473	0.158144086	-0.120229541	0.692604085	-0.232133086	0.525343282	-0.399393889	-0.924737172	0.834035363	0.201858893	0.151000772	0.218131135	0.065322542	0.990117292	0.646828886	0.322694242	0.998556659	0.258158267	NA	X - 17707	Unknown	Unknown	LC/MS Neg	NA	NA	NA
47828	-0.181161494	0.041257267	-0.014256395	0.007730556	0.222418761	0.021986951	0.591105054	-0.074715007	0.738859131	0.07303907	-0.665820061	0.280668376	0.826329286	0.069497101	0.832465289	0.209763781	0.962230413	0.952412809	0.208853267	0.998556659	0.492006916	NA	X - 17723	Unknown	Unknown	LC/MS Pos Late	NA	NA	NA
47830	-0.292252351	0.004487881	-0.255675453	-0.283694398	0.296740232	-0.028018946	-0.384826735	-1.463653369	0.985749712	-0.093076922	-1.078826635	0.804729056	0.062172817	0.006494753	0.745561679	0.02135142	0.990117292	0.468940532	0.045150268	0.998556659	0.142425078	NA	X - 17733	Unknown	Unknown	LC/MS Pos Late	NA	NA	NA
48038	-0.019146074	0.079059632	-0.077617396	-0.232709019	0.098205706	-0.155091623	0.727342976	-0.114092537	0.326232294	-0.51520322	-0.841435513	0.817448548	0.228600901	0.359733904	0.115388173	0.088673335	0.990117292	0.661166516	0.557974362	0.998556659	0.317770994	NA	X - 17763	Unknown	Unknown	LC/MS Neg	NA	NA	NA
48055	-0.263976095	-0.002559175	-0.178162591	-0.188356321	0.261416919	-0.010193731	1.176507991	0.274236941	0.868408209	-0.03386284	-0.902271049	0.769444085	0.52733213	0.176971484	0.951661177	0.290222784	0.990117292	0.837058155	0.352150906	0.998556659	0.574471858	NA	X - 17765	Unknown	Unknown	LC/MS Neg	NA	NA	NA
47296	-0.074562406	0.128469461	-0.053864774	-0.088857109	0.203031867	-0.034992336	0.015596941	-0.775102344	0.674457263	-0.116242023	-0.790699285	0.837614576	0.040879844	0.008427585	0.570886281	0.018418744	0.990117292	0.422763987	0.053778795	0.998556659	0.134851673	NA	X - 17842	Unknown	Unknown	LC/MS Neg	NA	NA	NA
48039	0.008472076	0.103953687	0.082989932	0.023681483	0.095481611	-0.059308448	0.743744216	0.229542769	0.317183046	-0.197018401	-0.514201447	0.633140232	0.607279901	0.417629338	0.571423223	0.32967327	0.985354359	0.870481024	0.607193773	0.998556659	0.608799223	NA	X - 18059	Unknown	Unknown	LC/MS Neg	NA	NA	NA
47835	-0.032769504	0.012306345	0.019210094	0.01597954	0.045075849	-0.003230554	-0.335391635	-0.495862035	0.14973873	-0.01073167	-0.160470399	0.809800284	0.986417937	0.626195625	0.96874867	0.696825869	0.990117292	0.99417144	0.772769089	0.998556659	0.863284325	NA	X - 18126	Unknown	Unknown	LC/MS Pos Early	NA	NA	NA
48041	0.497044763	0.031995621	-0.060397451	0.023281737	-0.465049141	0.083679188	-1.550754904	0.27208115	-1.544859809	0.277976245	1.822836053	0.119078481	0.979979764	0.065631217	0.696202781	0.101408169	0.908356885	0.993758038	0.204146698	0.998556659	0.336278814	NA	X - 18240	Unknown	Unknown	LC/MS Neg	NA	NA	NA
47342	0.045477205	0.170376163	-0.089080901	0.098911696	0.124898958	0.187992597	-0.432491978	-0.222899446	0.414905357	0.624497889	0.209592532	0.265630145	0.550936996	0.241596786	0.057511645	0.653198303	0.962230413	0.842568732	0.425652963	0.998556659	0.841284421	NA	X - 18345	Unknown	Unknown	LC/MS Neg	NA	NA	NA
46687	-0.073719346	0.033160186	0.002505042	0.020538329	0.106879532	0.018033287	-0.044498332	-0.339639169	0.35504612	0.059905283	-0.295140837	0.597736647	0.930078945	0.089556739	0.737594087	0.27933406	0.985354359	0.980770571	0.242240727	0.998556659	0.566229364	NA	X - 18779	Unknown	Unknown	LC/MS Neg	NA	NA	NA
48046	-0.106849899	0.012224923	0.037768195	0.034918519	0.119074822	-0.002849677	0.608794303	0.203769884	0.395557997	-0.009466422	-0.405024419	0.305286635	0.870012239	0.018564581	0.944977863	0.06280955	0.962230413	0.963799522	0.089989468	0.998556659	0.254157655	NA	X - 18838	Unknown	Unknown	LC/MS Neg	NA	NA	NA
48047	-0.068210473	0.123754444	-0.000272879	-0.052794207	0.191964917	-0.052521328	0.130022492	-0.682143232	0.637693651	-0.174472074	-0.812165724	0.587216886	0.167245911	0.021650227	0.44775573	0.028051971	0.985354359	0.604358478	0.097977892	0.998556659	0.166708871	NA	X - 18886	Unknown	Unknown	LC/MS Neg	NA	NA	NA
47301	0.000783315	0.162127272	0.024652563	0.038943983	0.161343957	0.014291421	0.019522803	-0.468975148	0.535973024	0.047475073	-0.488497952	0.836291803	0.293984513	0.007414665	0.76545037	0.053791176	0.990117292	0.709745038	0.049175421	0.998556659	0.232490702	NA	X - 18887	Unknown	Unknown	LC/MS Neg	NA	NA	NA
48048	0.096945777	0.145678109	0.002503327	-0.078097347	0.048732332	-0.080600673	-0.345298422	-0.774933366	0.161885303	-0.267749641	-0.429634944	0.480663354	0.103363245	0.607703635	0.347301866	0.315680186	0.965195216	0.558436002	0.761213029	0.998556659	0.594701189	NA	X - 18888	Unknown	Unknown	LC/MS Neg	NA	NA	NA
48049	-0.02196411	0.159126371	-0.231354471	-0.1539969	0.181090481	0.077357571	0.196741901	-0.147851364	0.601569555	0.256976289	-0.344593266	0.402570779	0.21724074	0.012799219	0.199592322	0.24905946	0.965195216	0.646828886	0.068566864	0.998556659	0.534227913	NA	X - 18935	Unknown	Unknown	LC/MS Neg	NA	NA	NA
48058	-0.142572102	0.183943308	0.185477511	0.097993516	0.326515411	-0.087483995	1.190117321	-0.185158935	1.084660716	-0.29061554	-1.375276256	0.122420449	0.676239089	0.009147583	0.387814433	0.012820326	0.908356885	0.905682935	0.05645086	0.998556659	0.10768711	NA	X - 18945	Unknown	Unknown	LC/MS Neg	NA	NA	NA
46701	-0.110978251	0.233676357	-0.062198725	-0.116363563	0.344654608	-0.054164838	0.425391345	-0.899458179	1.144917827	-0.179931697	-1.324849524	0.747753611	0.03089008	0.000398946	0.445182259	0.001437901	0.990117292	0.400517773	0.013644592	0.998556659	0.049098263	NA	X - 19141	Unknown	Unknown	LC/MS Neg	NA	NA	NA
47675	0.12041112	-0.054178623	0.00485542	0.006665132	-0.174589743	0.001809712	-0.408756904	0.1772294	-0.579974572	0.006011732	0.585986304	0.394510906	0.651201651	0.003558955	0.968936035	0.020534061	0.965195216	0.892397301	0.030879959	0.998556659	0.139675578	NA	X - 19497	Unknown	Unknown	LC/MS Neg	NA	NA	NA
47364	-0.037443594	0.108263719	0.001310265	0.018848362	0.145707313	0.017538098	-0.050906612	-0.476675529	0.484029217	0.0582603	-0.425768917	0.677585655	0.342507627	0.007209254	0.684249476	0.060700269	0.990117292	0.748303606	0.048369062	0.998556659	0.252881265	NA	X - 19913	Unknown	Unknown	LC/MS Neg	NA	NA	NA
46259	0.172994424	0.236568544	-0.335975448	-0.376714506	0.06357412	-0.040739058	-0.740220216	-1.086741094	0.211188656	-0.135332223	-0.346520878	0.087425426	0.043693666	0.35226852	0.502270472	0.258454063	0.865479354	0.430328918	0.551584629	0.998556659	0.537398177	NA	X - 21258	Unknown	Unknown	LC/MS Neg	NA	NA	NA
46285	0.104324253	0.066020054	-0.034158805	-0.0426857	-0.0383042	-0.008526895	-0.536317579	-0.437399512	-0.127243797	-0.028325731	0.098918066	0.201681983	0.312155044	0.528692566	0.874662634	0.713926166	0.955166767	0.734500734	0.699668832	0.998556659	0.877391688	NA	X - 21283	Unknown	Unknown	LC/MS Pos Early	NA	NA	NA
46294	-0.152215799	-0.092822571	-0.267173107	-0.304647725	0.059393228	-0.037474618	-0.492440708	-0.814228727	0.197300031	-0.124487987	-0.321788018	0.588203471	0.323922809	0.406876069	0.556317034	0.315821234	0.985354359	0.735418296	0.601283994	0.998556659	0.594701189	NA	X - 21285	Unknown	Unknown	LC/MS Neg	NA	NA	NA
46295	0.084731671	0.048904089	-0.072616817	-0.045291696	-0.035827582	0.02732512	-0.202578813	0.007209923	-0.119016652	0.090772085	0.209788737	0.180678655	0.416723011	0.66531526	0.712000559	0.570635245	0.921740531	0.797845065	0.800944327	0.998556659	0.78863841	NA	X - 21286	Unknown	Unknown	LC/MS Neg	NA	NA	NA
46354	0.224715508	-0.032129299	0.043697189	0.127859056	-0.256844808	0.084161867	-0.52835759	0.604442062	-0.853219983	0.27957967	1.132799653	0.329485913	0.387380851	0.016409792	0.340689779	0.01737224	0.965195216	0.781534095	0.083422465	0.998556659	0.129453456	NA	X - 21310	Unknown	Unknown	LC/MS Neg	NA	NA	NA
46356	-0.116255939	0.096882526	-0.093718747	-0.024476341	0.213138466	0.069242406	0.017991417	-0.460020946	0.708030658	0.230018295	-0.478012363	0.909520553	0.541906315	0.259629084	0.676851446	0.564660521	0.99089808	0.840816461	0.448520903	0.998556659	0.783489483	NA	X - 21312	Unknown	Unknown	LC/MS Neg	NA	NA	NA
46407	0.123933514	0.033959746	-0.135912823	-0.0483865	-0.089973768	0.087526323	-0.691325088	-0.10168255	-0.298886386	0.290756152	0.589642538	0.075431414	0.55774001	0.256742929	0.219069794	0.102971973	0.865479354	0.844654857	0.444199909	0.998556659	0.338139289	NA	X - 21362	Unknown	Unknown	LC/MS Neg	NA	NA	NA
46409	-0.07942743	0.112945214	-0.086049824	-0.09387536	0.192372644	-0.007825537	-0.339857558	-1.004901519	0.63904809	-0.025995871	-0.665043961	0.961033209	0.140382155	0.003404207	0.877832202	0.016979017	0.994202771	0.578653802	0.029988207	0.998556659	0.128906481	NA	X - 21364	Unknown	Unknown	LC/MS Neg	NA	NA	NA
46455	-0.033197343	0.074302093	-0.126776888	-0.135926311	0.107499436	-0.009149423	-0.508141855	-0.895640975	0.357105397	-0.030393724	-0.38749912	0.63973257	0.299977081	0.104329592	0.871887933	0.182734507	0.985354359	0.718202388	0.260357638	0.998556659	0.452522793	NA	X - 21410	Unknown	Unknown	LC/MS Neg	NA	NA	NA
46512	-0.14391849	0.097059624	0.011123629	-0.026210353	0.240978114	-0.037333983	0.412805637	-0.511727135	0.800511967	-0.124020806	-0.924532773	0.185793105	0.288607379	0.001574708	0.519826183	0.004807473	0.921740531	0.708055643	0.020650142	0.998556659	0.075968927	NA	X - 21467	Unknown	Unknown	LC/MS Neg	NA	NA	NA
46515	-0.000172263	0.093910893	-0.127076146	-0.18806306	0.094083156	-0.060986914	-0.575597469	-1.09072909	0.312537479	-0.202594141	-0.515131621	0.596176486	0.247695143	0.142802486	0.280491526	0.076529366	0.985354359	0.674816093	0.310932205	0.998556659	0.287670647	NA	X - 21470	Unknown	Unknown	LC/MS Neg	NA	NA	NA
46905	0.030537798	0.107058369	-0.280338542	-0.285677155	0.076520571	-0.005338614	-0.629782988	-0.901713313	0.254195834	-0.01773449	-0.271930324	0.057094777	0.01941145	0.339599675	0.939750081	0.443995556	0.865479354	0.377155504	0.538317617	0.998556659	0.712740202	NA	X - 21736	Unknown	Unknown	LC/MS Neg	NA	NA	NA
46964	-0.016392214	0.04069836	0.021727441	0.02752763	0.057090574	0.005800189	0.07566658	-0.094716391	0.189650781	0.019267811	-0.170382971	0.721277042	0.901719765	0.136790328	0.861005505	0.30977222	0.990117292	0.97707475	0.303050114	0.998556659	0.591849573	NA	X - 21788	Unknown	Unknown	LC/MS Neg	NA	NA	NA
46972	0.035091578	0.145000648	-0.022427897	-0.042294852	0.10990907	-0.019866955	-0.211384174	-0.642490799	0.365110028	-0.065996597	-0.431106624	0.394676263	0.010286449	0.018443607	0.603278198	0.034641897	0.965195216	0.348422639	0.08980558	0.998556659	0.183314903	NA	X - 21796	Unknown	Unknown	LC/MS Neg	NA	NA	NA
46980	0.146246811	-0.233165289	0.107401676	0.266429813	-0.379412101	0.159028137	-0.900251867	0.888407885	-1.260379716	0.528280036	1.788659752	0.920358955	0.208476511	0.089298473	0.409122758	0.073765805	0.99089808	0.646828886	0.242240727	0.998556659	0.285656841	NA	X - 21803	Unknown	Unknown	LC/MS Neg	NA	NA	NA
46984	-0.039813207	0.036058236	-0.234126507	-0.172954669	0.075871443	0.061171838	-0.148451786	-0.197282817	0.252039479	0.203208448	-0.048831031	0.489728739	0.45794686	0.627217251	0.661326543	0.943881833	0.965195216	0.821882855	0.772769089	0.998556659	0.978604389	NA	X - 21807	Unknown	Unknown	LC/MS Neg	NA	NA	NA
46992	-0.300608485	0.192875063	-0.285065654	-0.337812709	0.493483548	-0.052747055	0.291722366	-1.522816422	1.639316864	-0.175221925	-1.814538788	0.969528264	0.202092307	0.048509781	0.801804137	0.097162533	0.995223408	0.646828886	0.167105336	0.998556659	0.333967679	NA	X - 21815	Unknown	Unknown	LC/MS Neg	NA	NA	NA
46998	0.073639048	0.257020047	-0.009518898	0.031490206	0.183380998	0.041009104	0.092793481	-0.380155714	0.60917849	0.136229295	-0.472949195	0.724071589	0.344669428	0.017452275	0.516968052	0.144623461	0.990117292	0.748303606	0.086437449	0.998556659	0.395486905	NA	X - 21821	Unknown	Unknown	LC/MS Neg	NA	NA	NA
47002	0.000212142	0.07884785	-0.107318865	-0.165406913	0.078635708	-0.058088048	-0.050814474	-0.505000961	0.261222169	-0.192964319	-0.454186488	0.765624548	0.501040714	0.38145037	0.468059151	0.260546679	0.990117292	0.827816091	0.5761698	0.998556659	0.540774943	NA	X - 21825	Unknown	Unknown	LC/MS Neg	NA	NA	NA
47004	0.089338271	0.052587099	-0.183984565	-0.251596472	-0.036751172	-0.067611907	-0.943326601	-1.045843746	-0.12208475	-0.224601894	-0.102517144	0.132740938	0.096117189	0.7956167	0.59545777	0.871127148	0.921740531	0.549105127	0.886580111	0.998556659	0.951155343	NA	X - 21827	Unknown	Unknown	LC/MS Neg	NA	NA	NA
47005	0.078639943	0.108566309	-0.547946085	-0.537060604	0.029926366	0.01088548	0.321141782	0.257889329	0.099413235	0.036160783	-0.063252453	0.033123543	0.028828553	0.669416153	0.861822822	0.839185789	0.786128566	0.400517773	0.802340767	0.998556659	0.934768727	NA	X - 21828	Unknown	Unknown	LC/MS Neg	NA	NA	NA
47006	-0.018322443	0.172936302	-0.021190277	-0.140931129	0.191258745	-0.119740852	-0.048019928	-1.081138227	0.635347799	-0.3977705	-1.033118299	0.981995315	0.021860609	0.014602821	0.073382868	0.004351926	0.995223408	0.377155504	0.076251833	0.998556659	0.075035135	NA	X - 21829	Unknown	Unknown	LC/MS Neg	NA	NA	NA
47007	-0.14535802	0.077665198	0.2107775	0.21855352	0.223023217	0.00777602	1.466468308	0.751432595	0.740867091	0.025831379	-0.715035712	0.125427881	0.530073848	0.000127608	0.847542051	0.002369788	0.908356885	0.838596108	0.008823701	0.998556659	0.055810917	NA	X - 21830	Unknown	Unknown	LC/MS Neg	NA	NA	NA
47008	-0.359184457	-0.057477324	0.103464488	-0.123704253	0.301707133	-0.227168741	1.573592208	-0.183295416	1.0022494	-0.754638223	-1.756887623	0.087574725	0.798515664	0.026386242	0.056152845	0.005627316	0.865479354	0.945762648	0.113195997	0.998556659	0.079858202	NA	X - 21831	Unknown	Unknown	LC/MS Neg	NA	NA	NA
47011	0.030960767	0.223159292	-0.282002641	-0.350200836	0.192198525	-0.068198195	-0.061688439	-0.926707618	0.63846968	-0.226549499	-0.865019179	0.361646032	0.10491838	0.10926326	0.510671992	0.10609056	0.965195216	0.558436002	0.267139411	0.998556659	0.341979067	NA	X - 21834	Unknown	Unknown	LC/MS Neg	NA	NA	NA
47016	-0.075085589	-0.020795922	-0.922320755	-0.940247462	0.054289667	-0.017926708	0.469925079	0.230027474	0.180346371	-0.059551234	-0.239897606	0.045985481	0.032248125	0.45720942	0.782104412	0.460987175	0.865479354	0.400517773	0.641093161	0.998556659	0.725248727	NA	X - 21839	Unknown	Unknown	LC/MS Neg	NA	NA	NA
47017	-0.331625517	0.08007491	0.153484105	0.105524516	0.411700428	-0.047959589	1.865041758	0.338084237	1.367639217	-0.159318305	-1.526957522	0.139232817	0.936207956	0.02476113	0.751105296	0.055851586	0.921740531	0.980770571	0.107020016	0.998556659	0.238713814	NA	X - 21840	Unknown	Unknown	LC/MS Neg	NA	NA	NA
47018	-0.221313613	-0.016607209	0.096412999	0.002459644	0.204706404	-0.093953354	0.668953919	-0.323172323	0.680019955	-0.312106287	-0.992126242	0.031678809	0.89069454	0.019003242	0.199408723	0.011901759	0.786128566	0.976201275	0.091373923	0.998556659	0.104844501	NA	X - 21841	Unknown	Unknown	LC/MS Neg	NA	NA	NA
47019	0.009269466	0.325331177	-0.082992282	-0.089886033	0.316061711	-0.006893751	0.151398968	-0.921435856	1.049934278	-0.022900545	-1.072834824	0.644664255	0.046564573	0.051385327	0.959684171	0.128341344	0.985359199	0.430328918	0.173398892	0.998556659	0.38073499	NA	X - 21842	Unknown	Unknown	LC/MS Neg	NA	NA	NA
47022	0.141626441	0.105070414	-1.07704599	-1.09033857	-0.036556028	-0.01329258	-0.580860129	-0.503580631	-0.121436495	-0.044156996	0.077279499	0.016620421	0.018410594	0.685555684	0.868969286	0.847394413	0.786128566	0.377155504	0.811416676	0.998556659	0.940281877	NA	X - 21845	Unknown	Unknown	LC/MS Neg	NA	NA	NA
47028	-0.051623693	0.101912504	-0.100366155	-0.103439996	0.153536198	-0.003073841	-0.495168726	-1.015416012	0.510036208	-0.010211079	-0.520247287	0.795968593	0.284959224	0.007342102	0.946084981	0.033010778	0.990117292	0.704691001	0.048975639	0.998556659	0.179522131	NA	X - 21851	Unknown	Unknown	LC/MS Neg	NA	NA	NA
47394	-0.054747109	-0.010256885	-0.041752213	-0.156766384	0.044490224	-0.115014171	-0.347647896	-0.877510027	0.147793327	-0.382068805	-0.529862132	0.939097502	0.393556763	0.664052237	0.219153944	0.254301383	0.99089808	0.784050701	0.800748465	0.998556659	0.535517876	NA	X - 22148	Unknown	Unknown	LC/MS Neg	NA	NA	NA
47407	-0.780876229	-0.147798108	0.061149708	0.000406925	0.633078122	-0.060742784	2.087451277	-0.217371881	2.103039998	-0.20178316	-2.304823158	0.092420191	0.760165572	0.105685151	0.856363282	0.180382406	0.867096754	0.933316301	0.262280998	0.998556659	0.447658702	NA	X - 22152	Unknown	Unknown	LC/MS Pos Early	NA	NA	NA
47413	-0.022646198	0.136682571	-0.019480865	-0.01001032	0.159328769	0.009470544	0.050194481	-0.447623765	0.529278713	0.031460467	-0.497818246	0.979911856	0.250178897	0.110850756	0.912089983	0.254010475	0.995223408	0.677714664	0.268346272	0.998556659	0.535517876	NA	X - 22158	Unknown	Unknown	LC/MS Pos Early	NA	NA	NA
47417	0.111288951	0.090099485	-0.067945562	-0.083689304	-0.021189466	-0.015743742	-0.54428895	-0.526198646	-0.070389883	-0.052299578	0.018090305	0.014990679	0.017981152	0.739709855	0.782440394	0.949168267	0.786128566	0.377155504	0.848533968	0.998556659	0.980661536	NA	X - 22162	Unknown	Unknown	LC/MS Pos Early	NA	NA	NA
47772	-0.07940851	0.05825968	-0.07767794	-0.037284849	0.13766819	0.040393091	0.063150769	-0.259990115	0.457323828	0.134182944	-0.323140884	0.99218492	0.590329146	0.088083782	0.559598503	0.352975408	0.997391738	0.862062486	0.240304218	0.998556659	0.6305474	NA	X - 22508	Unknown	Unknown	LC/MS Neg	NA	NA	NA
47773	-0.037132553	-0.257071313	-0.673270808	-0.852000109	-0.21993876	-0.178729301	-0.704821612	-0.567926752	-0.730620745	-0.593725885	0.13689486	0.245402293	0.276162945	0.413713809	0.456875843	0.908159514	0.962230413	0.6968529	0.603572358	0.998556659	0.968591571	NA	X - 22509	Unknown	Unknown	LC/MS Neg	NA	NA	NA
47776	-0.465079243	-0.038330115	-0.191434489	-0.073291114	0.426749128	0.118143375	0.839767691	-0.18539843	1.417629917	0.392463796	-1.025166121	0.473632408	0.926553399	0.064929513	0.548191623	0.301238884	0.965195216	0.980770571	0.203058693	0.998556659	0.580749828	NA	X - 22512	Unknown	Unknown	LC/MS Neg	NA	NA	NA
48057	-0.364223989	0.008359395	-0.011105439	-0.021988439	0.372583384	-0.010882999	1.350019456	0.076171705	1.23769521	-0.036152541	-1.273847751	0.488651039	0.952170808	0.045273241	0.944343217	0.115199511	0.965195216	0.980770571	0.161250989	0.998556659	0.358329476	NA	X - 22755	Unknown	Unknown	LC/MS Neg	NA	NA	NA
48059	-0.095352048	0.150840208	-0.134277298	-0.120467354	0.246192256	0.013809944	-0.25659292	-1.028550251	0.817832972	0.045875642	-0.771957331	0.828534731	0.141190987	0.06109392	0.901041397	0.175594094	0.990117292	0.579837719	0.194221442	0.998556659	0.439556584	NA	X - 22757	Unknown	Unknown	LC/MS Neg	NA	NA	NA
48185	-0.473738462	-0.294319605	-0.338428675	-0.22118808	0.179418857	0.117240595	0.879658696	0.673106979	0.596016542	0.389464825	-0.206551717	0.523346763	0.728861046	0.005323731	0.031681622	0.417486996	0.974100266	0.920458707	0.040418326	0.998556659	0.689241764	NA	X - 22834	Unknown	Unknown	LC/MS Neg	NA	NA	NA
48775	0.112877943	0.14698878	-0.309042293	-0.345295841	0.034110837	-0.036253548	-0.507221172	-0.740966602	0.113313749	-0.12043168	-0.233745429	0.202986826	0.140401269	0.859222242	0.83311203	0.785225178	0.955166767	0.578653802	0.924946331	0.998556659	0.913457515	NA	X - 23161	Unknown	Unknown	LC/MS Neg	NA	NA	NA
48786	-0.145774826	-0.251718798	0.120264145	0.119534471	-0.105943971	-0.000729674	1.165059038	1.514573368	-0.351938255	-0.002423924	0.349514331	0.254563191	0.117116379	0.490797674	0.995734161	0.608795363	0.962230413	0.572679243	0.669199309	0.999197584	0.812196357	NA	X - 23166	Unknown	Unknown	LC/MS Neg	NA	NA	NA
48999	-0.241299806	-0.413786203	-0.160064349	-0.275479924	-0.172486397	-0.115415575	0.73953204	0.929117206	-0.572987407	-0.383402241	0.189585166	0.840404741	0.732001449	0.395908064	0.523262065	0.832374969	0.990117292	0.920458707	0.58961974	0.998556659	0.929874844	NA	X - 23299	Unknown	Unknown	LC/MS Neg	NA	NA	NA
49029	0.202214741	0.20372624	0.0791593	0.080544374	0.001511499	0.001385073	-0.408706382	-0.409126361	0.005021092	0.004601114	-0.000419979	0.575226764	0.574837591	0.990211143	0.989971149	0.99938971	0.985354359	0.853748495	0.994520156	0.998556659	0.99994551	NA	X - 23329	Unknown	Unknown	LC/MS Neg	NA	NA	NA
49031	-0.097521576	-0.271790263	-0.003473692	0.046640192	-0.174268687	0.050113885	0.82397511	1.569357879	-0.578908047	0.166474722	0.745382769	0.727787442	0.246082195	0.309348963	0.740079888	0.328634315	0.990117292	0.674494386	0.509878956	0.998556659	0.608799223	NA	X - 23331	Unknown	Unknown	LC/MS Neg	NA	NA	NA
49283	0.185727772	0.094453618	-0.14455312	-0.090910305	-0.091274154	0.053642815	-0.791973854	-0.310570103	-0.303206176	0.178197575	0.48140375	0.03474225	0.221403027	0.456870298	0.623187467	0.380269477	0.786128566	0.6517834	0.641093161	0.998556659	0.653374055	NA	X - 23423	Unknown	Unknown	LC/MS Neg	NA	NA	NA
49289	-0.080624803	-0.042063155	0.150417138	0.110334586	0.038561648	-0.040082552	0.794432948	0.533182571	0.128099023	-0.133151354	-0.261250377	0.437872588	0.607251841	0.83060685	0.803714379	0.745275628	0.965195216	0.870481024	0.908550052	0.998556659	0.894293527	NA	X - 23429	Unknown	Unknown	LC/MS Neg	NA	NA	NA
49296	-0.204510172	-0.061752992	-0.005273803	0.02323125	0.14275718	0.028505053	0.426117606	0.046580256	0.474229087	0.094691737	-0.379537349	0.152238666	0.533055864	0.131869926	0.727600439	0.357609205	0.921740531	0.838596108	0.29753768	0.998556659	0.63489388	NA	X - 23436	Unknown	Unknown	LC/MS Neg	NA	NA	NA
49298	0.064340965	0.123802017	-0.110760452	-0.133213065	0.059461053	-0.022452614	-0.372244679	-0.644355989	0.197525341	-0.074585968	-0.27211131	0.040893655	0.004274992	0.309727165	0.663771172	0.297362176	0.858023236	0.305623876	0.509878956	0.998556659	0.580636127	NA	X - 23438	Unknown	Unknown	LC/MS Neg	NA	NA	NA
49342	-0.241392787	-0.124648869	-0.064558256	-0.018993674	0.116743918	0.045564582	0.819457298	0.583004661	0.387814902	0.151362264	-0.236452638	0.33867004	0.564744741	0.346406996	0.677682559	0.665195538	0.965195216	0.847484305	0.545366539	0.998556659	0.846962335	NA	X - 23482	Unknown	Unknown	LC/MS Neg	NA	NA	NA
49378	-0.150383516	-0.020935678	0.049973139	-0.092177575	0.129447838	-0.142150714	0.83617608	-0.066054782	0.43001641	-0.472214452	-0.902230862	0.327607818	0.725142998	0.363068221	0.267257691	0.162526548	0.965195216	0.919576945	0.560134663	0.998556659	0.420528333	NA	X - 23502	Unknown	Unknown	LC/MS Neg	NA	NA	NA
49393	-0.187727061	0.0141977	0.018714902	-0.015921219	0.201924762	-0.034636121	1.032378601	0.246540357	0.670779539	-0.115058704	-0.785838243	0.366504601	0.894146228	0.191326118	0.796922587	0.25086931	0.965195216	0.976201275	0.367426982	0.998556659	0.535512884	NA	X - 23517	Unknown	Unknown	LC/MS Neg	NA	NA	NA
48737	-0.357770208	-0.428650347	-0.104363596	-0.145707503	-0.070880139	-0.041343907	1.525775303	1.623892542	-0.235458726	-0.137341487	0.098117238	0.408750953	0.357567239	0.584247876	0.720470663	0.864464411	0.965195216	0.754355748	0.740090065	0.998556659	0.948281302	NA	X - 23518	Unknown	Unknown	LC/MS Neg	NA	NA	NA
49457	-0.186852613	-0.110666128	0.521276034	0.573670167	0.076186484	0.052394133	1.672334094	1.593297616	0.253086022	0.174049544	-0.079036478	0.062357525	0.07073861	0.620560623	0.703017713	0.907919914	0.865479354	0.491761179	0.770028989	0.998556659	0.968591571	NA	X - 23581	Unknown	Unknown	LC/MS Pos Early	NA	NA	NA
49463	-0.176467091	-0.073864808	-0.120145871	0.042568873	0.102602283	0.162714744	-0.448060229	-0.248370955	0.340837406	0.54052668	0.199689275	0.845645484	0.687930936	0.366400829	0.118803379	0.690165703	0.990117292	0.908320709	0.562269357	0.998556659	0.859152034	NA	X - 23587	Unknown	Unknown	LC/MS Pos Early	NA	NA	NA
49469	-0.077707908	0.027800211	-0.025804518	0.029196684	0.105508119	0.055001201	0.212830987	0.045050639	0.350490385	0.182710036	-0.167780348	0.556093523	0.987301543	0.036154125	0.201217298	0.426468788	0.985354359	0.994193701	0.139072869	0.998556659	0.697089208	NA	X - 23593	Unknown	Unknown	LC/MS Pos Early	NA	NA	NA
49515	0.062730117	0.085648203	-0.151590134	-0.234357599	0.022918086	-0.082767465	-0.099472316	-0.450552116	0.076132232	-0.274947568	-0.3510798	0.292983385	0.123213594	0.827091732	0.383257077	0.456455873	0.962230413	0.573215296	0.9059576	0.998556659	0.721640625	NA	X - 23639	Unknown	Unknown	LC/MS Pos Early	NA	NA	NA
49517	-0.0784569	0.150128158	-0.004930079	-0.01786938	0.228585058	-0.012939301	0.201711139	-0.600615414	0.759343125	-0.042983429	-0.802326553	0.692220165	0.370941618	0.001257831	0.807897732	0.007232241	0.990117292	0.770577023	0.018915354	0.998556659	0.086937559	NA	X - 23641	Unknown	Unknown	LC/MS Pos Late	NA	NA	NA
49521	0.1058943	0.532040855	-0.270120316	0.109843613	0.426146555	0.37996393	-0.668585567	-0.822000927	1.415628213	1.262212853	-0.15341536	0.289465448	0.236068569	0.052221854	0.052880077	0.867604072	0.962230413	0.670715637	0.173671525	0.998556659	0.950064163	NA	X - 23644	Unknown	Unknown	LC/MS Pos Early	NA	NA	NA
49524	-0.156348314	-0.017043096	0.019895029	0.022143986	0.139305217	0.002248957	0.678599121	0.22330808	0.462761916	0.007470874	-0.455291041	0.042150699	0.638594689	0.068703606	0.972333994	0.17160682	0.865479354	0.886808991	0.208498556	0.998556659	0.438113625	NA	X - 23647	Unknown	Unknown	LC/MS Pos Early	NA	NA	NA
49530	-0.119352225	0.041727931	-0.197468908	-0.158822565	0.161080155	0.038646343	-0.081887406	-0.488603726	0.535096693	0.128380372	-0.40671632	0.789024138	0.493721561	0.546918214	0.870944641	0.731885614	0.990117292	0.827816091	0.714639953	0.998556659	0.886249736	NA	X - 23653	Unknown	Unknown	LC/MS Pos Early	NA	NA	NA
49531	-0.163187657	0.016383233	0.036940413	0.006931361	0.17957089	-0.030009052	0.315807155	-0.380402343	0.596521586	-0.099687912	-0.696209498	0.078962795	0.930429433	0.000271094	0.398556582	0.000951906	0.865479354	0.980770571	0.011586742	0.998556659	0.046969866	NA	X - 23654	Unknown	Unknown	LC/MS Pos Early	NA	NA	NA
49532	0.400555456	0.182715801	-0.433807639	-0.356801251	-0.217839654	0.077006388	-1.462113028	-0.482655676	-0.723647668	0.255809684	0.979457352	0.110506762	0.290898623	0.283761295	0.666984913	0.279680015	0.904431226	0.708097062	0.480852474	0.998556659	0.566229364	NA	X - 23655	Unknown	Unknown	LC/MS Pos Early	NA	NA	NA
49533	-0.13573271	0.08854672	0.125779356	0.092652062	0.224279431	-0.033127294	0.605729169	-0.249357462	0.745040142	-0.110046489	-0.855086631	0.067321737	0.975794654	0.000389928	0.471474937	0.001506002	0.865479354	0.992788616	0.013644592	0.998556659	0.049655022	NA	X - 23656	Unknown	Unknown	LC/MS Pos Early	NA	NA	NA
49534	-0.136734829	-0.105238846	-0.116349232	-0.121828257	0.031495983	-0.005479025	0.025185916	-0.097642399	0.104627389	-0.018200926	-0.122828315	0.939222805	0.950522906	0.736626675	0.947754565	0.768441408	0.99089808	0.980770571	0.845837993	0.998556659	0.904362231	NA	X - 23657	Unknown	Unknown	LC/MS Pos Early	NA	NA	NA
49536	-0.058027501	0.064865747	-0.003751374	-0.04634631	0.122893248	-0.042594936	0.227687371	-0.322052478	0.408242533	-0.141497315	-0.549739848	0.508397026	0.183834115	0.008705735	0.263999757	0.008507513	0.965195216	0.631365051	0.054898461	0.998556659	0.096279835	NA	X - 23659	Unknown	Unknown	LC/MS Pos Early	NA	NA	NA
49539	-0.627266661	-0.682218997	0.193338287	0.1383979	-0.054952336	-0.054940387	1.644038129	1.644077823	-0.182547708	-0.182508015	3.97E-05	0.027327146	0.027325217	0.674356083	0.638826464	0.99994551	0.786128566	0.400517773	0.803932769	0.998556659	0.99994551	NA	X - 23662	Unknown	Unknown	LC/MS Pos Early	NA	NA	NA
49542	-0.250765776	0.084210952	-0.066674781	0.090717274	0.334976727	0.157392055	0.314269091	-0.275654421	1.112768602	0.52284509	-0.589923512	0.296936806	0.970257452	0.028875827	0.22532948	0.356911963	0.962230413	0.99086469	0.121173472	0.998556659	0.634632366	NA	X - 23665	Unknown	Unknown	LC/MS Pos Early	NA	NA	NA
49543	-0.066395654	0.156496973	0.023589194	0.015202746	0.222892627	-0.008386448	0.197438538	-0.570853917	0.740433279	-0.027859176	-0.768292455	0.426244448	0.217798713	0.000394765	0.853529597	0.003296996	0.965195216	0.646828886	0.013644592	0.998556659	0.064487008	NA	X - 23666	Unknown	Unknown	LC/MS Pos Early	NA	NA	NA
49545	-0.255622438	0.288684333	-0.048906945	-0.064474973	0.544306771	-0.015568028	0.719201997	-1.140661827	1.808147956	-0.051715869	-1.859863824	0.323252632	0.099975883	7.31E-05	0.867760782	0.000916288	0.965195216	0.558436002	0.007669092	0.998556659	0.046969866	NA	X - 23668	Unknown	Unknown	LC/MS Pos Early	NA	NA	NA
49549	-0.090825048	0.112280624	-0.028079537	-0.055616579	0.203105672	-0.027537042	0.19861063	-0.567567883	0.674702439	-0.091476074	-0.766178514	0.629354576	0.206653252	0.00042793	0.512295252	0.001776737	0.985354359	0.646828886	0.013663828	0.998556659	0.055414977	NA	X - 23672	Unknown	Unknown	LC/MS Pos Early	NA	NA	NA
49555	0.038336458	0.215160789	-0.212763272	-0.276884511	0.176824331	-0.064121239	-0.592675037	-1.393078897	0.587397713	-0.213006147	-0.80040386	0.132276349	0.006727245	0.012708392	0.272180334	0.011606843	0.921740531	0.345327664	0.068566864	0.998556659	0.104844501	NA	X - 23678	Unknown	Unknown	LC/MS Pos Late	NA	NA	NA
49557	-0.096756826	0.081477101	-0.162766859	-0.278951599	0.178233927	-0.11618474	-0.562178068	-1.540215711	0.59208029	-0.385957353	-0.978037642	0.743769261	0.088995364	0.006583137	0.037044068	0.001437233	0.990117292	0.531038285	0.045490656	0.998556659	0.049098263	NA	X - 23680	Unknown	Unknown	LC/MS Pos Late	NA	NA	NA
49637	-0.076863984	0.125507838	-0.056504475	0.000192196	0.202371821	0.056696671	0.092281554	-0.391640822	0.672264639	0.188342263	-0.483922376	0.833340037	0.205462099	0.000777425	0.213630391	0.041329474	0.990117292	0.646828886	0.01725286	0.998556659	0.200395852	NA	X - 23739	Unknown	Unknown	LC/MS Pos Early	NA	NA	NA
49646	-0.038854899	-0.11732169	0.068939479	-0.031864814	-0.078466791	-0.100804293	0.682807168	0.608603593	-0.260661039	-0.334864614	-0.074203575	0.723701371	0.779133988	0.614675978	0.471540134	0.914605527	0.990117292	0.939969018	0.766849814	0.998556659	0.970824053	NA	X - 23748	Unknown	Unknown	LC/MS Pos Early	NA	NA	NA
49674	-0.04328519	0.113684805	0.017054486	0.014945405	0.156969995	-0.002109081	0.042906006	-0.485543246	0.521443035	-0.007006216	-0.528449252	0.53822975	0.317908451	0.012727238	0.966918706	0.050153361	0.976738978	0.734500734	0.068566864	0.998556659	0.222170296	NA	X - 23775	Unknown	Unknown	LC/MS Pos Early	NA	NA	NA
49679	-0.06159578	0.067906759	-0.013857735	0.103597146	0.129502539	0.117454881	0.074816704	0.03479525	0.430198123	0.390176669	-0.040021454	0.774248025	0.830123496	0.18669823	0.180926062	0.924978588	0.990117292	0.952800832	0.362210383	0.998556659	0.972338528	NA	X - 23780	Unknown	Unknown	LC/MS Pos Early	NA	NA	NA
49688	0.089635538	0.223741999	-0.101641391	-0.075220195	0.134106461	0.026421196	-0.680866938	-1.038589645	0.44549202	0.087769314	-0.357722706	0.387280678	0.1844298	0.017907157	0.569306273	0.133950955	0.965195216	0.631365051	0.087562962	0.998556659	0.386229761	NA	X - 23787	Unknown	Unknown	LC/MS Neg	NA	NA	NA
49792	-0.074275539	-0.023849979	-0.493409578	-0.352363975	0.050425559	0.141045603	-0.905426737	-0.604393467	0.167510082	0.468543352	0.30103327	0.339705284	0.452157903	0.84404068	0.540598482	0.79225481	0.965195216	0.818319421	0.914575535	0.998556659	0.915856415	NA	X - 23890	Unknown	Unknown	LC/MS Neg	NA	NA	NA
49816	-0.001121763	0.155457007	0.017140228	0.065776337	0.15657877	0.048636109	0.42114338	0.062565622	0.520143415	0.161565657	-0.358577758	0.887148741	0.487967646	0.146233612	0.603137993	0.444072968	0.99089808	0.827816091	0.316017956	0.998556659	0.712740202	NA	X - 23908	Unknown	Unknown	LC/MS Neg	NA	NA	NA
52280	-0.104569559	0.021644601	0.040759305	0.08632202	0.12621416	0.045562715	0.639890093	0.371971791	0.419274365	0.151356063	-0.267918302	0.490237761	0.75749066	0.230890271	0.622038866	0.561339515	0.965195216	0.933316301	0.412457233	0.998556659	0.783379257	NA	X - 24241	Unknown	Unknown	LC/MS Pos Early	NA	NA	NA
52289	-0.375403133	-0.181996464	0.2385213	0.283006442	0.19340667	0.044485142	1.427804754	0.933098149	0.642483049	0.147776444	-0.494706605	0.009018232	0.04103082	0.217385224	0.745518455	0.471805805	0.786128566	0.422763987	0.398827581	0.998556659	0.732806615	NA	X - 24246	Unknown	Unknown	LC/MS Pos Early	NA	NA	NA
52293	-0.289143748	-0.08793865	0.040234257	0.274566734	0.201205099	0.234332477	0.749414933	0.859461702	0.66838887	0.778435639	0.110046769	0.184947066	0.146025227	0.335207911	0.214107684	0.904470007	0.921740531	0.592820877	0.534295482	0.998556659	0.968046777	NA	X - 24249	Unknown	Unknown	LC/MS Neg	NA	NA	NA
52328	-0.518693488	-0.213534008	-0.123292634	0.14591286	0.30515948	0.269205494	0.004255982	-0.115180574	1.013717849	0.894281293	-0.119436556	0.228814486	0.272578842	0.199283492	0.20519154	0.907857021	0.96103685	0.694313374	0.375160113	0.998556659	0.968591571	NA	X - 24270	Unknown	Unknown	LC/MS Neg	NA	NA	NA
52333	-0.112407538	0.08580747	-0.058265546	-0.155573526	0.198215008	-0.09730798	-0.164490518	-1.146196634	0.658456004	-0.323250112	-0.981706116	0.742893948	0.156564358	0.002403809	0.065730192	0.001032991	0.990117292	0.604064098	0.025685144	0.998556659	0.046969866	NA	X - 24273	Unknown	Unknown	LC/MS Pos Late	NA	NA	NA
52523	-0.03118848	0.028952429	-0.099664849	-0.020231858	0.060140909	0.079432991	-0.322185015	-0.258098107	0.199783776	0.263870684	0.064086908	0.607595682	0.711750878	0.396754427	0.216792506	0.837700724	0.985354359	0.917054607	0.58961974	0.998556659	0.934016073	NA	X - 24327	Unknown	Unknown	LC/MS Neg	NA	NA	NA
52524	-0.05318064	0.037834679	0.060334441	0.056134622	0.091015319	-0.004199819	0.388370034	0.072072193	0.302346345	-0.013951496	-0.316297841	0.423945684	0.896434242	0.137514533	0.936714322	0.240483492	0.965195216	0.976944575	0.30379548	0.998556659	0.522047461	NA	X - 24328	Unknown	Unknown	LC/MS Neg	NA	NA	NA
52526	-0.084401445	-0.024969646	0.136739134	0.063744766	0.059431799	-0.072994368	0.643977906	0.204067702	0.197428162	-0.242482042	-0.439910204	0.184543387	0.585746593	0.357047084	0.211257798	0.134807622	0.921740531	0.859989272	0.556049035	0.998556659	0.386985064	NA	X - 24330	Unknown	Unknown	LC/MS Neg	NA	NA	NA
52528	0.074615255	0.170504132	-0.036588057	-0.180728798	0.095888877	-0.144140741	-0.267776814	-1.065137944	0.318535953	-0.478825177	-0.79736113	0.335330578	0.005212805	0.233383998	0.053804133	0.034503023	0.965195216	0.305623876	0.414984798	0.998556659	0.183314903	NA	X - 24332	Unknown	Unknown	LC/MS Neg	NA	NA	NA
52529	-0.040994999	0.116336369	-0.015100566	-0.167528456	0.157331368	-0.15242789	-0.111978225	-1.140976207	0.522643491	-0.50635449	-1.028997982	0.867911537	0.080284554	0.096477844	0.073838447	0.019678358	0.99089808	0.520496493	0.249072556	0.998556659	0.138468444	NA	X - 24333	Unknown	Unknown	LC/MS Neg	NA	NA	NA
52530	-0.055028745	0.210416459	-0.128536865	-0.257513301	0.265445204	-0.128976437	-0.384856061	-1.695096391	0.881789882	-0.428450448	-1.31024033	0.496715107	0.000244398	0.002166128	0.064933883	0.000947562	0.965195216	0.070508883	0.025249619	0.998556659	0.046969866	NA	X - 24334	Unknown	Unknown	LC/MS Neg	NA	NA	NA
52532	0.108151059	0.188670595	-0.052121087	0.005792993	0.080519536	0.05791408	-0.30947418	-0.384567882	0.267480109	0.192386408	-0.075093702	0.244038676	0.186338872	0.226392731	0.326721371	0.795701376	0.962230413	0.632456054	0.409494062	0.998556659	0.918041201	NA	X - 24336	Unknown	Unknown	LC/MS Neg	NA	NA	NA
52533	0.017677412	0.063998324	-0.093928584	-0.054064205	0.046320912	0.039864379	-0.552759946	-0.574208086	0.15387474	0.1324266	-0.02144814	0.299397222	0.273152749	0.424890839	0.442266181	0.933257501	0.962230413	0.694313374	0.612905036	0.998556659	0.9743084	NA	X - 24337	Unknown	Unknown	LC/MS Neg	NA	NA	NA
52534	0.175033557	-0.002982186	0.087595751	0.122513792	-0.178015744	0.034918041	-0.384222712	0.32312801	-0.5913555	0.115995222	0.707350722	0.630099375	0.490706184	0.168074465	0.755607684	0.216305987	0.985354359	0.827816091	0.343529679	0.998556659	0.500234688	NA	X - 24338	Unknown	Unknown	LC/MS Neg	NA	NA	NA
52535	-0.069058104	0.139928881	-0.038659359	-0.057908685	0.208986985	-0.019249326	-0.035528008	-0.793712621	0.694239737	-0.063944876	-0.758184613	0.824674286	0.162308233	0.000600526	0.666864365	0.003181449	0.990117292	0.604358478	0.014534384	0.998556659	0.064487008	NA	X - 24339	Unknown	Unknown	LC/MS Neg	NA	NA	NA
52536	-0.031926911	0.075568347	-0.104022019	-0.254647854	0.107495258	-0.150625836	-0.573111453	-1.430571165	0.357091516	-0.500368196	-0.857459712	0.550016232	0.012563034	0.060295483	0.005980959	0.002310486	0.983377463	0.348422639	0.193785962	0.998556659	0.055810917	NA	X - 24340	Unknown	Unknown	LC/MS Neg	NA	NA	NA
52537	0.035573785	0.304386779	0.011968765	-0.095219684	0.268812994	-0.107188449	-0.429085055	-1.678134814	0.892977439	-0.35607232	-1.249049759	0.894311749	0.032894317	0.051924408	0.36304702	0.043722393	0.99089808	0.400517773	0.173671525	0.998556659	0.204081418	NA	X - 24341	Unknown	Unknown	LC/MS Neg	NA	NA	NA
52538	-0.144082653	0.0834519	0.092340311	0.094703	0.227534553	0.002362689	0.599056856	-0.148947883	0.755853424	0.007848684	-0.74800474	0.170321134	0.946401401	0.003947087	0.969328099	0.024570724	0.921740531	0.980770571	0.033247728	0.998556659	0.156599652	NA	X - 24342	Unknown	Unknown	LC/MS Neg	NA	NA	NA
52541	-0.05930987	-0.006378115	-0.07394984	-0.14755086	0.052931755	-0.07360102	-0.786375443	-1.206708224	0.175835484	-0.244497297	-0.420332781	0.950233249	0.54961693	0.508199378	0.308355725	0.245386115	0.990929593	0.842568732	0.68114063	0.998556659	0.528312644	NA	X - 24345	Unknown	Unknown	LC/MS Neg	NA	NA	NA
52542	-0.096910657	0.142259293	-0.129386744	-0.103639957	0.23916995	0.025746787	0.024830197	-0.684146202	0.794505375	0.085528975	-0.7089764	0.823736481	0.105740325	0.000526089	0.610066043	0.011006175	0.990117292	0.558436002	0.013797873	0.998556659	0.104844501	NA	X - 24346	Unknown	Unknown	LC/MS Neg	NA	NA	NA
52545	-0.077605992	0.104713624	0.030926932	0.06342837	0.182319616	0.032501438	0.123828493	-0.373856723	0.605652656	0.10796744	-0.497685216	0.35446492	0.721678126	0.002376425	0.482865468	0.042210208	0.965195216	0.919576945	0.025685144	0.998556659	0.202118588	NA	X - 24349	Unknown	Unknown	LC/MS Neg	NA	NA	NA
52548	0.04300385	0.094059081	-0.013344486	0.052615394	0.051055231	0.065959881	0.298936283	0.348448459	0.169601805	0.219113981	0.049512176	0.787809487	0.8430058	0.679166203	0.551406981	0.928102512	0.990117292	0.956977227	0.80799773	0.998556659	0.972338528	NA	X - 24352	Unknown	Unknown	LC/MS Neg	NA	NA	NA
52549	-0.067684511	0.108679306	-0.127339109	-0.08961945	0.176363817	0.037719659	-0.615700261	-1.076266183	0.585867918	0.125301997	-0.460565922	0.683350835	0.184309587	0.061711132	0.637441352	0.256330808	0.990117292	0.631365051	0.194770144	0.998556659	0.53618227	NA	X - 24353	Unknown	Unknown	LC/MS Neg	NA	NA	NA
52550	-0.107435666	0.058065938	-0.09414533	-0.216900386	0.165501604	-0.122755056	-0.464004563	-1.42157246	0.549784428	-0.407783468	-0.957567896	0.936696111	0.111598595	0.138437975	0.214291891	0.059939637	0.99089808	0.559933822	0.304299853	0.998556659	0.2524465	NA	X - 24354	Unknown	Unknown	LC/MS Neg	NA	NA	NA
52552	-0.109077221	-0.140548478	-0.507491046	-0.483388125	-0.031471258	0.02410292	-1.403190101	-1.218576678	-0.104545255	0.080068169	0.184613423	0.288682779	0.359450755	0.892159728	0.907577071	0.858407612	0.962230413	0.756070573	0.939261217	0.998556659	0.944330204	NA	X - 24356	Unknown	Unknown	LC/MS Neg	NA	NA	NA
52553	-0.05506159	0.027353633	0.036093795	0.053302268	0.082415223	0.017208472	0.558515658	0.341903521	0.273777444	0.057165308	-0.216612137	0.455278336	0.83050089	0.231880419	0.775460234	0.474247885	0.965195216	0.952800832	0.413227395	0.998556659	0.734705746	NA	X - 24357	Unknown	Unknown	LC/MS Neg	NA	NA	NA
52555	0.059707682	0.273970104	-0.090400927	-0.049286701	0.214262423	0.041114225	-0.120450944	-0.695636805	0.711764362	0.136578501	-0.575185861	0.418705368	0.092211855	0.019809902	0.58639552	0.138566305	0.965195216	0.539882929	0.093308679	0.998556659	0.392888246	NA	X - 24359	Unknown	Unknown	LC/MS Neg	NA	NA	NA
52559	-0.105200065	-0.002328958	-0.076755197	-0.22031877	0.102871107	-0.143563573	-0.48148752	-1.300125808	0.34173042	-0.476907868	-0.818638288	0.851865087	0.164428476	0.158624169	0.034744268	0.017815123	0.990117292	0.604358478	0.332164503	0.998556659	0.13178623	NA	X - 24363	Unknown	Unknown	LC/MS Neg	NA	NA	NA
52329	-0.134220202	-0.100070914	0.039013367	0.04195744	0.034149288	0.002944073	-0.060912388	-0.164573866	0.113441478	0.00978	-0.103661478	0.222048119	0.312916123	0.464894142	0.943363452	0.617050027	0.960407811	0.734500734	0.648638338	0.998556659	0.817567516	NA	X - 24387	Unknown	Unknown	LC/MS Pos Early	NA	NA	NA
52596	-0.088591737	0.039093763	0.018765571	0.009275675	0.1276855	-0.009489896	0.235179226	-0.220507577	0.424162049	-0.031524753	-0.455686802	0.429316703	0.825229545	0.262188078	0.924263259	0.36586287	0.965195216	0.952412809	0.451589614	0.998556659	0.642626716	NA	X - 24400	Unknown	Unknown	LC/MS Neg	NA	NA	NA
52599	-0.160313013	-0.075956015	0.009949626	-0.046012868	0.084356998	-0.055962494	0.937732001	0.471600739	0.280227882	-0.18590338	-0.466131262	0.15437833	0.796659969	0.177532189	0.311022521	0.099481224	0.921740531	0.945762648	0.352619872	0.998556659	0.336005629	NA	X - 24403	Unknown	Unknown	LC/MS Neg	NA	NA	NA
52635	0.020992066	0.120311676	-0.178871678	-0.223350889	0.09931961	-0.044479211	-0.723290576	-1.200979921	0.329932604	-0.147756741	-0.477689345	0.375122002	0.136640913	0.173376562	0.485821194	0.143642236	0.965195216	0.573215296	0.349173739	0.998556659	0.39467105	NA	X - 24406	Unknown	Unknown	LC/MS Neg	NA	NA	NA
52637	-0.059863738	-0.048546668	-0.022649896	-0.030037925	0.01131707	-0.007388029	0.062542255	0.000405262	0.037594493	-0.024542501	-0.062136994	0.648945444	0.820505489	0.808445104	0.85948976	0.765308614	0.985359199	0.952412809	0.895341315	0.998556659	0.903132381	NA	X - 24408	Unknown	Unknown	LC/MS Pos Early	NA	NA	NA
52641	0.160351663	0.351185657	-0.15965336	0.009334131	0.190833993	0.168987491	-0.683525093	-0.756097603	0.633936804	0.561364294	-0.072572509	0.275169534	0.244955976	0.099885623	0.103027689	0.883394582	0.962230413	0.674494386	0.253353833	0.998556659	0.958690698	NA	X - 24412	Unknown	Unknown	LC/MS Pos Early	NA	NA	NA
52643	0.053288877	0.067459124	0.030422619	0.03538948	0.014170247	0.004966861	-0.015875091	-0.046448077	0.047072542	0.016499555	-0.030572987	0.846815162	0.786541906	0.832806624	0.934027687	0.918557611	0.990117292	0.943716115	0.910093602	0.998556659	0.971146496	NA	X - 24414	Unknown	Unknown	LC/MS Neg	NA	NA	NA
52644	-0.055135231	0.057580403	-0.03953815	-0.130652795	0.112715634	-0.091114645	-0.431766098	-1.108875628	0.374433232	-0.302676298	-0.67710953	0.929082555	0.289603348	0.325053351	0.372436113	0.190051968	0.99089808	0.708055643	0.525245442	0.998556659	0.460756242	NA	X - 24415	Unknown	Unknown	LC/MS Neg	NA	NA	NA
52646	-0.171453933	0.01002045	-0.367241371	-0.287247823	0.181474383	0.079993548	-0.426516066	-0.763628104	0.602844852	0.265732813	-0.337112039	0.470757242	0.277575252	0.292744277	0.599223474	0.656312015	0.965195216	0.6968529	0.490706031	0.998556659	0.842041224	NA	X - 24417	Unknown	Unknown	LC/MS Neg	NA	NA	NA
52647	-0.038034327	0.17155658	-0.039583609	-0.031795707	0.209590907	0.007787903	0.206600116	-0.463774954	0.696245922	0.025870853	-0.67037507	0.990546036	0.133747058	0.00061242	0.862100497	0.007648878	0.997391738	0.573215296	0.014534384	0.998556659	0.090997989	NA	X - 24418	Unknown	Unknown	LC/MS Neg	NA	NA	NA
52636	-0.02089268	0.147977231	0.006430151	-0.061521879	0.168869911	-0.067952029	0.046274741	-0.740430717	0.560973703	-0.225731755	-0.786705458	0.798880388	0.062579586	0.010773059	0.212725348	0.008208888	0.990117292	0.468940532	0.060952537	0.998556659	0.095687445	NA	X - 24422	Unknown	Unknown	LC/MS Pos Early	NA	NA	NA
52773	-0.155177718	0.033435234	0.043642831	-0.025391121	0.188612952	-0.069033952	0.674781621	-0.181102869	0.626558665	-0.229325825	-0.85588449	0.030989797	0.497984828	0.000937261	0.117281925	0.000803347	0.786128566	0.827816091	0.017848678	0.998556659	0.046969866	NA	X - 24456	Unknown	Unknown	LC/MS Pos Early	NA	NA	NA
52774	-0.064642775	-0.056899209	0.04676067	0.112806987	0.007743566	0.066046317	0.114191243	0.30786879	0.02572357	0.219401117	0.193677547	0.680450879	0.531349573	0.972144658	0.739589014	0.844732428	0.990117292	0.838596108	0.983220802	0.998556659	0.938500651	NA	X - 24457	Unknown	Unknown	LC/MS Pos Early	NA	NA	NA
52779	0.036104485	0.243346059	-0.020686735	-0.073828461	0.207241573	-0.053141726	-0.177426263	-1.04240086	0.688441605	-0.176532992	-0.864974597	0.711163003	0.051923852	0.000641813	0.243209735	0.00112703	0.990117292	0.450214738	0.014813054	0.998556659	0.046969866	NA	X - 24462	Unknown	Unknown	LC/MS Pos Early	NA	NA	NA
52782	0.010486427	0.110157642	0.022105324	0.017703355	0.099671216	-0.004401968	0.126930837	-0.218792797	0.331100611	-0.014623022	-0.345723633	0.903487445	0.340782454	0.062226748	0.922379741	0.13828056	0.99089808	0.74622951	0.195134966	0.998556659	0.392888246	NA	X - 24465	Unknown	Unknown	LC/MS Pos Early	NA	NA	NA
52785	0.01728186	0.12797883	-0.1237943	-0.153983472	0.11069697	-0.030189173	-0.600634212	-1.068647847	0.367727374	-0.100286261	-0.468013635	0.275217803	0.03810725	0.045991842	0.518873045	0.056881416	0.962230413	0.418618383	0.161711683	0.998556659	0.242218283	NA	X - 24468	Unknown	Unknown	LC/MS Pos Early	NA	NA	NA
52786	-0.130836986	0.073189494	-0.126176217	-0.156802648	0.20402648	-0.03062643	-0.168392726	-0.94789282	0.677761295	-0.101738799	-0.779500094	0.976907219	0.165181899	0.017144811	0.661371349	0.036688472	0.995223408	0.604358478	0.086022224	0.998556659	0.187853263	NA	X - 24469	Unknown	Unknown	LC/MS Pos Early	NA	NA	NA
52787	-0.003035621	0.121920482	-0.041269726	-0.232456645	0.124956103	-0.191186919	0.019165554	-1.031038833	0.415095188	-0.635109199	-1.050204387	0.872553346	0.150906409	0.110746252	0.010703213	0.005771498	0.99089808	0.604064098	0.268346272	0.998556659	0.079858202	NA	X - 24470	Unknown	Unknown	LC/MS Pos Early	NA	NA	NA
52790	0.02598692	0.041599308	-0.02708047	-0.058765769	0.015612389	-0.031685298	0.452154707	0.295035191	0.051863232	-0.105256283	-0.157119515	0.825746555	0.677735172	0.867377004	0.70527375	0.706629117	0.990117292	0.905682935	0.928757196	0.998556659	0.870277483	NA	X - 24473	Unknown	Unknown	LC/MS Pos Early	NA	NA	NA
52808	-0.324653712	0.009032756	0.073768078	0.055053948	0.333686468	-0.01871413	0.761399166	-0.409250281	1.108482452	-0.062166994	-1.170649446	0.015382079	0.765092912	0.010631139	0.85841477	0.036952072	0.786128566	0.933316301	0.060952537	0.998556659	0.187853263	NA	X - 24489	Unknown	Unknown	LC/MS Neg	NA	NA	NA
52813	0.058851729	0.219993697	-0.074622	-0.068521184	0.161141968	0.006100816	-0.234899685	-0.749935244	0.535302031	0.020266471	-0.515035559	0.299967672	0.03337253	0.020399517	0.914602701	0.083519956	0.962230413	0.400517773	0.094557502	0.998556659	0.305006422	NA	X - 24494	Unknown	Unknown	LC/MS Neg	NA	NA	NA
52814	-0.181454234	-0.096739515	-0.188760104	-0.152685753	0.084714719	0.036074351	-0.863016455	-1.024596259	0.281416204	0.1198364	-0.161579804	0.974366212	0.80582444	0.229978818	0.560700911	0.600614039	0.995223408	0.946966806	0.412184698	0.998556659	0.806878464	NA	X - 24495	Unknown	Unknown	LC/MS Neg	NA	NA	NA
[truncated: 73 more rows]
