# Supplementary material for: Urine Metabolomics Exposes Anomalous Recovery after Maximal Exertion in Female ME/CFS Patients
Source: Int J Mol Sci. 2023 Feb 12;24(4):3685. doi: 10.3390/ijms24043685 (PMC9958671; doi:10.3390/ijms24043685)
Supplement: Supplementary file 1 [file ijms-24-03685-s001.zip › UrineMetabolomics_Supplementary_File_S1_Raw_Data_Deidentified.xlsx]

## Sheet: OsmoNormImpData
Data has been normalized in terms of raw area counts, rescaled to set the median to 1, missing values have been imputed with the minimum, and values for each sample are normalized by osmolality.												CLIENT IDENTIFIER	CU-1003	CU-1003	CU-1004	CU-1004	CU-1006	CU-1006	CU-1007	CU-1007	CU-1011	CU-1011	CU-1015	CU-1015	CU-1017	CU-1017	CU-1018	CU-1018	CU-1060	CU-1060	CU-1061	CU-1061	CU-1070	CU-1070	CU-1073	CU-1073	CU-1074	CU-1074	CU-1075	CU-1075	CU-1076	CU-1076	CU-1097	CU-1097	CU-1124	CU-1124	CU-1128	CU-1128
												CLIENT MATRIX	Urine	Urine	Urine	Urine	Urine	Urine	Urine	Urine	Urine	Urine	Urine	Urine	Urine	Urine	Urine	Urine	Urine	Urine	Urine	Urine	Urine	Urine	Urine	Urine	Urine	Urine	Urine	Urine	Urine	Urine	Urine	Urine	Urine	Urine	Urine	Urine
												GENDER	F	F	F	F	F	F	F	F	F	F	F	F	F	F	F	F	F	F	F	F	F	F	F	F	F	F	F	F	F	F	F	F	F	F	F	F
												OSMOLALITY	812	913	361	336	179	192	525	413	111	81	197	270	144	146	154	720	703	883	565	848	807	887	265	218	152	432	532	136	172	714	1028	719	561	612	241	368
												DISEASE STATUS	Control	Control	ME/CFS	ME/CFS	ME/CFS	ME/CFS	ME/CFS	ME/CFS	Control	Control	Control	Control	ME/CFS	ME/CFS	Control	Control	ME/CFS	ME/CFS	ME/CFS	ME/CFS	ME/CFS	ME/CFS	ME/CFS	ME/CFS	Control	Control	ME/CFS	ME/CFS	Control	Control	ME/CFS	ME/CFS	Control	Control	Control	Control
												TIME POINT	U1	U3	U1	U3	U1	U3	U1	U3	U1	U3	U1	U3	U1	U3	U1	U3	U1	U3	U1	U3	U1	U3	U1	U3	U1	U3	U1	U3	U1	U3	U1	U3	U1	U3	U1	U3
PATHWAY SORTORDER	BIOCHEMICAL	SUPER PATHWAY	SUB PATHWAY	COMP ID	PLATFORM	CHEMICAL ID	RI	MASS	PUBCHEM	CAS	KEGG	Group HMDB
5199	(2,4 or 2,5)-dimethylphenol sulfate	Xenobiotics	Food Component/Plant	62533	LC/MS Neg	100020519	3474	201.023					0.518	0.4391	1.0591	0.2409	1.3877	1.1195	0.4857	0.9293	2.4342	2.4922	0.2409	1	0.2409	0.2709	3.1723	0.5536	1.3516	4.0753	1.5808	7.1793	1.0038	0.9103	0.4047	0.2409	1.9953	1.3638	0.321	0.7143	0.5435	0.5711	0.5019	0.3024	1.8	3.8534	0.8756	0.5995
6253	(2-butoxyethoxy)acetic acid	Xenobiotics	Chemical	63380	LC/MS Pos Early	100021457	3177	177.112	106312				1.1358	0.842	2.7785	1.7535	1.4994	1.0536	0.1708	0.2205	0.574	1.2606	2.2036	0.8078	0.1708	0.1708	1.6272	0.6077	7.0481	10.5136	2.7118	0.9424	0.4083	2.617	0.4867	0.4137	12.012	5.1292	5.0306	11.8218	0.8876	1.245	0.6676	0.4639	0.3482	0.5805	0.9464	0.4304
550	(N(1) + N(8))-acetylspermidine	Amino Acid	Polyamine Metabolism	57814	LC/MS Pos Early	100016038	3080	188.176	123689;496		C00612,C01029	HMDB0001276,HMDB0002189	1.4999	1.8318	2.189	2.1645	0.4447	0.3791	0.9783	0.9594	0.9254	1.1377	0.5769	1.2121	0.687	0.6634	1.0928	1.5501	1.4153	1.4019	0.7614	0.7196	1.6301	1.3396	0.6688	0.4868	1.4885	3.0437	0.9327	1.1588	0.9184	3.2731	1.2989	1.0202	0.6578	1.8381	0.5906	0.8719
1919	(R)-3-hydroxybutyrylcarnitine	Lipid	Fatty Acid Metabolism (Acyl Carnitine, Hydroxy)	43264	LC/MS Pos Early	100003926	2400	248.149	53481617			HMDB0013127	1.3129	0.6638	0.4547	0.4713	1.122	1.0488	0.3221	0.3722	0.3752	0.2363	0.2363	0.7062	1.0666	2.672	0.2363	2.1838	0.2363	1.4772	0.2363	0.7013	0.3948	1.2732	0.5307	0.7664	1.3148	0.2394	2.3787	1.5799	3.2487	0.7297	1.6608	0.9512	4.7414	1.9697	0.4053	0.2363
1920	(S)-3-hydroxybutyrylcarnitine	Lipid	Fatty Acid Metabolism (Acyl Carnitine, Hydroxy)	52984	LC/MS Pos Early	100009271	2340	248.149	71464477			HMDB0013127	1.3179	1.3445	0.9441	1.2854	0.8419	0.6154	0.3391	0.309	1.2384	1.2721	0.2146	0.7692	1.0559	1.7291	1.7668	1.679	0.3484	0.7404	1.1097	1.1465	0.7574	0.5094	0.3833	0.3611	1.3054	0.5656	2.0849	2.3947	1.7738	1.5457	0.4782	0.3826	2.9279	3.1953	0.3578	0.4012
5207	(S)-a-amino-omega-caprolactam	Xenobiotics	Food Component/Plant	63339	LC/MS Pos Early	100021329	2378	129.102	440599	21568-87-6	C02837		1.4835	1.4276	2.3588	2.3768	1.4432	1.0348	0.7172	0.7701	1.0371	0.9776	0.6108	0.8808	0.8538	0.8678	1.4803	1.2853	1.2577	0.9199	0.7324	0.6438	1.2308	0.8954	0.9003	0.7523	1.115	1.6593	0.8489	1.2123	1.055	1.8911	1.1532	1.0193	0.7434	1.5763	0.8507	0.9729
6223	1,2,3-benzenetriol sulfate (1)	Xenobiotics	Chemical	48761	LC/MS Neg	100006373	1453	204.981					3.2855	2.0149	41.6282	5.1985	1.3879	0.4037	0.9551	0.7372	1.4546	1.336	0.1629	0.2085	0.1228	0.3913	0.2363	0.2368	0.4278	1.0449	0.0458	0.2173	0.9324	3.1857	3.497	1.9783	10.2063	0.6166	4.2499	10.0196	0.5022	0.5742	2.7052	1.3385	3.6118	6.6478	0.4084	0.4339
6215	1,2,3-benzenetriol sulfate (2)	Xenobiotics	Chemical	48762	LC/MS Neg	100006374	1709	204.981	54110629;92013662			HMDB0060018,HMDB0060016	1.5215	1.236	14.6738	3.3329	1.2449	0.7733	0.8125	0.6682	1.377	1.1759	0.1898	0.3095	0.1147	0.7232	0.1917	0.2502	0.434	0.6207	0.0138	0.212	0.7398	1.4426	2.1595	1.3545	8.3499	1.0054	2.8965	7.6647	0.5419	1.3036	1.8088	0.9946	3.6324	6.0735	0.4936	0.9068
4596	1,3,7-trimethylurate	Xenobiotics	Xanthine Metabolism	34404	LC/MS Neg	100001397	1985	209.068	79437	5415-44-1	C16361	HMDB0002123	0.3933	0.1116	0.2562	0.3706	1.013	1.8252	0.2544	0.5519	1.9218	0.987	2.0603	2.5583	0.0172	1.2785	3.4281	1.6083	0.6253	0.4042	0.4523	0.3435	0.5843	0.1985	1.7849	2.0805	4.6908	2.1545	0.4841	0.3906	1.2475	1.6834	0.2727	0.1271	3.5741	4.6471	1.4061	1.1541
4593	1,3-dimethylurate	Xenobiotics	Xanthine Metabolism	32391	LC/MS Neg	100001106	1671.4	195.052	70346	944-73-0		HMDB0001857	0.0489	0.0254	0.0388	0.0707	2.7833	2.9996	0.4856	0.3243	0.5275	0.2199	1.572	1.3315	0.0353	1.0262	1.2645	1.0065	0.9026	0.4343	0.5008	0.532	0.9935	0.2228	1.0861	1.0252	2.2371	3.8521	1.1785	0.3856	1.0994	1.9898	0.135	0.0775	1.1281	2.3077	1.4494	1.3004
1220	1,5-anhydroglucitol (1,5-AG)	Carbohydrate	Glycolysis, Gluconeogenesis, and Pyruvate Metabolism	20675	LC/MS Neg	100000580	802	163.061	64960	154-58-5	C07326	HMDB0002712	1.0226	1.0481	2.46	2.45	0.2514	0.7365	0.1678	0.149	0.9774	2.1468	0.5647	0.2851	0.3596	2.6088	0.9354	1.7322	2.4253	1.1203	0.8084	1.6417	1.0537	0.4337	2.4039	2.6972	0.6617	0.7174	0.5898	28.4406	0.9725	1.4561	1.0594	3.1977	1.1813	1.9747	0.9034	1.1644
4760	1,6-anhydroglucose	Xenobiotics	Food Component/Plant	21049	LC/MS Polar	100000939	1175.5	207.051	2724705	498-07-7		HMDB0000640	1.1336	2.2963	1.1424	6.6318	0.8848	0.7861	0.0848	0.0848	0.2555	0.1879	2.1003	1.8633	0.5873	0.8736	2.6811	4.9844	1.3478	5.3123	0.1681	0.4584	1.0525	1.2162	2.739	0.9373	3.3355	0.7709	0.4991	5.7811	0.0848	0.2999	0.4157	2.2089	0.7808	1.0662	0.7757	0.5259
4594	1,7-dimethylurate	Xenobiotics	Xanthine Metabolism	34400	LC/MS Neg	100001399	1578.6	195.052	91611	33868-03-0	C16356	HMDB0011103	0.3559	0.3686	0.2526	0.2996	1.9849	2.3368	0.3599	0.6196	1.5803	0.9269	0.9944	1.7151	0.0545	1.3856	1.4613	1.0056	0.9221	0.5828	0.622	0.5013	1.1504	0.2454	1.307	1.3748	2.859	4.3263	0.7204	0.3128	1.306	2.9723	0.2433	0.1273	0.979	1.9345	1.1776	1.4348
74	1-carboxyethylhistidine	Amino Acid	Histidine Metabolism	64595	LC/MS Neg	100022036	1071	226.083	53990435				1.3143	0.7774	7.17	8.6849	0.6035	0.8985	0.4495	0.6087	1.7761	1.3052	0.3541	0.6054	2.006	1.7488	2.241	1.3118	1.324	1.0777	0.8699	0.8423	0.6603	0.7652	1.3206	1.4435	0.3014	0.9223	1.345	3.1445	1.36	1.0848	2.8377	3.0179	0.2863	0.5008	0.4932	0.2985
391	1-carboxyethylisoleucine	Amino Acid	Leucine, Isoleucine and Valine Metabolism	62558	LC/MS Neg	100020427	2628	202.108					1	0.6914	4.1099	5.4246	0.9449	1.2802	0.4441	0.7825	0.6861	0.7091	0.3973	0.5073	1.6972	2.6974	1.4631	1.2927	1.8035	0.8395	0.6049	1.0463	1.4528	0.9285	0.9592	1.2008	0.6327	1.2034	0.9846	1.4884	1.2542	0.3268	1.889	1.8716	0.4163	1.1086	0.4333	0.7341
340	1-carboxyethylleucine	Amino Acid	Leucine, Isoleucine and Valine Metabolism	62559	LC/MS Neg	100020425	2663	202.108					0.9769	0.6899	4.3931	6.9241	1.3936	1.4055	0.4374	0.5721	0.984	0.636	0.2338	0.3998	1.2592	1.2798	2.0007	1.1203	1.0818	1.016	0.2774	0.714	0.5727	0.3893	0.942	1.1205	0.7007	1.2439	1.1769	1.5573	1.4402	0.2338	1.6614	1.3168	0.7652	1.6269	0.2883	0.2338
146	1-carboxyethylphenylalanine	Amino Acid	Phenylalanine Metabolism	62566	LC/MS Neg	100020419	2844	236.093	59100900				0.6303	0.3634	2.9812	4.014	3.3777	3.9138	0.8117	1.3032	0.5479	0.6358	0.266	0.3967	1.9634	2.6513	0.6065	0.5829	1.0468	2.0251	0.5197	0.9331	1.1377	0.549	1.1854	1.5292	0.9011	1.2563	0.9532	1.5258	3.6063	2.6804	2.0782	2.2848	0.4917	0.8406	0.4406	0.4243
164	1-carboxyethyltyrosine	Amino Acid	Tyrosine Metabolism	62564	LC/MS Neg	100020421	1846	252.088					1.0214	0.7314	5.1449	7.757	1.6858	2.2994	0.6367	0.9493	0.9516	0.8362	0.266	0.4488	2.0686	2.5667	1.4332	1.0295	0.9667	0.9578	0.6679	0.9786	1.3648	0.8424	0.877	1.2339	0.6501	1.6093	1.1759	1.8852	2.4893	2.608	1.582	1.393	0.567	1.2585	0.5906	0.6611
420	1-carboxyethylvaline	Amino Acid	Leucine, Isoleucine and Valine Metabolism	62562	LC/MS Neg	100020423	2008	188.093					0.9611	0.6473	3.6883	4.9436	1.0079	1.236	0.4032	0.5219	1.1637	0.9086	0.5222	0.6018	1.8595	2.3685	2.007	1.1995	1.7774	0.8546	0.5472	0.7713	1.0097	0.6428	1.0479	1.2552	0.4646	0.9098	1.1301	1.7561	1.1582	1.0829	1.349	1.4361	0.5114	0.9921	0.5802	0.3968
91	1-methyl-4-imidazoleacetate	Amino Acid	Histidine Metabolism	32350	LC/MS Pos Early	100001208	2064	141.066	75810	2625-49-2	C05828	HMDB0002820	0.8824	0.996	1.0097	1.3705	1.3512	1.2552	1.0156	1.3553	2.0249	1.505	0.6903	0.7686	2.1647	3.0992	1.5796	0.8805	1.0598	0.577	0.8536	0.7618	0.8062	0.5184	0.975	0.8923	2.1741	1.7295	0.549	1.0788	0.783	0.7067	0.7251	0.7906	0.5278	1.004	1.1109	1.1702
92	1-methyl-5-imidazoleacetate	Amino Acid	Histidine Metabolism	62946	LC/MS Pos Early	100002910	1989	141.066	6451814	4200-48-0		HMDB04988	1.2302	0.4565	0.4942	0.5681	3.2525	1.8202	0.0502	0.0587	1.2454	0.5378	2.0106	1.4487	1.9439	0.9462	1.3701	1.0228	3.3505	1.3748	0.8506	1.1953	1.0044	0.9724	0.6118	0.6832	4.3847	2.5148	0.2338	0.3803	0.1864	0.1878	0.0252	0.0291	1.1256	0.9956	2.9992	1.6323
93	1-methyl-5-imidazolelactate	Amino Acid	Histidine Metabolism	64596	LC/MS Neg	100021478	1011	169.062		2022510-60-5			1.7567	0.6278	0.8484	0.9229	1.9909	1.8304	0.0452	0.054	1.732	0.8625	5.4913	2.6323	2.867	1.3714	1.1852	0.9643	2.7915	1.0117	0.5616	1.1974	0.5904	0.9883	0.8471	0.9095	1.4278	1.3423	0.5057	0.5086	0.4734	0.2951	0.0484	0.0507	2.019	2.1498	3.5681	1.7584
4702	1-methyl-beta-carboline-3-carboxylic acid	Xenobiotics	Food Component/Plant	43449	LC/MS Neg	100004434	3190	225.067	5406157	22329-38-0			0.2891	0.2891	0.2891	0.577	0.2891	0.2891	0.2891	0.2891	0.2891	0.2891	0.2891	0.2891	2.4344	2.3311	3.48	0.2891	0.2891	0.2891	0.4381	0.2891	1	2.0503	0.2891	0.6588	7.0055	3.8999	0.2891	0.4966	0.2891	0.2891	0.4499	0.2891	0.2891	0.2891	0.2891	0.2891
4146	1-methyladenine	Nucleotide	Purine Metabolism, Adenine containing	1527	LC/MS Pos Early	54	2133	150.077	135398646	5142-22-3	C02216	HMDB0011599	1.0193	0.6972	2.0302	2.1473	1.313	1.7595	3.1984	4.3992	1.2173	0.9471	1.1744	0.8712	1.1913	1.5381	1.3462	0.617	0.684	0.7078	0.8175	0.3849	0.6516	0.6944	0.8235	0.7536	2.7049	1.5933	0.5062	1.2251	1.3386	0.9807	1.5744	1.3292	0.649	0.8575	1.4426	1.3086
562	1-methylguanidine	Amino Acid	Guanidino and Acetamido Metabolism	48114	LC/MS Pos Early	100000715	2149	74.0713	10111	22661-87-6	C02294	HMDB0001522	1.5644	1.6421	2.5026	3.1645	1.2165	0.8864	0.8168	1.4286	0.7216	0.5994	1.1136	0.9141	0.7621	0.7502	1.0105	1.2087	1.7322	0.9569	0.8284	0.8706	3.2273	2.6181	0.884	0.694	1.083	2.2191	1.3874	0.9895	0.9158	2.1371	0.7405	0.7347	1.8565	3.5112	0.8263	0.7779
4182	1-methylguanine	Nucleotide	Purine Metabolism, Guanine containing	32395	LC/MS Neg	100001133	1643	164.058	70315	938-85-2		HMDB0003282	0.9731	1.2744	0.9203	1.457	0.2584	0.2584	0.2584	0.2584	0.2584	1.5713	1.3366	0.837	0.2584	1	1.3556	0.8231	0.2584	0.9865	0.9915	0.8392	1.6934	1.3366	0.8421	0.6935	0.8152	1.6254	0.7482	0.2584	1.6517	3.0947	1.2756	1.0094	0.8722	1.6539	0.8102	0.5688
90	1-methylhistamine	Amino Acid	Histidine Metabolism	43831	LC/MS Pos Early	100001204	3040	126.103	3614	501-75-7	C05127	HMDB0000898	1.7266	1.8118	0.8586	0.7847	0.8387	0.8067	0.6907	0.9359	1.0563	1.4198	0.5744	0.9052	1.7356	1.6714	1.7972	1.3396	0.7738	0.8401	0.7855	0.8839	0.9621	0.8221	1.2154	1.1459	2.6082	2.7719	0.6915	1.0379	1.0627	1.7139	1.4495	1.1518	0.3944	0.9277	0.4676	0.5735
71	1-methylhistidine	Amino Acid	Histidine Metabolism	30460	LC/MS Neg	100001051	1227	168.078	92105	332-80-9	C01152	HMDB0000001	1.3179	1.2039	1.2653	1.3108	0.8034	0.8672	0.572	0.5123	0.8781	0.7703	0.9189	1.0074	0.8443	0.9369	1.0805	1.5202	1.3112	1.5958	0.9131	1.3394	1.6241	1.2447	0.6874	0.7602	1.2746	1.6535	0.9565	0.8429	1.2238	1.8303	0.9528	0.76	0.9926	1.8182	0.7019	0.7879
4314	1-methylnicotinamide	Cofactors and Vitamins	Nicotinate and Nicotinamide Metabolism	27665	LC/MS Pos Early	55	1940	137.071	457	1005-24-9	C02918	HMDB0000699	0.4854	0.5789	1.3739	1.3848	1.0708	3.4619	0.5127	0.4944	3.1124	4.5671	1.4901	1.3143	0.396	0.3115	2.7966	1.1313	0.9122	0.6929	0.2482	0.3238	0.3878	0.3061	0.5152	0.4719	3.1553	2.5465	0.7472	1.225	1.731	2.1161	1.0919	1.0301	0.7301	1.2376	1.101	0.8475
4591	1-methylurate	Xenobiotics	Xanthine Metabolism	34395	LC/MS Pos Early	100001400	1461	183.051	69726	708-79-2	C16359	HMDB0003099	0.8133	0.7051	0.2689	0.3028	4.5234	4.743	0.7086	1.1636	0.4397	0.2611	0.9874	1.7258	0.1122	1.8189	0.4367	0.4875	1.0418	0.6392	0.5197	0.4021	3.3454	0.7058	0.9924	1.135	3.3793	4.9244	1.1653	0.5005	1.0076	3.4573	0.2035	0.1199	2.1153	3.9801	1.6739	2.6528
4597	1-methylxanthine	Xenobiotics	Xanthine Metabolism	34389	LC/MS Neg	100001405	1568.8	165.042	80220	6136-37-4	C16358	HMDB0010738	0.4507	0.3404	0.1868	0.1771	3.2925	3.9277	0.4496	0.7105	1.143	0.5557	1.8298	2.0961	0.1985	3.5822	0.7429	0.2734	0.8406	0.4486	0.4409	0.3259	1.7999	0.3636	1.5618	1.8493	2.4338	2.0494	0.9708	0.707	1.503	2.4584	0.1319	0.0777	1.8304	3.1716	2.013	1.9748
96	1-ribosyl-imidazoleacetate*	Amino Acid	Histidine Metabolism	61868	LC/MS Pos Early	100001668	2006	259.092	440569	29605-99-0	C05131	HMDB0002331	0.6735	1.0505	1.3431	1.3819	0.8365	0.8513	1.4091	2.0411	2.2433	2.8384	0.9258	1.4511	1.1267	1.5942	1.4779	1.0324	0.6207	0.5768	0.9512	0.564	0.8728	0.7431	0.7723	0.9706	1.4452	1.4382	0.8072	1.8677	0.7533	1.1127	1.0071	0.9929	0.3872	0.8718	0.9775	1.0228
3301	11-dehydrocorticosterone sulfate	Lipid	Corticosteroids	63074	LC/MS Neg	100020563	4296	423.148					0.4019	1.4558	1.0951	1.6927	0.551	0.2763	0.2763	0.2763	0.2763	0.2763	0.5376	1.2188	0.2763	1.4414	0.2763	0.885	4.1595	2.0631	0.411	0.6839	2.3939	1.6535	0.4346	0.2763	2.3884	4.0237	0.4366	0.2763	0.7519	3.0798	0.771	1	0.6716	2.1375	0.2763	0.3407
3335	11-ketoetiocholanolone glucuronide	Lipid	Androgenic Steroids	47135	LC/MS Neg	100005402	4280	479.229		17181-16-7			0.6098	1.0681	0.4999	0.4774	1.0229	0.9036	0.6531	0.874	0.4914	0.7035	0.9373	1.4704	0.7683	1.0193	0.8543	1.364	2.0737	2.4402	1.8805	1.7042	2.084	1.6932	0.3078	0.2477	1.9053	2.9254	0.5962	0.531	0.9807	1.7405	0.4806	0.4141	0.2711	0.7722	1.6817	2.3552
3334	11-ketoetiocholanolone sulfate	Lipid	Androgenic Steroids	38167	LC/MS Neg	100002125	4420	383.153					1.8538	1.9663	1.0194	1.0835	0.4987	0.4987	0.627	0.4987	0.4987	0.4987	0.4987	0.4987	0.4987	0.4987	0.8575	1.4672	1.0192	1.4118	0.794	0.91	1.4912	0.8192	0.4987	0.4987	0.4987	0.8104	0.4987	0.4987	0.9769	1.7064	0.4987	0.4987	0.6516	1.8147	0.7146	1.0641
3400	11beta-hydroxyandrosterone glucuronide	Lipid	Androgenic Steroids	63251	LC/MS Neg	100020541	4209	481.244					1.846	2.1727	1.7217	1.8641	0.588	0.5175	0.665	0.7332	0.9609	0.6953	0.5804	1.0337	0.6275	0.7993	1.2846	1.7366	1.3484	0.9663	0.8538	0.7078	0.9265	1.3244	0.7913	0.7381	1.8652	3.51	1.3889	1.6358	0.7713	1.6844	0.1599	0.213	0.7172	1.9071	0.7847	1.0528
3356	11beta-hydroxyetiocholanolone glucuronide*	Lipid	Androgenic Steroids	64418	LC/MS Neg	100020542	4160	481.244		17181-15-6			0.5197	0.8899	0.2572	0.214	4.121	3.7298	1.0177	1.0582	0.4866	0.906	0.6413	0.757	1.2319	2.1836	0.7568	0.5182	1.3102	1.3212	2.4689	2.2121	1.5657	0.8184	0.1435	0.1214	6.8969	5.3919	0.1491	0.2291	0.9823	1.1578	0.3987	0.2968	0.4745	0.6933	2.3149	3.7242
3531	12-dehydrocholate	Lipid	Secondary Bile Acid Metabolism	44644	LC/MS Neg	100001072	4871	405.265	6674	2458-08-4;2458-08-4		HMDB00400	2.9785	4.7476	2.5098	2.2335	0.2863	0.1391	0.435	0.1391	0.1391	0.1391	0.1391	0.1391	0.1391	0.1391	0.1391	0.1391	0.1391	0.1391	0.1391	0.1391	1.6224	0.1391	2.3611	1.091	0.1391	1	0.4672	0.1391	0.1391	0.1391	0.1391	0.8913	0.1391	0.3471	0.1391	0.1391
3338	16a-hydroxy DHEA 3-sulfate	Lipid	Androgenic Steroids	38168	LC/MS Neg	100002126	4240	383.153	20848950			HMDB0062544	1.9894	2.5094	1.3836	0.5295	0.1477	0.1167	1.5261	1.9223	0.1797	0.172	1.5652	2.9643	0.2073	0.238	0.0995	0.0945	0.6275	0.885	0.343	0.3189	1.9617	1.7135	1.483	1.1304	1.5595	4.7026	0.2038	0.7177	0.6603	0.4852	0.7764	1.06	1.5241	3.1146	0.6865	0.94
3247	17alpha-hydroxypregnanolone glucuronide	Lipid	Pregnenolone Steroids	47403	LC/MS Neg	100005418	5071.9	509.276					2.0711	1.6375	1.2409	1.2421	0.609	0.4889	0.612	0.6433	1.1718	1.0414	1.6547	2.5047	0.8134	0.7556	0.7212	1.0043	1.7199	1.3043	0.7343	0.6249	3.2234	2.6766	0.5151	0.3505	2.2051	4.8656	0.6045	0.9957	0.6588	1.257	0.5446	0.602	2.9014	5.9363	0.3291	0.5141
4198	2'-deoxyguanosine	Nucleotide	Purine Metabolism, Guanine containing	1411	LC/MS Neg	348	1700	266.089	135398592	961-07-9	C00330	HMDB0000085	1.2328	1.4201	1.2132	1.5686	0.3343	0.3343	0.5855	0.5994	0.3343	0.3343	0.3343	0.608	0.3343	0.3343	1.1968	1.0045	2.6666	1.1885	0.5623	0.5797	1.0739	1.0291	0.3343	0.3343	0.3343	0.4358	0.9955	0.3343	0.5497	2.091	0.6015	0.3343	0.5958	1.4227	0.5647	0.3343
4262	2'-O-methylcytidine	Nucleotide	Pyrimidine Metabolism, Cytidine containing	57554	LC/MS Pos Early	100010895	2411	258.108	150971	2140-72-9			1.0551	1.1195	1.6324	1.9732	0.8745	0.8241	1.0159	1.9175	1.2459	1.1493	0.8592	1.3627	0.8892	0.7945	1.4772	1.07	0.7729	0.7163	0.6433	0.5247	0.9481	0.9644	0.617	0.5517	0.9627	1.6104	1.0259	1.7515	1.2539	1.9448	1.0144	1.1085	0.6425	1.4113	1.1035	0.9856
4221	2'-O-methyluridine	Nucleotide	Pyrimidine Metabolism, Uracil containing	57655	LC/MS Neg	100010896	1831	257.078	102212	2140-76-3			0.9249	1.2267	1.4772	2.0871	0.481	0.7488	1.0925	1.3706	1.0379	0.261	0.6614	0.8616	0.9357	0.9905	1.3851	1.2412	0.6141	0.6957	0.7894	0.7602	1.0462	1	0.7451	0.5842	0.261	1.8442	1.3831	1.2375	1.0614	1.298	1.24	1.4971	0.3363	0.7331	1.7257	1.1486
429	2,3-dihydroxy-2-methylbutyrate	Amino Acid	Leucine, Isoleucine and Valine Metabolism	57547	LC/MS Neg	100010869	787	133.051	301941	14868-24-7		HMDB0029576	0.8768	1.2043	2.3565	2.4334	1.2864	1.1474	1.0006	0.9994	2.2699	0.746	0.523	0.8487	0.4852	0.8165	0.8476	1.0369	1.157	1.207	0.5309	0.5142	2.118	0.6011	0.4105	0.6651	1.8513	1.8338	0.8136	0.8119	0.5899	1.0313	1.8903	1.3858	1.5329	3.6365	1.234	1.1372
432	2,3-dihydroxy-3-methylvalerate	Amino Acid	Leucine, Isoleucine and Valine Metabolism	63069	LC/MS Neg	100002634	1413	147.066	8	562-43-6	C04104	HMDB0012140	0.5383	0.4903	2.9829	1.7136	1.4316	0.767	10.1204	4.3571	0.1741	0.1741	0.4012	0.1741	1.7663	0.6356	0.4354	2.873	0.8436	0.454	1.1588	0.4871	0.3602	0.5994	0.5415	2.5105	4.6396	1.0178	0.7846	1.2186	2.4076	1.8165	1.9654	0.5256	1.1391	0.725	1.7439	1
448	2,3-dihydroxy-5-methylthio-4-pentenoate (DMTPA)*	Amino Acid	Methionine, Cysteine, SAM and Taurine Metabolism	62805	LC/MS Neg	100020893	1156	177.023				HMDB0240388	1.1631	1.2812	1.4772	1.6684	0.9277	1.0067	0.7642	0.8874	1.9996	1.7256	0.954	1.6104	0.7214	0.9163	1.8785	1.2666	0.9066	1.0117	0.9887	0.702	0.7424	0.6555	0.9933	0.861	0.827	1.6046	0.8584	1.2961	1.4597	1.7805	0.9757	0.768	0.4963	1.3167	1.3004	1.1583
4769	2,3-dihydroxyisovalerate	Xenobiotics	Food Component/Plant	38276	LC/MS Polar	100002417	1050	133.051	677	1756-18-9	C04039	HMDB0012141	0.4904	0.7675	1.703	1.007	1.3709	0.6699	4.2432	2.1542	2.5858	0.4512	0.7	0.683	0.993	0.9224	0.4913	3.3547	1.0308	0.8891	0.7423	0.4483	0.2787	0.3781	1.5024	2.3202	11.4107	1.8077	0.9154	1.211	3.5791	1.6614	1.5328	0.5463	1.877	0.421	1.2979	1.0505
4770	2,3-dihydroxypyridine	Xenobiotics	Food Component/Plant	21132	LC/MS Pos Early	100000861	1420	112.039	28115	16867-04-2			3.6375	0.4574	0.7154	0.4548	1.5291	1.8218	1.2526	1.1838	0.1914	0.1914	0.1914	1	0.4706	2.0613	0.1914	0.2987	0.9998	1.0459	0.2721	0.6641	3.7499	2.3391	0.3247	0.2267	40.5757	3.0702	10.6472	39.328	0.5144	1.1941	0.4303	0.5615	23.132	29.8263	0.7973	0.9067
6240	2,3-dimethylphenol sulfate	Xenobiotics	Chemical	62531	LC/MS Neg	100020517	3376	201.023					0.2948	0.1317	0.1317	0.1317	0.1317	0.1317	0.1317	0.1317	0.1317	0.1317	0.1317	0.1317	0.1317	0.1317	0.1317	0.1317	0.1317	0.3484	0.1317	1.4398	0.1863	0.2021	0.1317	0.1317	1.9456	0.1317	0.1317	0.1317	0.1317	0.1317	0.1317	0.1317	1	2.9198	0.1317	0.1317
414	2,3-dimethylsuccinate	Amino Acid	Leucine, Isoleucine and Valine Metabolism	20703	LC/MS Polar	100000849	2800	145.051	11848	13545-04-5			0.6438	0.7521	0.9531	0.9543	1.0141	1.0986	0.4062	0.6724	0.4133	0.3296	0.3706	1.2464	0.897	1.2382	0.5708	0.9043	1.0964	1.2728	0.9723	1	1.6563	1.136	0.5941	0.4298	3.5291	3.8223	1.2884	1.3203	0.9764	1.2214	0.3296	0.4163	2.0579	2.8241	0.8235	1.1718
4485	2,4,6-trihydroxybenzoate	Xenobiotics	Benzoate Metabolism	35892	LC/MS Neg	100001718	1574	169.014	66520	83-30-7		HMDB0029649	1.3483	1.7361	5.2511	4.753	0.455	0.3002	1.3201	2.2566	1.7599	1.5392	0.1739	0.1185	1.4634	1.169	0.5749	0.6322	0.611	0.3036	0.1779	0.0669	1.7685	1.8529	0.3869	2.005	2.4312	1.27	0.8711	1.6931	0.0669	0.1297	0.7417	0.4423	0.214	1	4.1862	2.8912
4572	2,4-dihydroxyhydrocinnamate	Xenobiotics	Benzoate Metabolism	47113	LC/MS Neg	100005258	1759	181.051	96384	5631-68-5		HMDB0126386	0.9631	1.0498	4.3928	1.1326	0.7945	0.997	0.3539	0.4645	2.66	3.2559	0.8028	1.9573	0.9348	1.2052	0.2	0.2	1.0049	0.6882	1.003	0.6398	1.6904	1.2808	0.2	0.2	1.5654	1.9705	0.2679	0.2	0.2	1.3001	0.2902	0.2749	0.2	0.2	1.502	0.8935
5958	2,6-dihydroxybenzoic acid	Xenobiotics	Drug - Topical Agents	63042	LC/MS Neg	100020837	2575	153.019	9338	303-07-1		HMDB0013676	1.5636	1.6104	1.1551	0.952	0.9274	1.8468	2.6173	2.319	1.2098	1.203	0.698	0.7038	1.0848	1.6932	0.9087	1.1386	0.3892	0.4905	1.1245	0.7057	0.2448	0.2984	1.0412	1.4984	0.7009	1.433	0.6084	0.5678	0.857	1.4859	1.16	0.923	0.2591	1.2789	2.6919	2.4487
6241	2,6-dimethylphenol sulfate	Xenobiotics	Chemical	62535	LC/MS Neg	100020521	3342	201.023	7267			HMDB30540	0.8144	0.3529	0.8439	0.3529	0.3529	0.3529	0.3529	0.3529	0.3529	0.3529	0.3529	0.3529	0.3529	0.3529	0.3529	0.3529	0.3529	3.2975	0.3529	4.7986	0.598	0.6209	0.3529	0.3529	3.0637	0.3529	0.3529	0.3529	0.3529	0.3529	0.3529	0.3529	1.1561	2.6599	0.3529	0.3529
4773	2,8-quinolinediol	Xenobiotics	Food Component/Plant	42975	LC/MS Neg	100004206	3133	160.04	97250	15450-76-7	C06342		0.5428	0.4167	0.1398	0.1398	0.1398	0.1398	0.1398	0.1398	0.1398	0.1398	0.1398	0.1398	0.1398	0.1398	0.1398	0.1398	7.4135	0.1398	0.1398	0.1398	2.3625	0.4294	0.1398	0.1398	7.9802	6.0441	0.1398	0.1398	0.1398	0.1398	0.1398	0.1398	0.1398	0.1398	0.1398	0.1398
4774	2,8-quinolinediol sulfate	Xenobiotics	Food Component/Plant	48691	LC/MS Neg	100004321	2612	239.997					2.9104	1.9026	0.4039	10.0326	2.0676	2.8256	0.1374	0.1374	0.2066	0.3434	0.1374	0.5618	6.2878	6.2971	6.4892	0.3991	0.7991	0.5465	4.3232	0.9809	1.3704	0.5876	0.1383	3.5229	20.1691	9.6851	1.0191	1.336	0.547	0.1374	1.9874	0.8206	0.385	0.4344	0.1374	0.4702
5246	2-acetamidophenol sulfate	Xenobiotics	Food Component/Plant	48580	LC/MS Neg	100006190	2251	230.013	181671	40712-60-5			5.4047	5.4082	2.2206	1.5093	0.2365	1.9531	0.0426	0.0932	4.2722	3.4456	0.1136	0.3968	0.74	3.2072	1.2518	2.0884	0.5812	0.4169	0.6121	0.306	0.4116	0.5757	0.3857	1.8732	0.6077	1.2566	0.2098	0.2278	3.6302	1.8813	1.0224	0.9776	0.6847	1.2389	10.704	10.4299
123	2-aminoadipate	Amino Acid	Lysine Metabolism	6146	LC/MS Polar	381	3500	160.061	92136	542-32-5;1118-90-7	C00956	HMDB0000510	1.0152	0.8478	1.3776	1.2135	0.737	1.3342	0.4958	0.5672	1.0184	1.033	0.5669	0.8726	3.074	2.3279	2.0338	1.3839	0.9519	1.0499	0.8124	1.653	0.7134	0.6557	1.25	1.0629	0.8907	1.1138	0.909	1.0664	1.0797	0.8664	0.7625	0.6986	0.9848	1.4597	0.6021	0.5853
1750	2-aminoheptanoate	Lipid	Fatty Acid, Amino	43761	LC/MS Pos Early	100004542	3160	146.118	227939	1115-90-8		HMDB0094649	0.845	1.3563	1.903	2.3012	2.4038	0.3838	1.7938	0.3838	1.0691	3.1745	0.9188	0.8851	0.3838	0.3838	0.3838	1.324	0.3838	0.3838	0.7047	0.4235	0.7349	0.888	0.6863	0.8726	1.5502	0.9309	0.3838	0.3838	1.7882	0.6573	1.6594	2.8966	0.5355	1.6989	0.3838	1.0982
1755	2-aminooctanoate	Lipid	Fatty Acid, Amino	43343	LC/MS Pos Late	100004227	750	160.133	69522	644-90-6		HMDB0000991	0.604	1.4214	0.4152	0.5553	0.4152	1.2	0.8195	0.511	0.4152	0.4152	0.4152	0.4152	0.4152	0.4152	0.4152	0.6243	0.4152	0.4152	0.4152	0.4152	0.6832	0.4797	0.4152	0.4152	1.2163	1.7884	1.0745	1.1612	0.4152	1.3901	2.0835	1.4042	0.4538	1.1187	0.4152	0.8502
5247	2-aminophenol sulfate	Xenobiotics	Food Component/Plant	43266	LC/MS Neg	100004322	1677	188.002	181670			HMDB0061116	6.4728	5.7504	0.8552	1.8875	0.3687	0.9966	0.1829	0.2208	5.2202	6.3979	1.0484	1.7649	1.1786	5.0661	3.0266	4.3279	0.5398	0.2676	0.8898	0.3159	0.3471	0.357	1.0242	3.5571	0.2307	0.9618	0.2474	0.2892	4.1792	1.5012	0.8853	1.0034	0.5229	1.4179	8.4571	6.1251
1828	2-butenoylglycine	Lipid	Fatty Acid Metabolism (Acyl Glycine)	61785	LC/MS Neg	100016110	1380	142.051	6303498	71428-89-2			1.0711	0.9892	2.2025	2.4857	1.1892	1.0108	0.8248	0.2966	2.1557	2.0521	0.5299	1.5002	1.6578	1.8948	0.5375	0.4307	0.365	0.4442	1.0151	1.9368	0.4421	0.3154	0.5395	0.7284	1.0924	0.7746	1.0852	0.8571	1.5317	1.6585	0.2524	0.1482	2.2397	4.7584	0.6304	0.6794
5210	2-dimethylaminoethanol	Xenobiotics	Food Component/Plant	42562	LC/MS Pos Early	100001630	1983	90.0913	7902	108-01-0	C04308	HMDB0032231	0.7311	0.7751	2.4543	2.7787	1.9624	0.5754	0.8149	0.5665	1.7992	0.5297	2.3952	2.4923	0.5297	1.8944	1.6588	0.534	0.8991	0.5561	0.5297	0.9287	0.6644	0.8802	1.7169	1.2203	1.0022	0.9719	0.9926	1.2635	2.6353	0.9978	1.3984	1.3744	1.3119	1.0335	0.6431	1.1347
4517	2-ethylphenylsulfate	Xenobiotics	Benzoate Metabolism	36847	LC/MS Neg	100001809	3416	201.023					0.315	0.3969	0.607	0.315	1.9798	1.6461	0.315	0.5666	0.315	0.315	0.315	2.1042	0.315	0.315	3.2936	1.0855	0.6365	5.082	0.315	3.5592	1	0.8393	0.315	0.315	2.3236	2.0948	0.315	0.315	0.315	0.315	0.315	0.315	0.9622	0.315	0.4733	0.4957
4965	2-furoylcarnitine	Xenobiotics	Food Component/Plant	61771	LC/MS Pos Early	100016070	2672	256.118					3.7597	0.3622	1.923	2.6717	1.9852	1.0123	0.477	0.8756	0.2533	0.2453	0.237	0.4987	0.1709	0.9322	0.8537	2.0093	1.2965	2.5869	0.6461	0.5464	2.3924	2.7331	0.7045	0.1709	15.3749	1.1366	4.4783	26.8189	0.1709	1.2108	0.7253	0.7544	32.1488	37.4954	0.582	0.9877
449	2-hydroxy-4-(methylthio)butanoic acid	Amino Acid	Methionine, Cysteine, SAM and Taurine Metabolism	63739	LC/MS Polar	100021372	1065	149.028	11427	583-91-5		HMDB0037115	0.6707	0.7056	3.6917	2.8835	0.2169	0.2169	0.2169	0.2169	0.2169	0.2169	0.2169	0.2169	0.2169	0.2169	0.2169	0.5957	0.2169	0.4635	0.2169	0.2169	0.9927	0.647	0.2169	0.2169	1.2983	1.1522	0.2169	0.2169	1	1.0485	4.6297	3.4098	0.2169	0.2169	0.2169	0.2169
5376	2-hydroxyacetaminophen sulfate*	Xenobiotics	Drug - Analgesics, Anesthetics	33173	LC/MS Neg	100001791	1674	246.008	86290013			HMDB0062547	0.3063	1.3119	0.1357	0.1357	0.7604	0.4047	0.4083	96.4325	0.6331	0.2023	0.1893	0.3913	0.3857	1.1084	0.2063	0.3111	0.298	1.6555	31.3234	6.7664	2.3884	1	1.6114	0.5546	1.1573	0.8544	1.0494	4.2362	9.8399	2.8006	0.1675	0.2451	0.6089	0.8674	1.1701	4.8477
1667	2-hydroxyadipate	Lipid	Fatty Acid, Dicarboxylate	31934	LC/MS Polar	100001153	3000	161.046	193530	18294-85-4	C02360	HMDB0000321	0.0746	0.1301	0.1435	2.1576	2.2254	1.6559	0.0574	0.0574	0.8927	1.0296	0.8924	0.0574	1.9758	2.4217	1.4385	1.5991	0.6383	0.0574	0.6106	0.9388	0.9704	0.1118	1.1325	1.2896	2.118	0.222	1.0967	0.0574	1.3979	2.2573	0.0951	0.6037	1.066	2.6523	1.9794	0.9396
582	2-hydroxybutyrate/2-hydroxyisobutyrate	Amino Acid	Glutathione Metabolism	52281	LC/MS Polar	100008928	1258	103.04	4277439;440864		C21297,C05984	HMDB0000729,HMDB00008	1.4928	1.6881	2.3793	2.6599	1.1448	1.036	0.9103	0.8794	1.1119	1.9362	0.5508	0.9829	0.4711	0.628	0.7557	1.0661	0.8144	1.0912	0.7566	0.5671	1.6098	0.9337	0.4326	0.4182	1.3697	1.4971	0.5821	0.8375	0.8683	1.9102	1.2574	1.1119	0.3475	0.8471	0.6879	0.8253
1663	2-hydroxyglutarate	Lipid	Fatty Acid, Dicarboxylate	37253	LC/MS Pos Early	100002070	958	131.034	43	40951-21-1	C02630	HMDB0059655	0.7063	0.582	1.9063	2.2101	1.4907	1.2894	0.6499	0.7571	1.5609	1.6149	0.9173	1.4664	1.0188	1.3475	1.1399	0.6563	1.0479	0.9812	0.3774	0.4374	1.2825	1.0225	0.635	0.8023	1.2962	1.254	1.1933	1.8499	0.8643	0.931	0.9167	1.1131	1.0325	1.416	0.7744	0.8792
4463	2-hydroxyhippurate (salicylurate)	Xenobiotics	Benzoate Metabolism	18281	LC/MS Neg	1869	2184	194.046	10253	487-54-7	C07588	HMDB0000840	1.2186	1.4374	9.5272	13.0559	3.6725	0.8608	1.4696	97.5341	0.2319	0.4576	56.1456	72.3854	1.4567	2.6218	0.6609	0.5974	1.2001	0.4574	1.1638	0.7791	0.7663	0.7684	1.7984	2.1605	5.8114	3.8758	0.4265	0.8197	0.9603	0.9898	1.0102	0.414	0.3954	1.1387	0.9088	2.5343
5392	2-hydroxyibuprofen	Xenobiotics	Drug - Analgesics, Anesthetics	43330	LC/MS Neg	100004169	3462	221.118	10443535	51146-55-5		HMDB0060920	0.1667	0.1667	0.8809	0.3883	0.1667	0.1667	0.1667	0.1667	0.4877	1184.12	0.1667	0.1667	0.1667	0.1667	0.1667	0.1667	0.1667	0.1667	3.7523	0.6483	0.1765	0.1667	0.5306	0.1667	410.438	7.1995	0.329	0.1667	3.5905	3.0553	0.1667	0.1667	10.556	0.9196	0.1667	0.1667
1960	2-hydroxyoctanoate	Lipid	Fatty Acid, Monohydroxy	22036	LC/MS Neg	100000743	3736.8	159.103	5312860;6995013;94180	617-73-2		HMDB0002264	0.729	0.7286	0.4221	0.4221	1.0191	0.4221	0.6821	0.7982	1.8073	0.4221	0.4221	1	0.4221	0.6564	1.3162	1.4303	0.4221	0.7056	1.1922	0.4221	0.6961	0.5411	0.4221	0.4221	3.2152	0.9364	1.2362	0.7749	1.5081	1.2156	2.167	2.4352	0.7796	1.5387	1.1054	1.1338
156	2-hydroxyphenylacetate	Amino Acid	Phenylalanine Metabolism	1432	LC/MS Polar	235	858.6	151.04	11970	614-75-5	C05852	HMDB0000669	0.9051	1.254	2.9231	1.0198	2.1611	1.4606	1.3963	1.7186	0.6966	0.7358	1.0529	1.2638	0.9376	1.1987	0.9028	0.844	0.8851	0.7093	0.8883	0.7168	0.9103	0.8382	1.2519	0.936	1.5146	0.9905	0.9286	1.8567	1.0095	0.9383	1.6395	1.5003	0.5669	0.8475	1.0284	1.2397
1709	2-hydroxysebacate	Lipid	Fatty Acid, Dicarboxylate	63357	LC/MS Polar	100020378	2358	217.108	128458	103963-71-9		HMDB0000424	0.4815	2.2039	3.53	0.6896	0.8737	2.1772	2.081	2.6117	0.5635	0.4298	0.2169	0.3304	1.3933	0.9915	1.5332	1.8148	1.208	0.6313	0.3967	0.5705	0.7389	0.7005	0.5009	0.611	2.6619	2.5004	0.4837	0.6958	1.041	1.9147	1.196	1.2935	0.5217	1.3766	3.0982	3.5024
4777	2-isopropylmalate	Xenobiotics	Food Component/Plant	15667	LC/MS Polar	100000409	2605	175.061	77	3237-44-3	C02504	HMDB0000402	0.203	0.2975	2.5444	1.8795	1.0085	0.9915	1.8536	1.1653	28.6822	0.6075	0.2562	3.6046	1.2432	1.1243	0.169	1.1675	5.6323	2.0503	0.7087	0.2065	0.4291	0.4686	7.1018	4.8279	3.7972	1.1843	0.2799	4.9335	0.1943	0.2395	4.4878	0.9768	14.0208	0.7034	0.9426	0.9007
5126	2-keto-3-deoxy-gluconate	Xenobiotics	Food Component/Plant	48141	LC/MS Polar	100005946	1900	177.041	161227	17510-99-5	C00204	HMDB0001353	1.829	1.5494	1.4112	1.3101	1.0823	0.705	0.5531	0.6019	0.8386	0.911	0.7575	1.0348	0.4561	0.6039	2.041	1.6403	1.85	1.2457	0.5071	0.4086	1.3491	0.8511	0.743	0.7364	1.3839	1.8397	0.7316	1.3231	0.8344	1.9425	0.8276	0.6727	0.8025	1.7307	1.1573	1.0859
5378	2-methoxyacetaminophen glucuronide*	Xenobiotics	Drug - Analgesics, Anesthetics	33161	LC/MS Neg	100001795	1633	356.099	121596203			HMDB0240215	0.1317	0.3436	0.1317	0.1317	0.1317	0.1317	0.1317	29.0846	0.1317	0.1317	0.1317	0.1317	0.1317	0.1317	0.1317	0.1317	0.1317	0.2665	34.1219	5.7421	0.3728	0.1317	0.7197	0.1317	0.1317	0.1317	0.7588	2.797	3.7798	1.0164	0.1317	0.1317	0.1317	0.1317	0.2427	1.2501
5377	2-methoxyacetaminophen sulfate*	Xenobiotics	Drug - Analgesics, Anesthetics	47031	LC/MS Neg	100001793	1949	260.023	86290014			HMDB0062550	0.2699	0.5529	0.2699	0.2699	0.2699	0.2699	0.2699	49.867	0.2699	0.2699	0.2699	0.2699	0.2699	0.2699	0.2699	0.2699	0.2699	0.3012	14.7605	2.7768	0.3111	0.2699	0.42	0.2699	0.2699	0.2699	0.2699	0.7747	5.3345	1.2951	0.2699	0.2699	0.2699	0.2699	0.2699	1.2253
4540	2-methoxyhydroquinone glucuronide (2)	Xenobiotics	Benzoate Metabolism	63247	LC/MS Neg	100021464	1331	315.072					2.5872	5.7031	3.8939	1.5368	1.3173	0.3017	0.6388	0.8915	0.6506	0.3538	0.4092	0.4478	0.2894	0.9249	1.5142	1.0173	0.3513	0.361	0.7594	0.4991	0.7115	0.749	1.4563	3.2211	11.1557	0.9125	2.1676	11.0857	2.243	1.6912	1.0285	1.2813	1.3514	1.8863	1.7241	4.0598
4581	2-methoxyhydroquinone sulfate (1)	Xenobiotics	Benzoate Metabolism	64049	LC/MS Neg	100021839	1505	218.997					2.3664	4.5887	3.1213	1.3858	0.9014	0.3442	0.5107	0.7063	0.9282	0.6826	0.6932	0.4565	0.3805	1.2543	2.2168	1.3097	0.3424	0.2907	0.5425	0.3543	0.8649	0.8435	2.0488	4.3738	5.3675	1.1533	0.9136	3.5934	2.222	2.088	1.0538	1.2222	0.9462	1.8018	1.6596	2.3388
4582	2-methoxyhydroquinone sulfate (2)	Xenobiotics	Benzoate Metabolism	64050	LC/MS Neg	100021840	1619	218.997					2.546	4.7562	2.8136	1.4437	0.8479	0.2493	0.5119	0.3931	0.9304	0.5447	0.3213	0.2944	0.2786	0.8977	1.3468	1.0336	0.125	0.2059	0.2419	0.2099	1.0937	1.1038	1.4395	2.9578	5.9544	0.9942	1.0058	3.7401	1.3461	0.7232	1.1692	1.3044	1.0303	1.8499	1.2578	2.0482
6217	2-methoxyresorcinol sulfate	Xenobiotics	Chemical	48445	LC/MS Neg	100006184	1863	218.997		1446269-78-8			2.6699	2.4427	28.0768	5.4473	1.9735	0.9	1.025	0.9662	0.975	0.8408	0.3052	0.3342	0.217	0.7345	0.5196	0.341	0.5414	0.7297	0.1831	0.4816	0.9068	2.1497	3.548	4.0259	20.169	1.0547	8.5874	20.026	0.6854	0.8928	3.3189	1.8087	3.7482	5.4393	0.7952	0.8926
397	2-methylbutyrylcarnitine (C5)	Amino Acid	Leucine, Isoleucine and Valine Metabolism	45095	LC/MS Pos Early	100001509	3050	246.17	6426901	31023-25-3		HMDB0000378	1.0971	0.9301	0.6484	0.7573	0.8402	0.9169	0.3678	0.5579	0.307	0.5775	0.5317	0.7167	1.2668	1.5905	1.1591	1.6073	1.107	1.8058	0.6362	1.2012	2.1278	1.7575	0.7977	0.7287	1.0087	1.0578	1.2279	0.9913	1.0264	1.1599	1.2803	0.8854	0.8085	1.1628	0.435	0.7339
399	2-methylbutyrylglycine (C5)	Amino Acid	Leucine, Isoleucine and Valine Metabolism	31928	LC/MS Neg	100001155	1884	158.082	193872	52320-67-9		HMDB0000339	0.9788	0.9734	0.5422	0.8299	1.5419	1.5499	0.3939	0.4652	0.3396	0.391	0.6598	0.6662	1.9227	1.9614	1.0515	0.8665	1.1708	1.1985	1.2061	1.7343	1.0101	1.0765	1.3666	1.2659	1.9609	4.047	0.8977	0.6969	0.7307	1.3646	0.8225	0.3965	0.5284	1.1307	0.8632	1.3258
1458	2-methylcitrate	Energy	TCA Cycle	37483	LC/MS Pos Early	90	1370	224.077	12898022	6061-96-7	C02225	HMDB0000379	0.9306	1.203	2.7203	2.2914	2.0392	1.3949	0.2431	0.1777	0.5007	1.1789	0.6518	0.658	0.7815	2.2976	0.6638	0.7118	1.2945	1.0694	0.889	0.6847	1.6971	0.5162	0.549	0.5754	3.0727	2.8051	1.1674	1.8026	1.0877	2.1821	0.6217	0.8926	0.7254	1.713	0.4882	0.723
1845	2-methylhexanoylcarnitine	Lipid	Fatty Acid Metabolism (Acyl Carnitine, Medium Chain)	61780	LC/MS Pos Late	100016060	816	274.201					1.6348	1.4155	0.8744	1.122	0.835	0.6732	0.1586	0.1728	0.6343	0.331	0.34	1.0056	0.5366	0.9944	1.2802	2.4913	1.1907	1.6745	0.757	0.759	2.9492	1.7369	0.4901	0.3624	0.7042	1.5344	0.9593	0.9224	1.3265	2.4863	2.5201	1.6281	1.9232	3.2602	0.426	0.9243
4460	2-methylhippurate	Xenobiotics	Benzoate Metabolism	15670	LC/MS Pos Early	100000052	2358	194.081	91637	42013-20-7		HMDB0011723	1.0092	0.2922	1.3311	7.9491	1.2307	0.1649	0.7116	0.1649	2.1292	2.5962	0.1649	0.1649	0.1649	0.1649	0.1649	0.6965	0.1649	0.7324	1.6973	0.9908	4.7329	1.5503	0.5422	0.1649	3.0341	0.8699	0.1649	0.8249	0.1649	0.4721	0.6921	0.7945	0.4048	1.1309	2.3117	0.1649
1775	2-methylmalonylcarnitine (C4-DC)	Lipid	Fatty Acid Metabolism (also BCAA Metabolism)	35482	LC/MS Pos Early	100001596	2440	262.128	53481628	149181-64-6		HMDB0013133	1.2954	1.1724	1.9435	1.9294	1.2343	0.9239	0.6812	0.6943	1.2158	1.0044	0.5201	1.0228	0.7671	0.9538	2.0303	1.643	1.0683	0.9491	0.9393	0.7363	0.8924	0.794	0.8731	0.8198	1.1779	1.7685	0.8837	1.1456	1.1677	1.7784	0.824	0.8767	0.894	1.6094	0.9795	1.219
16	2-methylserine	Amino Acid	Glycine, Serine and Threonine Metabolism	53229	LC/MS Pos Early	100009246	1652	120.066	94309		C02115		0.7674	1.1909	2.2785	3.6134	0.5861	0.5272	1.51	1.0812	0.8074	0.9008	0.3098	1.0407	0.3098	0.6847	0.7781	1.8372	1.5695	2.9281	0.9926	0.7884	2.2795	1.5468	0.6112	0.4386	0.3098	1.287	0.6562	0.9325	0.4056	2.0181	1.5417	1.4092	0.6775	0.9556	0.4699	1.0074
4349	2-O-methylascorbic acid	Cofactors and Vitamins	Ascorbate and Aldarate Metabolism	63990	LC/MS Neg	100003258	778	189.041	54726398	17860-87-6		HMDB0240294	1.2945	1.3421	1.8898	2.1398	1.3682	1.0606	0.5419	0.5769	1.4801	1.488	0.7497	0.883	0.8726	1.0315	2.0104	1.2224	0.9498	0.7059	0.8093	0.6892	0.776	0.5934	0.962	1.0666	1.2552	1.2822	0.8768	1.2502	1.1711	1.6921	0.8382	0.7269	0.6234	1.2436	0.9685	0.889
1793	2-octenoylglutamine	Lipid	Fatty Acid Metabolism (Acyl Glutamine)	61803	LC/MS Neg	100016113	4020	269.151					0.8689	2.2467	0.4297	1.3538	0.2043	0.2043	1	0.2043	1.1958	0.2043	0.2043	0.2043	0.2043	0.2043	1.715	1.3318	0.3863	0.2043	0.6034	0.4804	0.2043	0.274	0.2043	0.2043	0.2043	0.4752	0.4444	0.2043	0.2043	3.1159	0.2043	0.2043	2.8915	9.4717	0.2043	0.2043
1836	2-octenoylglycine	Lipid	Fatty Acid Metabolism (Acyl Glycine)	61784	LC/MS Neg	100016114	4150	198.114	131802981			HMDB0094801	1.8778	2.3838	0.429	1.0218	1.2924	0.5498	1.7769	0.6444	1.4135	1.0102	0.4882	1.9392	0.1702	0.3499	1.208	0.5868	1.1658	0.4206	0.6973	0.3797	1.076	0.6555	0.33	0.1461	1.9285	0.9898	0.7022	0.4619	1.0192	3.9836	0.5936	0.3176	2.1503	5.3326	1.9893	2.5009
4778	2-oxindole-3-acetate	Xenobiotics	Food Component/Plant	40479	LC/MS Pos Early	100003109	2378	192.065	3080590	2971-31-5		HMDB0035514	0.9133	0.722	2.5262	0.3199	14.5747	4.3559	2.19	2.5692	0.467	0.7022	1.5223	1.2466	8.7023	5.0017	0.9695	1.4222	0.2962	0.3104	1.2128	0.7117	3.3269	1.789	0.314	1.3157	4.2906	3.2831	0.8805	0.5951	1.6634	0.809	0.6665	1.1204	0.3778	0.6081	2.3116	1.0305
6089	2-oxo-1-pyrrolidinepropionate	Xenobiotics	Chemical	40452	LC/MS Neg	100003265	1381	156.067	3146688	77191-38-9			0.8654	0.6799	1.0745	1.1614	0.9797	0.9383	2.1914	6.3732	3.586	3.8622	0.6154	0.5468	0.5468	0.8605	1.3	0.8816	1.0416	0.8252	0.771	0.5749	1.0429	0.8406	0.5468	1.0189	1.8853	1.5808	0.7671	1.9001	0.6686	1.1881	0.932	0.7227	0.9811	1.7239	1.5177	1.9209
125	2-oxoadipate	Amino Acid	Lysine Metabolism	38347	LC/MS Polar	92	2635	159.03	71	3184-35-8	C00322	HMDB0000225	0.6512	0.5332	0.8296	0.7113	3.2352	2.9599	0.208	0.3419	2.6674	1.849	1.419	2.5552	1.2915	1.0082	1.6899	1.6844	1.0762	0.9089	0.2355	0.2627	0.987	1.1289	0.8627	0.8531	0.3242	0.5078	0.8737	1.0974	0.9276	1.0004	0.3899	0.612	1.7484	4.0369	1.6416	1.3128
491	2-oxoarginine*	Amino Acid	Urea cycle; Arginine and Proline Metabolism	55072	LC/MS Neg	100002784	963	172.073	558	3715-10-04	C03771	HMDB0004225	0.6962	0.7793	0.9102	0.9906	1.4245	1.0037	2.1032	2.6791	2.0679	1.3055	0.4451	0.9106	1.0488	1.1917	1.0651	1.0406	2.0347	1.6026	0.4916	0.6921	0.7011	0.9584	0.9187	0.9963	0.7573	1.0916	0.6345	0.9463	1.0737	0.9533	2.2154	1.9657	0.2995	0.4331	1.1652	1.1625
1839	2-pentenoylglycine	Lipid	Fatty Acid Metabolism (Acyl Glycine)	63850	LC/MS Neg	100021143	1940	156.067					1.9135	1.6181	0.9066	1.0368	2.5852	1.2227	0.3098	0.1956	0.4605	0.6001	0.6981	1.5541	1.4854	2.6366	0.5359	0.6978	0.4097	0.8567	1.7668	2.4848	0.8038	0.7096	0.5634	1.6328	1.3494	1.1627	0.3966	0.2107	1.3202	2.2461	0.2028	0.0513	0.9632	2.1812	1.0379	1.1811
4633	2-piperidinone	Xenobiotics	Food Component/Plant	43400	LC/MS Pos Early	100004295	1675	100.076	12665	675-20-7		HMDB0011749	1.1728	1.1684	1.5324	1.5525	0.4952	0.7303	0.7688	0.9589	0.2086	0.2086	0.2086	2.4527	3.0542	0.2086	0.2086	2.114	0.3703	0.418	1.3853	0.7612	1.7713	1.0411	0.5489	0.3578	2.8769	2.4148	0.4506	0.5454	0.2086	0.5677	0.691	0.5928	0.2086	0.3267	1.0681	0.7477
4780	2-pyrrolidineacetic acid	Xenobiotics	Food Component/Plant	63269	LC/MS Pos Early	100006441	2248	130.086	123784	56879-46-0		HMDB0029444	1.8149	0.9084	1.1808	0.8995	1.2918	1.1183	1.2463	1.6032	0.5447	1.0995	0.4595	1.1035	0.6534	1.2484	0.6744	0.7966	1.3547	1.08	0.5793	0.3653	2.7812	2.9338	0.294	0.4441	0.5048	1.579	1.6443	1.7717	0.4737	0.4525	0.8883	0.7488	0.3668	0.278	0.8949	0.9447
3255	21-hydroxypregnanolone disulfate	Lipid	Pregnenolone Steroids	48431	LC/MS Neg	100006119	4300	246.075					0.0372	0.0372	0.0372	0.0372	0.0372	0.0372	0.0372	0.0372	0.0372	0.0372	0.0372	0.0372	0.0372	0.0372	0.0372	0.0372	1	1.4887	0.0372	0.0372	0.0372	0.0372	0.0372	0.0372	0.0372	0.0372	0.0372	0.0372	0.0372	0.0372	0.0372	0.0372	0.0372	0.0372	0.0372	0.0372
3253	21-hydroxypregnanolone monosulfate (1)	Lipid	Pregnenolone Steroids	62311	LC/MS Neg	100020547	4922	413.2					0.0389	0.0389	0.0389	0.0389	0.0389	0.0389	0.0389	0.0389	0.0389	0.0389	0.0389	0.0389	0.0389	0.0389	0.0389	0.0389	1	1.7896	0.0389	0.0389	0.0389	0.0389	0.0389	0.0389	0.0389	0.0389	0.0389	0.0389	0.0389	0.0389	0.0389	0.0389	0.0389	0.0389	0.0389	0.0389
3252	21-hydroxypregnenolone disulfate	Lipid	Pregnenolone Steroids	46115	LC/MS Neg	100001999	3935	245.067	134595	1164-98-3			3.2128	3.3553	2.0746	1.6141	0.2909	0.2444	0.9757	0.8346	1.0218	0.5383	0.8664	1.6497	0.5748	0.8143	0.9129	1.0014	1.0438	0.9986	0.6506	0.6579	1.5076	1.5381	1.0235	0.8824	2.2772	4.9177	0.4681	0.6913	0.7315	1.2843	0.4238	0.5235	1.2584	3.2093	0.6059	0.7348
2034	2R,3R-dihydroxybutyrate	Lipid	Fatty Acid, Dihydroxy	63109	LC/MS Polar	100002367	1543	119.035	13120901	759-06-8		HMDB0000498	0.6215	0.4758	2.7222	2.185	1.4523	1.1276	0.7248	0.8175	2.2818	2.1577	0.7726	0.9061	1.3451	1.2639	1.1982	0.9295	0.9374	0.9152	0.8077	0.9313	1.6967	1.5138	0.7363	1.0681	1.4675	1.2476	0.8428	1.1024	1.2984	1.3529	1.5773	1.5425	0.7959	1.0626	0.7677	0.7844
2033	2S,3R-dihydroxybutyrate	Lipid	Fatty Acid, Dihydroxy	62950	LC/MS Polar	100002284	1660	119.035	10964471	5057-93-2		HMDB0002453	0.6753	0.7176	1.4454	1.2016	0.6515	0.6065	0.753	0.6541	1.6258	1.4488	0.6602	0.854	0.6755	0.5611	1.5611	1.0798	1.3741	1.0805	0.4164	0.4356	1.286	1.069	0.4424	0.5206	2.3814	1.6553	0.5637	0.9314	1.7048	2.1255	1.1066	1.0686	1.4565	1.8837	0.7042	0.7719
1316	3'-sialyllactose	Carbohydrate	Disaccharides and Oligosaccharides	40424	LC/MS Polar	100003408	3720	632.204	123914	35890-38-1		HMDB0000825	1.0121	0.99	1.9715	2.2013	0.7902	0.6296	0.2957	0.3624	1.0418	1.0102	0.6165	0.8166	0.6672	0.6188	1.4591	1.0563	1.01	1.0199	0.6736	0.5438	1.0751	0.5262	0.5148	0.7023	0.9106	1.3236	1.0756	1.3355	0.7693	1.1	0.6942	1.0496	0.9081	1.5222	0.7064	0.9051
2037	3,4-dihydroxybutyrate	Lipid	Fatty Acid, Dihydroxy	62952	LC/MS Polar	100001730	2204	119.035	150929	51267-44-8		HMDB0000337	0.9925	1.0075	2.4854	1.9712	1.1987	0.832	0.79	0.7654	1.0553	1.176	0.6858	0.8606	0.7443	0.7322	1.0264	1.0547	0.6743	0.8777	0.8113	0.6959	1.2195	0.8447	1.1578	0.6412	1.3688	1.1039	0.9762	1.351	1.396	1.8517	1.3253	1.1888	0.713	1.2532	0.8913	0.9233
207	3,4-dihydroxyphenylacetate	Amino Acid	Tyrosine Metabolism	18296	LC/MS Neg	100000449	1040	123.045	98153	102-32-9	C01161	HMDB0001336	1.0532	1.2707	2.656	2.6196	0.889	0.8622	0.8822	0.8716	2.2313	2.1576	0.6225	0.9028	1.5723	1.3008	0.7628	0.7691	0.8705	1.0599	0.0817	0.7723	2.2348	3.073	0.9884	0.8781	1.9196	1.4977	1.4991	2.1211	0.9194	2.0512	1.0116	3.1718	0.7865	2.4252	1.1131	0.9061
231	3,4-dihydroxyphenylacetate sulfate	Amino Acid	Tyrosine Metabolism	48736	LC/MS Neg	100006254	800	246.992	193283	38339-04-7			1.2909	4.081	2.1925	1.7379	1.3674	0.6262	1.2715	2.2412	3.9593	3.2359	0.3068	0.8598	0.8634	1.0267	0.8833	0.8448	0.8621	0.6144	0.2767	0.2117	2.2623	2.3715	0.882	0.7214	2.793	2.1223	0.769	0.7636	0.2681	0.8486	1.3753	6.489	0.9733	3.7805	1.2233	1.1853
4490	3,5-dihydroxybenzoic acid	Xenobiotics	Benzoate Metabolism	37508	LC/MS Neg	100002054	785.4	153.019	7424	99-10-5		HMDB0013677	0.8692	3.0343	9.551	6.9965	0.2808	0.2808	0.4339	0.2808	2.4884	2.917	0.6476	1.1288	1.9292	2.6828	4.4433	1.4162	0.3115	0.6278	0.6421	0.3502	0.3873	0.2808	1.5883	6.6676	0.4336	0.9176	0.5086	0.9822	1.4776	2.0542	1.5778	1	0.5339	1.5943	6.7897	6.9531
4595	3,7-dimethylurate	Xenobiotics	Xanthine Metabolism	34399	LC/MS Neg	100001398	1418	195.052	83126	13087-49-5	C16360	HMDB0001982	0.615	0.2047	1.2596	3.5059	7.8259	4.0301	1.342	1.264	3.9191	4.5293	1.0994	1.0049	0.1344	0.6685	3.6433	1.9351	0.5476	0.7451	0.1573	0.2585	2.1795	2.928	0.5153	0.5325	1.3581	3.2361	0.5917	0.9951	0.9313	0.7619	2.1544	1.2536	0.7798	6.0889	1.5658	0.8278
4242	3-(3-amino-3-carboxypropyl)uridine*	Nucleotide	Pyrimidine Metabolism, Uracil containing	62924	LC/MS Neg	100001426	1369	344.11	171198	52745-94-5			1.3745	1.463	1.8343	1.8212	0.9163	0.8188	0.6453	0.5653	1.3098	1.2382	0.7236	0.9913	0.7583	0.8201	1.6002	1.4834	1.0411	0.9506	0.7235	0.651	1.2568	0.9356	0.8454	0.7774	1.0002	1.5494	0.8527	1.2114	1.2147	2.227	1.2325	0.9998	0.7167	1.8502	0.9489	1.0239
4568	3-(3-hydroxyphenyl)propionate	Xenobiotics	Benzoate Metabolism	35635	LC/MS Neg	100001624	1980	165.056	91	621-54-5	C11457	HMDB0000375	7.4018	5.4933	4.9947	2.7978	0.7503	1	0.8308	5.8088	3.0121	3.4669	0.1373	1.3945	0.1373	2.8506	2.5236	1.3031	1.0148	0.3724	1.1148	0.2695	2.3291	1.1892	0.4545	0.6851	4.3412	0.8895	0.9614	1.4659	2.4649	0.2349	0.9175	0.4571	0.6588	0.5926	0.1373	0.2229
4565	3-(3-hydroxyphenyl)propionate sulfate	Xenobiotics	Benzoate Metabolism	45415	LC/MS Neg	100005391	1294	245.012	187488	86321-32-6		HMDB0094710	4.5643	4.0257	2.046	2.5101	2.5028	2.9868	0.6458	2.9912	5.531	5.4685	0.3102	0.626	0.4196	2.839	2.9272	3.1592	0.3626	3.0974	0.3643	0.1165	3.8096	1.9408	0.1893	0.3593	4.2693	3.8926	0.7575	0.9372	0.2675	0.233	0.9876	0.435	0.4488	0.835	0.4232	3.388
181	3-(4-hydroxyphenyl)lactate (HPLA)	Amino Acid	Tyrosine Metabolism	32197	LC/MS Neg	240	1379	181.051	9378	6482-98-0	C03672	HMDB0000755	0.7531	0.6211	1.6013	1.8415	1	1.1591	0.9551	1.0058	0.549	0.549	0.8339	0.6842	1.5729	1.8427	1.5077	0.9086	1.0456	0.6177	0.8019	0.8394	0.7939	0.6043	0.6445	0.549	0.9012	0.6374	0.6991	1.7195	23.5997	16.2618	1.2913	0.8199	1.3101	2.1686	1.3048	1.0853
5379	3-(cystein-S-yl)acetaminophen*	Xenobiotics	Drug - Analgesics, Anesthetics	34365	LC/MS Pos Early	100001797	2420	271.075	171264			HMDB0240217	0.1933	0.5544	0.1933	0.1933	0.1933	0.1933	0.1933	98.5174	0.5373	0.4134	0.4713	1.2974	0.1933	0.1933	0.1933	0.1933	0.1933	0.1933	13.1706	2.1023	0.1933	0.1933	0.909	0.5481	0.6602	0.1933	0.5661	1	4.3701	3.8508	0.1933	0.1933	0.1933	0.1933	0.1933	0.4738
5383	3-(methylthio)acetaminophen sulfate*	Xenobiotics	Drug - Analgesics, Anesthetics	62567	LC/MS Neg	100020827	2265	276.001					0.414	0.5755	0.0181	0.0181	0.0181	0.0181	0.0181	35.6405	2.3291	1.5726	0.5182	0.7204	0.0181	0.0181	0.0181	0.0181	0.0693	0.0953	8.9373	3.6447	0.2104	0.0697	1.8073	1.2796	0.0181	0.0181	0.2108	0.1517	40.7038	26.6419	0.0351	0.0181	0.0181	0.0181	0.0181	0.1604
5373	3-(N-acetyl-L-cystein-S-yl) acetaminophen	Xenobiotics	Drug - Analgesics, Anesthetics	45721	LC/MS Neg	2048	2094	311.071	83967	52372-86-8			0.6391	1.1966	0.057	0.057	0.057	0.057	0.057	33.7333	1.0421	0.9579	0.6295	1.2181	0.057	0.057	0.057	0.057	0.1058	0.2882	10.8272	2.0104	0.057	0.057	0.817	0.5468	0.057	0.057	0.6685	0.595	6.0654	5.1396	0.057	0.057	0.057	0.057	0.0743	0.2933
6104	3-acetylphenol sulfate	Xenobiotics	Chemical	48693	LC/MS Neg	100004326	2477	215.002					1.9111	1.4646	0.3507	0.9777	3.5048	1.0223	0.2021	0.5324	1.4197	1.4993	0.1215	0.6766	0.3016	1.2038	0.6457	0.7054	0.6189	1.6942	0.5743	1.5019	2.9731	3.1757	0.5592	0.2503	11.833	2.2135	1.8254	5.5086	0.3146	0.4955	1.162	0.5395	5.7108	8.4573	0.4701	0.6347
489	3-amino-2-piperidone	Amino Acid	Urea cycle; Arginine and Proline Metabolism	62853	LC/MS Pos Early	100020361	2065	115.087	5200225	1892-22-4		HMDB0000323	0.8471	1.0021	1.2122	1.6729	1.418	1.2496	0.8679	0.9979	1.9807	1.3555	0.931	0.6794	1.078	1.2639	2.5218	1.09	0.5893	0.3879	0.7297	0.7288	0.4661	0.4042	0.7531	0.9427	1.5257	1.5211	0.8005	1.4574	0.8851	1.0422	2.3947	1.9283	0.5901	0.9787	1.1406	1.0559
4281	3-aminoisobutyrate	Nucleotide	Pyrimidine Metabolism, Thymine containing	1566	LC/MS Pos Early	1114	2190	104.071	64956	10569-72-9;214139-20-5	C05145	HMDB0002166	0.4828	0.4884	0.4045	0.3436	0.6337	0.687	1.3918	1.1705	0.7812	0.5811	0.4419	0.7242	1.207	1.0109	0.7192	0.771	6.2877	5.081	0.8818	0.9177	1.8095	1.0203	2.2106	1.7069	13.5416	8.8487	0.4989	0.6038	1.8113	1.7432	0.8062	0.9927	1.2441	2.2227	1.1657	1.332
1707	3-carboxy-4-methyl-5-pentyl-2-furanpropionate (3-CMPFP)	Lipid	Fatty Acid, Dicarboxylate	61871	LC/MS Neg	100020004	4000	267.124	194501			HMDB0061643	3.1704	1.454	0.6173	0.6758	0.9986	0.9221	0.7074	1.2782	3.366	3.2716	0.1932	2.4891	0.2313	0.1847	1.2438	0.3301	0.2082	1.027	4.6087	0.6702	1.9383	0.6402	0.269	0.2691	2.0715	1.4439	1.0014	1.3815	0.2693	0.5228	0.3964	2.3716	0.7016	1.3428	2.0994	0.8567
1705	3-carboxy-4-methyl-5-propyl-2-furanpropanoate (CMPF)	Lipid	Fatty Acid, Dicarboxylate	31787	LC/MS Neg	100001178	2800	239.093	123979	86879-39-2		HMDB0061112	0.8112	0.685	0.5368	0.3464	6.1335	5.8483	0.1334	0.0948	2.0306	1.782	0.0948	0.17	5.5844	5.078	0.7716	0.1183	0.484	1.1586	6.4448	2.9196	0.6783	0.593	0.9538	0.5898	1.748	1.6882	1.2669	2.1622	0.8047	0.6462	0.0948	0.3143	0.8242	1.1798	8.0483	5.8824
4894	3-ethylcatechol sulfate (1)	Xenobiotics	Food Component/Plant	62796	LC/MS Neg	100020851	3422	217.018					0.9461	0.4091	0.0951	0.0951	2.3228	1.689	0.0951	0.1184	0.7223	0.0951	0.0951	0.5856	0.0951	1.9292	1.7261	1	1.0437	1.4968	0.2057	0.0951	0.0951	0.8005	0.0951	0.0951	5.3526	2.616	0.0951	1.2439	0.394	0.7799	0.0951	0.0951	2.5027	4.7589	0.9699	0.3494
4895	3-ethylcatechol sulfate (2)	Xenobiotics	Food Component/Plant	62797	LC/MS Neg	100020852	3555	217.018					0.9459	0.0509	0.0509	0.0509	1.5472	1.3367	0.0509	0.0509	0.0509	0.0509	0.0509	0.3859	0.0509	0.7072	0.6796	0.0757	0.4108	1	0.0509	3.8466	2.6027	0.5352	1.242	0.0509	5.8333	1.4837	0.7053	1.328	0.0509	0.4541	0.0509	0.0509	6.364	6.4641	0.0509	0.2169
4782	3-formylindole	Xenobiotics	Food Component/Plant	62863	LC/MS Neg	100020219	3709	144.046	10256	487-89-8	C08493	HMDB29737	0.7496	0.6594	1.0105	0.9868	1.9785	1.2121	0.8025	1.3788	2.1683	2.7996	1.0519	1.4192	1.5113	1.8418	1.6425	0.4551	0.9541	0.6903	1.2372	0.5236	0.6317	0.488	0.7563	0.9614	1.967	1.0177	0.5549	1.497	1.5673	1.5001	0.6496	0.767	0.7044	1.3228	1.1216	1.1234
1789	3-heptenoylglutamine	Lipid	Fatty Acid Metabolism (Acyl Glutamine)	61806	LC/MS Neg	100019813	3220	255.135					1.1501	1.5291	1.6374	0.2675	0.6609	1.0312	0.2675	0.5087	0.8485	0.6463	0.2675	0.5096	1.172	0.9554	2.1873	2.0652	0.2675	0.2675	0.9861	0.9688	1.3443	0.2675	0.3164	0.5301	1.5207	1.5971	0.5125	0.7261	0.2675	5.434	1.3118	0.9225	1.4886	4.4503	0.9866	1.0134
405	3-hydroxy-2-ethylpropionate	Amino Acid	Leucine, Isoleucine and Valine Metabolism	32397	LC/MS Polar	100001170	1443.3	117.056	188979	4374-62-3		HMDB0000396	0.7794	0.7708	4.4469	5.9444	0.7352	0.8388	0.6307	0.6663	0.8033	1.2039	0.357	0.7547	1.157	1.5768	1.0678	1.0143	0.9839	1.56	0.601	1.1125	2.7694	1.1957	0.4553	0.6447	3.1398	1.3465	1.1698	0.9857	0.7561	0.8755	2.8677	2.892	1.1513	2.2766	0.5357	0.918
6251	3-hydroxy-2-methylpyridine sulfate	Xenobiotics	Chemical	63227	LC/MS Neg	100020975	1849	188.002					4.4804	0.1765	0.6614	0.7402	3.5642	0.9974	1.1838	1.4743	0.1675	0.17	0.2727	0.4955	0.7663	1.3562	1.0026	0.6276	2.3556	2.3608	0.3946	0.492	0.9872	3.1331	1.7626	0.4973	36.2233	0.7562	4.3684	17.6062	1.128	0.5595	0.4237	0.6911	10.1375	13.7141	1.1634	1.394
3175	3-hydroxy-3-methylglutarate	Lipid	Mevalonate Metabolism	531	LC/MS Polar	112	2850	161.046	1662;5459993	503-49-1	C03761	HMDB0000355	0.8062	0.8746	1.7303	1.7393	1.2227	1.0629	0.8673	0.9954	0.8706	0.765	0.4637	0.7839	1.633	1.5305	1.1544	0.6451	1.1856	1.0393	0.6526	0.292	0.9513	0.8374	0.7571	0.7958	1.6453	1.4798	1.0294	2.0363	1.6931	1.6172	0.9715	1.0046	0.7282	1.1865	0.8912	1.3991
1668	3-hydroxyadipate	Lipid	Fatty Acid, Dicarboxylate	62069	LC/MS Polar	100004396	3131	161.046	151913			HMDB0000345	0.3322	0.3942	3.1549	3.3573	0.1525	1.2989	1.4527	1.4581	2.8006	1.8755	1.4132	1.8115	1.3727	0.6332	0.1418	0.1172	0.4299	0.4083	0.143	0.0672	4.2507	0.5144	1	0.0672	5.2585	2.4917	0.4975	2.5028	2.3637	0.6521	0.4203	0.9047	0.3209	0.2423	0.1025	1.8665
281	3-hydroxyanthranilate	Amino Acid	Tryptophan Metabolism	32353	LC/MS Pos Early	243	2407	154.05	86	548-93-6	C00632	HMDB0001476	1.1589	1.0717	1.8683	1.6263	1.1585	1.8617	0.8115	0.516	1.2379	2.3033	0.5258	1.0298	0.8403	0.7511	0.6105	0.4591	0.4759	1.181	0.522	0.8197	0.3378	0.4643	1.0304	0.8691	1.4034	0.9944	0.5431	1.0562	1.6375	1.0296	1.0157	1.7331	0.8924	1.2398	1.0056	0.6963
1938	3-hydroxybutyrate (BHBA)	Lipid	Ketone Bodies	542	LC/MS Polar	254	1480	103.04	441;94318;92135	625-72-9	C03197,C01089	HMDB0000011,HMDB0000357,HMDB0000442	1.0945	1.3551	9.4908	11.7274	0.6454	0.665	4.0268	2.206	2.8213	14.7755	0.4862	1.2425	0.8636	0.9304	0.4254	0.4195	0.5013	0.9181	1.2079	1.7564	1.8113	0.7464	0.4589	0.4981	10.8318	0.776	1.0696	1.0776	0.389	0.8356	2.5308	2.9399	3.8267	5.4802	0.7232	0.9282
1831	3-hydroxybutyroylglycine	Lipid	Fatty Acid Metabolism (Acyl Glycine)	62064	LC/MS Pos Early	100020211	978	162.076					1.71	2.0433	2.0696	1.2775	0.633	0.9326	14.8576	5.6975	0.2643	0.6252	0.846	0.2643	0.6889	0.3831	0.2643	1.1856	1.1172	1.2854	1.498	1.4642	0.5225	0.4182	1.3515	0.7298	0.7231	1	0.3963	0.4557	0.2643	0.2643	0.5942	0.2643	0.9689	1.8702	1.9763	2.7382
4833	3-hydroxycinnamate	Xenobiotics	Food Component/Plant	20698	LC/MS Neg	100000842	1960	163.04	637541	588-30-7;14755-02-3	C12621	HMDB0001713	6.6774	5.7937	7.0129	5.0159	0.2789	0.8656	0.3967	2.6571	6.0013	3.8341	0.2789	0.8572	0.2789	3.2459	1.3499	0.5932	0.2789	0.4507	1.0168	0.3289	0.4421	0.2789	0.5319	0.7898	1.0164	0.2789	1.7048	2.1314	1.1588	0.2789	0.9309	0.6876	1.2217	0.9836	0.2789	0.2789
5127	3-hydroxycinnamate sulfate	Xenobiotics	Food Component/Plant	48409	LC/MS Neg	100006094	1338	242.997	6443141	86321-30-4			5.8953	7.2298	4.3867	6.1612	0.9023	0.7773	0.5411	2.2477	11.4353	10.3289	0.0728	0.3407	0.0728	1.814	4.8342	2.7777	0.1885	1.0005	0.5208	0.1096	3.0883	1.1895	0.0728	0.2255	2.7561	1.636	1.0633	1.4857	0.2914	0.2381	0.9995	0.4073	0.8015	1.4206	0.2621	2.0877
4611	3-hydroxycotinine glucuronide	Xenobiotics	Tobacco Metabolite	43470	LC/MS Neg	100004494	1745	367.115	53477725	132929-88-5		HMDB0001204	0.4957	0.4957	0.4957	0.4957	0.4957	0.4957	0.4957	0.4957	0.4957	0.4957	0.4957	0.4957	0.4957	0.4957	0.4957	0.4957	0.4957	0.4957	0.4957	0.4957	0.4957	0.4957	0.4957	0.4957	0.4957	0.4957	0.4957	0.4957	0.4957	0.4957	0.4957	0.4957	0.4957	0.4957	0.4957	0.4957
1927	3-hydroxydecanoylcarnitine	Lipid	Fatty Acid Metabolism (Acyl Carnitine, Hydroxy)	63358	LC/MS Pos Late	100021141	961	332.243	121454166			HMDB0061636	1.3373	1.0706	0.5357	0.7599	0.4042	0.4262	1.0505	0.8702	0.4736	0.8037	0.1615	1.2678	0.611	0.779	1.2775	2.9755	0.7976	1.3888	0.536	0.5424	3.1121	2.217	0.388	0.1947	1.3502	2.0828	2.2743	0.857	1.496	2.8334	0.9364	0.9495	2.5982	2.3397	0.8691	1.5131
1687	3-hydroxydodecanedioate*	Lipid	Fatty Acid, Dicarboxylate	62915	LC/MS Neg	100001454	2252	245.139	16663321	34574-69-1		HMDB0000413	0.9239	1.0415	2.5842	3.182	0.429	0.3619	3.8809	2.7291	4.4638	1.8847	0.1241	0.6865	0.3122	0.417	5.754	3.4916	1.2012	0.6871	0.5636	0.9063	0.7576	0.39	0.9222	0.5315	3.7781	1.3801	0.4231	0.4592	0.9585	2.2431	1.1615	0.939	1.2219	4.1114	2.8912	2.6856
1979	3-hydroxyhexanoate	Lipid	Fatty Acid, Monohydroxy	53230	LC/MS Neg	100006367	1725	131.071	151492	10191-24-9		HMDB0061652,HMDB0010718	0.9184	1.231	1.236	1.1587	0.771	0.6029	1.9076	2.5197	1.0301	2.7746	0.2508	1.3389	0.2508	0.2508	0.9113	0.612	0.4398	1.0623	1.8776	1	0.2508	0.2508	0.5762	0.2508	2.5529	0.6194	0.4674	0.2508	0.7171	0.6021	2.5694	2.3825	1.2196	1.5233	0.6271	0.309
1921	3-hydroxyhexanoylcarnitine (1)	Lipid	Fatty Acid Metabolism (Acyl Carnitine, Hydroxy)	62557	LC/MS Pos Early	100020825	2918	276.181					1.5451	3.4739	0.9464	1.5184	0.5101	0.473	0.4765	0.3856	1.3511	1.2377	0.267	0.6284	0.3418	0.5111	1.9198	2.6725	0.8314	0.932	1.0449	1.0415	1.4954	0.7819	0.3062	0.2439	0.9415	1.0877	1.51	1.189	0.9998	3.5368	1.0002	0.6795	2.632	6.4657	0.5073	0.7455
1922	3-hydroxyhexanoylcarnitine (2)	Lipid	Fatty Acid Metabolism (Acyl Carnitine, Hydroxy)	62556	LC/MS Pos Early	100020826	2968	276.181					1.0928	0.2313	0.7808	1.0576	0.7173	0.6297	0.5183	0.4351	0.2313	0.3936	0.2313	1.1682	0.731	1.3851	1.3388	2.5553	0.5736	1.4501	0.2313	0.4671	1.8506	1.8737	0.4399	0.4224	0.7919	0.7092	1.6706	1.1915	1.5217	3.031	1.5499	0.9182	1.8006	0.2313	0.5002	0.8245
4465	3-hydroxyhippurate	Xenobiotics	Benzoate Metabolism	39600	LC/MS Neg	100002122	1687	194.046	450268	1637-75-8		HMDB0006116	4.5377	4.2826	3.247	3.2243	1.0358	1.4573	0.4463	2.0294	4.8022	4.3932	0.1477	0.7153	0.3469	3.2809	1.3636	1.0435	0.4003	0.9642	0.6724	0.2036	3.1062	1.5547	0.3523	0.5349	1.9629	1.1863	1.4968	2.1217	0.411	0.3257	0.8275	0.3971	0.8134	1.3959	0.2549	1.147
4466	3-hydroxyhippurate sulfate	Xenobiotics	Benzoate Metabolism	62530	LC/MS Neg	100020410	1047	274.003	186339				6.7756	5.9088	1.6213	2.1947	1.1438	1.9292	0.1335	1.0334	7.9198	7.221	0.9912	1.5361	0.261	2.8125	1.4964	1.3362	0.1728	0.7904	0.3032	0.0454	1.651	0.8392	0.1058	0.1712	1.4538	1.7439	0.6659	1.3399	0.209	0.3472	1.0088	0.3824	0.8417	1.457	0.2365	1.4322
4789	3-hydroxyindolin-2-one	Xenobiotics	Food Component/Plant	42561	LC/MS Neg	100003823	2695	148.04	6097	61-71-2	C11130		0.2178	0.2587	0.7665	0.6827	1.947	2.4958	0.9862	0.4495	0.2178	0.8418	1.0138	0.8691	3.1431	3.7164	3.4651	1.7232	0.5444	0.3987	0.2178	1.4153	1.0821	0.7592	1.5476	1.8176	1.1207	0.5995	0.4517	0.5937	2.5053	0.4591	1.3581	1.0485	0.6378	0.2861	2.4938	2.081
4790	3-hydroxyindolin-2-one sulfate	Xenobiotics	Food Component/Plant	48419	LC/MS Neg	100006103	2082	227.997					0.4417	0.5781	0.6879	0.8227	1.6021	1.43	0.6149	0.279	0.2353	0.4078	0.5486	0.6346	1.0678	1.3588	2.2226	2.5847	0.7144	1.1343	0.3486	1.1106	0.1823	3.9397	0.7028	0.8186	0.9137	3.5092	0.204	0.1823	1	1.947	1.6102	1.4248	0.4381	0.6667	2.2676	2.3912
428	3-hydroxyisobutyrate	Amino Acid	Leucine, Isoleucine and Valine Metabolism	1549	LC/MS Polar	111	1619	103.04	11966314	2068-83-9	C01188,C06001	HMDB0000023,HMDB0000336	1.0215	1.148	3.7405	4.2705	0.8274	0.8361	0.8522	1.0092	1.035	2.6877	0.5732	0.7893	1.2124	1.0292	0.8593	1.08	0.8891	0.9995	0.6794	1.1366	1.6207	0.9316	0.6818	0.9188	1.1977	0.8044	0.9596	0.9478	0.674	1.199	2.7917	2.6988	0.8746	1.2201	0.4515	0.5491
5816	3-hydroxyisonicotinic acid	Xenobiotics	Drug - Neurological	63163	LC/MS Neg	100021281	1497	138.02	459503	10128-71-9			0.9524	0.2694	0.4596	1.1703	3.562	1.172	0.3835	0.4166	0.2062	0.2062	0.6455	0.8047	0.4743	0.8301	0.6913	1.2281	1.192	1.3424	1.3259	1.0476	0.7189	0.5982	0.6573	0.4949	9.5082	0.9249	1.3424	5.4726	1.7699	3.4638	0.2062	0.4765	3.2249	4.4105	2.5848	3.3988
277	3-hydroxykynurenine	Amino Acid	Tryptophan Metabolism	22110	LC/MS Pos Early	100000986	2536	225.087	89	2147-61-7	C02794	HMDB0000732	4.5892	3.8391	2.8613	2.5954	0.5919	0.5619	0.3545	0.3271	0.4919	0.6276	2.1095	2.9682	0.685	0.841	0.6437	0.8961	0.4156	0.5215	0.3549	0.6328	1.9845	1.7426	1.1039	1.1769	0.4232	0.7983	1.387	1.8284	9.4733	8.7932	1.5998	1.8286	3.0453	5.7783	0.1974	0.3512
1924	3-hydroxyoctanoylcarnitine (1)	Lipid	Fatty Acid Metabolism (Acyl Carnitine, Hydroxy)	64393	LC/MS Pos Early	100021990	3445	304.212					0.9287	1.0886	1.0048	1.3613	0.4999	0.4349	0.747	0.794	0.6965	1.0881	0.1296	0.9952	0.4172	0.7292	1.9539	3.6394	0.9797	1.2292	0.5167	0.4548	1.4967	1.2788	0.3099	0.1513	1.7798	1.8989	1.4371	0.5855	1.2239	2.2673	1.4354	0.7737	1.7739	2.7345	0.8207	1.4256
1925	3-hydroxyoctanoylcarnitine (2)	Lipid	Fatty Acid Metabolism (Acyl Carnitine, Hydroxy)	64394	LC/MS Pos Early	100021991	3497	304.212					1.2911	1.3401	0.5265	1	0.5283	0.4936	0.8471	0.6849	0.3588	0.615	0.2038	2.0077	0.6742	0.914	1.1414	3.3857	0.4868	1.6808	0.4553	0.5034	2.6371	2.19	0.5319	0.2038	1.5951	0.2038	1.7146	0.9928	1.575	2.4593	0.9033	0.6459	2.0465	1.6694	0.8553	1.1675
1818	3-hydroxyoctanoylglycine	Lipid	Fatty Acid Metabolism (Acyl Glycine)	64388	LC/MS Neg	100020633	3471	216.124					2.0615	2.7801	0.3732	1.0707	1.0586	0.4686	1.7838	0.5768	1.2898	0.796	0.6162	2.4287	0.1279	0.313	1.2661	1.004	1.4245	0.4211	0.6771	0.394	1.2723	0.7688	0.3251	0.1515	1.8622	1.178	0.7884	0.3119	0.996	6.0404	0.5886	0.3953	2.1076	6.5313	1.9448	2.431
158	3-hydroxyphenylacetate	Amino Acid	Phenylalanine Metabolism	1413	LC/MS Polar	114	1220	151.04	12122	621-37-4	C05593	HMDB0000440	0.3334	0.5799	0.9102	0.4428	4.6379	2.3414	1.4314	3.4404	0.6224	1.2483	0.5449	0.4328	1.7773	1.6003	0.6651	1.0108	2.3563	3.2426	1.6365	0.7873	2.4455	1.8962	0.2596	0.3376	3.0234	4.4383	0.1618	0.4677	0.5309	0.9892	0.7021	2.0151	0.5428	1.7379	1.9267	3.6724
234	3-hydroxyphenylacetate sulfate	Amino Acid	Tyrosine Metabolism	52921	LC/MS Neg	100006634	969	230.997					0.306	0.3222	0.371	0.2793	4.1334	2.6164	1.1631	2.0595	0.995	2.9756	0.3757	0.174	1.005	1.2309	0.8413	1.0753	1.8158	1.9575	0.5305	0.2141	1.8793	1.4855	0.0336	0.0959	2.5485	5.7653	0.0336	0.0336	0.3781	0.7105	0.522	1.095	0.3169	1.8723	1.8248	3.1314
235	3-hydroxyphenylacetoylcarnitine	Amino Acid	Tyrosine Metabolism	52933	LC/MS Pos Early	100006618	2808	296.149					0.2924	0.3531	0.4768	0.1825	7.0588	3.667	0.3949	0.3762	0.2093	0.5256	0.1966	0.2983	2.7326	2.6032	0.8392	2.7856	3.5092	8.9221	0.8216	0.5298	8.6327	8.7388	0.0461	0.0688	0.6329	1.6947	0.1485	0.0461	0.6664	1.0688	1	3.3722	1.0732	2.5809	1.8845	5.4035
1188	3-hydroxyphenylacetoylglutamine	Peptide	Acetylated Peptides	62733	LC/MS Neg	100019831	1825	279.099					0.2963	0.5557	0.4909	0.2714	2.6591	1.5731	0.9732	0.8372	0.8852	1.8778	0.3306	0.2	1.6077	1.1656	0.7885	1.232	2.3425	2.7953	1.1627	0.5943	1.7433	1.688	0.095	0.1209	1.6055	4.271	0.1001	0.1325	0.5165	1.1646	0.5083	1.5453	0.3525	1.6662	3.0158	4.5808
516	3-hydroxyproline	Amino Acid	Urea cycle; Arginine and Proline Metabolism	38635	LC/MS Pos Early	100002089	1243	132.065	150779	4298-05-9;4298-08-2	C19706	HMDB0002113	1.3637	1.4242	2.0605	1.5277	1.0836	0.9106	0.2595	1.2015	0.7589	0.9061	0.2595	0.2595	1.4567	1.9166	0.3131	1.2686	0.2595	0.2595	0.2595	0.6405	1.1022	0.2595	0.2663	0.2595	1.6999	1.4162	0.4398	1.7793	0.2595	0.2595	0.2595	0.9164	0.2595	0.8528	0.2632	0.2595
1977	3-hydroxypropanoate	Lipid	Fatty Acid, Monohydroxy	1556	LC/MS Polar	115	1845	89.0244	5459847	503-66-2	C01013	HMDB0000700	1.1537	2.2038	3.9238	3.3466	1.1636	0.9712	1.2271	1.9865	1.2132	1.3992	0.6599	0.4932	0.9354	1.3782	0.4153	0.6956	0.6797	1.3282	0.6477	1.0719	1.0288	0.7253	0.4153	0.7842	1.0922	0.6468	1.4531	2.2159	0.9408	0.7864	3.5046	3.6231	0.6239	0.9121	0.4153	0.5149
6219	3-hydroxypyridine glucuronide	Xenobiotics	Chemical	63236	LC/MS Neg	100020591	1080	270.062					2.4479	0.1468	0.245	0.08	1.4975	1.4913	0.6603	0.5236	0.08	0.08	0.08	0.6467	0.2112	1.8175	0.3896	0.1113	1	1.9444	0.8448	0.6719	1.4504	1.1149	0.1032	0.08	57.9869	1.1193	6.3014	99.0139	0.2079	0.2017	0.08	0.1585	12.4972	15.4071	1.0128	1.0313
6218	3-hydroxypyridine sulfate	Xenobiotics	Chemical	48448	LC/MS Neg	100006098	1595.5	173.987		1955-23-3			1.8411	0.2208	0.4408	0.2515	3.1331	2.4235	1.3017	1.2466	0.4055	0.2912	0.1683	0.7706	0.4744	2.7336	0.7059	0.2771	1.1141	1.4525	0.4051	0.3936	2.4096	2.6569	0.2102	0.2641	21.4708	2.7479	3.0307	10.92	0.5784	0.7018	0.2253	0.3153	6.1996	9.857	1.4313	1.2847
1984	3-hydroxysebacate	Lipid	Fatty Acid, Monohydroxy	31943	LC/MS Polar	100001145	2411	217.108	3017884	73141-46-5		HMDB0000350	0.762	1.23	1.9259	1.7261	0.5499	0.4958	2.8495	1.5888	1.2619	0.9558	0.2488	0.7634	0.2927	0.3934	3.0805	3.1044	0.7242	0.8592	0.631	1.0442	1.777	0.5806	0.8627	0.5443	2.8183	1.6955	0.7423	0.7744	0.8147	2.9538	0.8178	0.7474	1.135	3.7705	1.7008	1.9991
5061	3-hydroxystachydrine*	Xenobiotics	Food Component/Plant	62062	LC/MS Pos Early	100020203	1049	160.097	46173781		C10151		0.1878	0.2884	6.2696	6.8691	2.2031	0.802	1.485	2.7013	1.708	1.6389	0.0418	0.0669	6.6243	17.3807	2.5927	1.1722	0.3785	0.5444	0.255	0.0879	2.1874	1.9865	0.2336	1	1.1608	2.1332	6.2247	18.2032	0.2502	0.2366	11.8026	4.4575	0.1837	0.2162	0.2241	0.6393
1981	3-hydroxysuberate	Lipid	Fatty Acid, Monohydroxy	31936	LC/MS Pos Early	100001143	1892	191.091	22328017	73141-47-6		HMDB0000325	0.9813	1.7702	2.2443	1.9603	0.7017	0.5211	1.137	0.7392	0.5211	1.5088	0.989	1.121	0.5211	0.818	2.7216	1.9487	0.5211	0.7339	0.6414	0.5211	2.8329	0.8674	0.5211	0.5211	1.9261	1	0.5211	0.8822	1.3807	3.3961	0.7746	0.7942	0.8198	3.571	0.7937	0.798
322	3-indoxyl sulfate	Amino Acid	Tryptophan Metabolism	27672	LC/MS Neg	100000467	2222.2	212.002	10258	2642-37-7		HMDB0000682	0.8621	1.0788	0.3414	0.7212	1.7659	1.3132	0.8946	0.5262	0.2619	0.3707	0.5654	0.5552	1.4915	1.7803	0.7677	0.8828	0.768	1.2018	1.5458	1.7842	2.3247	1.4549	0.6834	1.1463	0.8006	1.2206	0.5186	0.5586	1.1576	1.7428	1.526	1.3672	0.4652	0.5557	1.3878	1.7895
4538	3-methoxycatechol sulfate (1)	Xenobiotics	Benzoate Metabolism	48763	LC/MS Neg	100006375	2163	218.997	129892430				1.07	1.0048	4.7969	1.0894	0.5832	0.6645	0.1624	0.1263	2.2974	2.3575	0.157	0.3689	0.1702	0.6773	0.3858	0.5315	0.422	1.0046	0.0771	1.3977	1.2641	1.4359	1.1688	0.921	8.8776	2.0181	1.3112	3.8192	0.3606	0.6959	0.9954	0.4947	2.2792	3.8598	0.5314	3.2332
4539	3-methoxycatechol sulfate (2)	Xenobiotics	Benzoate Metabolism	48752	LC/MS Neg	100006376	2200	218.997					2.3708	1.0483	1.4205	1.018	1.4256	0.8064	0.6117	0.4773	1.26	1.0713	0.1717	0.3171	0.3687	0.6952	0.6551	0.5788	0.4158	0.6335	1.4421	0.5539	1.3014	1.6093	0.5171	0.982	8.414	1.9941	0.8609	2.0108	0.8241	0.8828	1.1553	0.8463	3.1362	6.242	3.4005	2.3444
205	3-methoxytyramine	Amino Acid	Tyrosine Metabolism	38630	LC/MS Pos Early	118	2635	168.102	1669	1477-68-5	C05587	HMDB0000022	1.3778	1.0996	2.53	2.6856	1.0841	0.7459	0.65	0.5922	0.934	0.9786	0.5233	0.7024	1.7608	2.2252	1.2396	1.3354	0.9262	0.7608	0.5575	0.6008	1.2757	0.8209	0.9481	0.6308	2.4275	1.7177	1.0214	1.4387	1.1884	1.9922	0.8699	0.7295	1.2312	2.4992	0.6605	0.8097
206	3-methoxytyramine sulfate	Amino Acid	Tyrosine Metabolism	44618	LC/MS Neg	100004634	1722	246.044	54133459				0.5294	0.7118	1.9837	2.3402	1.3219	1.2883	1.2046	1.251	1.4473	1.4942	0.7375	1.0658	1.035	1.2338	1.3616	0.7307	1.2978	0.6346	0.5849	0.5037	0.7469	1.121	1.6209	0.965	0.5661	0.8046	1.0467	1.2532	1.3019	1.1419	0.7076	0.8212	0.6286	1.1311	0.6925	0.6585
204	3-methoxytyrosine	Amino Acid	Tyrosine Metabolism	12017	LC/MS Pos Early	1342	2555	212.092	9307	300-48-1		HMDB0001434	2.3092	2.699	2.0867	1.7841	0.9746	0.7738	1.1313	1.2275	0.8025	0.8206	0.4015	0.7722	0.8879	1.3442	1.0254	1.2745	0.4652	0.9113	0.9083	0.8385	1.4441	0.9479	0.5173	0.5015	2.1092	2.6692	0.8399	1.4274	1.9619	3.8042	1.7786	1.6387	1.2074	3.1266	0.5455	1.1974
4499	3-methyl catechol sulfate (1)	Xenobiotics	Benzoate Metabolism	46165	LC/MS Neg	100004112	2790	203.002	118431379				1.1171	0.2147	0.4252	0.8156	2.6601	2.0413	0.1501	0.215	0.6308	0.1542	0.1368	0.8191	0.1408	1.4509	1.6523	0.483	1.0814	2.1626	0.5115	3.7566	3.7253	1.2124	2.9789	0.1559	10.8197	2.4829	2.9856	5.0729	0.36	1.37	0.233	0.0956	5.1357	9.0153	0.9074	0.9186
4500	3-methyl catechol sulfate (2)	Xenobiotics	Benzoate Metabolism	46164	LC/MS Neg	100004110	2860	203.002					2.466	0.2218	1	1.9503	2.7983	1.2091	0.2174	0.3758	0.2444	0.1355	0.1523	0.6933	0.1355	1.0823	0.7684	0.4184	0.9483	2.1622	0.3315	5.881	6.3144	1.6934	3.7815	0.1998	19.15	1.5274	3.5955	10.149	0.4804	1.0848	0.3813	0.3139	7.9359	13.2264	0.7115	0.7732
423	3-methyl-2-oxobutyrate	Amino Acid	Leucine, Isoleucine and Valine Metabolism	44526	LC/MS Polar	100000936	911	115.04	49	3715-29-5	C00141	HMDB0000019	0.911	0.8963	5.5298	6.7796	1.2511	1.1832	0.9201	0.4958	1.7267	12.8597	0.4724	1.1885	0.87	0.6136	0.7615	1.0562	1.4139	1.2215	0.5792	0.663	1.4225	0.9438	1.3048	0.7891	1.4308	0.9139	0.811	0.8811	0.3652	0.3652	1.2717	2.2179	0.561	1.5699	0.4425	0.3652
394	3-methyl-2-oxovalerate	Amino Acid	Leucine, Isoleucine and Valine Metabolism	15676	LC/MS Neg	100000036	2064.2	129.056	440877;439286	1460-34-0;51829-07-3	C00671,C06008,C03465	HMDB0000491	0.9827	1	5.3144	6.8971	1.358	1.4797	1.083	1.0114	1.2591	7.0188	0.1629	0.722	0.38	0.9172	0.6651	0.838	0.8297	1.1206	0.7456	1.2963	1.5528	1.1912	0.6516	0.6337	2.2336	0.7735	0.8467	0.8394	1.2163	1.3774	2.6694	3.3943	0.5909	1.294	0.4941	0.4612
1669	3-methyladipate	Lipid	Fatty Acid, Dicarboxylate	36749	LC/MS Polar	100001765	2865	159.066	12292	3058-01-03		HMDB0000555	0.7333	0.9092	1.8917	1.3058	0.9832	0.7374	0.5189	0.8136	0.8644	0.8623	0.4389	0.7849	2.397	2.1244	1.2167	1.5657	1.4697	2.2734	0.4883	0.4476	2.2258	1.4155	0.3836	0.352	2.4939	3.2871	0.6067	0.4947	0.7342	1.7907	0.5174	0.4659	1.0168	1.7035	1.076	1.916
361	3-methylcrotonylglycine	Amino Acid	Leucine, Isoleucine and Valine Metabolism	31940	LC/MS Pos Early	100001149	1980	158.081	169485	33008-07-0	C20828	HMDB0000459	0.7828	0.5052	0.6105	0.4677	3.0554	3.5505	0.9298	1.0064	0.5663	0.6398	1.0531	0.8953	3.6496	3.142	0.7426	0.4732	1.0178	0.9769	1.0299	1.2698	1.0349	0.915	2.9106	2.8988	2.3414	3.552	1.1239	1.6415	0.9296	0.9936	0.8175	0.4517	0.6043	1.1743	1.125	1.0335
4252	3-methylcytidine	Nucleotide	Pyrimidine Metabolism, Cytidine containing	35132	LC/MS Pos Early	100001466	2176	258.108	14237477	21028-20-6		HMDB0240577	1.0363	1.1604	2.7388	3.0432	1.1215	0.952	0.7254	0.9848	2.3483	1.9843	0.7292	0.8782	0.9832	0.9119	1.7734	1.1004	1.0001	0.8602	0.8603	0.7368	0.9999	0.8034	1.0658	0.9372	0.9411	1.4943	0.84	1.33	1.4949	2.0948	1.1431	1.1978	0.7934	1.7678	0.904	0.933
367	3-methylglutaconate	Amino Acid	Leucine, Isoleucine and Valine Metabolism	38667	LC/MS Polar	100002458	2700	143.035	1551553	5746-90-7		HMDB0000522	0.936	0.9044	1.3987	1.5164	1.316	1.431	0.7067	0.7859	0.9238	0.7347	1.6308	2.2806	1.187	1.1798	1.2775	1.3385	0.9719	0.805	0.5761	0.6696	0.7443	0.6087	1.0281	0.788	1.1905	1.3974	0.5136	0.6214	0.7561	1.1741	1.8116	2.0629	0.7253	1.1951	0.8386	1.12
1662	3-methylglutarate/2-methylglutarate	Lipid	Fatty Acid, Dicarboxylate	54676	LC/MS Polar	100010834	2832	145.051	12046;12284			HMDB0000752,HMDB0000422	0.9388	0.9601	1.256	1.3052	1.5854	1.5637	0.5385	0.6211	0.8895	0.7347	1.3396	2.2504	1.1698	1.3725	1.5449	1.29	0.6402	0.7479	0.388	0.4579	0.6613	0.5105	1.2439	1.1457	1.3411	1.2927	0.6414	0.7122	0.6341	1.0027	1.5224	1.8778	0.8238	1.2514	0.6884	0.9973
375	3-methylglutarylcarnitine (2)	Amino Acid	Leucine, Isoleucine and Valine Metabolism	46548	LC/MS Pos Early	100005850	2687	290.16	128145			HMDB0000552	1.6368	1.9237	1.005	1.1214	1.5115	1.2513	0.165	0.1799	0.3965	0.3553	1.1037	2.1106	0.5065	0.5946	1.138	1.742	1.3277	1.3423	0.5962	0.5898	0.995	0.7072	0.9076	0.6793	0.4667	1.21	0.2986	0.2613	1.1146	2.7819	1.2651	1.1459	0.5404	1.305	0.4977	0.8262
72	3-methylhistidine	Amino Acid	Histidine Metabolism	15677	LC/MS Neg	100000042	906.3	168.078	64969	368-16-1	C01152	HMDB0000479	1.5584	0.3308	0.8134	0.8778	2.1346	1.4274	0.0361	0.0358	1.6567	0.4918	3.4973	1.1222	6.258	1.1474	1.2305	1.616	3.2052	0.5979	0.277	1.7312	0.6261	1.2346	0.6591	0.7765	4.1589	2.3041	0.3567	0.193	0.3009	0.2726	0.0432	0.0394	2.837	1.5994	2.4218	0.8499
4602	3-methylurate*	Xenobiotics	Xanthine Metabolism	48252	LC/MS Neg	100004049	1024	181.037	11804	605-99-2		HMDB0001970	0.3233	0.1902	0.476	1.61	11.7912	7.1638	1.4571	2.6514	6.6533	12.8112	1.0701	0.8303	0.1066	0.5235	2.0062	0.7941	0.2722	0.492	0.4883	0.1833	1.6732	1.4969	0.521	0.4387	2.8952	5.4867	3.782	3.4149	1.1129	0.6935	0.9286	0.4529	0.4132	2.379	1.3406	0.9474
4598	3-methylxanthine	Xenobiotics	Xanthine Metabolism	32445	LC/MS Neg	100001108	1700	165.042	70639	1076-22-8	C16357	HMDB0001886	0.4177	0.2349	0.4808	1.5494	7.4052	4.4644	1.7644	2.402	4.1681	6.89	0.724	0.8771	0.1468	0.6597	1.8512	0.9917	0.5709	0.8982	0.5941	0.3732	1.525	1.6429	0.6055	0.5395	1.4297	4.8422	2.0572	2.3008	0.8202	1.0083	2.1393	1.16	0.3307	3.0702	1.1874	0.7602
1237	3-phosphoglycerate	Carbohydrate	Glycolysis, Gluconeogenesis, and Pyruvate Metabolism	1414	LC/MS Pos Early	132	590	187	724	80731-10-8	C00597	HMDB0000807	0.4419	1.2465	2.1694	3.4651	0.4812	1.033	0.1439	0.1439	0.1439	1.0849	1.0842	1.3167	1.1758	0.9001	1.7057	1.0401	0.3838	0.1796	0.1439	0.1439	0.2843	0.4429	3.3522	1.2902	0.769	1.334	0.854	0.9881	0.1439	0.1439	0.2948	0.3844	0.4778	1.0516	1.2099	0.9335
6239	3-S-cysteinyl-2-methylpropanoate*	Xenobiotics	Chemical	62310	LC/MS Pos Early	100020488	2344	208.064				HMDB30411	1.0795	0.9008	1.3308	3.0151	0.6927	0.3201	0.5734	1.0108	1.5208	1.2739	0.3393	1.1811	0.614	0.7422	1.2644	1.015	0.7491	0.9149	0.9892	0.6233	1.2398	0.8083	0.322	0.2953	1.2051	2.3426	1.2251	1.2956	0.9648	1.3943	0.3002	1.2851	1.503	2.6882	0.4989	0.7729
4236	3-ureidopropionate	Nucleotide	Pyrimidine Metabolism, Uracil containing	3155	LC/MS Pos Early	1053	875	133.061	111	462-88-4	C02642	HMDB0000026	1.4694	1.2067	2.8776	2.802	1.1716	0.914	0.6136	0.6152	2.0744	2.0888	0.6675	1.0088	0.7562	0.8284	1.4903	1.193	0.9912	0.8522	0.4788	0.3481	1.8686	1.4118	0.7774	0.5603	1.3829	1.1615	0.8427	1.8393	1.2408	1.665	0.5612	0.6999	0.834	1.6164	1.1073	0.9498
3333	3alpha,21-dihydroxy-5beta-pregnane-11,20-dione 21-glucuronide	Lipid	Corticosteroids	47401	LC/MS Neg	100005417	4732	523.255					1.9491	2.4541	1.2926	1.3142	0.718	0.5389	0.3539	0.4052	0.7818	0.9799	0.3174	0.4904	1.2743	1.0201	1.875	2.567	2.3712	1.8012	0.7181	0.7298	1.7445	2.173	0.8631	0.6313	1.1721	2.2877	0.9773	1.4131	0.9747	2.5626	0.2616	0.2806	1.0987	2.9919	0.3504	0.4299
6230	4'-hydroxypropiophenone sulfate	Xenobiotics	Chemical	48461	LC/MS Neg	100006269	3012	229.018	315296	99179-84-7			1.0093	0.5774	4.4454	0.312	0.9985	0.5309	3.2471	3.818	0.1254	0.1254	0.1254	0.1254	0.5281	0.4051	0.1254	0.1254	2.2803	1.5459	0.5892	0.5003	1.4209	1.0666	0.1254	0.1254	4.6823	1.9171	0.5093	1.178	0.4504	0.3921	0.2622	0.33	1.5083	2.2474	1	1.7289
6235	4-acetamidobenzoate	Xenobiotics	Chemical	57585	LC/MS Neg	100009413	1403	178.051	6918889	556-08-1	D03836		0.2848	0.5575	0.2848	0.2848	1.2847	1.1189	1.3018	1.8681	1.7616	0.2848	0.2848	0.2848	1.7916	1.7347	0.2848	0.8217	0.8811	0.6929	11.4266	0.8084	0.4987	0.2848	0.2848	0.5863	2.0595	1.318	0.5129	0.2848	0.2848	0.334	0.2848	1.1579	0.2848	0.6148	1.4029	2.7884
560	4-acetamidobutanoate	Amino Acid	Polyamine Metabolism	1558	LC/MS Pos Early	1113	1350	146.081	18189	3025-96-5	C02946	HMDB0003681	1.0444	1.0738	1.6118	1.288	1.0803	1.0102	0.6235	0.7144	1.5036	1.213	0.5174	0.8117	0.6736	0.6602	1.2116	1.0439	15.6756	1.42	0.86	0.5794	1.0876	0.7607	0.7277	0.684	1.8824	2.0596	0.6088	1.2058	0.7496	1.231	1.0004	0.8304	0.6117	1.1235	0.7188	0.831
5371	4-acetamidophenol	Xenobiotics	Drug - Analgesics, Anesthetics	12032	LC/MS Neg	1383	2173.7	150.056	1983	103-90-2	C06804	HMDB0001859	0.3608	0.3608	0.3608	0.3608	0.3608	0.3608	0.3608	1.6392	0.3608	0.3608	0.3608	0.3608	0.3608	0.3608	0.3608	0.3608	0.3608	0.3608	0.3608	0.3608	0.3608	0.3608	0.3608	0.3608	0.3608	0.3608	0.3608	0.3608	0.3608	0.3608	0.3608	0.3608	0.3608	0.3608	0.3608	0.3608
5375	4-acetamidophenylglucuronide	Xenobiotics	Drug - Analgesics, Anesthetics	15736	LC/MS Neg	100000043	1400	326.088	83944;4022661	120595-80-4		HMDB0010316	0.0641	1.7287	0.0641	0.0641	0.0641	0.0641	0.0864	252.941	0.4019	0.0641	0.2522	0.3103	0.1766	0.0641	0.2501	0.4085	0.2831	0.9737	95.6447	10.144	1.5704	0.7036	3.8108	1	0.4877	0.7261	1.9472	9.5001	18.9409	5.0019	0.0641	0.0641	0.1451	0.0641	0.652	4.619
5374	4-acetaminophen sulfate	Xenobiotics	Drug - Analgesics, Anesthetics	37475	LC/MS Neg	2049	1792	230.013	83939	10066-90-7;32113-41-0	C06804	HMDB0059911	0.0869	1.2739	0.0289	0.0289	0.0289	0.1023	0.3096	172.406	1.0477	0.6644	0.441	0.6857	0.3696	0.3924	0.799	0.948	0.3514	1.0548	29.2318	5.0249	1.7409	0.908	2.7616	0.9243	0.9523	1.0879	0.8398	4.3311	19.9687	4.3431	0.051	0.0289	0.1449	0.0289	1.382	4.6803
4809	4-acetylcatechol sulfate (1)	Xenobiotics	Food Component/Plant	62798	LC/MS Neg	100020853	1774	230.997					1.7692	1.1298	0.3596	0.8791	2.8027	0.6121	0.5621	1.1432	0.5649	0.6951	0.1306	0.3828	1.2696	2.9386	0.465	0.837	0.6976	1.0107	0.6846	0.3038	2.5202	2.4887	0.3512	0.4053	9.975	2.8915	1.2547	3.279	0.5745	0.4889	1.9124	1.2599	1.0395	2.4352	0.9893	2.0504
4810	4-acetylcatechol sulfate (2)	Xenobiotics	Food Component/Plant	62799	LC/MS Neg	100020854	2193	230.997					2.4967	1.5339	0.6629	1.1613	6.587	0.9677	0.5442	0.9659	0.583	0.5524	0.1291	0.3146	0.6474	1.5609	0.2825	0.5102	0.4883	1.077	1	0.3465	2.9237	3.1082	0.3593	0.3583	16.1221	2.6676	1.6885	5.1289	0.8661	0.6449	1.9501	0.4553	2.434	4.9295	1.1298	2.1755
4514	4-acetylphenyl sulfate	Xenobiotics	Benzoate Metabolism	44620	LC/MS Neg	100000711	2375	215.002	4684006				0.5793	0.7551	2.5124	0.6158	2.9363	1.3038	3.7208	1.6835	1.0787	0.8589	0.2552	0.214	1.0574	0.9315	0.3379	0.3997	1.9711	1.0847	0.9426	0.4028	0.5115	0.8431	1.7931	1.4872	1.7382	1.2031	0.1816	0.7275	1.803	1.2583	2.4821	0.7791	0.4707	0.5619	2.1154	4.9535
4503	4-allylcatechol sulfate	Xenobiotics	Benzoate Metabolism	63597	LC/MS Neg	100020578	3571	229.018					6.0254	5.0604	22.8847	20.4949	1.7201	0.7276	0.8693	1.0928	0.5559	1.4139	2.7526	3.9375	0.2987	0.3892	0.6464	0.2281	5.4783	1.2035	0.1404	0.3173	1.2947	2.5121	0.2558	0.1336	0.406	1.2029	0.6306	0.9072	0.7068	2.626	2.5858	2.3882	1.1076	0.113	0.5818	0.6876
5085	4-allylphenol sulfate	Xenobiotics	Food Component/Plant	37181	LC/MS Neg	100001868	3805	213.023	66633409				0.8111	1.4095	1.7508	2.3882	1.1798	0.8204	3.1018	1.616	1.0141	2.0502	0.8649	1.5304	0.0866	0.0866	0.5015	0.434	1.486	2.2398	0.0866	0.1322	0.4136	0.4102	0.6847	0.6677	0.3588	2.5847	0.1111	0.5033	2.062	2.6288	1.262	2.5355	0.7057	0.9859	2.1232	2.3803
5219	4-ethyl-2-methoxyphenol sulfate	Xenobiotics	Food Component/Plant	64042	LC/MS Neg	100021686	3576	231.033					2.9749	0.2441	0.0895	0.0895	3.2647	2.4709	0.3065	0.4638	0.0895	0.0895	0.1757	0.3284	0.0895	0.5265	0.0895	0.1738	0.6216	1.8577	0.8522	4.1845	0.9836	2.0292	0.0895	0.4008	16.7944	1.5429	1.0164	2.6724	0.2118	0.3683	0.3407	0.2796	9.1907	16.4125	1.4036	1.0532
4501	4-ethylcatechol sulfate	Xenobiotics	Benzoate Metabolism	63072	LC/MS Neg	100020536	3379	217.018					2.3976	0.6039	0.118	0.1761	2.9491	1.8368	1.0845	0.736	0.1187	0.1955	0.1917	0.7831	0.3616	0.9637	0.3928	0.4527	0.9904	1.2149	1.095	1.3329	1.3953	1.5903	0.2024	0.7348	11.1409	2.1811	1.0096	2.6302	0.3017	0.6527	1.2326	0.3748	7.0866	11.2152	3.6023	2.7917
4521	4-ethylphenol glucuronide	Xenobiotics	Benzoate Metabolism	52937	LC/MS Neg	100009049	3167	297.098					0.2706	0.1088	0.1088	0.1699	4.8821	0.9894	2.7691	0.1088	0.1088	0.1088	0.1088	0.1088	0.1088	0.1088	0.3592	2.0303	5.9072	1.8843	5.6473	4.2376	0.3351	0.4086	0.1088	0.1088	1.3827	0.1088	0.238	0.7928	0.1088	0.197	13.1962	1.7001	0.49	0.6306	16.2418	91.7119
4520	4-ethylphenyl sulfate	Xenobiotics	Benzoate Metabolism	36099	LC/MS Neg	100001756	3580	201.023	20822574	123-07-9	C13637	HMDB0062551	0.3619	0.4289	0.0627	0.2749	4.286	2.159	19.6438	4.3433	0.7169	1.4113	0.2562	0.5903	0.5507	1.1032	0.9724	1.5016	7.7419	2.7363	1.3994	1.9539	0.4788	0.4077	0.2312	0.3265	0.7111	0.8052	0.2885	0.3581	0.4101	0.4892	12.0166	3.1585	1.2488	1.1007	17.3335	38.739
563	4-guanidinobutanoate	Amino Acid	Guanidino and Acetamido Metabolism	15681	LC/MS Pos Early	100000096	2320	146.092	500	463-003;463-00-3	C01035	HMDB0003464	0.8862	1.7373	1.0581	0.6248	1.2968	0.8502	4.1724	6.4279	0.9419	0.8399	0.2329	0.2358	0.9266	3.121	1.5456	0.7791	1.2935	1.0762	1.2452	0.6111	0.7202	0.7792	0.7937	1.4266	1.1359	1.1547	0.5096	1.2404	1.2505	0.8997	1.3237	1.3325	0.4055	0.7778	2.6923	2.9967
5877	4-hydroxy duloxetine glucuronide*	Xenobiotics	Drug - Psychoactive	62480	LC/MS Neg	100020796	3705	488.139	29981512			HMDB0060763	0.8864	0.8864	1.1136	0.8864	0.8864	0.8864	0.8864	0.8864	0.8864	0.8864	0.8864	0.8864	0.8864	0.8864	0.8864	0.8864	0.8864	0.8864	0.8864	0.8864	0.8864	0.8864	0.8864	0.8864	0.8864	0.8864	0.8864	0.8864	0.8864	0.8864	0.8864	0.8864	0.8864	0.8864	0.8864	0.8864
4483	4-hydroxybenzoate	Xenobiotics	Benzoate Metabolism	21133	LC/MS Neg	100000862	820	137.024	135	99-96-7	C00156	HMDB0000500	0.7786	1.2346	1.5477	1.5275	0.9068	1.5206	1.5769	3.8598	0.7253	0.9404	0.9547	1.3378	1.2926	2.3079	1.3539	0.7675	1.0001	0.9999	1.2121	1.2088	0.4661	0.4473	0.6886	0.8217	1.6686	0.9385	1.2918	2.5335	0.7577	0.7931	2.056	2.2532	0.4388	0.7825	0.9467	1.0656
4504	4-hydroxycatechol sulfate	Xenobiotics	Benzoate Metabolism	62313	LC/MS Neg	100006169	1210	204.981					1.1024	0.7519	3.422	3.3549	1.851	0.4167	0.5004	0.8443	3.2828	2.1041	0.0816	0.1775	0.3316	1.0895	0.9105	0.0884	0.2217	0.4676	0.0473	0.0686	1.2115	1.091	0.5441	1.5291	15.9045	0.6752	1.1377	6.3473	1.5957	0.6443	1.7357	1.7792	3.1886	4.4843	0.8179	1.2412
5178	4-hydroxycinnamate	Xenobiotics	Food Component/Plant	36770	LC/MS Neg	100001675	1457	163.04	637542	501-98-4	C00811	HMDB0002035	1.7591	1.809	2.2879	0.6458	0.7586	0.1746	7.3373	5.0409	0.1746	3.2803	0.8284	0.1746	1.2166	2.0348	0.4126	0.3619	0.9099	0.9355	0.3852	0.3015	3.77	1.3673	3.663	3.8341	7.7495	4.388	0.3902	1.458	0.823	0.3106	6.0066	0.9001	0.1746	0.1746	1.0645	1.4524
230	4-hydroxycinnamate sulfate	Amino Acid	Tyrosine Metabolism	48410	LC/MS Neg	100006095	1000	242.997	6070438	376374-66-2			0.1837	1.1797	1.4097	1.9614	0.6359	0.2225	2.1754	2.0341	0.4844	17.1715	0.073	0.073	1.7462	3.3013	0.7998	0.2771	1.5579	0.5662	0.5165	0.2732	0.8728	0.2178	3.2057	4.8256	2.7281	1.1226	0.073	1.1529	6.1789	2.1954	1.2386	0.3511	0.2366	0.8774	1.4634	4.1527
5652	4-hydroxycoumarin	Xenobiotics	Drug - Cardiovascular	37445	LC/MS Neg	100002049	2470	161.024	54682930	1076-38-6	C20414		2.5154	0.4475	9.9209	1.8096	2.1906	17.7286	11.127	10.6357	0.1149	0.1149	0.4191	0.7483	0.9241	1.2543	0.5377	0.1718	7.6971	1.0759	3.0536	0.2632	0.4833	0.2354	7.2392	0.4635	6.1167	3.3958	0.3334	0.7659	1.4707	3.4978	0.4204	0.4777	0.2876	0.2582	4.6859	1.9385
4467	4-hydroxyhippurate	Xenobiotics	Benzoate Metabolism	35527	LC/MS Neg	100001423	1475	194.046	151012	2482-25-9		HMDB0013678	1.6399	2.4898	2.1337	2.8309	1.0238	0.835	0.946	1.0962	1.6944	2.3227	0.4692	0.4661	1.3507	1.843	0.6773	0.567	1.6936	0.4404	0.3979	0.4116	1.1884	0.9864	1.0136	1.9017	1.7143	0.8715	0.8483	3.9496	1.6571	1.1937	1.0818	0.7088	0.2866	0.6297	0.7382	1.0735
4471	4-hydroxymandelate	Xenobiotics	Benzoate Metabolism	1568	LC/MS Neg	1115	772.7	167.035	328	7198-10-9;184901-84-6	C03198	HMDB0000822	0.3355	0.3355	1.2522	2.2952	1.5742	1.5125	0.5922	2.947	1.1855	0.9435	0.6951	0.5093	5.6454	14.6036	1.0565	0.3355	0.6708	0.5285	0.8314	0.4071	0.3714	0.7834	0.5336	0.8526	0.8066	1.2512	4.6269	9.3353	2.3043	2.3343	9.6691	14.0487	0.4025	1.3741	1.3086	1.6348
159	4-hydroxyphenylacetate	Amino Acid	Phenylalanine Metabolism	541	LC/MS Neg	144	1361	151.04	127	156-38-7	C00642	HMDB0000020	0.4989	1.9804	0.4157	0.5494	3.621	1.2002	1.746	0.9606	0.393	0.3675	0.3441	0.3654	0.8971	1.2619	0.5586	1.1022	0.8323	1.104	0.9207	0.9195	0.9088	1.1957	0.7326	1.9097	1.2664	1.0642	2.1773	2.9303	1.0567	2.0834	1.333	1.0453	0.2948	0.7741	0.8081	2.1465
180	4-hydroxyphenylacetoylcarnitine	Amino Acid	Tyrosine Metabolism	52932	LC/MS Pos Early	100006619	2730	296.149					0.7703	2.5656	0.4477	0.5056	4.0077	1.2156	0.662	0.213	0.3686	0.2735	0.2312	0.3844	0.6761	1.0032	0.6458	2.3235	1.3062	1.5745	0.6778	0.8494	2.8072	3.1213	0.5282	1.2562	0.8596	1.1687	2.9569	3.5091	0.5917	2.8454	1.5049	1.2268	0.5007	1.0831	0.6298	2.0611
1189	4-hydroxyphenylacetylglutamine	Peptide	Acetylated Peptides	55017	LC/MS Neg	100010850	1650	279.099					0.6288	1.8847	0.4315	0.5662	3.3211	1.2412	1.3144	0.3064	0.5599	0.4521	0.4276	0.5115	0.9271	1.2927	0.6908	1.3897	0.7912	0.8572	0.9802	1.0863	1.3587	1.4612	0.7751	1.6599	1.7208	2.1995	2.3042	3.6205	0.6213	1.8844	0.9568	0.8528	0.2607	0.8199	1.0835	1.6445
1191	4-hydroxyphenylacetylglycine	Peptide	Acetylated Peptides	43525	LC/MS Neg	100004418	1622	208.061	440732	28116-23-6	C05596	HMDB0000735	0.2382	1	0.1715	0.6615	5.6968	2.5777	0.8866	0.1715	0.1715	0.1715	0.1715	0.1715	1.5073	1.6529	2.0664	0.1715	0.4351	0.745	1.073	0.7651	0.4383	0.8406	0.1715	3.0901	2.9317	1.8349	1.5047	2.5468	0.1715	1.0141	0.6532	0.694	0.2689	0.1715	0.8421	1.6737
175	4-hydroxyphenylpyruvate	Amino Acid	Tyrosine Metabolism	1669	LC/MS Neg	1141	1690	179.035	979	156-39-8	C01179	HMDB0000707	1.4229	1.0635	4.0567	5.5057	1.0849	1.1434	0.5731	0.5721	1.5681	1.8826	0.4003	0.8233	1.0142	0.9092	0.9643	1.3829	0.48	0.5404	0.2477	1.1293	0.7999	0.5447	0.4259	0.4508	0.9858	1.2969	0.4535	0.9691	12.0693	10.1959	3.7388	2.6053	4.7491	12.5322	0.8375	0.7984
97	4-imidazoleacetate	Amino Acid	Histidine Metabolism	32349	LC/MS Pos Early	100001207	2055	127.05	96215	645-65-8	C02835	HMDB0002024	0.8125	0.7707	0.8212	0.4817	2.5661	2.1115	1.2723	2.3866	2.0695	1.7997	0.8278	1.2905	1.6777	2.553	2.2648	0.5905	0.8946	1.0296	0.8354	0.8438	0.7488	0.7607	1.9274	1.8946	2.2155	1.2714	0.6368	2.9578	1.6259	0.9236	0.8963	1.3277	0.7614	0.7253	1.2287	0.9915
193	4-methoxyphenol sulfate	Amino Acid	Tyrosine Metabolism	48457	LC/MS Neg	100006262	2412	203.002		3233-60-1			1.2296	0.8374	0.8702	0.9738	2.664	1.1666	0.4141	0.4141	1.4312	1.3096	0.4141	0.4141	0.4141	0.4141	0.4141	0.4141	0.4141	0.4141	5.0819	0.4141	0.4141	0.4141	0.5394	1.0285	0.4141	0.4141	0.4141	0.4141	0.4141	0.4141	1.0262	0.5	0.4141	0.4141	0.4141	0.4141
343	4-methyl-2-oxopentanoate	Amino Acid	Leucine, Isoleucine and Valine Metabolism	22116	LC/MS Neg	100000551	2170	129.056	70	816-66-0	C00233	HMDB0000695	0.7953	0.8982	3.1547	4.0118	0.5209	0.5209	0.6872	0.7116	0.5209	10.4132	0.5209	0.5209	0.5209	0.5209	0.5818	0.6977	1.0879	1	0.5209	0.9497	1.2797	1.0288	0.6248	1.0915	0.5209	1.5127	0.6206	0.5209	0.5209	1.7083	1.5405	0.8	0.6741	2.2929	0.5209	0.7231
4502	4-methylcatechol sulfate	Xenobiotics	Benzoate Metabolism	46146	LC/MS Neg	100004111	2665	203.002	54104170			HMDB0240459	1.6203	0.7934	0.7738	0.4288	2.1883	1.0213	0.4347	0.5653	0.3424	1.3362	0.6039	0.7216	0.7913	0.6802	0.769	0.6974	0.5526	1.18	1.4358	1.0973	1.5283	1.5012	0.6852	1.0845	1.9351	1.5156	0.6617	0.5797	0.9817	2.0913	0.9779	1.4597	0.7121	1.0551	1.208	1.7805
4497	4-methylguaiacol sulfate	Xenobiotics	Benzoate Metabolism	48418	LC/MS Neg	100006105	2978	217.018		756760-43-7			2.4522	1.0373	0.4255	0.1326	2.564	1.0342	0.3482	0.3618	0.1319	0.3843	0.5444	0.6378	0.5934	0.454	0.4901	0.5955	0.8142	1.8926	2.5641	2.4559	2.3874	2.2647	1.0784	1.41	2.4272	1.7497	1.0007	1.0561	0.4324	0.7694	0.8932	2.4349	0.5952	0.7915	0.9993	1.7571
1784	4-methylhexanoylglutamine	Lipid	Fatty Acid Metabolism (Acyl Glutamine)	62735	LC/MS Neg	100020631	3390	257.151					1.1605	1.5906	0.2994	0.885	0.2808	0.3303	0.1092	0.1415	1.2924	1.1072	0.3135	0.9138	0.3068	0.5604	3.5599	1.9662	0.4114	0.5675	0.4681	0.3623	2.0514	0.7783	0.1479	0.1205	1.4139	1.1152	1.0862	0.5642	1.4738	4.2734	0.5499	0.3009	1.4525	5.0186	1.3754	1.9906
1809	4-methylhexanoylglycine	Lipid	Fatty Acid Metabolism (Acyl Glycine)	62736	LC/MS Neg	100020632	3550	186.114					1.9286	1.5432	0.2924	0.5374	1.2322	1.169	0.1531	0.1531	0.7964	0.208	0.8421	3.0209	0.1531	0.7734	1.3889	1.0138	0.6799	1.064	0.3156	0.2799	1.6316	0.955	0.8246	0.4687	2.383	2.1131	0.886	0.4456	1.6402	4.689	0.6479	0.3891	0.885	2.6451	2.6426	3.7235
1678	4-octenedioate	Lipid	Fatty Acid, Dicarboxylate	31941	LC/MS Neg	100001152	740	171.066	11805205	38561-68-1		HMDB0004982	0.9844	1.6543	1.5618	1.8051	0.7771	0.7434	0.7193	0.5695	0.5854	0.566	0.4681	0.8232	0.7066	0.6848	1.8033	2.3162	1.7051	1.1685	0.6454	1.0156	2.9321	1.5293	0.4199	0.498	1.1224	1.1891	0.8134	0.4454	0.8689	2.4127	1.0827	0.8558	0.8539	2.1281	0.9363	1.2383
6260	4-quinolinecarboxylic acid	Xenobiotics	Chemical	63767	LC/MS Neg	100021550	1800	172.04	10243	486-74-8	C06414		0.2562	0.4236	1.9597	1.2758	3.1845	1.6022	2.1792	4.8155	0.0975	0.6187	0.1747	0.1661	0.8084	0.8264	3.123	1.2587	2.8421	0.9435	1.191	1	0.2629	0.5444	0.5915	3.0078	3.0955	0.3503	0.5145	2.2139	1.9534	0.9768	2.5663	1.1371	0.8632	1.3754	2.2566	1.5345
4234	4-ureidobutyrate	Nucleotide	Pyrimidine Metabolism, Uracil containing	22118	LC/MS Polar	100000718	2217.5	145.062	1571307	2609-10-01			0.7856	0.8284	1.7132	1.9022	1.2902	1.0639	1.4747	1.6974	0.8828	0.8829	0.5943	0.5705	1.0822	1.2723	0.9245	0.8928	1.2502	1.367	1.2139	1.1018	1.0139	0.8445	0.9173	1.1228	1.1416	1.162	0.82	1.6	0.9861	0.9429	2.2423	1.4431	0.4693	0.6349	0.5148	0.7091
4527	4-vinylcatechol sulfate	Xenobiotics	Benzoate Metabolism	64579	LC/MS Neg	100021208	3060	215.002					2.1773	0.5529	0.6552	0.7499	3.9673	1.3312	0.7449	1.1538	0.1967	0.3247	0.0218	0.2101	0.2453	1.0822	0.0723	0.1413	0.6612	0.8356	0.7777	0.1671	1.0957	1.0672	0.3186	1.2046	10.5741	2.5697	1.1857	2.6803	0.9853	1.3954	2.7082	0.332	4.0693	7.4095	1.7832	1.0147
5216	4-vinylguaiacol glucuronide	Xenobiotics	Food Component/Plant	63843	LC/MS Neg	100021209	3010	325.093					1.781	0.1477	0.6177	0.1778	3.6956	0.8215	0.3904	0.7481	0.0925	0.0925	0.0962	0.1936	0.8692	1.4245	1.2478	0.9612	0.5591	1.1834	0.0925	0.8685	1.5107	2.2175	1.0388	0.4184	15.7061	4.6899	2.4579	5.2836	3.5923	4.5139	0.6746	0.4541	2.7364	4.8718	0.8378	3.8993
5113	4-vinylguaiacol sulfate	Xenobiotics	Food Component/Plant	48442	LC/MS Neg	100006126	3354	229.018	53803570			HMDB0127980	1.6985	0.23	0.7076	0.2267	15.362	2.2474	1.0319	1.5018	0.0693	0.2987	0.0693	0.2443	0.9488	2.3796	0.5122	0.0693	0.2956	0.6287	0.1363	0.8006	0.7324	1.1731	2.3068	0.999	11.4921	9.1718	1.001	1.8648	17.3662	11.7964	0.3414	0.5076	2.7084	4.0716	0.7246	5.4051
4522	4-vinylphenol sulfate	Xenobiotics	Benzoate Metabolism	36098	LC/MS Neg	100001755	3320	199.007	6426766	2628-17-3	C05627	HMDB0062775	0.9767	3.5556	0.8958	0.4262	13.2018	7.6747	2.6199	1.9967	5.0869	2.207	0.1448	0.2109	0.5363	1.6641	0.391	1.8609	1.0233	0.4036	0.5822	1.0801	0.4684	0.2458	0.2603	0.3049	1.0283	2.0653	1.5861	6.0933	9.1093	7.7292	0.3803	0.2859	0.3839	1.4567	2.1625	9.6767
4278	5,6-dihydrothymine	Nucleotide	Pyrimidine Metabolism, Thymine containing	1418	LC/MS Neg	158	1637.8	127.051	93556	696-04-8	C00906	HMDB0000079	1.2716	1.5267	0.9817	1.0655	0.3439	0.624	0.6445	0.3439	0.639	0.5893	1.0228	0.813	0.3439	0.6458	2.9788	2.1105	1.1268	0.9886	1.2417	1.6344	0.9145	1.0824	1.0128	1.9536	0.3439	2.0208	0.9419	1	0.7229	1.2859	1.3029	1.2578	0.6034	1.6829	0.5409	0.5328
4229	5,6-dihydrouracil	Nucleotide	Pyrimidine Metabolism, Uracil containing	1559	LC/MS Pos Early	1125	779	115.05	649	504-07-4	C00429	HMDB0000076	1	1.3566	2.2395	2.0201	1.3705	1.07	0.9769	0.8824	1.6217	0.6943	0.6957	1.0685	1.2454	0.981	1.5442	1.5495	0.907	0.9292	0.8644	0.6943	0.9652	0.8947	0.9417	0.8178	1.4482	1.9438	0.9135	1.2557	1.0105	1.6828	0.9552	0.893	0.8492	1.7658	0.9938	1.3153
4220	5,6-dihydrouridine	Nucleotide	Pyrimidine Metabolism, Uracil containing	61833	LC/MS Neg	100001425	1119	245.078	94312	5627-05-04		HMDB0000497	1.1136	1.1477	1.4986	1.684	0.9582	0.9274	0.7057	0.6859	1.8181	1.8559	0.8678	1.1776	1.0801	1.0785	1.9369	1.27	0.8237	0.7907	0.8746	0.7123	0.8592	0.7059	0.9914	1.0385	1.0184	1.2583	0.7535	1.3709	1.6155	1.4995	0.8622	0.8677	0.7241	1.3312	1.0086	0.973
120	5-(galactosylhydroxy)-L-lysine	Amino Acid	Lysine Metabolism	43582	LC/MS Polar	100002462	5477	323.146	66995551	32448-36-5			1.0477	0.871	3.2214	1.8191	1.9903	1.7543	0.7618	1.0852	1.0533	0.8423	0.6445	1.3537	0.4799	0.7386	2.5466	0.8235	0.5835	0.5251	0.7683	0.5647	0.9523	0.6806	0.7912	0.7948	1.2419	1.1944	0.8181	1.251	0.3706	1.9284	0.3626	0.6182	1.0988	1.3168	1.1183	1.1203
4600	5-acetylamino-6-amino-3-methyluracil	Xenobiotics	Xanthine Metabolism	34424	LC/MS Polar	100001403	1710	197.068	88299	1196153-01-1	C16366	HMDB0004400	0.4894	0.4461	0.1843	0.1966	3.7981	3.8313	0.6893	0.9441	1.5366	0.6834	1.2716	2.0959	0.095	1.7351	0.7497	0.4631	1.0686	0.8869	1.6763	0.9299	1.8915	0.4988	1.0046	0.9954	6.7173	7.5762	1.3363	0.837	0.866	1.3436	0.2104	0.1289	0.9609	1.6483	1.5983	2.0722
4601	5-acetylamino-6-formylamino-3-methyluracil	Xenobiotics	Xanthine Metabolism	34401	LC/MS Polar	100001402	1424	225.063	108214	85438-96-6	C16365	HMDB0011105	0.1991	0.1978	0.0728	0.0696	1.8242	1.8457	0.4371	0.6475	1.8188	0.7766	0.1891	1	0.0696	1.6263	1.1504	1.4953	2.4563	1.1516	1.2307	1.932	1.4466	0.4443	0.6586	0.7362	7.1822	7.8395	1.5015	0.6872	0.7096	2.318	0.4279	0.1932	1.0721	1.6647	0.8438	1.3366
4396	5-aminolevulinate	Cofactors and Vitamins	Hemoglobin and Porphyrin Metabolism	2290	LC/MS Pos Early	1306	2049	132.065	137	5451-09-02	C00430	HMDB0001149	0.6035	0.6177	1.2455	1.2631	1.691	1.61	1.057	0.9206	1.3936	1.3656	0.6843	0.84	1.4401	1.7262	1.2772	0.6829	0.7903	0.6359	0.9617	0.6999	0.7441	0.5588	1.214	1.0045	1.3329	1.4926	0.9955	1.7685	1.051	0.8632	0.5018	0.6213	0.7129	1.2465	1.035	1.1943
136	5-aminovalerate	Amino Acid	Lysine Metabolism	18319	LC/MS Pos Early	100000454	2220	118.086	138	660-88-8	C00431	HMDB0003355	0.5921	0.7671	0.8212	0.4947	0.2661	1.158	1.0065	0.8464	1.0599	0.2661	0.7299	0.8255	1.1237	1.095	0.5409	0.6971	2.6752	2.31	0.9935	1.0446	1.1197	0.8664	1.0065	1.1956	5.3431	4.2245	0.8512	1.1515	1.3101	1.2304	0.9878	0.8473	0.7427	1.3152	0.4147	0.2661
1882	5-dodecenoylcarnitine (C12:1)	Lipid	Fatty Acid Metabolism (Acyl Carnitine, Monounsaturated)	61769	LC/MS Pos Late	100016069	1135	342.264	91825571			HMDB13326	1.0817	0.8744	0.4938	0.8155	0.4852	0.517	0.5058	0.3711	0.8355	0.7023	0.3179	1.455	0.3624	0.5462	1.0658	1.4198	1.1519	2.4258	0.7513	0.2831	2.7783	1.4774	0.4189	0.2741	0.9355	1.0645	0.8537	0.7407	1.9552	4.7681	1.1937	1.4046	1.6468	3.0644	0.7616	1.1847
5878	5-hydroxy-6-methoxy duloxetine sulfate*	Xenobiotics	Drug - Psychoactive	62481	LC/MS Neg	100020798	3807	422.074					0.867	0.867	1.133	0.867	0.867	0.867	0.867	0.867	0.867	0.867	0.867	0.867	0.867	0.867	0.867	0.867	0.867	0.867	0.867	0.867	0.867	0.867	0.867	0.867	0.867	0.867	0.867	0.867	0.867	0.867	0.867	0.867	0.867	0.867	0.867	0.867
1995	5-hydroxyhexanoate	Lipid	Fatty Acid, Monohydroxy	31938	LC/MS Neg	100001148	1267	131.071	170748	44843-89-2		HMDB0000525,HMDB0000409	0.44	0.5355	1.2045	1.4826	0.705	0.5303	0.518	0.6165	0.4638	0.4607	0.4583	1.0254	0.9746	1.1308	1.1303	1.4706	2.6888	2.2723	3.8061	3.0313	1.9882	1.2597	0.2414	0.3594	3.2688	2.664	0.2642	0.4331	0.381	0.8874	1.2768	0.6053	0.4468	1.1315	1.8022	2.254
324	5-hydroxyindole glucuronide	Amino Acid	Tryptophan Metabolism	63253	LC/MS Neg	100020511	1504	308.078					0.929	1.071	0.2665	0.6488	2.0698	1.5507	1.3485	0.83	0.1966	0.3075	0.8743	0.5484	1.9078	2.0674	0.6876	0.8402	0.9021	1.3092	2.1367	2.2289	2.3136	1.5871	0.6151	1.2276	0.7255	0.928	0.4841	0.3126	1.6274	1.5963	1.516	1.5183	0.3416	0.356	2.3758	2.2736
320	5-hydroxyindole sulfate	Amino Acid	Tryptophan Metabolism	52914	LC/MS Neg	100009042	1928	212.002					1.0126	1.518	0.2636	0.6593	1.1457	0.7921	1	0.5345	0.1874	0.1874	0.5229	0.3475	1.6008	1.7546	0.7131	1.0462	0.6623	0.8004	0.5211	0.6772	2.563	1.824	0.4625	0.7206	0.7311	1.7402	0.1874	0.1874	0.6912	1.3226	1.3571	1.0353	0.7093	0.9087	1.7916	1.7242
290	5-hydroxyindoleacetate	Amino Acid	Tryptophan Metabolism	437	LC/MS Neg	71	1510.2	190.051	1826	54-16-0	C05635	HMDB0000763	0.9537	0.9917	1.0124	1.6549	1.1919	0.9691	0.7041	0.9814	2.8576	1.3948	0.5335	2.701	0.9784	1.0158	0.9301	0.8982	1.6182	1.6608	0.8108	0.6665	1.2601	1.0435	2.1899	0.7121	1.2084	1.7658	0.9565	1.82	0.8682	1.812	0.9052	0.6876	1.6683	1.5587	1.8303	1.0083
119	5-hydroxylysine	Amino Acid	Lysine Metabolism	15685	LC/MS Pos Early	100000054	2790	163.108	3032849	13204-98-3	C16741	HMDB0000450	1.5391	1.7165	1.4401	1.1442	0.3998	0.4264	1.0047	0.9953	0.5089	0.5915	0.3222	0.7371	1.1135	1.2003	0.7365	1.1379	1.018	1.5209	2.8228	6.7411	1.3825	0.9914	0.3458	0.3474	0.4886	0.8453	0.5771	0.5679	1.6465	2.6649	1.8076	1.5404	0.5748	1.1368	0.19	0.3243
220	5-hydroxymethyl-2-furoic acid	Amino Acid	Tyrosine Metabolism	42040	LC/MS Neg	100003954	962	141.019	80642	6338-41-6	C20448	HMDB0002432	0.2401	0.1156	1.1342	2.0861	4.4294	0.6486	1.033	1.1134	0.1156	0.1156	0.5283	0.1156	0.4726	0.8317	0.6066	0.3781	5.559	5.683	0.2739	0.2553	0.8485	0.3998	0.5234	1.2208	7.6662	0.4631	1.3291	13.5522	1.0179	0.636	1.2499	0.5974	0.9821	1.5471	2.8418	2.6206
4801	5-hydroxymethyl-2-furoylcarnitine*	Xenobiotics	Food Component/Plant	62871	LC/MS Pos Early	100021012	2471	286.128					0.606	0.3514	1.193	0.3549	2.0656	0.637	0.1055	0.076	0.669	1.0353	0.4505	0.3358	0.351	0.8722	0.5679	1.7828	7.6002	5.1338	2.2041	2.8763	3.6936	0.8657	0.1632	0.1822	2.5343	1.7071	0.9647	9.5267	1.1022	1.8434	0.7491	3.0069	0.8672	0.7502	5.51	2.486
285	5-hydroxypicolinic acid	Amino Acid	Tryptophan Metabolism	63160	LC/MS Neg	100021277	709	138.02	268740	15069-92-8			0.3884	0.148	1.1496	0.4644	5.7859	1.0047	1.9631	1.8265	0.148	0.148	1.2121	0.9953	0.9782	3.1997	5.1714	0.2483	1.6787	0.8522	0.4881	0.1951	1.1684	0.3777	0.3924	0.6546	22.2513	1.9773	0.8439	10.4395	0.711	0.5151	0.3414	0.502	2.6935	3.1473	1.4328	1.9151
556	5-methylthioadenosine (MTA)	Amino Acid	Polyamine Metabolism	1419	LC/MS Pos Early	212	2752	298.097	439176	2457-80-9	C00170	HMDB0001173	1.1534	1.3015	2.3026	2.4603	0.9349	0.8003	0.8244	0.9652	1.0669	0.8356	0.5501	1.0101	0.6826	0.8214	1.3829	0.8616	0.8466	0.9404	4.274	0.741	1.0779	0.8025	0.7164	0.6367	0.9831	1.7334	0.8164	1.5177	1.2294	1.3323	0.9899	1.3764	0.6237	1.015	1.0488	1.0405
447	5-methylthioribose	Amino Acid	Methionine, Cysteine, SAM and Taurine Metabolism	62100	LC/MS Pos Early	100002103	790	181.053	6419710	23656-67-9		HMDB0001087	1.011	1.0529	1.8536	2.0206	1.248	1.0075	0.676	0.7111	1.6481	1.595	0.6716	1.0208	0.8239	1.0617	1.6359	1.3015	0.8112	0.6955	0.8193	0.5753	1.1184	0.8875	0.6487	0.5934	1.8934	1.9744	0.7714	1.5435	1.1496	1.9358	0.9743	0.8092	0.828	1.7769	0.9925	1.0716
4222	5-methyluridine (ribothymidine)	Nucleotide	Pyrimidine Metabolism, Uracil containing	35136	LC/MS Neg	100001446	1778.1	257.078	445408	1463-10-1		HMDB0000884	1.2775	0.9821	1.044	1.2696	0.3523	0.3523	2.6866	0.3523	0.3523	0.3523	0.9823	0.3523	0.3523	1.2819	0.3523	0.6736	1.0177	1.4052	0.3523	0.6418	0.8901	0.7245	1.9858	1.4317	0.3523	0.9475	1.0354	0.3523	1.322	1.283	0.7492	0.4494	0.8544	1.6715	0.3523	0.3523
579	5-oxoproline	Amino Acid	Glutathione Metabolism	1494	LC/MS Neg	1021	738.5	128.035	439685;7405	98-79-3	C01879,C02237	HMDB0000267	0.9802	1.0316	1.0323	1.4122	1.056	0.8632	0.6697	0.6874	1.1967	1.433	0.6283	0.9265	0.6924	0.8667	1.1346	1.0198	1.2212	0.9213	0.8655	0.6706	1.2975	0.7557	0.6527	0.6435	2.4358	1.6819	0.7303	1.2266	0.8735	1.5276	0.6752	0.7579	1.6463	3.0648	0.9493	1.1366
3388	5alpha-androstan-3beta,17alpha-diol disulfate	Lipid	Androgenic Steroids	37187	LC/MS Neg	100002021	4215	225.07	56639109			HMDB0094682	0.1367	0.1367	0.7271	0.3811	0.1367	0.1367	0.1367	0.1367	0.1367	0.1367	0.1367	0.1367	0.1367	0.1367	0.1367	1.2072	0.671	0.7826	0.2333	0.3884	3.8199	3.1568	0.1367	0.1367	1	4.2382	0.1367	0.1367	0.1367	1.0734	0.1367	0.1367	0.1367	0.1435	0.1367	0.3588
3385	5alpha-androstan-3beta,17beta-diol disulfate	Lipid	Androgenic Steroids	37190	LC/MS Neg	100001987	3880	225.07	90186325	571-20-0	C12525	HMDB00493	1.8875	1.8853	1.2107	0.8884	0.1366	0.1366	0.1366	0.1366	0.1366	0.1366	0.1366	0.1366	0.1366	0.1366	0.1366	0.3932	0.5447	0.6211	0.1366	0.1534	1.1419	1.1116	0.1366	0.1366	0.6773	2.9765	0.1366	0.1366	1.255	1.6777	0.343	0.5884	0.1366	0.1973	0.1922	0.2196
3279	5alpha-pregnan-3beta,20alpha-diol disulfate	Lipid	Progestin Steroids	37198	LC/MS Neg	100001988	3962	239.085	118703093			HMDB0094650	3.1483	3.3507	0.8701	0.8047	0.3418	0.3418	0.7573	0.5577	3.0747	1.7646	4.8803	9.7684	0.3418	0.3418	0.6011	0.8002	344.063	349.571	0.9097	1	4.1539	4.0106	0.6022	0.6082	3.9766	2.9952	0.3418	0.3418	0.4062	0.5887	0.5956	0.5204	6.5699	14.0937	0.8944	1.0134
3273	5alpha-pregnan-3beta,20alpha-diol monosulfate (2)	Lipid	Progestin Steroids	37200	LC/MS Neg	100002014	5060	399.221					0.8367	0.8367	0.8367	0.8367	0.8367	0.8367	0.8367	0.8367	0.8367	0.8367	0.8367	0.8367	0.8367	0.8367	0.8367	0.8367	0.8367	1.1633	0.8367	0.8367	0.8367	0.8367	0.8367	0.8367	0.8367	0.8367	0.8367	0.8367	0.8367	0.8367	0.8367	0.8367	0.8367	0.8367	0.8367	0.8367
3278	5alpha-pregnan-3beta,20beta-diol disulfate*	Lipid	Progestin Steroids	62321	LC/MS Neg	100020674	4543	239.085					0.9411	0.9411	0.9411	0.9411	0.9411	0.9411	0.9411	0.9411	0.9411	0.9411	0.9411	0.9411	0.9411	0.9411	0.9411	0.9411	0.9411	1.0589	0.9411	0.9411	0.9411	0.9411	0.9411	0.9411	0.9411	0.9411	0.9411	0.9411	0.9411	0.9411	0.9411	0.9411	0.9411	0.9411	0.9411	0.9411
3270	5alpha-pregnan-3beta,20beta-diol monosulfate (1)	Lipid	Progestin Steroids	37196	LC/MS Neg	100002009	5180	399.221				HMDB0240580	0.6893	0.6893	0.6893	0.6893	0.6893	0.6893	0.6893	0.6893	0.6893	0.6893	0.6893	0.6893	0.6893	0.6893	0.6893	0.6893	0.6893	1.3107	0.6893	0.6893	0.6893	0.6893	0.6893	0.6893	0.6893	0.6893	0.6893	0.6893	0.6893	0.6893	0.6893	0.6893	0.6893	0.6893	0.6893	0.6893
3280	5alpha-pregnan-diol disulfate	Lipid	Progestin Steroids	46172	LC/MS Neg	100002015	4310	239.085	3082277;5127902			HMDB0240582,HMDB0240581	1.1098	1	0.3722	4.8925	0.2037	0.2037	0.2037	0.2037	0.2037	0.2037	3.0344	5.7489	0.2037	0.2037	0.2037	0.285	71.0412	55.903	0.2037	0.2037	1.3509	1.7538	2.0357	0.2037	0.2037	0.7238	0.2037	0.2037	0.2037	0.363	0.5749	0.359	1.5382	3.2705	0.2037	0.2037
1317	6'-sialyllactose	Carbohydrate	Disaccharides and Oligosaccharides	39795	LC/MS Polar	100003132	4064	632.204	643987	35890-39-2	G00265	HMDB0006569	1.0015	1	2.1973	2.7414	0.261	0.261	0.261	0.261	0.261	0.261	0.261	0.261	0.261	0.261	0.261	1.1508	0.5979	0.8552	0.261	0.261	1.1429	0.5131	0.261	0.261	0.261	0.6319	1.1067	0.261	0.261	1.2885	0.6201	0.894	0.732	1.6415	0.261	0.261
327	6-bromotryptophan	Amino Acid	Tryptophan Metabolism	62503	LC/MS Pos Early	100020414	3371	283.008	9856996				2.0742	2.4427	2.8295	2.5095	0.3649	0.3649	0.4922	0.3649	0.3649	0.3649	0.3649	0.3649	0.3649	0.3649	0.3649	1	0.8068	1.1605	0.7463	0.7953	1.5123	0.9784	0.3649	0.3649	0.3649	1.0586	0.6392	0.3649	0.3649	2.8858	1.5853	1.3267	0.6965	2.0186	0.3649	0.761
6232	6-hydroxyindole sulfate	Xenobiotics	Chemical	48698	LC/MS Neg	100006260	2498	212.002	122198196			HMDB0000682	0.8781	0.988	0.245	0.6541	1.8352	1.4107	1.012	0.6297	0.1595	0.2528	0.6695	0.6814	1.7447	2.1245	0.756	0.7622	1.3808	1.0923	1.886	1.9637	1.9546	1.359	0.8214	1.0756	0.703	0.9396	0.3855	0.4179	1.2089	1.2919	1.1739	1.2573	0.509	0.4432	1.8029	1.8722
133	6-oxopiperidine-2-carboxylate	Amino Acid	Lysine Metabolism	43231	LC/MS Polar	100004499	1692	142.051	3014237	34622-39-4		HMDB0061705	0.5742	0.4215	25.9249	20.5325	10.7587	4.0485	0.5783	1.7998	2.3514	1.5847	0.3668	0.2844	6.2881	8.2361	6.6621	3.3806	2.0262	0.9505	2.2989	0.6588	1.6514	0.9058	0.2886	0.3137	0.9434	5.2787	4.2302	9.9575	0.6299	0.5346	5.5076	1.7568	0.3353	0.7696	0.2486	1.0495
1426	6-sialyl-N-acetyllactosamine	Carbohydrate	Aminosugar Metabolism	40428	LC/MS Polar	100003259	3641	673.231	16212424	174757-71-2		HMDB0006584	1.0625	1.0951	2.3899	2.3617	1	0.6032	0.2698	0.4247	0.2698	0.2698	0.2698	0.5597	0.2698	0.2698	1.4804	1.3431	1.0246	0.9868	0.7068	0.5054	1.4074	0.6909	0.2698	0.2698	0.9893	1.3254	1.1738	1.1097	0.7281	1.7652	0.6537	0.7783	0.9621	1.918	0.5055	1.0968
4393	7,8-dihydroneopterin	Cofactors and Vitamins	Pterin Metabolism	15689	LC/MS Pos Early	100000142	1650	256.104	135398602	1218-98-0	C04874	HMDB0002275	1.9998	2.4071	2.9743	3.3175	0.1503	0.6874	0.1503	0.1503	0.1503	1.2325	0.1503	0.5765	0.6073	0.454	0.1503	1.7961	0.739	1.5643	0.1503	0.5712	0.1503	1.8859	0.1503	0.2528	0.1503	0.8437	2.0465	1.6634	0.5654	1.9258	2.031	1.822	0.35	1.1354	0.7328	0.1693
321	7-hydroxyindole sulfate	Amino Acid	Tryptophan Metabolism	52915	LC/MS Neg	100009043	1765	212.002					0.5763	0.7043	0.1307	0.5132	6.4353	3.6806	2.8901	1.0541	0.1307	0.1307	0.5266	0.3981	6.1266	4.5702	0.4302	0.4642	0.7017	1	2.0652	1.7899	2.9736	1.585	0.5267	1.2659	1.6528	1.0531	0.3047	0.1307	0.9363	1.0193	0.8223	0.6255	0.7677	0.9242	1.3791	1.3395
2000	7-hydroxyoctanoate	Lipid	Fatty Acid, Monohydroxy	32442	LC/MS Neg	100001223	2232.7	159.103	167627	17173-14-7		HMDB0000486	0.0799	1.7274	0.383	0.4728	0.0799	0.0799	0.0799	0.0811	0.0799	0.0799	2.877	3.1786	0.0799	0.0799	0.0799	1.1861	0.0912	2.4713	1.8382	0.346	1.3594	1.6398	0.0799	0.0799	1	7.3443	1.2025	0.0799	0.0974	0.3646	0.5444	0.7253	0.2416	1.0722	0.0799	0.0799
3535	7-ketodeoxycholate	Lipid	Secondary Bile Acid Metabolism	31904	LC/MS Neg	100001063	4821	405.265	188292	911-40-0		HMDB0000391	3.1039	5.8319	1	1.5556	0.1931	0.1931	0.1931	0.1931	0.1931	0.1931	2.8573	0.1931	0.1931	0.1931	0.1931	0.3833	0.4747	0.1931	0.1931	0.1931	2.9168	0.4695	5.4015	2.9766	0.1931	1.0057	0.8232	0.8467	0.1931	0.1931	0.1931	1.229	0.1931	0.1931	0.1931	0.1931
4184	7-methylguanine	Nucleotide	Purine Metabolism, Guanine containing	35114	LC/MS Pos Early	100001456	2175	166.072	135398679	578-76-7	C02242	HMDB0000897	1.7345	1.7184	2.8315	3.1194	1.1333	0.922	0.6815	0.7677	1.5704	1.338	0.696	0.9473	0.8178	0.9898	1.4521	0.9407	1.1541	0.8967	0.797	0.5923	1.0968	0.9008	0.7565	0.6549	1.6336	1.8056	0.9035	1.2239	1.1098	2.198	1.457	1.488	0.8997	1.7996	0.9798	0.9734
4592	7-methylurate	Xenobiotics	Xanthine Metabolism	39598	LC/MS Pos Early	100002241	1321	183.051	69160	612-37-3	C16355	HMDB0011107	0.6717	0.358	0.7377	2.1206	9.9745	4.5096	1.2789	2.9907	2.0141	2.5362	0.4236	0.6298	0.0666	0.585	1.7411	1.2329	1.0064	1.1402	0.4353	0.2673	3.9217	2.4518	0.3392	0.3266	1.2855	5.7091	2.134	2.4756	0.3876	0.8401	0.3349	0.3225	0.4569	5.5529	1.1026	0.923
4599	7-methylxanthine	Xenobiotics	Xanthine Metabolism	34390	LC/MS Pos Early	100001396	1350	167.056	68374	552-62-5	C16353	HMDB0001991	0.7897	0.353	0.5236	1.2301	10.5853	4.8986	2.3541	3.8366	1.7513	1.5019	0.3239	0.5081	0.0962	0.4676	0.835	1.1723	0.553	0.9667	0.5738	0.3766	4.6455	4.4959	0.3121	0.2813	1.344	6.1776	2.3826	1.6649	0.4459	1.3641	1.8202	0.7705	0.6243	5.9743	1.0333	1.1034
279	8-methoxykynurenate	Amino Acid	Tryptophan Metabolism	62955	LC/MS Neg	100020360	2863	218.046	76230	2929-14-8	C05830	HMDB0060426	0.8929	0.9471	0.6992	0.8952	0.7782	1.0469	0.2667	0.2657	0.6921	0.6757	1.3902	1.4632	1.3185	1.4618	2.2687	1.9426	2.5689	2.4769	0.8441	0.9947	1.2583	1.1851	2.8872	2.6249	1.4241	1.8541	0.7473	0.7009	1.0842	1.265	1.0841	0.7718	0.6367	1.2668	1.0053	0.8203
4808	abscisate	Xenobiotics	Food Component/Plant	21156	LC/MS Neg	100000879	3170	263.129	643732;375199	14375-45-2	C06082,C11060	HMDB0035140	0.0543	0.0543	1.5556	1.6152	0.1743	0.3795	1.5682	5.1328	0.0543	0.0543	0.0543	0.1014	1.8931	2.5231	0.0543	0.0543	0.6767	0.5351	0.0543	0.0543	0.0543	0.4032	0.4923	0.4434	1.3233	0.0543	1.4624	1.4863	0.0543	0.0543	3.5984	3.1713	0.4361	0.0543	0.174	0.0543
5040	acesulfame	Xenobiotics	Food Component/Plant	48569	LC/MS Neg	100006203	1581	161.987	36573	55589-62-3		HMDB0033585	0.0047	0.0047	1.8125	0.0065	8.6402	0.1447	0.0047	0.0047	0.0047	0.0047	52.6672	56.6434	0.0047	0.0047	0.0047	0.0047	2.8089	0.1141	84.9427	0.1875	0.0047	0.0047	0.0047	0.0047	0.052	0.0047	0.0047	0.0047	0.0047	0.0047	0.0047	0.0047	0.0047	0.0047	0.0047	0.0047
1840	acetylcarnitine (C2)	Lipid	Fatty Acid Metabolism (Acyl Carnitine, Short Chain)	32198	LC/MS Pos Early	100000802	2282	204.123	7045767	5080-50-2	C02571	HMDB0000201	1.7664	0.8438	0.9854	1.2696	1.7451	2.0823	0.3005	0.2737	0.1861	0.3691	0.1786	1.0146	1.2656	2.4937	0.7028	1.9565	0.4007	2.3149	0.484	0.7366	2.9733	2.1093	0.8337	0.9469	1.6932	0.6283	2.6107	1.6578	2.0849	1.706	0.8694	0.9481	1.9823	1.0653	0.4179	0.655
6119	acetylhydroquinone sulfate	Xenobiotics	Chemical	63737	LC/MS Neg	100020581	2691	230.997					2.3129	0.3713	2.0792	1.6104	1.4864	0.7165	1.3915	1.5668	0.1217	0.2933	0.1217	0.3447	0.1255	0.7121	0.2937	0.1634	1.2709	1.3041	0.1217	0.7291	1.3231	2.4451	0.616	0.2839	26.2123	1.7688	4.3519	10.9254	0.5867	2.1394	0.3048	0.2773	3.6495	5.9349	0.6501	0.5238
551	acisoga	Amino Acid	Polyamine Metabolism	43258	LC/MS Neg	100004541	2297	183.114	129397	106692-36-8		HMDB0061384	1.2289	1.3502	1.074	0.9124	0.5503	0.6559	1.4233	1.0117	0.5183	0.6728	0.5998	1.0153	0.4183	0.3365	0.6191	1.3342	1.0967	1.0915	0.9883	1.117	1.4131	1.2522	0.5385	0.3448	0.7535	1.708	0.5991	0.6251	0.4679	1.3403	0.7475	0.5073	0.4575	1.3232	0.5782	1.3933
1441	aconitate [cis or trans]	Energy	TCA Cycle	46173	LC/MS Neg	100001359	580	173.009	643757;444212		C02341,C004174	HMDB0000958,HMDB000072	0.957	0.8275	1.9922	2.1552	1.5569	1.5587	0.8869	0.9994	1.7302	1.5884	0.4987	0.72	1.161	1.7025	1.9529	1.0976	0.8539	0.8868	0.5673	0.6004	1.0274	0.6942	1.0109	0.9167	1.5197	1.0525	0.9773	1.7284	1.0311	1.2531	1.0006	1.1497	0.7857	1.4612	0.9089	0.8672
4145	adenine	Nucleotide	Purine Metabolism, Adenine containing	554	LC/MS Pos Early	880	2221	136.062	190	73-24-5	C00147	HMDB0000034	0.9859	0.6532	1.233	1.4367	0.9149	1.013	0.6718	0.9861	2.3476	2.3292	1.3988	1.1144	1.6199	1.2962	1.5888	0.4665	0.5192	0.379	1.4076	0.4137	0.7174	0.5307	1.2147	1.1518	1.1741	0.6718	0.7775	1.7465	2.0437	1.0145	0.8829	0.8858	0.5306	0.4461	0.987	1.0563
4144	adenosine	Nucleotide	Purine Metabolism, Adenine containing	555	LC/MS Pos Early	798	2169	268.104	60961	58-61-7	C00212	HMDB0000050	1.399	1.8576	3.8908	4.2743	0.9001	0.872	0.884	1.1357	5.2502	4.5784	0.9193	1.0919	0.8699	1.0163	1.3952	0.9837	1.2718	0.9443	0.5856	0.7248	1.8748	1.5385	0.5921	0.4417	1.4234	1.7473	0.6324	1.1216	1.2154	1.5867	0.7346	0.7981	1.2234	2.176	0.7569	0.7702
4140	adenosine 3',5'-cyclic monophosphate (cAMP)	Nucleotide	Purine Metabolism, Adenine containing	2831	LC/MS Pos Early	207	1263	330.06	6076	60-92-4	C00575	HMDB0000058	1.3007	1.9365	2.7756	2.6637	0.674	0.7507	0.8941	0.8888	1.1036	0.6276	0.4161	0.9016	0.548	0.5903	1.0119	1.419	1.1037	1.0363	0.9881	0.8165	2.504	1.6172	0.7638	0.5222	0.8268	3.6776	1.0973	0.852	0.8549	4.1216	1.1263	0.9458	0.8779	2.8786	0.8558	1.3104
1665	adipate	Lipid	Fatty Acid, Dicarboxylate	21134	LC/MS Neg	100000863	627	145.051	196	124-04-9	C06104	HMDB0000448	0.6336	0.8015	1.8222	1.6608	1.4859	1.3554	0.6026	0.548	1.0532	0.9482	0.7255	1.3379	0.9885	1.1483	1.3665	1.3549	1.3874	0.9547	0.4304	0.3917	1.6606	0.7075	0.8174	0.9253	1.4732	1.0997	0.7236	1.0925	0.4833	0.9654	1.194	1.235	0.8389	2.0557	0.7784	1.0115
1907	adipoylcarnitine (C6-DC)	Lipid	Fatty Acid Metabolism (Acyl Carnitine, Dicarboxylate)	52988	LC/MS Pos Early	100006614	2570	290.16	71296139			HMDB0061677	1.1176	2.3253	1.5095	1.8629	1.0076	0.6225	0.4624	0.6627	0.7415	0.7047	0.4715	0.6118	0.731	0.7188	1.4485	2.1726	0.9924	1.278	0.7737	0.7618	3.1337	1.2102	0.3508	0.1975	1.5214	1.4243	2.0366	1.4463	0.7094	4.0091	0.8781	0.7587	1.2016	3.305	0.5548	0.6955
29	alanine	Amino Acid	Alanine and Aspartate Metabolism	1126	LC/MS Pos Early	811	1700	90.055	5950	56-41-7	C00041	HMDB0000161	1.0741	1.025	2.6445	3.1945	0.8026	0.722	0.6698	0.8403	0.7702	1.0509	0.4032	0.6598	1.5698	2.2584	0.6205	0.8251	0.8311	1.2452	0.6406	1.0146	1.1461	0.6692	1.0747	1.0577	0.4239	1.346	0.8844	1.6074	0.9854	1.3484	2.1182	2.9281	0.6924	1.2112	0.1998	0.295
4132	allantoic acid	Nucleotide	Purine Metabolism, (Hypo)Xanthine/Inosine containing	33434	LC/MS Polar	218	2960	175.047	203	99-16-1	C00499	HMDB0001209	0.1445	0.8635	1.2665	0.583	0.8596	0.1445	4.6488	8.4151	0.1445	1.311	0.1445	0.3584	1.9675	0.1445	0.1445	0.639	1.7506	1.4291	1	4.3298	0.6445	5.5142	0.6432	0.3582	1.0208	3.8364	0.7269	0.1445	0.1445	0.5992	2.3408	0.4581	1.0578	0.6088	1.1341	3.5151
4131	allantoin	Nucleotide	Purine Metabolism, (Hypo)Xanthine/Inosine containing	1107	LC/MS Polar	1002	1672	157.037	204;439714;439713	97-59-6	C02350,C02348,C01551	HMDB0000462	0.7974	1.3142	1.647	1.6658	0.9947	1.27	1.5656	2.7929	0.7991	0.7937	0.6733	0.4888	1.0053	1.0725	3.0001	1.641	0.6853	0.4819	1.7973	0.9803	0.3621	0.6795	1.1207	2.6457	0.7336	0.6932	0.5968	1.2052	0.9441	0.5808	2.0845	1.7492	0.4353	0.9856	1.0424	1.6919
4813	alliin	Xenobiotics	Food Component/Plant	41494	LC/MS Pos Early	100003473	1470	178.053	87310	556-27-4	C08265	HMDB0033592	1.0287	11.6782	0.0695	0.2804	1.0665	1.3231	1	1.9684	0.8796	0.4638	0.2548	3.0379	1.2316	3.7999	0.2281	0.2938	5.754	4.1113	0.8445	0.4308	1.6669	5.5975	0.0658	0.0658	0.7151	3.6112	0.6863	0.7344	1.3146	1.0854	2.8263	28.1726	0.4698	0.4226	0.868	0.5028
19	allo-threonine	Amino Acid	Glycine, Serine and Threonine Metabolism	15142	LC/MS Polar	100000272	2511.1	118.051	99289	28954-12-3	C05519	HMDB0004041	0.9694	0.9647	1.5135	1.5549	0.8642	0.705	1.2135	0.9075	1.2809	1.2252	0.4653	0.563	1.1099	0.3706	1.481	1.0597	0.3706	1.0699	0.3706	0.5163	0.3706	0.3706	1.1721	0.8269	1.3661	2.6014	0.7171	0.6773	1.7353	0.4781	0.3706	1.3621	0.3706	0.5622	0.5776	1.171
4367	alpha-CEHC glucuronide*	Cofactors and Vitamins	Tocopherol Metabolism	39346	LC/MS Neg	100003101	2616	453.177	134819285	477200-36-5		HMDB0062445	4.5885	4.1031	2.1138	1.5766	0.9814	1.3001	1.1837	1.0029	1.0097	0.526	0.9352	1.7132	0.4286	0.7012	0.9971	1.8135	0.959	1.3644	1.3278	1.7973	1.556	1.1087	0.5919	0.6355	0.5157	2.7336	0.6072	0.463	0.4286	0.4286	0.823	0.8157	0.5554	1.2573	1.6444	2.1173
4369	alpha-CEHC glycine*	Cofactors and Vitamins	Tocopherol Metabolism	62281	LC/MS Neg	100005974	4076	334.166					8.461	4.6832	0.7425	0.21	0.21	1.7386	0.21	0.21	0.21	0.21	0.21	0.5305	0.21	0.21	0.21	0.21	0.5999	0.21	0.21	1.5831	2.1767	1	0.21	0.21	0.21	8.8093	0.21	0.21	0.21	0.4875	0.5023	0.21	0.21	0.2699	0.21	1.0893
4368	alpha-CEHC sulfate	Cofactors and Vitamins	Tocopherol Metabolism	47666	LC/MS Neg	100005972	3090	357.101					5.3062	4.6412	1.7141	1.3824	0.2134	0.5785	0.172	0.172	1.0938	0.8387	0.7029	1.1128	0.3227	0.4289	0.9923	2.0524	1.1642	1.4805	1.0614	1.9595	1.7612	1.052	0.6697	0.4879	1.0077	3.7239	0.2071	0.172	0.172	0.7263	0.8743	0.172	0.8791	2.146	1.6214	1.8709
4370	alpha-CEHC taurine*	Cofactors and Vitamins	Tocopherol Metabolism	62283	LC/MS Neg	100005975	4117	384.149					5.1241	3.0328	2.1458	1.1699	0.2408	2.2301	0.2885	0.2408	0.2408	0.2408	0.2408	0.3465	0.2408	0.2408	0.2408	0.6988	0.2408	1.1537	1.0114	2.1099	0.3661	0.4045	0.2408	0.2408	0.2408	2.7628	0.2408	0.2408	0.2408	0.9886	0.348	0.2408	0.2408	0.7215	0.2408	1.0877
4356	alpha-CMBHC glucuronide	Cofactors and Vitamins	Tocopherol Metabolism	63926	LC/MS Neg	100005977	3664	495.224					1.1296	2.0084	0.9438	0.5624	0.0803	0.0803	0.6722	0.6089	1.0154	1.0256	0.0803	0.0803	0.0803	0.0803	0.0803	2.5572	0.0803	0.0803	0.0803	0.0803	0.0803	0.0803	0.1202	0.0803	0.0803	0.0803	0.4299	0.3418	1	2.7118	1.1538	1.1332	0.0803	0.0803	0.0803	0.0803
5640	alpha-hydroxymetoprolol	Xenobiotics	Drug - Cardiovascular	54738	LC/MS Pos Early	100006385	2900	284.186	114962	56392-16-6		HMDB0060994	0.2198	0.2198	0.2198	0.2198	0.2198	0.2198	0.2198	0.2198	0.2198	134.734	0.2198	0.2198	0.2198	0.2198	0.2198	0.2198	0.2198	0.2198	0.5422	0.2198	0.2198	0.2198	0.2198	0.2198	50.589	1.295	0.2198	0.2198	0.6263	0.705	0.2198	0.2198	1.9937	0.2198	0.2198	0.2198
454	alpha-ketobutyrate	Amino Acid	Methionine, Cysteine, SAM and Taurine Metabolism	4968	LC/MS Polar	796	940	101.024	58	600-18-0	C00109	HMDB0000005	0.9892	0.7404	0.1333	0.1333	0.1333	0.1333	0.1333	0.1333	0.1333	3.3512	0.1333	0.1333	0.1333	0.1333	0.1333	1.0108	2.292	1.4808	0.1333	0.1333	1.7063	0.4527	0.1333	0.1333	0.1333	0.9634	0.1333	0.1333	0.1333	1.7582	0.9809	1.1595	0.1333	0.6093	0.1333	0.1333
46	alpha-ketoglutaramate*	Amino Acid	Glutamate Metabolism	62101	LC/MS Polar	100002397	1916	144.03	48	18465-19-5	C00940	HMDB0001552	1.2704	1.3785	1.7815	1.3692	1.5746	1.4358	0.5312	0.9099	2.796	2.1358	0.6998	1.9976	0.2294	0.642	0.8063	0.6054	0.9503	1.0017	1.1969	0.2322	0.698	0.3339	0.3612	0.159	1.698	1.6226	0.405	1.518	1.0683	1.3485	0.6968	0.9983	0.3357	1.2747	1.1071	0.9464
1445	alpha-ketoglutarate	Energy	TCA Cycle	528	LC/MS Polar	93	2700	145.014	51	305-72-6;328-50-7;22202-68-2	C00026	HMDB0000208	0.6342	0.5837	1.0799	1.0318	3.178	2.2321	0.4091	0.4365	3.4117	2.5607	0.945	2.2896	1.1453	1.1033	2.455	1.2986	1.2728	0.985	0.4015	0.3792	0.5641	0.5414	0.948	1.0765	1.0301	0.8787	1.304	1.3116	0.8153	0.7934	0.3901	0.7867	1.9587	2.6849	0.9986	1.0014
3392	andro steroid monosulfate C19H28O6S (1)*	Lipid	Androgenic Steroids	32827	LC/MS Neg	100002152	3871	383.153	159663			HMDB0002759	2.6865	3.4654	1.7145	1.1096	0.22	0.1804	0.9495	1.0874	0.8559	0.6258	1.4408	2.1473	0.1804	0.1957	0.6486	0.4426	1.3285	1.6998	0.4532	0.3905	2.0952	1.2897	1.3578	1.247	2.6818	4.4245	1.1051	2.1696	0.7128	0.6886	0.8377	0.8409	1	2.5704	0.4296	0.4975
3362	androstenediol (3beta,17beta) disulfate (1)	Lipid	Androgenic Steroids	37202	LC/MS Neg	100001992	3740	224.062	87120982		C04295	HMDB0240313	3.7727	4.3408	3.0978	1.8917	0.7252	0.5142	0.6066	0.5306	0.3707	0.0577	0.6176	1.0479	0.1588	0.1846	0.349	0.3549	0.7788	0.8471	0.3176	0.3108	3.6633	3.5916	0.5192	0.4745	2.2039	6.7389	0.0577	0.0821	1.7356	2.5074	2.2583	2.1369	0.7333	1.955	1	1.0963
3363	androstenediol (3beta,17beta) disulfate (2)	Lipid	Androgenic Steroids	37203	LC/MS Neg	100001994	4065	224.062	87120982			HMDB0240313	2.6306	2.8808	2.2552	1.6315	0.2085	0.133	1.0921	0.7702	0.4645	0.1876	1.1335	1.9178	0.4671	0.475	0.802	0.9079	0.5803	0.5269	0.4329	0.4919	2.2965	2.1457	0.7604	0.6362	2.0029	5.4832	0.236	0.3479	0.9056	1.1903	1.4412	1.43	1.115	3.0271	0.4963	0.6871
3359	androstenediol (3beta,17beta) monosulfate (1)	Lipid	Androgenic Steroids	37211	LC/MS Neg	100002028	4535	369.174	13847309;129670631	521-17-5		HMDB0240429	1.2718	1.1049	0.8567	0.2487	0.1078	0.1078	1.658	1.524	0.1078	0.1078	0.8844	1.7315	0.1078	0.1078	0.1078	0.1078	0.1364	0.1466	0.3296	0.3273	1.6806	2.2698	0.7434	0.537	1	2.8227	0.1078	0.1078	0.5126	0.3016	0.3671	0.4921	1.6611	2.6482	1.1413	1.4636
3339	androsterone glucuronide	Lipid	Androgenic Steroids	61846	LC/MS Neg	100002761	4953	465.249	114833	1852-43-3	C11135	HMDB0002829	1	1.0494	2.0293	1.8738	0.258	0.1673	0.3354	0.4279	0.6589	0.607	1.013	1.6968	0.3624	0.1673	1.675	1.7786	0.7974	0.6976	0.6969	0.7396	0.1673	1.0479	0.6703	0.4411	1.6469	4.2141	1.295	1.4481	0.6304	1.8573	0.9447	0.7188	1.2932	3.0219	0.1673	0.3441
3349	androsterone sulfate	Lipid	Androgenic Steroids	31591	LC/MS Neg	100001073	5022	369.174	159663	2479-86-9		HMDB0002759	2.7819	2.7592	3.685	2.6755	0.2762	0.2338	1.0107	0.9892	0.5851	0.3554	1.3435	2.0807	0.7112	0.7806	0.9086	0.8369	0.9432	1.0289	1.2208	1.2947	1.7927	1.65	0.4494	0.3469	0.713	1.9259	0.1235	0.259	2.6533	2.9322	0.4921	0.7197	0.7829	1.8326	0.9034	0.9893
87	anserine	Amino Acid	Histidine Metabolism	15747	LC/MS Neg	100000044	1124.8	239.115	112072	10030-52-1	C01262	HMDB0000194	0.6515	0.0848	0.8214	1.4478	0.0848	0.1333	0.0848	0.0848	1.4757	0.0848	4.0295	0.4924	6.4377	0.3293	1.1134	1.5136	2.5299	4.4248	0.6507	4.0261	0.0848	0.8854	0.0848	0.1714	3.1286	2.0793	0.0848	0.0848	0.1307	0.0848	0.0848	0.0916	0.8866	0.0848	0.3808	0.0848
275	anthranilate	Amino Acid	Tryptophan Metabolism	4970	LC/MS Pos Early	1258	2606	138.055	227	118-92-3	C00108	HMDB0001123	0.1596	0.3715	0.9903	0.1596	1.1912	1.8567	1.044	1.3648	0.1596	0.1596	0.1596	0.5515	0.1596	1.4838	0.5133	0.1596	0.5533	0.7328	3.1381	0.9483	1.7602	0.1596	1.2973	1.253	1.0851	0.6498	0.1596	0.1596	1.3337	0.8298	0.4417	0.292	0.1596	0.6068	0.936	1.0097
1269	arabinose	Carbohydrate	Pentose Metabolism	575	LC/MS Polar	828	1804.5	195.051	66308	28697-53-2	C00216	HMDB0029942	1.1497	1.1838	0.3993	1.8482	1.0183	0.6739	0.7217	0.8261	1.1822	0.3993	0.3993	0.4766	0.496	0.6598	1.2905	1.5988	1.0737	1.2308	0.6513	0.7469	0.3993	0.7161	0.9645	0.8527	1.2849	1.3541	0.7752	1.3868	1.0082	1.8495	1.6325	1.7944	0.4469	1.2481	0.5428	1.062
1277	arabitol/xylitol	Carbohydrate	Pentose Metabolism	48885	LC/MS Polar	100006430	1932.4	151.061	6912;94154		C00542,C01904,C00379	HMDB0002917,HMDB0001851,HMDB0000568	1.4016	1.6023	1.7434	1.543	0.955	0.8286	0.7449	0.8102	1.1086	0.8728	0.4632	0.696	0.7802	0.6657	1.1637	1.4109	1.0166	0.996	0.7322	0.6477	1.5887	1.0815	0.6881	0.7531	1.2522	2.061	0.9692	1.0359	0.7628	1.6571	1.2567	1.004	0.7971	1.84	0.6948	1.2061
1283	arabonate/xylonate	Carbohydrate	Pentose Metabolism	48255	LC/MS Polar	100006115	2700	165.041	122045;6602431		C00502,C05411	HMDB0000539	1.0162	0.9838	2.0381	1.7038	1.0625	0.861	1.1268	1.1648	0.782	0.9415	0.4593	0.613	0.6418	0.7145	0.6914	0.9629	1.0314	1.0643	0.6991	0.7619	1.346	1.08	0.6945	0.6669	1.4663	2.5048	0.9139	1.1501	0.7671	1.3342	1.0797	0.9287	0.5401	1.2907	0.7328	1.3371
522	argininate*	Amino Acid	Urea cycle; Arginine and Proline Metabolism	57461	LC/MS Pos Early	100002769	2150	176.103	160437	157-07-3		HMDB0003148	0.8772	1.1945	1.0033	0.9967	1.41	1.3952	2.1452	2.3259	1.3501	1.0822	0.5487	0.5182	0.771	1.0765	0.6733	0.7747	2.5244	1.8802	0.4675	0.4641	1.6495	1.4808	0.8307	1.1326	1.1039	1.4862	0.5929	0.7739	0.6984	0.8811	1.0221	1.2017	0.3801	0.5122	2.1129	2.0745
483	arginine	Amino Acid	Urea cycle; Arginine and Proline Metabolism	1638	LC/MS Pos Early	231	2825	175.119	6322	1119-34-2	C00062	HMDB0000517	1.043	1.1421	1.1419	1.5615	1.6696	1.4806	1.5673	1.7538	0.7969	0.9778	0.636	0.7772	1.5125	1.57	0.9378	0.7963	1.079	2.3731	0.7838	1.383	0.91	0.8072	0.6276	0.5661	0.8736	1.6235	0.6821	1.8383	1.6331	1.4806	1.6404	2.2637	0.5363	1.0061	0.6858	0.9939
484	argininosuccinate	Amino Acid	Urea cycle; Arginine and Proline Metabolism	15497	LC/MS Pos Early	232	2745	291.13	60150382	156637-58-0	C03406	HMDB0000052	1.5121	1.5532	1.818	2.0546	0.7004	0.7639	1.1847	1.2629	0.7857	0.5212	1.0504	1.7116	0.5884	0.8269	1.0395	1.5769	1.0743	0.8165	1.33	0.9239	0.9155	0.8632	0.5008	0.5985	1.0331	2.5064	0.8528	0.8915	0.7895	2.9048	3.2453	2.9451	0.701	2.034	0.5892	0.9166
4344	ascorbate (Vitamin C)	Cofactors and Vitamins	Ascorbate and Aldarate Metabolism	32354	LC/MS Pos Early	233	770	177.039	54670067	134-03-2	C00072,D00018	HMDB0000044	1	0.4396	87.9876	102.463	0.1294	2.9096	0.0472	0.042	0.042	16.2288	0.0704	0.1068	8.6895	5.7074	1.4709	3.2138	0.042	1.9643	0.042	2.9297	0.042	0.2475	0.9139	4.4064	0.1154	0.0903	6.8534	43.2666	0.042	0.0821	13.2403	6.8414	0.0494	0.1109	1.2464	0.0958
4345	ascorbic acid 2-sulfate	Cofactors and Vitamins	Ascorbate and Aldarate Metabolism	63590	LC/MS Polar	100009329	3042	254.982	54676864			HMDB0060649	1.4173	2.1146	4.4897	2.5673	0.1424	3.5046	1.9203	2.7927	4.418	1.1775	2.2896	3.2327	2.0206	0.072	0.1032	0.0772	0.1044	0.0816	0.0772	0.039	2.8354	0.1564	0.8225	0.0588	3.9874	4.7369	0.0587	3.4493	2.5964	0.156	0.1631	0.5356	0.0846	0.1085	0.0466	1.4728
4346	ascorbic acid 3-sulfate*	Cofactors and Vitamins	Ascorbate and Aldarate Metabolism	63687	LC/MS Polar	100020409	2025	254.982	11425365				0.7451	0.7564	1.8548	1.7247	1.5758	1.4719	0.8665	0.8532	1.7149	1.4014	0.2621	0.4535	0.7889	1.1204	1.4341	1.5315	0.9299	0.8204	1.0636	0.5568	0.9533	0.9372	0.9881	0.8464	1.5342	3.0985	0.4707	0.603	0.9907	1.8788	1.3376	1.0359	0.596	1.2499	1.0093	1.3083
40	asparagine	Amino Acid	Alanine and Aspartate Metabolism	512	LC/MS Pos Early	917	1225	133.061	6267	70-47-3	C00152	HMDB0000168	1.0518	1.1853	1.0677	1.0803	0.8067	0.7167	1.0476	1.4217	0.7703	0.9958	0.3659	0.6768	1.6486	1.595	0.6705	0.621	0.4662	0.5564	0.6703	1.3489	1.0069	0.6767	1.1051	1.0042	1.0169	1.311	0.7172	1.1539	2.3014	1.6456	2.7583	3.1472	0.9326	1.4811	0.4007	0.4922
36	aspartate	Amino Acid	Alanine and Aspartate Metabolism	443	LC/MS Pos Early	234	1165	134.045	5960	56-84-8	C00049	HMDB0000191	1.7136	1.2755	0.8237	2.5753	0.7214	0.5299	0.5531	0.6238	1.1233	1.8021	2.3429	1.2704	1.1032	1.3422	0.759	1.0842	0.5841	0.8779	0.7127	0.4348	0.4713	0.357	0.6621	0.3874	1.2067	1.456	0.6239	1.4543	1.9979	1.6653	1.414	0.9464	0.4613	0.8837	1.7409	1.7281
496	dimethylarginine	Amino Acid	Urea cycle; Arginine and Proline Metabolism	15743	LC/MS Polar	100000040	4590	201.136	123831	65005-57-4	C03626	HMDB0001539	1.1642	1.3169	1.4102	1.3195	0.712	0.8167	0.8986	1.0065	1.0867	0.7231	0.3254	0.7326	0.7317	0.6551	0.9198	1.2059	1.0145	1.014	0.78	0.8714	1.307	0.9754	0.7707	0.4998	1.0757	2.0285	0.8079	1.1607	1.0907	2.3255	1.2831	1.0621	0.6616	1.5914	0.4394	0.8642
1679	azelate (C9-DC)	Lipid	Fatty Acid, Dicarboxylate	18362	LC/MS Neg	2029	1276	187.098	2266	123-99-9	C08261	HMDB0000784	0.2446	2.1991	3.3722	0.6394	2.7159	2.0482	1.8974	5.0205	0.7727	1.1809	0.6019	0.7398	1.3307	0.9171	3.1111	1.0825	4.4646	0.8406	0.9572	0.7045	0.4451	0.3505	0.8982	1.4426	1.1589	0.7478	0.368	1.6029	1.8342	0.8049	2.1132	2.7764	0.3304	0.4574	3.1679	2.2085
4473	benzoate	Xenobiotics	Benzoate Metabolism	15778	LC/MS Neg	100000008	1750	121.029	243	65-85-0	C00180	HMDB0001870	0.8502	0.3518	0.8698	2.3222	0.3518	0.3518	0.4589	0.3518	0.3518	0.3518	0.3518	0.3518	0.3518	0.3518	0.3518	0.3518	0.3518	0.3518	3.8266	0.3518	1.5585	0.3518	0.3518	0.3518	0.3518	0.3518	0.3518	0.3518	0.3518	0.3518	1.1251	1	0.3518	0.3518	0.3518	0.4288
6186	benzoylcarnitine*	Xenobiotics	Chemical	43265	LC/MS Pos Early	100004555	3041	266.139		105450-08-6			0.83	0.8087	0.9803	0.9699	2.0794	1.5433	0.3652	0.4074	1.3864	0.9547	0.7576	1.2576	0.5485	1.0197	1.4547	1.6072	0.9725	1.1956	1.734	0.9015	3.0812	1.3329	0.472	0.2175	2.0257	3.1757	0.5472	0.503	0.7739	3.0261	0.5632	0.5436	0.9086	2.3094	1.0324	1.6411
56	beta-citrylglutamate	Amino Acid	Glutamate Metabolism	54923	LC/MS Neg	100003271	530	320.062	189741	73590-26-8	C20775		0.981	1.105	1.6583	2.1304	0.8171	0.7828	0.5385	0.672	2.502	2.1473	0.4536	0.8979	1.3279	1.6256	1.6292	1.5673	1.3247	0.9299	0.2743	0.3455	0.8321	0.8725	0.6165	0.4907	0.9244	1.8262	0.9592	1.0767	0.236	2.5276	1.2637	1.2979	0.63	1.8901	0.916	1.019
4825	beta-guanidinopropanoate	Xenobiotics	Food Component/Plant	35101	LC/MS Pos Early	100001411	2145	132.077	67701	353-09-3	C03065	HMDB0013222	14.2787	5.2914	0.2103	0.2103	0.2103	0.5604	0.2852	0.4646	1	0.2545	0.988	0.2103	3.1724	0.9595	0.2103	0.2103	2.6225	1.5463	1.2	2.4296	1.4024	3.6548	1.2965	0.2103	0.2103	0.2103	0.2103	0.2103	1.7379	0.3525	0.329	0.3272	0.9161	0.6344	0.2103	0.2103
363	beta-hydroxyisovalerate	Amino Acid	Leucine, Isoleucine and Valine Metabolism	12129	LC/MS Neg	1442	1027	117.056	69362	625-08-1		HMDB0000754	1.0277	1.1574	2.8159	3.4595	0.6976	0.6046	0.9642	1.5764	0.4895	0.7581	0.3552	1.7951	0.3207	0.5242	0.2962	0.9723	1.1939	1.5175	1.1437	1.0962	1.5292	1.1207	0.5702	0.3626	1.6626	1.5255	0.8122	0.4828	0.3975	1.5572	2.9704	1.7787	0.5842	1.1201	0.3743	0.411
364	beta-hydroxyisovaleroylcarnitine	Amino Acid	Leucine, Isoleucine and Valine Metabolism	35433	LC/MS Pos Early	100001594	2584	262.165		99159-87-2			0.9261	0.8596	1.6661	1.9232	1.1081	1.0045	0.4532	0.4356	0.5365	0.4751	1.1585	1.9994	0.8938	1.1355	0.7787	1.3069	1.131	1.412	0.7482	0.7384	1.6276	1.1529	0.7249	0.8528	0.9955	1.6855	1.6114	1.1672	0.615	1.9918	0.7458	0.6753	0.7453	1.2359	0.5604	0.7623
7	betaine	Amino Acid	Glycine, Serine and Threonine Metabolism	3141	LC/MS Pos Early	799	1064	118.086	247	107-43-7	C00719	HMDB0000043	1.0921	1.1957	1.9839	1.9301	1.2394	1.1127	0.9038	1.3383	1.4718	2.233	0.3561	0.6263	1.6662	2.5964	1.0899	1.1615	0.443	0.5952	0.5555	0.9673	0.7813	0.6919	1.3333	1.2579	1.8344	2.1754	0.9925	1.6255	0.8985	0.8509	0.6979	0.6246	0.5759	0.757	0.4791	0.5486
6446	bilirubin degradation product, C16H18N2O5 (3)	Partially Characterized Molecules	Partially Characterized Molecules	64414	LC/MS Neg	100022014	3354	317.114					1.5984	1.9265	1.5194	1.2397	0.4779	0.3249	0.3249	0.3619	0.3249	0.3249	0.3249	1.0787	0.3249	0.3249	1.5491	1.6189	0.7785	1	0.7014	0.5386	0.8946	0.6724	0.3249	0.3249	0.3249	1.6574	0.3249	0.3249	0.814	3.4556	0.9469	1.0256	0.345	1.8034	0.8339	0.7385
4387	biopterin	Cofactors and Vitamins	Tetrahydrobiopterin Metabolism	12358	LC/MS Neg	1548	1398	236.079	445040	22150-76-1	C06313	HMDB0000468	0.7775	1.2025	0.3592	0.4995	0.5034	0.655	0.9494	1.0324	1.4689	1.0278	1.0045	1.3694	1.8853	0.6481	1.1476	0.5976	1.1717	0.6513	0.5785	0.5808	1.4933	1.3277	0.7974	0.7982	0.8785	2.4437	0.9955	1.5678	1.4796	1.7347	0.4166	0.4282	0.7387	1.3726	0.4556	0.769
4381	biotin	Cofactors and Vitamins	Biotin Metabolism	568	LC/MS Pos Early	251	2253	245.095	171548	58-85-5	C00120	HMDB0000030	0.5272	0.5897	0.5665	0.5684	0.2427	0.5305	0.2868	0.2427	3.626	2.9905	1.8684	2.0118	0.2427	0.2427	0.2427	0.633	1.9158	1.6879	1.1599	1.0584	1.2887	0.9416	0.4747	0.4525	3.6085	4.0055	3.2382	4.1916	1.0864	1.3025	0.3303	0.2427	0.2427	0.4493	3.0949	3.1035
1871	butenoylcarnitine (C4:1)	Lipid	Fatty Acid Metabolism (Acyl Carnitine, Monounsaturated)	61778	LC/MS Pos Early	100016058	2765	230.139					1.1866	1.3358	1.3394	1.568	0.9933	0.7985	0.4208	0.707	0.3605	0.3605	0.3605	0.7682	0.5985	0.9351	1.5625	1.5631	0.9915	1	0.9178	0.6974	1.5244	0.9859	0.3605	0.3605	1.678	1.1798	1.1675	0.9335	0.4301	1.2037	1.1404	0.9611	2.3426	3.8621	0.3605	0.875
261	C-glycosyltryptophan	Amino Acid	Tryptophan Metabolism	48782	LC/MS Neg	100006379	1777	365.135	10981970	180509-18-6		HMDB0240296	1.3462	1.4694	1.697	1.8915	0.9973	0.8421	0.608	0.4901	1.0746	1.0455	0.6129	1.0027	0.7239	0.8659	1.4773	1.4401	1.0226	0.9897	0.7912	0.6777	1.1508	0.9129	0.7814	0.6693	0.9618	1.4553	0.9371	1.0983	1.0143	2.0123	1.0254	0.8882	0.7673	2.0116	0.9931	1.0692
5200	caffeic acid sulfate	Xenobiotics	Food Component/Plant	53254	LC/MS Polar	100009337	1307	258.992	21668705			HMDB0041708	1.2079	0.8955	2.6397	2.3774	0.9604	2.0712	1.7916	3.554	0.458	0.7676	0.0731	0.2458	15.7196	7.6545	0.2363	0.2537	0.6681	1.7051	0.3686	0.058	2.8061	1.0396	0.4362	0.4517	12.367	0.928	0.6002	3.8797	0.1764	0.1628	4.6527	0.877	6.1032	10.0233	4.143	1.9407
4587	caffeine	Xenobiotics	Xanthine Metabolism	569	LC/MS Pos Early	849	2106	195.088	2519	58-08-2	C07481	HMDB0001847	0.2277	0.0712	0.2227	0.2949	1.5543	3.1762	0.2912	1.0453	4.5167	2.9073	3.6354	3.6766	0.0295	2.4314	6.7297	0.8055	0.366	0.184	0.1875	0.1229	0.1401	0.0295	4.4819	5.5333	31.0048	2.4023	0.359	0.7308	2.4449	1	0.2475	0.2553	3.4843	1.681	1.2745	1.1871
501	carboxy-methyl-arginine	Amino Acid	Urea cycle; Arginine and Proline Metabolism	64071	LC/MS Pos Early	100021052	2778	233.124		18416-86-9		HMDB39111	0.8825	1.0841	2.8136	2.487	1.3624	0.7499	1.1785	0.9391	0.7593	0.6464	0.6032	1.1416	0.3393	0.5015	0.6472	1.5537	1.2529	1.0374	0.9261	0.9626	1.3666	0.8106	1.1611	0.7905	0.416	1.438	1.3566	0.9139	0.7028	2.5265	1.1812	0.8278	0.9448	2.5884	2.0287	1.8832
58	carboxyethyl-GABA	Amino Acid	Glutamate Metabolism	40007	LC/MS Pos Early	100003260	2085	176.092	2572	4386-03-02		HMDB0002201	0.5707	3.3766	1.2655	1.5693	1.2346	2.118	1.0698	1.3746	3.1003	2.6762	0.7099	0.8078	1.4408	1.1887	1.4054	0.8142	1.3985	0.6565	0.4915	0.3963	0.4684	0.472	1.3012	1.1043	1.8539	0.9056	0.6275	1.8972	1.0102	0.5741	0.7309	0.8806	0.5421	0.9898	1.1134	1.13
5394	carboxyibuprofen	Xenobiotics	Drug - Analgesics, Anesthetics	43333	LC/MS Neg	100004171	1920	235.098	10444113	15935-54-3		HMDB0060564	0.0716	0.0716	2.1066	1.8739	0.0716	0.0716	0.0716	0.0716	1.2714	1896.8	0.0716	0.0716	0.0716	0.0716	0.8925	0.2222	0.0716	0.0716	2.2376	0.7384	0.7745	0.4574	0.9326	0.3536	798.553	12.9694	0.539	1	3.5276	12.1607	0.1166	0.08	10.144	2.8824	0.338	0.4929
1464	carboxysuccinate	Energy	TCA Cycle	63258	LC/MS Polar	100021130	4844	161.009	313489				0.3459	0.3419	1.1934	1.4399	3.2957	1.6516	0.6404	1.3385	3.5636	4.8988	1.0842	1.1735	2.6116	5.8184	1.6986	0.3569	0.7025	0.5251	1.0517	0.3806	0.4912	0.3911	1.2713	1.2006	1.5177	1.0262	0.611	2.0498	1.6481	0.8917	0.2817	0.3972	0.5822	0.4955	1.9822	0.9738
1932	carnitine	Lipid	Carnitine Metabolism	15500	LC/MS Pos Early	100000007	1978	162.113	288	461-05-2	C00487,C00308	HMDB0000062	1.0433	0.4849	0.3448	0.3882	2.8082	3.1149	0.1861	0.2638	0.3096	0.6134	0.3878	1.8138	2.9092	4.829	1.0281	1.6412	0.5024	2.1253	0.6995	0.5443	2.166	2.2522	0.9719	1.3882	1.0954	0.746	2.3897	2.965	2.9158	1.6139	0.9719	0.7017	1.182	0.5443	0.6479	0.8208
6420	carnitine of C10H14O2 (1)*	Partially Characterized Molecules	Partially Characterized Molecules	63647	LC/MS Neg	100021674	4320	370.187					0.8536	1.9353	1	1.4382	0.386	0.386	0.386	0.386	0.386	0.386	0.386	0.386	0.386	0.5098	0.386	1.4242	0.5849	0.4226	0.9908	1.3546	1.9194	0.5643	0.386	0.386	0.386	0.9091	2.098	0.8071	1.1811	2.2616	0.8222	0.8573	2.5084	2.0474	0.386	0.7355
6421	carnitine of C10H14O2 (2)*	Partially Characterized Molecules	Partially Characterized Molecules	63648	LC/MS Neg	100021675	4363	370.187					0.876	1.5485	0.9638	1.591	0.2075	0.2075	0.2075	0.2075	0.2075	0.2075	0.2075	0.2075	0.2075	0.4365	0.2075	1.1496	0.4077	0.2075	1.1301	1	1.4616	0.7556	0.2075	0.2075	0.2075	1.1305	1.1533	0.5101	0.8946	2.9314	1.1352	0.6468	0.2075	1.2524	0.2075	0.9084
6424	carnitine of C10H14O2 (5)*	Partially Characterized Molecules	Partially Characterized Molecules	63650	LC/MS Neg	100021678	4521	370.187					1.0663	1	1.0895	1.3388	1.0073	0.7873	0.1188	0.1188	0.4962	1.1019	0.5288	1.2841	0.8111	1.0478	0.3396	0.9244	0.3173	0.4616	1.2922	1.8293	1.514	0.9298	0.2152	0.2086	0.1188	0.3001	1.9437	1.4094	1.6624	2.7635	0.7975	0.5437	1.4559	1.0906	0.7138	0.9355
84	carnosine	Amino Acid	Histidine Metabolism	1768	LC/MS Pos Early	249	2942	227.114	439224	305-84-0	C00386	HMDB0000033	0.9278	1.1838	3.5076	3.6026	0.5908	0.4872	0.4848	0.4061	0.9193	0.6433	0.9268	0.9155	1.0291	1.4503	1.8209	2.7013	1.1167	4.582	1.7975	13.0043	0.9266	1.266	0.2355	0.1868	0.8602	2.0897	0.9709	0.951	1.1867	2.6433	1.5512	1.4242	0.8169	1.9677	0.255	0.3614
237	catechol glucuronide	Amino Acid	Tyrosine Metabolism	53243	LC/MS Neg	100009326	1742	285.062	75124209				2.9604	0.5391	3.8336	0.6614	3.6054	0.9744	0.833	0.7387	0.2899	0.3005	0.2099	0.6995	0.3725	1.6552	0.3224	0.6045	0.8434	1.5025	1.8252	1.6039	2.1953	2.9378	0.2693	0.3216	21.5323	1.0256	3.9644	11.719	0.4617	1.1146	0.4346	0.4509	9.7337	12.4794	1.3037	4.147
4495	catechol sulfate	Xenobiotics	Benzoate Metabolism	35320	LC/MS Neg	100001605	1906	188.986	3083879	4918-96-1		HMDB0059724	1.2613	0.7302	2.3197	0.925	2.6117	1.2751	0.9114	1.2167	1.2316	1.3356	0.2883	0.8673	0.6765	1.6772	0.7124	0.8433	0.7561	0.9004	0.9832	0.7102	1.8803	1.536	0.372	0.4712	3.2793	1.8513	0.5176	1.4673	0.5407	1.0956	0.7381	0.4286	2.3765	4.0964	1.0881	2.0504
5931	cetirizine	Xenobiotics	Drug - Respiratory	54745	LC/MS Pos Late	100009034	1052	389.163	2678	83881-51-0	C07778	HMDB0005032	0.0193	0.0193	0.0193	0.0193	0.0193	0.0193	0.0193	0.0193	0.0193	0.0193	0.0193	0.0193	0.0193	0.0193	0.0193	0.0193	0.0193	0.0193	0.0517	0.0193	0.0193	0.0193	0.0193	0.0193	0.0193	0.0193	1.3487	0.6513	5.0333	1.9501	0.0193	0.0193	0.0193	0.0193	0.0193	0.0193
3456	chenodeoxycholic acid sulfate (1)	Lipid	Primary Bile Acid Metabolism	63607	LC/MS Neg	100021650	4531	235.118	21252308			HMDB0002522	2.2989	2.9909	2.2385	1.6702	0.0979	0.0979	0.8316	0.3588	0.0979	0.0979	0.0979	0.0979	0.0979	0.0979	0.0979	0.2693	0.5918	0.5909	0.7204	1.1457	0.8	0.5108	1.2486	0.0979	0.0979	0.8543	0.0979	0.0979	0.0979	0.0979	0.1382	0.3111	0.0979	0.0979	2.4776	3.9544
2202	chiro-inositol	Lipid	Inositol Metabolism	37112	LC/MS Polar	100001859	3191.2	225.062		643-12-9	C19891	HMDB0240209	0.1427	0.2139	28.0885	31.175	0.9053	0.2868	0.1427	6.309	1.4	2.1644	0.1427	0.2513	4.0173	5.2205	8.6197	1.3072	0.1427	0.2015	0.1427	0.1427	0.8719	0.5208	0.1427	0.7899	0.6032	3.4168	1.4251	7.5978	0.1427	0.1427	11.5384	4.2513	0.304	0.1657	0.1427	1
4841	chlorogenate	Xenobiotics	Food Component/Plant	34120	LC/MS Neg	100001349	1732	353.088	1794427	6001-76-9	C00852	HMDB0003164	0.3345	0.049	0.3443	0.2711	0.4541	0.049	0.6924	2.1725	0.049	0.983	0.049	0.049	2.0677	2.3896	0.049	0.049	0.0534	0.3472	0.049	0.049	1.1656	0.1048	0.049	0.049	9.4033	0.049	1.017	3.81	0.049	0.049	0.9284	0.049	1.0229	1.9325	0.049	0.049
3452	cholate	Lipid	Primary Bile Acid Metabolism	22842	LC/MS Neg	136	5165	407.28	221493	81-25-4	C00695	HMDB0000619	1.6706	3.0685	0.6504	0.7958	0.123	0.123	0.4968	0.8613	0.123	0.123	5.6472	0.123	0.123	1.9934	0.123	0.4621	1.9979	0.123	0.123	0.2465	8.3425	0.7978	1.6896	1.4897	0.123	4.5581	0.7651	0.123	0.123	0.123	1.3126	2.3766	0.123	1.5812	0.123	0.123
2232	choline	Lipid	Phospholipid Metabolism	15506	LC/MS Pos Early	1256	1961	104.107	305	67-48-1	C00114	HMDB0000097	0.7882	1.1355	3.6183	3.933	1.0676	0.7567	0.9361	1.1247	1.0083	1.7154	0.9269	1.0595	0.7628	0.8446	0.9917	0.6793	0.8623	0.6851	1.0342	1.3192	0.7338	0.6689	1.6931	1.0629	0.8185	0.9911	1.3308	1.9513	2.1008	1.0276	1.498	1.7187	0.6915	1.1185	0.6593	0.704
2233	phosphocholine	Lipid	Phospholipid Metabolism	34396	LC/MS Pos Early	267	700	184.073	1014	72556-74-2	C00588	HMDB0001565	0.9289	2.1077	6.9701	12.2163	0.719	1.4448	0.2398	0.2975	0.4959	1.4007	1.4334	2.3938	0.511	0.6303	1.0283	0.558	0.8413	1.04	0.2103	0.4652	1.0228	0.9772	5.39	1.7356	1.0365	1.3532	4.0259	1.3154	0.2422	0.6799	0.9598	0.8281	0.4347	0.7842	1.6397	1.2969
4845	ciliatine (2-aminoethylphosphonate)	Xenobiotics	Food Component/Plant	15125	LC/MS Pos Early	100000086	736	126.031	339	2041-14-7	C03557	HMDB0011747	0.0603	0.0603	0.0603	0.0603	0.0603	0.0603	0.0603	0.0603	0.0603	0.0603	0.0603	0.0603	0.0603	1	0.0603	0.0603	0.0603	2.7257	0.0603	0.0603	0.0603	0.0603	0.0603	0.0603	0.0603	0.0603	0.0603	0.0603	0.0603	0.0603	0.0603	0.0603	0.0603	0.0603	0.0603	0.0603
4850	cinnamoylglycine	Xenobiotics	Food Component/Plant	38637	LC/MS Neg	100002253	3127	204.067	709625	16534-24-0		HMDB0011621	0.2806	0.2535	1.1965	0.1393	8.0688	5.0027	0.9546	0.7363	0.0626	0.0595	0.3851	1.0215	1.9585	4.1949	1.1064	1.0705	1.0494	1.5345	1.7033	1.2343	2.1413	1.3857	0.9785	0.1768	4.6763	4.308	0.1773	0.163	0.7108	2.9506	0.4471	0.3478	0.4203	0.6602	1.8705	3.1123
1856	cis-3,4-methyleneheptanoylcarnitine	Lipid	Fatty Acid Metabolism (Acyl Carnitine, Medium Chain)	64389	LC/MS Pos Late	100021728	845	286.201					1.354	1.3103	0.4101	0.5007	1.014	0.7912	0.0223	0.0206	0.6946	0.5193	0.4214	1.117	0.8028	0.8511	0.4343	1.0786	0.6556	0.6525	1.0852	1.0327	2.4746	1.3067	0.2357	0.237	0.3323	0.986	1.4229	1.2593	1.0786	2.0266	1.086	0.9752	1.8936	1.3259	0.9529	1.0973
1814	cis-3,4-methyleneheptanoylglycine	Lipid	Fatty Acid Metabolism (Acyl Glycine)	64386	LC/MS Neg	100021992	3731	198.114					2.3947	2.2049	0.9639	1.0994	1.595	0.9031	0.0632	0.0438	0.9852	0.799	1.3552	1.8403	0.902	0.7339	0.6384	0.8186	0.7795	0.4039	1.4896	1.219	1.0148	0.7231	0.5175	0.5241	1.6099	2.9553	1.2878	0.7278	0.9358	2.0101	0.901	0.552	1.2017	1.8097	1.7531	1.8329
79	cis-urocanate	Amino Acid	Histidine Metabolism	40410	LC/MS Pos Early	100003425	2406	139.05	1549103	7699-35-6		HMDB0034174	1.6192	0.985	0.9603	3.5219	1.4637	1.2419	0.1817	0.2788	1.0944	0.6483	1.004	1.2601	0.995	1.4872	3.0289	4.3218	1.5532	0.996	1.9049	2.4942	0.9716	0.6523	2.2185	1.5081	8.2868	11.4473	0.5359	2.1703	0.5131	0.6273	0.778	0.4438	0.7847	0.9948	0.6367	0.6123
1462	citraconate/glutaconate	Energy	TCA Cycle	47076	LC/MS Polar	100006438	2600	129.019	643798;5280498		C02226,C02214	HMDB0000620,HMDB0000634	5.9392	0.7935	0.7415	0.7766	2.5615	1.3198	0.69	1.0759	0.3042	0.5484	0.1431	0.8264	0.6161	4.6606	0.687	0.4745	1.1247	2.0651	0.9241	1.1467	7.2363	1.5444	0.4385	0.3601	43.0252	2.9098	3.1335	22.2746	0.2651	0.632	0.5732	0.4138	18.9704	22.0089	0.9164	1.5666
1439	citrate	Energy	TCA Cycle	1564	LC/MS Pos Early	1124	915	210.061	311	77-92-9	C00158	HMDB0000094	0.7712	0.7957	1.8673	1.7233	2.3724	2.1598	0.8537	1.0248	3.1105	3.0425	0.6733	1.2892	1.5902	1.7906	3.4707	1.2997	0.7019	0.6873	0.7528	0.4695	0.7593	0.6656	1.6124	1.1864	2.8693	1.5622	0.8399	2.4383	0.4729	0.5899	0.6976	0.9033	1.0485	1.4912	0.9752	1.0407
492	citrulline	Amino Acid	Urea cycle; Arginine and Proline Metabolism	2132	LC/MS Pos Early	391	1520	176.103	9750	372-75-8	C00327	HMDB0000904	1.119	1.3041	0.5588	2.945	1.3099	1.0136	0.833	1.0381	1.0924	2.087	0.7849	0.9305	1.6242	1.756	0.7485	0.956	0.5122	3.4819	0.9864	3.1914	0.9013	0.6441	0.7708	0.9565	0.7624	1.4171	0.7313	1.149	2.1432	1.6347	6.6664	5.009	0.5566	1.0381	0.4572	0.4748
3304	cortisol	Lipid	Corticosteroids	1712	LC/MS Neg	356	4710	361.202	5754	50-23-7	C00735	HMDB0000063	1.1754	0.7018	0.5898	0.3458	0.3458	0.3458	1.6279	1.5452	0.3458	0.3458	0.3458	0.3458	0.3458	0.3458	0.3458	0.3458	0.9069	0.3458	0.3458	0.3458	1.0931	1.5125	0.3458	0.3458	1.7351	1.4548	0.5723	0.3458	0.3458	0.4383	0.3458	0.3458	0.3458	0.3458	0.3458	0.3458
3307	cortisol 21-glucuronide	Lipid	Corticosteroids	47400	LC/MS Neg	100005434	4246.5	537.234					1.0989	1.1323	1.6112	1.8186	1.3441	0.8721	0.4246	0.4928	0.8169	0.3118	0.3118	0.6966	0.656	0.7106	0.502	0.7875	2.3023	1.5298	1.2824	0.8519	1.4286	2.2389	0.5595	0.5794	1.5069	3.6555	0.7018	0.9278	1.1232	3.1144	0.6491	1.054	0.6461	1.722	0.3553	0.4574
3306	cortisol 21-sulfate	Lipid	Corticosteroids	63913	LC/MS Neg	100021048	4330	441.159	102172	152957-32-9		HMDB0062779	1.5487	1.9299	1.3274	1.6692	0.9941	0.7401	0.3536	0.4621	0.9657	0.6031	0.7282	1	0.4949	0.7717	0.5131	1.0417	2.0541	1.1237	0.6782	0.614	1.1171	1.1437	0.8631	0.8602	2.2316	3.2601	0.4099	0.3536	1.5609	2.8256	0.6569	1.0507	0.418	1.2136	0.4937	0.4321
3314	cortisone	Lipid	Corticosteroids	1769	LC/MS Neg	273	4575	359.186	222786	53-06-5	C00762	HMDB0002802	0.8262	0.7958	0.8833	1.1352	1.6888	1.4831	0.6219	0.9017	2.3936	1.696	1.2705	1.59	2.1024	2.5957	1.1486	0.8293	1.6394	0.6304	0.381	0.3481	0.859	1.2493	1.8626	1.763	3.8592	2.7796	0.8811	1.1021	1.7477	1.0048	0.1834	0.504	0.6119	0.7024	1.1258	0.558
3324	cortolone	Lipid	Corticosteroids	40040	LC/MS Neg	100002549	5059	365.233	91873417;245259;160499	516-42-7	C05481	HMDB0003128,HMDB0013221	2.234	2.3713	2.53	1.3982	0.5324	0.5408	1.2995	1.7251	0.1954	0.859	0.4044	0.6832	1.1035	1.866	0.1954	0.6848	1.5113	1.9022	0.8892	1.2825	1.3275	0.7123	0.7133	0.8965	0.4677	1.7064	0.7696	0.678	1.5585	2.1619	1.3743	2.1328	0.4305	3.0786	0.8188	0.5617
3325	cortolone glucuronide (1)	Lipid	Corticosteroids	57699	LC/MS Neg	100015971	4600	541.265					2.0357	2.0534	2.4672	2.5989	0.8163	0.7336	0.4845	0.4289	1.3195	0.9713	0.5323	0.9116	0.7305	0.889	1.5916	1.8645	1.0415	1.0727	1.0659	0.9959	0.9869	1.3224	0.875	0.7321	0.7388	1.7688	1.149	1.4434	0.7381	1.6078	0.8841	1.0041	0.8164	2.2045	0.6069	0.7192
3326	cortolone glucuronide (2)	Lipid	Corticosteroids	57700	LC/MS Neg	100015973	4430	541.265	53480447;125853;15160317			HMDB0010320	2.2398	2.1264	3.0396	2.7958	0.817	0.7146	0.5889	0.4852	1.277	1.0123	0.5064	0.7988	0.7044	0.4523	1.6598	2.1814	1.3534	1.3096	1.013	0.9185	1.1486	1.45	0.8402	0.7486	0.753	1.9656	1.172	1.4231	0.715	1.8127	0.9298	0.9819	0.8709	2.3173	0.5833	0.6664
4859	coumaroylquinate (4)	Xenobiotics	Food Component/Plant	54929	LC/MS Neg	100010909	1982	337.093	40466964				1.0142	0.1015	0.5828	0.5271	0.1015	0.1015	0.1015	0.1015	0.1015	2.2287	0.1015	0.1015	0.1015	0.856	0.1015	0.1015	0.4421	0.5359	0.1015	0.1015	1.4871	0.1015	0.1015	0.1015	7.5637	0.1015	0.7811	5.8113	0.1015	0.1015	0.9858	0.1015	1.8442	3.8166	0.2157	0.1015
4860	coumaroylquinate (5)	Xenobiotics	Food Component/Plant	54930	LC/MS Neg	100010910	1934	337.093					0.4013	0.2591	0.2591	0.2591	0.2591	0.2591	0.2591	0.2591	0.2591	1	0.2591	0.2591	0.2591	0.2591	0.2591	0.2591	0.6012	0.2862	0.2591	0.2591	0.2591	0.2591	0.2591	0.2591	5.0577	0.2591	0.3737	3.2465	0.2591	0.2591	0.2591	0.2591	0.2591	1.2594	0.2591	0.2591
528	creatine	Amino Acid	Creatine Metabolism	27718	LC/MS Pos Early	1221	1947	132.077	586	57-00-1	C00300	HMDB0000064	2.5153	0.8845	0.5144	0.5619	7.0213	5.2188	0.1534	0.2063	0.3572	0.3876	0.8825	0.604	9.0742	4.7651	0.3003	0.2949	11.3046	6.9849	4.9223	10.6292	3.5777	2.5707	7.2375	6.1487	0.833	0.6107	0.2555	0.2962	3.0941	0.7254	1.3032	1.1155	0.372	0.6932	0.2199	0.2188
529	creatinine	Amino Acid	Creatine Metabolism	513	LC/MS Pos Early	275	2055	114.066	588	60-27-5	C00791	HMDB0000562	0.8557	0.8993	1.3977	1.5167	1.3126	1.1818	0.7483	0.8107	1.8363	1.8348	1.0444	1.1775	1.2006	1.3607	1.6906	0.8802	0.7417	0.6506	0.7726	0.6064	0.9384	0.7897	1.004	1.0179	1.3633	1.4494	0.7682	1.5074	1.5241	1.4156	0.7869	0.7786	0.6169	1.0927	1.0781	0.996
4862	cryptochlorogenic acid	Xenobiotics	Food Component/Plant	41924	LC/MS Neg	100003802	2087	353.088	9798666	905-99-7		HMDB0030653	0.936	1.3292	0.8855	0.3126	1.0774	0.3126	1.002	1.5392	0.3126	0.3126	0.3126	0.3126	0.3126	0.3126	0.3126	0.4679	0.4675	0.4491	0.6788	0.3126	0.3126	0.3126	0.3126	0.3126	7.8961	0.3126	1.3315	1	0.3126	0.3126	0.3545	0.3126	0.9658	2.4088	0.3126	0.3126
745	cyclo(gly-pro)	Peptide	Dipeptide	37077	LC/MS Pos Early	100001946	1349	155.082	193540	3705-27-9			1.1143	0.6708	0.8083	1.0379	2.0994	1.5338	0.6985	0.7457	0.4383	0.35	0.4631	0.7044	0.4954	0.6559	0.7955	1.0162	1.9332	1.5096	1.1487	2.48	1.6421	1.1043	0.5066	0.4766	2.189	1.9566	0.8024	1.2922	0.4782	1.9152	0.6092	0.5603	2.51	3.1187	0.9881	1.0119
782	cyclo(pro-sulfo-tyr)*	Peptide	Dipeptide	62840	LC/MS Neg	100020992	2058	339.066					0.5302	1.4449	0.9344	1.337	2.5518	1.2815	0.3901	0.4027	1.0868	6.1173	0.3352	0.3557	0.4342	0.8147	1.069	0.813	1.0416	0.7483	0.2051	0.2336	0.2051	1.9129	0.5005	0.7756	4.0914	1.3319	0.6886	2.5325	0.7594	1.0005	1.5857	1.3379	1.8171	2.9882	0.9953	1
453	cystathionine	Amino Acid	Methionine, Cysteine, SAM and Taurine Metabolism	15705	LC/MS Pos Early	310	2270	223.075	439258	535-34-2	C02291	HMDB0000099	1.5015	1.9103	1.7609	1.7929	1.3281	1.2891	0.6165	0.6597	0.4559	0.4051	0.7226	0.7654	2.0904	2.3059	0.6952	1.0231	1.5517	2.5854	1.3234	2.2635	0.6658	0.4999	0.3936	0.4036	8.8546	7.9112	1.107	0.9387	0.8904	1.2394	2.4632	1.2386	0.3826	0.6614	0.4695	0.529
455	cysteine	Amino Acid	Methionine, Cysteine, SAM and Taurine Metabolism	1868	LC/MS Pos Early	800	1475	122.027	5862	52-90-4;56-89-3	C00097	HMDB0000574	1.1006	2.0626	4.4597	4.2884	1.3461	1.1674	0.7136	0.7268	1.4429	1.5711	0.8718	1.4731	0.5292	0.4901	1.3169	1.3686	1.1086	0.9238	0.7493	1	1.1587	0.8509	0.8075	0.6099	0.8353	1.7086	0.4901	0.8727	1.2424	1.9036	0.9495	1.0541	0.6519	1.3657	0.655	0.8246
461	cysteine s-sulfate	Amino Acid	Methionine, Cysteine, SAM and Taurine Metabolism	22176	LC/MS Polar	100000808	2273	199.969	115015	1637-71-4	C05824	HMDB0000731	0.9512	0.9691	0.8175	0.7005	1.1111	1.0857	0.9913	1.331	0.8078	1.2234	0.8418	0.9782	1.1979	1.0889	1.0125	1.6648	1.2119	1.2284	1.0212	1.4375	1.2439	0.9688	1.0629	0.931	2.1313	1.3776	0.673	0.8526	1.3144	1.0087	0.8234	1.1065	0.6676	0.7778	0.5847	0.9895
573	cysteine-glutathione disulfide	Amino Acid	Glutathione Metabolism	35159	LC/MS Pos Early	100001437	2465	427.095	3080690	13081-14-6	R00900	HMDB0000656	0.3902	1.1729	3.2367	2.7406	0.3127	0.3127	0.85	0.3127	0.3127	0.3127	0.3127	0.3127	0.3127	0.3127	0.3127	2.0897	0.7958	0.3127	0.3127	0.7874	0.3127	1.2857	0.3127	0.4564	0.3127	1	0.3127	0.3127	0.3127	0.8943	2.4193	1.2961	0.9059	2.6205	0.3127	0.3127
576	cysteinylglycine	Amino Acid	Glutathione Metabolism	35637	LC/MS Pos Early	278	2132	179.048	439498	19246-18-5	C01419	HMDB0000078	1.1176	1.4204	6.3053	8.0186	2.104	1.7098	0.6286	0.8335	2.3011	2.3115	1.0921	1.3964	0.5201	0.4486	2.0932	0.8771	1	0.4883	0.4659	0.464	0.6421	0.5422	1.0897	0.8564	1.2591	1.6439	0.71	1.4486	1.2654	1.0229	1.2197	1.4264	0.4992	0.8935	0.8747	0.746
577	cysteinylglycine disulfide*	Amino Acid	Glutathione Metabolism	62103	LC/MS Pos Early	100002466	2547	298.053	22833544	70555-24-7		HMDB0000709	1.0655	1.3888	2.3146	2.8189	1.1108	1.0682	0.7252	0.6798	1.048	0.892	0.7127	0.8925	0.3788	0.8699	2.3231	1.977	1.3939	0.8614	0.7076	0.7772	1.6804	1.1966	0.7736	0.7052	0.756	2.2944	1.3234	1.3848	0.7014	2.5482	1.4809	1.0398	0.7107	1.8137	0.6294	0.9602
462	cystine	Amino Acid	Methionine, Cysteine, SAM and Taurine Metabolism	56	LC/MS Polar	279	3424	239.017	67678	56-89-3	C00491	HMDB0000192	1.5637	1.7817	1.7472	2.0074	0.9275	0.7135	0.9353	0.8601	1.1191	1.7208	0.5111	1.0647	1.3587	1.2887	1.9355	1.353	1.2215	1.1278	0.8047	1.8961	1.1281	0.5222	0.7143	0.7785	0.7705	0.9301	0.5883	0.5485	2.3892	2.6314	1.9931	1.5943	0.493	1.2054	0.5314	0.6295
4249	cytidine	Nucleotide	Pyrimidine Metabolism, Cytidine containing	514	LC/MS Pos Early	827	2124	244.093	6175	65-46-3	C00475	HMDB0000089	0.5838	0.8526	1.0654	1.3972	1.4959	1.605	1.2576	1.6296	3.8965	2.4156	1.3249	1.2577	1.495	0.2291	0.9295	0.3698	0.3917	0.2291	0.6403	0.2291	3.0374	3.6375	0.72	1.05	4.1864	0.7591	0.4353	3.5913	1.1007	0.2434	0.2607	0.3893	0.8552	1	0.5561	0.5143
4250	cytosine	Nucleotide	Pyrimidine Metabolism, Cytidine containing	573	LC/MS Pos Early	881	2060	112.05	597	71-30-7	C00380	HMDB0000630	0.2908	1.0799	0.5992	0.2908	3.0228	1.4015	0.5941	1.2298	1.2288	1.5591	0.4346	0.6949	1.9723	3.7355	1.1569	0.4006	1.8385	0.4348	0.4141	0.5505	1.6446	0.9683	0.9738	3.1236	1.7265	0.6904	1.6595	4.5374	1.9363	0.2908	3.6284	1.0763	0.7401	0.766	1.0262	0.9371
4869	daidzein 7-O-glucuronide	Xenobiotics	Food Component/Plant	62070	LC/MS Neg	100020206	2580	429.083	11316354			HMDB41718	0.5006	0.5597	3.2724	17.0667	2.049	0.3915	23.781	24.1767	26.2875	8.4444	0.1865	0.1865	0.5811	0.1865	0.5154	17.1586	0.3475	0.1865	3.3253	2.2095	0.6441	0.4831	0.298	0.8864	0.1865	0.6649	10.4622	1.534	0.1865	0.1865	1.1136	0.403	0.6196	0.374	8.3793	10.0713
5117	daidzein sulfate (2)	Xenobiotics	Food Component/Plant	48728	LC/MS Neg	100006363	3330	333.008	12114465				0.1628	0.1628	0.2464	1.8681	0.4582	0.1628	27.5606	28.1943	1.1769	0.7294	0.1628	0.1628	0.1628	0.1628	0.1628	0.3486	0.1628	0.1926	1.5409	0.8852	0.1628	0.1628	0.1628	0.1628	0.1628	0.3302	0.1628	0.1628	0.1628	0.1628	0.1843	0.1628	0.1628	0.1628	1.1531	1.3312
5932	De(carboxymethoxy) cetirizine acetic acid	Xenobiotics	Drug - Respiratory	64199	LC/MS Pos Late	100021782	988	345.136		942193-17-1			0.5647	0.5647	0.5647	0.5647	0.5647	0.5647	0.5647	0.5647	0.5647	0.5647	0.5647	0.5647	0.5647	0.5647	0.5647	0.5647	0.5647	0.5647	0.7796	0.5647	0.5647	0.5647	0.5647	0.5647	0.5647	0.5647	34.0502	27.6493	0.5647	1	0.5647	0.5647	0.5647	0.5647	0.5647	0.5647
1682	decadienedioic acid (C10:2-DC)	Lipid	Fatty Acid, Dicarboxylate	63685	LC/MS Polar	100021711	2329.7	197.082	17789717				0.4413	0.7079	2.4034	2.6713	0.22	0.2567	0.5465	0.6086	2.2256	1.5953	0.5622	1.0904	0.1398	0.2247	0.8153	0.5187	0.9868	0.7727	1.2315	1.1543	3.9369	2.217	0.4276	0.2154	1.0132	0.5661	1.4262	1.2064	0.3054	1.0597	0.4339	0.2777	0.5491	1.3677	1.4423	2.3966
1860	decanoylcarnitine (C10)	Lipid	Fatty Acid Metabolism (Acyl Carnitine, Medium Chain)	33941	LC/MS Pos Late	100001251	1130	316.248	10245190	1492-27-9		HMDB0000651	0.9652	0.997	0.4981	0.8171	0.5428	0.5542	2.3209	1.5994	1.003	1.0363	0.2164	0.8512	0.291	0.8838	1.2763	1.7373	1.382	1.3522	0.786	0.5333	3.7384	1.6188	0.4568	0.2046	2.1966	2.459	0.6276	0.6538	0.9784	7.5566	1.5659	0.7826	1.728	3.8224	1.0067	1.9047
3401	dehydroandrosterone glucuronide	Lipid	Androgenic Steroids	63929	LC/MS Neg	100021354	4755	463.234					0.8681	0.9605	1.8885	2.16	0.1757	0.1115	0.4003	0.4225	0.5765	0.1115	1	2.1087	0.1656	0.3618	0.6367	1.0154	0.3804	0.1877	0.4926	0.3257	2.5941	2.0827	0.535	0.4063	2.3569	5.9469	1.0815	1.28	0.6464	1.9411	1.4921	1.4986	1.2464	3.3689	0.2415	0.2756
4348	dehydroascorbate	Cofactors and Vitamins	Ascorbate and Aldarate Metabolism	1659	LC/MS Polar	301	1130	173.009	440667	490-83-5	C05422	HMDB0001264	0.5128	0.2653	5.1194	5.2592	0.4883	11.7272	2.3166	2.0471	0.2401	0.2401	0.2401	0.2401	8.4576	11.1639	1.6447	0.4561	0.33	0.7174	0.2401	1	0.4552	0.4911	0.9172	0.9584	1.6564	1.3783	3.1413	12.8766	0.5924	0.5143	1.8973	2.5969	0.2401	0.2401	0.2401	0.8963
3344	dehydroepiandrosterone glucuronide	Lipid	Androgenic Steroids	47109	LC/MS Neg	100005405	4510	463.234	470824			HMDB0010348	1.1438	1.1325	1.2537	2.2123	0.0998	0.0998	0.0998	0.0998	0.0998	0.0998	0.4861	1.0484	0.0998	0.0998	0.9126	0.6986	0.2129	0.0998	0.1927	0.136	2.2731	2.074	0.5703	0.0998	2.0917	4.2484	0.9964	0.9857	0.0998	1.3666	0.256	0.2435	0.9501	2.41	0.0998	0.0998
3336	dehydroepiandrosterone sulfate (DHEA-S)	Lipid	Androgenic Steroids	32425	LC/MS Neg	100000792	4745	367.159	12594	651-48-9	C04555	HMDB0001032	1.889	1.5262	1.0524	0.454	0.224	0.173	5.0639	5.3808	0.1245	0.1981	1.6927	2.3817	0.4257	0.3154	0.0867	0.0832	0.3908	0.4058	0.8875	0.9476	2.0578	2.5558	0.8564	0.6022	1.3654	2.9315	0.0642	0.1492	0.4631	0.3043	0.8502	1.1031	2.0026	2.9065	1.9535	2.7133
4373	delta-CEHC	Cofactors and Vitamins	Tocopherol Metabolism	62287	LC/MS Neg	100020416	3422	249.113	35027084	84599-16-6			6.2521	2.7338	2.4217	0.709	3.0812	3.2398	0.2295	0.2435	2.4286	2.4357	2.2703	4.7303	0.4273	0.6116	2.2438	0.5978	0.2295	0.7935	3.1743	0.973	0.5651	0.2295	0.4209	0.7972	0.8094	0.8345	0.9072	2.0044	1.027	0.664	0.4956	0.7884	1.078	0.8071	1.7892	1.5977
4374	delta-CEHC glucuronide	Cofactors and Vitamins	Tocopherol Metabolism	62286	LC/MS Neg	100020483	2116	425.145					4.1567	2.253	3.356	3.6181	0.7456	0.8652	0.1687	0.1687	1.2391	0.3973	2.1514	2.6327	0.3148	0.4314	0.6357	1.3877	0.1687	0.1687	0.3543	0.5611	2.2779	0.7206	0.1687	0.4871	0.1687	1.0844	1.7594	1.4622	0.2327	0.9156	0.1999	0.1687	1.2429	2.6346	0.3478	0.3381
4375	delta-CEHC sulfate	Cofactors and Vitamins	Tocopherol Metabolism	62285	LC/MS Neg	100020484	2550	329.07					4.0785	2.9993	4.0388	2.3713	1.1777	1.1389	0.1709	0.1709	1.4411	0.9445	1.7767	1.4922	0.5098	0.766	0.6455	1.9725	0.2951	0.2847	0.5982	0.6486	2.2863	0.9031	0.1709	0.4229	0.1709	1.547	0.6152	0.4657	0.3639	0.1709	0.2794	0.2974	2.1772	3.4024	0.5097	1.0555
1931	deoxycarnitine	Lipid	Carnitine Metabolism	36747	LC/MS Pos Early	100001662	2052	146.118	22620	6249-56-5	C01181	HMDB0001161	1.2526	0.5986	0.7873	1.0609	1.5793	1.7728	0.2844	0.432	0.5712	0.6861	0.7783	1.6568	1.2576	2.9646	1.1338	1.7012	0.7657	4.2213	0.8814	0.5982	1.657	2.2812	1.0631	0.9391	0.663	1.1159	2.4538	1.8189	5.384	2.2265	0.4954	0.5258	0.8756	0.3429	0.8552	0.8489
3477	deoxycholate	Lipid	Secondary Bile Acid Metabolism	1114	LC/MS Neg	302	5294	391.285	222528;440355	83-44-3	C04483	HMDB0000626	0.2956	0.2956	0.5837	0.2956	0.2956	0.2956	0.2956	0.2956	2.2024	0.2956	0.2956	0.9488	0.2956	3.7345	0.2956	0.9556	85.8491	0.4318	2.8614	1.0444	3.0193	0.8078	0.2956	0.2956	0.2956	2.2328	0.95	0.2956	0.8686	1.3344	0.786	0.6205	0.6422	0.8222	0.2956	0.2956
3480	deoxycholic acid 12-sulfate*	Lipid	Secondary Bile Acid Metabolism	63688	LC/MS Neg	100021712	4580	235.118					0.0955	0.0955	0.9661	0.3895	1.2337	1.1472	0.8432	1.285	0.5391	0.8799	0.274	0.3498	0.3638	0.5118	0.5986	1.1327	0.5976	0.7296	1.0803	1.567	1.7757	1.2232	0.0955	0.0955	1.3445	2.3228	0.4344	0.3775	1	1.3012	1.2658	1.3889	0.1586	0.2422	0.6006	1.841
3482	deoxycholic acid glucuronide	Lipid	Secondary Bile Acid Metabolism	63610	LC/MS Neg	100020550	4800	567.317					0.6053	0.278	0.5369	0.345	1.6852	1.1343	0.4746	0.2813	0.278	0.278	0.7385	0.278	0.457	1.1583	0.3882	0.6799	0.6454	0.5122	1.3595	1.4461	3.6018	0.964	1.1814	0.278	0.5238	2.8988	1.0362	0.7284	1.036	1.8669	1.0696	1.3415	0.278	0.6274	0.278	0.4402
5389	desmethylnaproxen	Xenobiotics	Drug - Analgesics, Anesthetics	46331	LC/MS Neg	100001787	3045	215.071	162920	52079-10-4		HMDB0013989	3.4588	1	0.1873	0.1873	0.1873	0.1873	0.1873	0.1873	0.1873	0.1873	0.1873	0.1873	0.1873	0.1873	0.1873	0.1873	0.1873	0.1873	0.1873	0.1873	0.1873	0.1873	0.1873	0.1873	0.1873	0.1873	0.1873	0.1873	0.1873	0.1873	0.1873	0.1873	0.1873	0.1873	0.1873	0.1873
5390	desmethylnaproxen sulfate	Xenobiotics	Drug - Analgesics, Anesthetics	46106	LC/MS Neg	100001788	2250	295.028	184679				658.106	343.411	0.294	0.1421	0.0743	0.0743	0.0743	0.0743	0.0743	0.0743	61.6501	42.9276	0.0743	0.0743	1	0.6756	0.0743	0.0743	0.0743	0.0743	0.0743	0.0743	0.0743	0.0743	0.0743	0.0743	0.0743	0.0743	0.0743	0.0743	0.0743	0.0743	0.0743	0.0743	0.0743	0.0743
549	diacetylspermidine*	Amino Acid	Polyamine Metabolism	62105	LC/MS Pos Early	100020242	2510	230.186	132680		C03413	HMDB0002172	1.0001	1.146	1.8247	1.595	0.5906	0.3733	0.5596	0.513	0.7793	0.7428	0.9063	1.5471	0.3222	0.4253	1.1142	1.3119	1.7542	1.652	1.1377	1.0837	1.5162	1.2623	0.3815	0.3286	0.8435	1.8023	0.7329	0.7452	1.0393	2.3878	1.2203	0.9999	0.7211	1.4814	0.5528	0.8058
5319	diaminopimelate	Xenobiotics	Bacterial/Fungal	15130	LC/MS Pos Early	100000115	2569	191.103	439283	1476-39-7;2577-62-0	C0666,C00680	HMDB0001370	0.6457	1.5645	0.5449	4.2893	1	0.3388	0.8519	0.3388	0.3388	1.721	0.3388	0.3388	0.3388	2.6776	0.3388	0.3388	0.3388	6.3549	0.6293	1.1082	0.3388	0.8443	0.3388	0.3388	0.3388	0.3388	5.2274	0.3388	0.3388	1.8108	1.1403	0.5461	0.3388	0.5738	0.3388	0.8208
6074	diglycerol	Xenobiotics	Chemical	40700	LC/MS Neg	100003700	1078	165.077	42953	627-82-7			0.8748	0.112	1.9182	1.931	13.3439	1.3163	0.112	0.112	0.112	0.112	0.112	0.112	0.112	0.112	0.112	0.1822	0.112	0.112	0.112	0.112	0.112	0.112	0.5867	0.5502	0.112	1.767	0.112	1	0.4693	0.112	0.112	6.3445	0.112	0.112	0.112	0.7735
4388	dihydrobiopterin	Cofactors and Vitamins	Tetrahydrobiopterin Metabolism	35129	LC/MS Neg	100001506	1552	194.068	135402011	6779-87-9	C00268	HMDB0000038	1.5951	2.2623	1.1705	1.2442	0.7909	0.7303	0.8115	0.711	0.5273	0.8361	0.2802	0.5268	0.4804	1.1303	1.2008	1.5662	2.0935	1.7955	1.0214	1.34	1.51	1.5629	0.7846	0.8464	0.6648	1.5057	1.0218	0.668	0.3458	2.877	1.343	0.9095	0.6102	2.4927	0.7022	0.5043
4831	dihydrocaffeate sulfate (2)	Xenobiotics	Food Component/Plant	62524	LC/MS Neg	100020822	930	261.007					0.7061	1	2.6657	3.1213	0.5264	0.3952	0.5574	1.3847	3.036	6.8459	0.4861	0.2227	0.6305	10.6488	0.6227	0.4962	0.3923	0.4188	0.302	0.2645	16.8835	4.8468	1.2345	2.6686	3.3748	2.5908	0.2227	1.5215	0.4466	0.4764	0.3517	0.6368	1.871	5.5876	1.0029	2.3713
4876	dihydroferulate	Xenobiotics	Food Component/Plant	40481	LC/MS Neg	100003432	1928	195.066	14340	1135-23-5		HMDB0062121	1.9752	3.0767	2.5136	0.7083	0.3284	0.3729	0.6735	1.7913	0.7514	1.5216	0.3594	1.2015	0.3696	3.8941	0.9021	0.1166	0.5676	0.5057	0.9259	0.9603	1.4149	0.334	1.5602	1.8904	8.2304	0.6825	0.2899	4.1058	1.667	0.1813	0.3893	1.3136	1.9547	1.2936	1	1.4507
4877	dihydroferulic acid sulfate	Xenobiotics	Food Component/Plant	62857	LC/MS Neg	100020272	1310	275.023	187489			HMDB0041724	1.2273	2.6528	2.0665	1.5387	0.2283	0.1881	0.5945	0.9042	1.0092	1.7673	0.2405	0.7629	0.4819	4.6297	0.9908	0.4462	0.5934	0.3361	0.2976	0.6425	9.9657	2.1914	1.3107	2.2658	3.1778	1.9773	0.1695	1.6733	0.7731	0.2529	0.5549	0.6123	2.4772	3.8024	1.062	1.4757
4204	dihydroorotate	Nucleotide	Pyrimidine Metabolism, Orotate containing	601	LC/MS Polar	923	1910	157.025	648	155-54-4	C00337	HMDB03349	0.8166	0.9703	1.3453	0.9719	1.0627	0.3264	1.0556	1.1442	0.3264	0.3264	0.3264	0.3859	0.3264	0.3264	0.3264	1.2189	0.9724	0.5172	0.8671	1.4414	0.5506	0.3264	0.3264	0.7755	1.4884	1.2768	0.8318	2.3811	0.3264	0.9908	5.0924	3.0136	0.9952	0.9447	0.3264	1.0478
6149	dimethyl sulfone	Xenobiotics	Chemical	43424	LC/MS Pos Early	100004284	832	95.0161	6213	67-71-0	C11142	HMDB0004983	1.0649	0.3787	1.4707	0.876	0.9084	0.3787	1.293	2.26	0.5116	2.0745	0.5021	0.5376	0.3787	0.3787	0.3787	2.3578	0.9747	0.6649	0.8633	0.6081	4.3946	3.3374	0.6554	0.3787	1.7255	1.9485	0.3787	1.0017	0.9983	0.5756	3.3012	3.6295	0.5317	1.8014	0.3787	0.3787
498	dimethylarginine (ADMA + SDMA)	Amino Acid	Urea cycle; Arginine and Proline Metabolism	36808	LC/MS Pos Early	100001810	2850	203.15	123831;169148	102783-24-4	C21189,C03626	HMDB0003334,HMDB0001539	1.0847	1.1674	1.4085	1.4642	1.0462	0.9637	0.9263	1.0207	1.0679	0.9639	0.4889	0.9134	0.8587	0.9136	1.1097	1.0703	0.928	0.9377	0.8283	0.8373	1.1243	0.8925	0.888	0.6913	1.2893	1.7347	0.7912	1.0952	1.3716	1.8235	1.03	1.0218	0.6824	1.3815	0.7237	0.962
6	dimethylglycine	Amino Acid	Glycine, Serine and Threonine Metabolism	5086	LC/MS Pos Early	806	1104	104.071	673	1118-68-9	C03626	HMDB0000092	0.7004	0.8892	1.5205	1.544	1.006	0.994	1.1284	1.2624	1.272	1.5695	0.4396	0.5883	1.095	1.4037	0.8577	0.6484	0.3208	0.4424	0.7276	1.2545	0.9894	0.6082	2.946	2.6461	1.1463	1.3483	0.7502	1.643	1.1544	0.732	0.9649	0.872	1.0619	1.4841	0.5286	0.5674
526	dimethylguanidino valeric acid (DMGV)*	Amino Acid	Urea cycle; Arginine and Proline Metabolism	62783	LC/MS Pos Early	100020866	1891	202.119	101535539				2.9438	3.2446	4.7882	4.5291	0.9129	0.7095	0.3144	0.3086	3.0689	1.3535	0.3601	0.3382	0.3786	1.0472	0.1894	3.8402	0.4127	0.1894	0.4093	0.3927	1.5037	1.4504	0.7498	0.8786	0.1894	0.5865	1.9591	2.6278	0.5348	2.1665	1.5443	0.9593	1.0407	1.3299	0.8781	0.9265
1657	dimethylmalonic acid	Lipid	Fatty Acid, Dicarboxylate	42978	LC/MS Polar	100004251	2702	131.035	11686	595-46-0		HMDB0002001	0.5071	0.8435	1.0065	1.0101	2.9072	2.7394	1.1877	0.8472	0.9763	0.925	0.6626	0.699	1.009	1.0062	1.2719	1.5355	0.9938	0.7446	0.9224	0.8813	2.1084	1.6473	0.5836	1.298	0.9785	1.7419	0.9056	0.8202	0.8607	1.4426	0.9393	1.0317	0.8049	1.0892	0.5671	0.8055
5933	diphenhydramine	Xenobiotics	Drug - Respiratory	38669	LC/MS Pos Late	100002732	911	256.17	3100	147-24-0	C06960	HMDB0001927	0.0077	0.0077	0.0077	0.0077	0.0077	0.0077	0.0077	0.0077	0.0077	0.0077	5.0844	1.9793	0.0077	0.0077	0.0077	0.0207	0.0077	0.0077	0.0077	0.0077	0.0077	0.0077	0.0077	0.0077	0.0077	0.0077	0.0077	0.0077	0.0077	0.0077	0.0077	0.0077	0.0077	0.0077	0.0077	0.0077
1686	dodecanedioate (C12)	Lipid	Fatty Acid, Dicarboxylate	32388	LC/MS Neg	100001102	2990	229.144	12736	693-23-2	C02678	HMDB0000623	1.0392	0.8225	0.6503	0.211	0.5604	1.0359	0.6085	1.1263	1.2198	0.211	0.211	0.4623	0.211	0.211	1.2654	1.0276	2.1723	2.8107	0.7991	1	1.8678	0.8657	0.211	0.211	1.3593	1.1989	0.5073	0.211	0.211	0.6581	1.1766	0.9633	0.211	0.7486	1.7081	1.0517
195	dopamine	Amino Acid	Tyrosine Metabolism	12130	LC/MS Pos Early	1748	2385	154.086	681	62-31-7	C03758	HMDB0000073	0.9595	0.9909	3.0595	3.6239	0.7416	0.6945	0.7184	0.4682	1.2666	1.3083	0.7623	1.1456	0.9381	1.173	1.1824	1.1029	1.0838	0.7848	0.1157	0.6564	1.4172	1.0025	0.695	0.5527	1.8581	1.6165	0.8748	1.6267	1.0925	2.3463	1.0398	0.9499	0.9544	1.7656	0.7507	0.8729
224	dopamine 3-O-sulfate	Amino Acid	Tyrosine Metabolism	48407	LC/MS Neg	100006361	1556.2	232.029	122136		C13690	HMDB0006275	0.5289	0.7636	3.1687	1.9485	1.6029	1.2713	1.3837	1.5453	3.9816	1.9909	1.0011	2.1518	2.5054	1.91	0.9899	0.6068	0.6741	0.5331	0.7064	0.7303	0.6223	1.1184	6.3459	2.1588	0.3991	0.7583	0.958	1.3536	1.0866	0.7436	0.9989	0.9539	1.0946	0.5803	1.3472	1.0155
223	dopamine 4-sulfate	Amino Acid	Tyrosine Metabolism	48406	LC/MS Neg	100006360	1511	232.029	68517194		C13691	HMDB0004148	0.3547	0.4045	3.0699	1.9979	1.6004	1.1559	1.7594	2.4691	3.4288	1.2499	1.5385	2.5569	1.774	1.3496	0.8102	0.7154	0.7572	0.6737	0.5625	0.5737	1.3187	1.5886	7.2882	1.8943	0.376	1.623	0.9051	1.1571	0.9284	0.6522	0.8868	0.8256	1.3539	0.6333	1.0716	0.8327
5493	doxycycline	Xenobiotics	Drug - Antibiotic	39273	LC/MS Pos Late	100003009	829	445.161	54671203	24390-14-5	D00307	HMDB0014399	0.6826	0.6826	0.6826	0.6826	0.6826	0.6826	0.6826	0.6826	0.6826	0.6826	0.6826	0.6826	0.6826	0.6826	0.6826	0.6826	0.6826	0.6826	0.6826	0.6826	0.6826	0.6826	0.6826	0.6826	0.6826	0.6826	0.6826	0.6826	0.6826	1.3174	0.6826	0.6826	0.6826	0.6826	0.6826	0.6826
6151	ectoine	Xenobiotics	Chemical	35651	LC/MS Pos Early	100001635	1980	143.082	126041	96702-03-3	C06231		0.7886	0.5763	1.0378	1.0022	0.9688	0.8485	1.4021	1.0836	1.5407	0.6113	3.1673	1.1173	0.5821	0.5159	1.2415	1.4468	3.9851	0.9565	0.1232	0.9978	2.0761	1.2343	0.254	0.3687	3.7573	1.6289	0.7801	0.8838	0.4628	0.5379	0.0697	0.0573	1.5996	1.3343	3.1266	2.0673
4884	enterolactone	Xenobiotics	Food Component/Plant	39626	LC/MS Neg	100003070	4515	297.113	114739	78473-71-9	C18165	HMDB0006101	0.0978	0.0978	0.0978	0.0978	0.0978	0.0978	0.0978	0.0978	0.0978	0.0978	0.0978	0.0978	0.0978	0.0978	0.0978	0.0978	29.3749	1.4491	0.5894	1	2.4593	1.4257	0.0978	0.0978	2.0072	5.9145	0.0978	0.0978	0.0978	0.0978	0.0978	0.0978	0.8415	0.1668	0.0978	0.1997
4885	enterolactone sulfate	Xenobiotics	Food Component/Plant	64041	LC/MS Neg	100020407	3746	377.07				HMDB0240506,HMDB0240505	0.1428	0.1502	0.0489	0.0845	0.5417	0.3561	1.6122	1.1614	2.0587	3.7611	0.1963	0.1896	4.2596	1.4563	0.4992	1.608	0.663	19.5288	6.4866	2.6292	1.0033	1.3585	0.0489	0.0489	12.2106	16.8599	0.0489	0.0489	0.386	0.3721	0.146	0.1224	1.8013	0.5896	0.9967	2.0097
3342	epiandrosterone glucuronide	Lipid	Androgenic Steroids	47111	LC/MS Neg	100005400	4642	465.249	10298641	4271-00-5			1.4049	1.6141	1.4791	2.237	0.1574	0.1574	0.7255	0.5811	0.1574	0.1574	0.5535	0.8189	0.1574	0.5793	1.0727	1.1355	0.6948	0.6049	1	0.7231	2.5886	2.4525	0.5297	0.4986	3.1444	7.0293	1.3345	1.216	0.8054	1.993	0.355	0.372	1.1273	3.1898	0.1574	0.3593
3341	epiandrosterone sulfate	Lipid	Androgenic Steroids	33973	LC/MS Neg	100001287	4855	369.174	9929317	22229-22-7	C04555	HMDB0062657	1.8944	1.8107	1.2687	0.6352	0.1496	0.1496	1.4494	1.4303	0.1496	0.1496	1.0509	1.6514	0.6255	0.611	0.3707	0.2166	0.8901	1.2488	1	1.1353	1.3338	1.245	0.3264	0.186	0.6327	2.153	0.1496	0.1496	0.8245	0.7713	0.2787	0.5026	0.4195	0.9551	0.9929	1.1663
4887	equol	Xenobiotics	Food Component/Plant	36774	LC/MS Pos Early	100001725	3334	243.102	91469	531-95-3;94105-90-5	C14131	HMDB0002209	0.0347	0.0214	0.0214	0.0214	0.0214	0.0214	0.0214	0.0214	0.0214	0.0214	1.9653	3.4412	0.0214	0.0214	0.0214	0.0214	0.0214	0.0214	0.0214	0.0214	0.0214	0.0214	0.0214	0.0214	0.0214	0.0214	0.0214	0.0214	0.0214	0.0214	0.0214	0.0214	0.0214	0.0214	0.0214	0.0214
4888	equol glucuronide	Xenobiotics	Food Component/Plant	41948	LC/MS Neg	100003895	3215	417.119	46781484				1.0481	1.0869	0.2055	0.2055	0.2055	0.556	0.2055	0.2055	0.2055	0.2055	0.2055	0.2055	0.2055	0.2055	0.2055	0.2055	8.2845	2.9885	0.2055	0.2055	0.5354	0.4102	0.2055	0.2055	0.2055	0.2717	0.2055	0.2055	0.9519	0.4972	0.2055	0.2418	0.2055	0.2055	22.6336	89.1111
4892	erythritol	Xenobiotics	Food Component/Plant	20699	LC/MS Polar	100000846	1491	167.056	222285	149-32-6	C00503	HMDB0002994	0.9204	0.9678	2.7023	2.7218	0.912	0.7585	0.8689	0.753	1.0894	1.1908	0.5359	0.8158	0.6776	0.8184	0.9933	1.1852	1.2705	1.1842	4.9419	0.8667	1.6727	0.9857	0.7053	0.6918	1.6643	2.0466	0.6301	1.0906	0.839	1.8256	1.9089	1.2134	0.6998	1.7246	0.948	1.0314
1431	erythronate*	Carbohydrate	Aminosugar Metabolism	42420	LC/MS Polar	100001320	2186	135.03	2781043	88759-55-1		HMDB0000613	0.8649	0.8825	1.971	1.9839	1.3839	1.258	0.7518	0.8937	1.7525	1.7046	0.8482	1.2371	1.0619	1.0378	1.5115	1.0201	0.8533	0.7134	0.8274	0.6177	0.989	0.7851	1.0313	0.8554	1.3824	1.4332	0.7365	1.6878	1.3218	1.1833	0.8355	0.8888	0.7747	1.2549	1.011	1.1393
5086	ethyl alpha-glucopyranoside	Xenobiotics	Food Component/Plant	63152	LC/MS Neg	100015965	1576	207.087	11127487	34625-23-5		HMDB0029968	0.408	0.3568	0.3848	0.1552	2.6413	0.828	0.1841	0.1552	1.3667	1.7278	0.1552	0.1552	0.1552	0.1552	0.7743	1.7767	1.6306	1	0.2945	0.2588	1.1259	0.7403	0.4047	2.6557	6.51	6.7151	6.3817	2.1568	3.2818	4.1562	2.1812	0.9617	0.4647	0.8823	0.2371	0.6247
5221	ethyl beta-glucopyranoside	Xenobiotics	Food Component/Plant	64131	LC/MS Neg	100020377	1519	207.087	121667			HMDB0029968	0.4352	0.3154	1.3606	0.2356	4.3953	2.4446	1.1758	1.28	0.779	1.3524	13.9767	19.2075	11.5623	28.1485	1.2461	1.3946	0.8051	0.7531	0.183	0.135	0.3628	0.1523	0.5899	0.1657	1.5007	0.3403	1.6808	4.9149	0.1209	0.1209	4.677	3.3587	0.8572	1.0657	0.9343	0.3583
6090	ethyl glucuronide	Xenobiotics	Chemical	39603	LC/MS Neg	100002849	793	221.067	18392195	17685-04-0		HMDB0010325	0.671	0.1615	0.7053	0.4744	0.1615	1.0446	0.389	0.2583	0.1615	0.1615	0.1615	0.2842	0.9312	1.9478	1.0463	0.1615	1.2069	0.8254	0.2964	0.1743	0.1615	0.1714	0.8337	0.5598	111.167	1.9409	5.8772	2.6419	1.7992	1.6381	1.0551	0.8341	1.0529	1.9303	1.302	1.4214
4627	ethyl maltol sulfate	Xenobiotics	Food Component/Plant	62314	LC/MS Neg	100006255	2010	218.997					2.9425	2.8512	7.9275	5.567	0.7907	0.3563	0.7187	0.977	1.1831	1.2078	0.1437	0.2784	0.2055	0.5805	0.4554	0.7588	0.6885	0.5445	0.1151	0.1653	0.7881	1.023	0.6774	0.4323	3.4523	1.126	0.8767	1.4015	1.797	1.8441	1.1608	0.4364	0.7119	1.2488	2.4161	1.9283
407	ethylmalonate	Amino Acid	Leucine, Isoleucine and Valine Metabolism	15765	LC/MS Polar	2054	2785	131.035	11756	601-75-2		HMDB0000622	1.0051	1.0795	3.0835	3.1371	1.2825	1.2363	0.9949	1.1154	1.7644	1.4795	0.3538	0.6278	0.6412	0.7631	1.1338	0.8567	0.7308	0.684	0.9068	0.6546	1.2865	0.9196	0.6341	0.7579	2.9986	2.3693	0.5838	0.7621	0.9706	1.2632	0.6892	0.6402	1.1996	1.9167	0.6037	0.8009
3352	etiocholanolone glucuronide	Lipid	Androgenic Steroids	47112	LC/MS Neg	100005403	4915	465.249	270605	3602-09-03		HMDB0004484	1.0416	1.1492	1.2179	1.2748	0.2403	0.2345	0.5385	0.4396	0.2399	0.2345	0.9723	1.3972	0.2345	1.4336	0.2345	0.5007	0.8572	0.8845	0.289	0.2345	3.825	1.8971	0.796	0.5747	2.1866	3.5678	0.2345	0.5632	1.1824	1.53	0.8263	1.0277	0.7578	2.1269	0.8521	0.6162
5119	eugenol sulfate	Xenobiotics	Food Component/Plant	48715	LC/MS Neg	100006171	3782	243.033	180632	95480-60-7		HMDB0135245	1.7113	2.3261	72.3025	14.7139	3.7148	0.4276	0.7911	0.8422	3.2539	4.3626	0.4818	0.9772	1.4307	2.3477	0.4376	0.0399	111.771	8.8207	0.1681	0.3494	3.4882	0.9893	1.409	0.1092	2.9195	1	0.411	0.5445	4.7104	10.6803	1.2384	0.373	2.0381	0.1108	0.3312	0.2954
4897	ferulate	Xenobiotics	Food Component/Plant	35630	LC/MS Neg	100001542	1755	193.051	445858	537-98-4	C01494	HMDB0000954	0.6289	0.4742	1.0138	0.7383	1.2793	0.7746	0.0582	2.0344	0.0582	1.6031	0.0582	0.0582	1.5107	1.6003	1.2329	0.0582	1.4658	0.4157	0.482	0.0582	1.7773	0.4743	0.8936	0.6355	9.0087	0.2528	1.1756	3.0546	0.8339	0.0582	0.4138	0.8961	1.9232	3.271	0.9862	0.4979
4898	ferulic acid 4-sulfate	Xenobiotics	Food Component/Plant	47114	LC/MS Neg	100005389	1200	273.007	6305574	86321-29-1		HMDB0029200	0.3365	0.608	1.7593	1.4801	1.3199	0.85	1.2775	2.2774	0.8775	1.467	0.1231	0.4107	3.7268	4.7324	3.0932	0.2972	1.8011	0.3809	0.3332	0.204	0.7011	0.4979	0.7707	1.0026	6.6789	0.5861	1.3899	4.083	0.3551	0.1039	0.9974	1.1786	1.5072	2.0897	3.301	1.6586
4903	feruloylquinate (1)	Xenobiotics	Food Component/Plant	63399	LC/MS Neg	100021485	2166	367.103					0.2817	0.0348	0.0348	0.0348	0.0348	0.0348	0.0348	0.0348	0.0348	0.0348	0.0348	0.0348	0.0348	0.0348	0.0348	0.0348	0.0348	0.1416	0.0348	0.0348	0.3167	0.1258	0.0348	0.0348	10.6328	0.0348	0.9273	8.0142	0.0348	0.0348	0.0348	0.0348	1.0727	1.6934	0.0348	0.0348
4904	feruloylquinate (2)	Xenobiotics	Food Component/Plant	63400	LC/MS Neg	100021486	2229	367.103					0.8	0.007	0.735	0.4716	0.6001	0.0256	0.7582	1.9086	0.007	2.3814	0.007	0.007	1.9627	2.4349	0.007	0.007	0.2014	0.459	0.0995	0.007	2.296	0.1595	0.007	0.007	12.4859	0.0843	1.6372	11.0232	0.007	0.007	1.2	0.007	1.8052	3.3008	0.0691	0.007
4905	feruloylquinate (3)	Xenobiotics	Food Component/Plant	63401	LC/MS Neg	100021487	2341	367.103	10133609			HMDB0030669	2.9641	0.0676	0.2372	1	6.5521	7.2948	0.0676	0.0676	0.3092	0.3206	0.1512	0.0676	0.0676	0.0676	0.0676	0.1152	0.0676	0.0676	0.0676	0.0676	0.6431	1.4721	0.0676	0.0676	12.0275	0.0676	0.8049	6.7487	0.0676	0.0676	0.0676	0.0676	0.7661	9.9631	0.0676	0.0676
4907	feruloylquinate (5)	Xenobiotics	Food Component/Plant	63403	LC/MS Neg	100021489	2655	367.103	9799386		C02572	HMDB0030669	0.9464	0.0131	0.7675	0.4728	0.7712	0.0131	0.7178	2.274	0.0131	2.782	0.0131	0.0131	0.225	1.79	0.0131	0.0131	0.2302	0.4936	0.0847	0.0131	1.6295	0.2737	0.0131	0.0131	28.5035	0.1656	2.3745	21.504	0.0131	0.0131	1.0536	0.0131	2.3228	3.0838	0.0131	0.0131
4899	ferulylglycine (1)	Xenobiotics	Food Component/Plant	54936	LC/MS Neg	100010912	2239	250.072					1.0687	1.8211	3.2917	2.101	1.3445	0.8882	0.6878	0.9288	0.3979	0.5413	0.1108	0.4256	3.28	9.0594	0.4003	0.1089	1.2037	0.4171	0.1846	0.435	5.0145	1.2505	1.2889	1.816	3.5019	0.7761	1.9619	6.0412	0.5474	0.3239	0.9329	1.2845	1.8381	3.6893	1.0246	1.0556
4900	ferulylglycine (2)	Xenobiotics	Food Component/Plant	54937	LC/MS Neg	100010913	2172	250.072					1.0889	1.4767	3.0823	2.2282	1.9241	1.0281	0.5953	0.9796	0.5361	0.7876	0.1645	0.4899	0.1633	6.1838	0.6093	0.1785	1.1934	0.3337	0.3806	0.5432	2.9531	1.0204	1.5336	3.3507	5.4073	0.4876	1.8874	5.592	0.8596	0.2288	0.7674	1.1363	1.3622	1.8814	1.5424	2.013
81	formiminoglutamate	Amino Acid	Histidine Metabolism	43493	LC/MS Pos Early	100002500	1880	175.071	439233	816-90-0	C00439	HMDB0000854	0.9531	0.8622	2.2124	2.8372	1.018	1.318	0.7454	0.8576	0.982	0.8398	0.8742	0.9784	2.3964	2.1031	5.2175	3.1122	1.021	0.8269	0.692	1.4159	0.6231	0.7078	0.7993	0.8225	0.914	0.5491	1.145	2.0716	2.0572	2.1572	1.0386	0.5648	0.7441	1.552	0.7754	1.0507
1346	fructose	Carbohydrate	Fructose, Mannose and Galactose Metabolism	48195	LC/MS Polar	878	2065	225.062	2723872	57-48-7	C00095	HMDB0000660	0.3362	0.2089	25.5675	22.0946	0.9488	5.1703	0.3361	1.0512	0.1459	1.3725	0.1459	0.2122	4.8154	5.5014	0.7015	0.3984	1.6023	2.2941	0.1699	0.2598	2.9732	1.214	1.3417	1.2942	0.5001	0.1459	5.0272	4.1847	0.463	0.4833	4.5637	15.5451	1.2047	0.5025	0.2933	0.1459
121	fructosyllysine	Amino Acid	Lysine Metabolism	46227	LC/MS Pos Early	100005373	2784	309.166	9839580	21291-40-7		HMDB0034879	1.2492	2.0623	2.3835	1.807	1.2003	0.9451	0.591	0.4419	0.4046	0.3804	0.722	0.5494	0.659	0.7832	1.2495	1.7459	1.1736	0.8917	1.3136	1.2599	0.8189	0.9902	0.5767	0.8319	0.5459	2.1087	0.6689	1.0098	1.248	1.8076	2.1289	2.4952	0.6063	1.6605	0.5776	1.2311
4909	fucitol	Xenobiotics	Food Component/Plant	38313	LC/MS Neg	100002455	816.1	165.077	445724	13074-06-1			1.1789	1.2928	9.7896	12.0334	1.199	0.8593	0.9628	0.9535	1.2311	8.268	0.5576	0.6179	0.7292	0.9186	1.322	1.0372	1.0937	0.904	0.7181	0.4588	2.5709	0.7513	0.8718	0.8034	1.0493	1.9837	0.6877	1.7699	1.246	1.5527	0.7649	0.8015	0.5665	1.2245	1.3689	1.5738
1399	fucose	Carbohydrate	Aminosugar Metabolism	15587	LC/MS Polar	918	1626.4	209.067	19466;17106	2438-80-4	C01019,C01018	HMDB0000174,HMDB0029196	2.5574	2.8077	4.2873	3.9314	0.7313	0.7604	0.4311	0.5243	1.0533	1.1456	0.3928	0.5664	0.6694	0.6075	2.5985	2.4509	1.908	0.8712	0.8307	1.4154	1.0259	0.8642	2.1652	2.1616	0.5625	0.9741	0.7921	0.3214	0.7176	3.5818	1.3004	2.3675	1.1024	2.7615	0.3375	0.4543
1449	fumarate	Energy	TCA Cycle	1643	LC/MS Polar	330	3084	115.004	444972	100-17-8	C00122	HMDB0000134	0.438	0.7566	18.0026	2.6505	1.4727	1.4723	1.0286	1.0266	4.7672	1.7808	0.7113	2.6603	1.071	1.8923	3.1061	0.1191	0.0604	0.0952	0.0503	0.2756	0.8085	0.0554	0.0503	1.697	2.0216	1.4853	0.121	3.91	0.9734	0.0503	0.1105	0.7904	0.1815	0.3084	0.0503	0.0503
5156	furaneol sulfate	Xenobiotics	Food Component/Plant	54795	LC/MS Neg	100009328	1900	206.997	59815364				0.3074	0.2776	0.7628	1.4352	3.7439	2.8918	1.5049	1.5326	0.4128	1.159	0.7686	0.5044	2.6144	1.5082	2.404	0.6986	1.023	0.9286	0.3315	0.7386	0.5286	0.5764	2.4269	4.2935	6.6309	1.4602	0.4396	1.7364	0.977	0.7657	5.0211	1.5302	0.4669	0.7851	0.3743	1.2517
1362	galactitol (dulcitol)	Carbohydrate	Fructose, Mannose and Galactose Metabolism	1117	LC/MS Polar	1003	2360	181.072	11850	608-66-2	C01697	HMDB0000107	0.7633	0.5104	0.5104	0.5104	0.5104	1.7796	0.8046	0.8893	0.5104	0.5104	0.5104	0.5104	0.5104	0.5104	2.0405	1.1218	0.5104	0.5104	0.9518	0.5104	1.0482	0.5799	0.5104	0.5104	0.5104	1.1421	0.5104	0.5104	0.8289	1.1622	0.5104	0.5104	0.7487	1.3095	0.5104	0.5104
1372	galactonate	Carbohydrate	Fructose, Mannose and Galactose Metabolism	27719	LC/MS Polar	100001026	3085	195.051	12310779;128869	299-28-5	C15930,C00880	HMDB0000565	0.0736	0.7641	10.0437	8.2652	3.1123	0.9741	1.0651	2.2871	1.0686	1.497	0.345	0.0736	1.3641	2.0996	7.0845	2.1222	0.3287	0.1868	0.9945	0.8109	0.9817	0.2194	0.7828	3.4678	1.0055	3.6888	0.5281	2.1235	0.7999	0.6392	0.8014	0.3764	0.3075	0.9652	1.021	0.0935
2968	galactosylglycerol	Lipid	Galactosyl Glycerolipids	57345	LC/MS Polar	100003064	2518	299.098	16048618	16232-91-0	C05401	HMDB0006790	0.7265	3.0261	2.4731	2.2137	0.3477	0.2879	0.8541	1.4546	1.1048	0.9497	0.6668	0.579	1.3955	2.9701	0.6169	0.9278	0.7779	1.1766	1.358	1.7679	0.7674	1.4026	1.3814	2.389	0.9951	1.3808	0.8982	0.8614	1.6616	1.0049	1.364	1.3217	0.6218	0.8721	0.8677	1.2033
53	gamma-carboxyglutamate	Amino Acid	Glutamate Metabolism	38754	LC/MS Pos Early	100002679	903	192.05	40772	56271-99-9		HMDB0041900	1.1168	1.2162	3.3195	3.3365	1.4424	1.333	0.6718	0.8246	1.7231	1.2601	0.6151	0.9996	0.9395	1.2975	1.9483	1.2547	0.7413	0.6895	0.3697	0.34	0.8896	0.9526	1.0004	0.7585	1.5693	1.5734	0.9095	1.7495	0.6398	1.5428	0.735	1.0936	0.7554	1.9919	0.965	1.2021
4365	gamma-CEHC	Cofactors and Vitamins	Tocopherol Metabolism	44876	LC/MS Neg	100002094	3843	263.129	133098	178167-75-4		HMDB0001931	2.801	1.2996	0.5789	0.5916	1	2.4444	0.475	0.4196	1.7062	0.1698	0.6932	2.8749	0.1698	0.1698	0.1698	0.9045	0.1698	0.4815	12.9179	1.2885	2.4588	0.1698	0.1698	0.1698	0.9722	1.4583	0.1698	0.1698	0.1698	1.1387	0.1698	0.5985	2.1692	3.0834	1.1149	0.8221
4366	gamma-CEHC glucuronide*	Cofactors and Vitamins	Tocopherol Metabolism	42381	LC/MS Neg	100004243	2500	439.161	121596235				2.9568	2.3577	2.4872	2.4167	0.988	1.0855	0.3078	0.2244	1.0802	0.6453	1.4374	1.6042	0.4666	0.8663	1.0777	2.0713	0.5269	0.5994	1.0855	1.5139	1.81	1.0565	0.3648	0.6624	0.3158	1.2713	0.8358	0.8764	0.5353	1.4213	0.6561	0.4943	1.012	1.8271	0.8476	1.144
4377	gamma-CEHC glycine*	Cofactors and Vitamins	Tocopherol Metabolism	62284	LC/MS Neg	100020481	3900	320.15					2.1062	1.5699	0.9167	1.3078	2.2495	1.4215	0.1994	0.1994	1.1251	0.1994	2.4271	2.5634	0.1994	0.1994	0.1994	0.1994	0.1994	0.1994	0.6545	1	3.1494	1.4565	0.3459	0.9821	0.4536	4.9963	1.0473	0.7736	0.4891	1.6027	0.1994	0.2955	0.7553	1.0852	0.1994	0.704
4376	gamma-CEHC sulfate	Cofactors and Vitamins	Tocopherol Metabolism	62280	LC/MS Neg	100020480	2850	343.086					5.2217	4.3748	3.7835	3.016	0.9796	1.6119	0.5022	0.4036	2.2598	2.0072	1.1737	1.0014	0.4656	0.9687	0.9986	2.7597	0.4709	0.5278	1.2086	2.4078	1.8998	0.7578	0.374	0.6179	0.7385	3.6735	0.5262	0.4707	0.4811	1.4929	0.7764	0.6891	3.4605	5.9824	0.5995	0.8218
4378	gamma-CEHC taurine*	Cofactors and Vitamins	Tocopherol Metabolism	62282	LC/MS Neg	100020482	3917	370.133					1.2259	1.1438	2.101	2.0491	1.3525	1.3215	0.3481	0.1815	1.2439	0.1194	1.0539	1.5825	0.3378	0.6261	0.9766	1.4159	0.4283	0.7932	1.0219	1.4703	1.1562	1.0178	0.1194	0.2883	0.4209	1.8737	0.8414	0.5146	1.0651	2.1421	0.5947	0.3425	1.0775	1.6732	0.7235	0.6143
641	gamma-glutamyl-epsilon-lysine	Peptide	Gamma-glutamyl Amino Acid	33934	LC/MS Pos Early	100001262	2725	276.155	7015685	17105-15-6		HMDB0003869	0.6083	0.572	3.1294	3.7193	0.9437	1.5872	5.3924	5.2044	0.1106	0.3191	0.327	0.5428	1.3925	1.6395	0.2427	0.3758	0.5036	0.3809	0.7057	1.6395	0.6526	0.4965	1.4869	1.392	1.6526	3.7611	0.1106	0.1106	0.2619	0.1106	2.2476	2.5619	1.2429	2.1688	0.7101	1
635	gamma-glutamylglutamine	Peptide	Gamma-glutamyl Amino Acid	2730	LC/MS Pos Early	1140	1430	276.119	150914	10148-81-9	C05283	HMDB0011738	1.6078	1.7332	0.8105	0.7755	0.2419	0.2419	0.7109	1.1706	0.2419	0.2419	0.2419	0.2419	0.739	0.2419	0.2419	0.8729	1.4021	2.057	5.0243	0.6431	0.2419	0.2419	0.2419	0.3441	0.2419	3.0252	0.496	0.2419	0.7204	1.6051	0.9841	2.9334	0.2806	1.3206	0.2419	0.2419
636	gamma-glutamylglycine	Peptide	Gamma-glutamyl Amino Acid	33949	LC/MS Pos Early	100001294	1535	205.082	100099	1948-29-4		HMDB0011667	1.2245	1.1236	1	1.6279	1.708	2.3065	3.2118	4.2174	0.1433	0.6683	0.4481	0.798	1.3612	1.6385	0.1433	0.2537	0.3688	0.3904	1.0412	1.995	0.5249	0.498	1.7078	1.4426	2.7611	3.1875	0.2002	0.3445	0.3524	0.307	1.4664	1.6791	0.719	1.1612	0.947	1.2475
637	gamma-glutamylhistidine	Peptide	Gamma-glutamyl Amino Acid	18245	LC/MS Pos Early	1235	2740	285.119	7017195	37460-15-4		HMDB0029151	1.2039	0.4318	1.5523	2.0437	0.7631	0.821	3.3006	3.5552	0.3604	0.5073	0.2631	0.2854	0.8634	1	0.4581	1.6566	0.3812	0.5334	1.1075	2.184	1.2257	1.2977	0.8551	0.9289	1.3952	5.2452	0.4414	0.2631	0.4458	1.0116	2.2258	3.2428	1.3038	1.745	0.4472	1.0181
638	gamma-glutamylisoleucine*	Peptide	Gamma-glutamyl Amino Acid	34456	LC/MS Pos Early	100001485	2940	261.144	22885096			HMDB0011170	0.9357	1.1571	1.5417	1.8961	0.8049	0.826	1.0478	0.9564	0.7508	0.8326	0.5563	0.4887	1.3272	1.4943	0.9622	1.6796	1.1875	1.204	0.9101	1.7624	1.3284	1.034	0.7726	0.7299	1.2671	2.1624	0.9664	0.7641	0.8927	1.8237	1.3614	0.9571	0.6879	1.4373	0.6147	1.0336
639	gamma-glutamylleucine	Peptide	Gamma-glutamyl Amino Acid	18369	LC/MS Pos Early	1268	2991	261.144	151023	2566-39-4		HMDB0011171	0.8869	1.0267	1.7138	2.1724	0.9211	1.2729	3.8786	4.0272	0.4066	0.7726	0.3947	0.4934	1.6043	1.9156	0.261	0.4772	0.359	0.6361	0.9073	2.9234	0.6684	0.6834	1.3397	1.5299	1.672	2.3453	0.3345	0.3226	0.4631	0.261	2.4527	2.2972	1	1.2038	0.6658	1.081
643	gamma-glutamylphenylalanine	Peptide	Gamma-glutamyl Amino Acid	33422	LC/MS Pos Early	100000491	2992	295.129	111299	7432-24-8		HMDB0000594	1.0596	1.3329	1.7392	1.929	1.0624	1.0079	2.6257	2.6368	0.5966	0.6456	0.3171	0.5479	1.1502	1.3517	0.4441	0.6924	0.5672	0.7506	0.9921	1.8566	0.84	0.7135	0.9904	1.1472	1.3441	2.3645	0.482	0.5778	0.5868	0.6316	1.9828	1.9765	0.9563	1.5173	0.7726	1.18
644	gamma-glutamylthreonine	Peptide	Gamma-glutamyl Amino Acid	33364	LC/MS Pos Early	100001314	1750	249.108	76078708	5652-48-2		HMDB0029159	0.8195	0.8652	3.0196	3.2601	1.2273	1.1571	1.6396	2.015	0.705	0.9993	0.2398	0.4054	1.1729	1.3041	0.5509	0.881	0.7255	0.7857	1.056	2.0291	1.1669	0.8946	0.7092	0.5499	2.7111	2.6841	0.6135	0.6884	0.7578	1.2008	2.0961	1.9806	0.793	1.5074	0.82	1.0007
646	gamma-glutamyltyrosine	Peptide	Gamma-glutamyl Amino Acid	2734	LC/MS Neg	1102	1240	309.109	94340	7432-23-7		HMDB0011741	0.5484	0.8445	1.9711	2.4257	0.6237	1.3957	3.8123	4.3632	0.1311	0.1311	0.1311	0.1311	1.3785	1.61	0.1311	0.4614	0.1311	0.368	0.9493	2.8807	0.371	0.3809	1.0716	1.0907	0.9216	2.0003	0.1311	0.1311	0.1311	0.1738	1.8203	1.4413	0.8271	1.2809	0.6256	1.0902
647	gamma-glutamylvaline	Peptide	Gamma-glutamyl Amino Acid	43829	LC/MS Pos Early	100001126	2700	247.129	7015683	2746-34-1		HMDB0011172	1.0236	1.3236	1.5475	1.8574	0.6779	0.8305	1.0878	0.9995	0.662	0.6354	0.4092	0.5661	1.0757	1.1519	0.7758	1.4451	1.0005	0.9213	0.8458	1.3565	1.3031	0.9581	0.7621	0.6765	0.961	1.9868	0.8684	0.7156	1.0996	1.3748	1.4064	1.1159	0.8801	1.4561	0.5841	0.9992
219	gentisate	Amino Acid	Tyrosine Metabolism	18280	LC/MS Polar	100000447	905	153.019	3469	490-79-9	C00628	HMDB0000152	0.8085	0.7007	0.9633	0.9142	2.1634	1.8913	3.3519	5.7838	0.9462	0.7775	0.6355	0.7023	1.4576	1.5015	0.6108	0.7305	1.0918	0.7226	1.0377	0.7907	0.4941	0.5602	0.6784	2.37	4.3285	1.9382	0.9182	2.9314	0.5089	0.5103	1.3571	0.7811	1.0367	1.7779	1.0778	1.5802
6225	gentisic acid-5-glucoside	Xenobiotics	Chemical	48729	LC/MS Neg	100006372	1434	315.072	101339724	1820-89-9			0.113	0.0931	6.9502	2.5365	0.8365	0.7829	8.7286	10.3464	1.1919	3.8375	0.2118	0.0771	1.4604	2.7632	1.6012	0.8919	10.3335	2.3823	0.3588	0.1773	0.9623	0.6683	0.7328	0.6399	4.9508	0.3721	1.1394	2.7466	2.8485	0.9669	1.0331	5.111	0.4038	0.5287	2.6004	3.2496
6431	GlcNAc sulfate conjugate of C21H34O2 steroid	Partially Characterized Molecules	Partially Characterized Molecules	63699	LC/MS Neg	100021726	4336.7	299.639					1.2242	1.4117	1.2948	1.3893	0.389	0.2867	1.2298	0.924	1.2515	1.1532	0.2334	0.3656	0.3703	0.488	1.2929	1.4509	1.2636	0.9669	0.8532	0.6912	0.2334	0.2334	0.2334	0.2334	1.776	3.2628	0.4523	0.6742	0.4124	1.1097	0.3062	0.3192	2.2987	5.6114	0.6357	0.6683
4343	glucarate (saccharate)	Cofactors and Vitamins	Ascorbate and Aldarate Metabolism	1476	LC/MS Polar	1020	3850	209.03	33037	5793-88-4	C00818	HMDB0000663	1.29	0.9093	3.3171	2.6862	0.5219	2.0941	0.3408	0.6418	0.1283	0.1283	0.1283	1.662	0.1283	0.1283	2.5571	0.5143	0.9166	1.1074	0.1283	0.1283	0.1938	0.359	1.472	0.3848	2.9547	3.5951	3.2311	4.6551	0.1283	0.6262	0.1485	0.9154	0.3595	2.3594	0.8219	2.0531
4918	glucoheptose	Xenobiotics	Food Component/Plant	20705	LC/MS Polar	100000852	2573	209.067	76599	62475-58-5			0.8275	0.7197	2.8274	2.7273	0.859	1.0845	3.0856	5.9295	0.4433	4.1485	0.5224	0.6354	1.5205	0.5965	0.9531	1.6765	1	1.5287	0.721	0.4433	1.3256	1.8576	0.6149	0.5296	2.1422	4.4397	0.4636	0.8555	0.7035	0.9255	2.5773	1.4336	0.5105	1.1916	1.6333	1.5484
4802	gluconate	Xenobiotics	Food Component/Plant	587	LC/MS Polar	338	2922	195.051	3085666;10690	527-07-1	C00257	HMDB0000625	1.3533	1.3017	1.3272	1.7155	1.0854	0.9297	1.0396	1.0567	0.6323	0.5799	0.5228	1.0144	0.4263	0.5316	0.7204	0.6304	1.0717	1.1559	0.7503	0.6068	4.0757	0.9729	0.61	0.4566	1.2366	2.4098	0.898	0.9856	0.5609	1.7149	1.3496	1.7104	0.8272	1.7826	0.7254	1.288
1223	glucose	Carbohydrate	Glycolysis, Gluconeogenesis, and Pyruvate Metabolism	48152	LC/MS Polar	572	2342	225.062	5793	50-99-7	C00031	HMDB0000122	1.1931	1.0888	1.4987	1.8729	0.9724	1.2001	0.9431	0.9853	1.0658	0.9193	0.4055	0.7451	1.3878	1.2551	1.6428	1.3168	0.8902	0.9154	0.609	0.9082	1.0147	0.8086	0.6778	0.6485	0.778	1.6114	0.758	1.0491	1.1361	1.6893	1.601	1.8554	0.9137	1.8525	0.5143	0.7903
1406	glucuronate	Carbohydrate	Aminosugar Metabolism	15443	LC/MS Polar	100000257	3233.3	193.035	441478;94715;23677976;65041;444791	207300-70-7	C16245	HMDB0000127	1.0749	0.6884	1.914	1.4748	0.8647	1.4104	0.8412	1.2007	1.8264	4.9046	1.6178	1.8678	0.9275	0.5388	0.687	0.4091	0.802	0.6834	0.7241	0.1668	1.3087	0.8531	0.6979	0.3429	4.2282	1.8564	0.992	3.1048	1.4024	1.008	0.7816	0.757	0.7948	0.9466	0.4095	1.4596
6360	glucuronide of C10H14O2 (1)*	Partially Characterized Molecules	Partially Characterized Molecules	61893	LC/MS Neg	100019994	3194	341.124					0.4789	0.5968	0.179	0.1104	0.1104	0.1104	0.1104	0.1104	4.6377	3.3312	0.875	5.9928	0.1104	0.2974	3.3556	2.9352	0.5635	0.426	1.6861	0.8729	2.1651	1	0.1104	0.1104	0.388	2.1477	7.0151	4.4615	1.3855	4.9809	1.5973	0.6222	1.1306	2.042	0.2273	0.9729
6361	glucuronide of C10H14O2 (2)*	Partially Characterized Molecules	Partially Characterized Molecules	61894	LC/MS Neg	100020020	3154	341.124					0.8191	0.8477	1.3839	0.8486	0.7606	0.8021	1.7242	1.9957	1.5286	1	1.228	2.2067	0.3086	8.6151	0.2146	2.324	0.9776	0.667	1.1129	0.2146	1.6923	2.8916	0.2146	0.2146	0.5672	3.0334	0.6645	0.6577	0.3261	0.9858	1.1028	1.8188	0.2146	1.4985	0.2146	0.5602
6367	glucuronide of C10H18O2 (1)*	Partially Characterized Molecules	Partially Characterized Molecules	61881	LC/MS Neg	100019990	2728	345.156					0.0476	0.988	19.1577	4.4704	3.5722	5.1007	0.0897	0.2275	3.6547	2.1006	0.4382	0.9363	8.1578	75.1417	2.7028	2.3033	1.2348	0.3356	0.7316	0.1023	1.4802	1.546	0.0572	0.0268	0.484	5.0925	9.1764	6.969	0.1668	0.6405	32.4314	2.6846	0.1646	5.8728	0.1584	0.1253
6376	glucuronide of C10H18O2 (10)*	Partially Characterized Molecules	Partially Characterized Molecules	61890	LC/MS Neg	100020017	4622	345.156					0.7161	0.7828	1.4768	1.6933	1.7052	0.6776	1.3631	1.0369	0.8312	0.8433	0.476	0.4037	0.6328	1.208	0.8827	1.5686	1.2895	0.7098	0.3432	0.5311	2.083	1.495	0.4852	0.3432	1.2468	1.9337	1.0121	0.9594	0.5481	1.1903	2.259	0.7485	0.7019	2.1896	0.5624	1.4288
6377	glucuronide of C10H18O2 (11)*	Partially Characterized Molecules	Partially Characterized Molecules	61891	LC/MS Neg	100020018	4680	345.156					1.0837	1.3748	1.8818	3.0497	0.9828	0.6653	0.1297	0.092	2.6114	2.6623	0.755	0.685	0.7244	0.7691	2.2033	1.9462	0.8859	0.3818	0.2038	0.5072	1.7029	0.8073	0.3951	0.3321	0.7645	1.0172	1.2434	0.905	1.3607	2.5096	1.5315	0.7675	2.4608	3.0555	0.7975	0.633
6378	glucuronide of C10H18O2 (12)*	Partially Characterized Molecules	Partially Characterized Molecules	61892	LC/MS Neg	100020019	4760	345.156					0.8683	0.9079	1.2775	2.0299	0.8883	0.6734	0.1452	0.1201	1.602	1.8077	0.5623	0.8448	0.598	0.6801	2.0376	2.0192	0.8056	0.4202	0.2827	0.7079	1.7164	1.1863	0.4871	0.3109	0.5127	1.1474	1.1417	0.8233	1.1888	2.3657	2.0733	1.0921	2.1701	3.4249	0.8068	0.8458
6368	glucuronide of C10H18O2 (2)*	Partially Characterized Molecules	Partially Characterized Molecules	61882	LC/MS Neg	100019991	2885	345.156					0.038	0.038	1.3686	0.6008	1.9461	0.038	1.9667	1.6175	0.7738	0.6753	0.647	1	0.038	0.038	0.038	0.038	2.5846	0.7611	0.038	0.038	2.1901	1.285	2.4486	0.038	0.038	0.7226	0.578	1.837	0.038	0.038	0.038	0.038	0.5065	1.7253	0.038	0.038
6369	glucuronide of C10H18O2 (3)*	Partially Characterized Molecules	Partially Characterized Molecules	61883	LC/MS Neg	100019992	2990	345.156					0.2326	0.4121	1.5202	0.8954	2.1322	0.4181	1.6418	1.3656	1.1704	0.9375	1.1055	1.7256	0.2407	0.3314	0.3585	0.692	5.1867	1.0005	1.5043	0.2923	2.295	2.1349	4.7833	0.7764	0.8601	1.8993	0.8594	1.0969	0.2307	0.2678	1.1878	0.4803	0.8306	2.4829	0.4753	1.1914
6370	glucuronide of C10H18O2 (4)*	Partially Characterized Molecules	Partially Characterized Molecules	61884	LC/MS Neg	100020011	3460	345.156					0.1017	0.168	1.0816	0.5749	3.5244	0.5334	4.345	3.3896	1	0.9941	3.443	2.4269	0.1017	0.1017	0.5665	0.5958	4.0221	1.0122	0.3272	0.4863	5.1047	5.7734	3.9562	0.9826	1.744	2.3892	1.4805	3.4741	0.1017	0.7967	0.4037	0.315	2.1434	6.9152	0.5139	2.3933
6371	glucuronide of C10H18O2 (5)*	Partially Characterized Molecules	Partially Characterized Molecules	61885	LC/MS Neg	100020012	3582	345.156					0.2236	0.4762	0.2236	0.8876	0.9018	0.3326	2.8843	2.7181	2.9058	1.8302	1.1562	0.7727	1.9088	18.7693	0.6995	0.6441	2.2909	3.3292	1.0982	0.3702	1.5693	2.4449	0.8929	0.2618	1.1454	3.1592	0.5451	0.7949	0.2561	0.4928	1.7784	2.1211	0.6977	4.2324	0.4259	0.333
6372	glucuronide of C10H18O2 (6)*	Partially Characterized Molecules	Partially Characterized Molecules	61886	LC/MS Neg	100020013	3750	345.156					1.167	0.833	0.1536	0.1536	0.1536	0.1536	3.9417	2.8802	0.1536	0.1536	0.1536	0.1536	0.1536	0.1536	0.1536	0.1536	0.8226	4.3088	0.5803	0.1536	0.1536	0.1536	0.2192	0.2029	1.2418	0.1536	0.1536	0.1536	0.1536	0.1536	0.1536	0.1536	0.1536	0.1536	0.1536	0.1536
6373	glucuronide of C10H18O2 (7)*	Partially Characterized Molecules	Partially Characterized Molecules	61887	LC/MS Neg	100020014	3790	345.156					0.0319	0.1588	3.3717	2.0682	1.9384	7.3424	0.0319	0.6446	1.695	1.109	1.6932	1.4495	15.4945	70.4262	0.7958	1.1685	0.3715	0.7076	0.286	0.1108	1.21	4.3518	0.0369	0.0585	1	2.6031	18.4903	12.0591	0.4364	0.8257	14.8991	2.9986	0.2698	1.8604	0.1223	0.1628
6374	glucuronide of C10H18O2 (8)*	Partially Characterized Molecules	Partially Characterized Molecules	61888	LC/MS Neg	100020015	3865	345.156					0.1099	0.139	9.6611	4.4778	2.6888	9.826	0.0585	0.0585	1.8503	1.0786	0.872	0.647	22.6536	108.214	0.9018	1.4348	0.4543	0.5772	0.0585	0.1284	1.7565	6.1415	0.0585	0.0637	1	2.371	18.8127	10.9868	0.4318	0.9384	29.4979	4.772	0.3245	3.1838	0.0905	0.4479
6375	glucuronide of C10H18O2 (9)*	Partially Characterized Molecules	Partially Characterized Molecules	61889	LC/MS Neg	100020016	4010	345.156					0.1038	1.1816	1.5396	0.9341	0.9888	7.8139	1.0112	1.1676	0.1038	0.1038	1.1091	0.623	7.3591	38.3856	0.1038	0.504	0.5393	0.9797	0.1038	0.1038	1.9192	5.7447	0.1038	0.3955	0.371	1.403	11.4481	6.3695	0.1038	0.5637	12.171	2.6556	0.5758	0.8787	0.2232	0.1038
6379	glucuronide of C12H20O3 (1)*	Partially Characterized Molecules	Partially Characterized Molecules	61964	LC/MS Neg	100019997	3728	387.166					3.6324	1.0201	9.7133	1.2752	3.5959	2.7309	7.4592	3.2039	1.3024	4.3184	0.1625	0.1352	3.1871	0.6844	1.2301	2.0434	0.572	0.6451	0.1352	0.2305	0.8119	0.5094	0.4822	1	1.3831	5.9427	1.3202	0.1355	0.6666	0.5866	0.5845	0.4041	0.2927	2.2725	1.1838	1.7768
6380	glucuronide of C12H20O3 (2)*	Partially Characterized Molecules	Partially Characterized Molecules	61965	LC/MS Neg	100020092	3815	387.166					0.9951	1.0049	2.2794	3.2199	0.5867	0.9489	0.7302	0.1871	1.988	1.7882	0.323	0.6979	0.3279	0.1871	1.5339	3.5433	1.1245	0.5067	0.4103	0.1871	1.5802	1.0072	0.381	0.2429	0.4048	0.375	1.1693	1.1488	1.4846	2.8034	1.2437	0.8508	2.4712	4.1311	0.5838	0.4574
6381	glucuronide of C12H20O3 (3)*	Partially Characterized Molecules	Partially Characterized Molecules	61968	LC/MS Neg	100020093	3900	387.166					1.6504	2.0215	1.7726	1.6519	0.8256	0.8761	1.4163	0.1784	1.2964	1.6893	0.6225	1.0762	0.1784	0.4787	0.1784	0.3298	0.7612	0.1784	0.2628	0.3128	2.2396	0.99	0.6293	0.7525	0.8797	0.895	1	1.5064	1.1782	2.8107	0.2437	0.702	1.7471	2.6487	0.932	0.6318
6382	glucuronide of C12H20O3 (4)*	Partially Characterized Molecules	Partially Characterized Molecules	61966	LC/MS Neg	100020094	3992	387.166					1.293	1.3257	2.977	1.6553	2.2635	1.0639	0.1975	0.2262	0.4375	0.4256	1.0946	0.9361	0.6247	0.7285	0.8644	2.4071	0.3992	0.392	0.9081	0.8584	0.3292	0.1442	2.3988	3.8974	0.3977	0.8034	0.4073	1.338	1.274	1.0837	2.9648	1.3104	0.9216	2.8576	0.5504	3.7574
6383	glucuronide of C12H20O3 (5)*	Partially Characterized Molecules	Partially Characterized Molecules	61967	LC/MS Neg	100020095	4102	387.166					1.3746	0.888	1.154	1.1866	2.3885	0.0827	0.0827	0.0827	0.8319	0.0827	0.9445	1	0.0827	0.0827	1.1216	3.385	0.4803	0.4539	0.4993	0.5496	0.6909	0.1245	1.2177	1.7525	0.5179	0.7623	0.7116	1.2319	1.3423	0.9624	3.1155	1.5845	0.5911	1.3647	0.0827	2.7219
6384	glucuronide of C12H22O3 (1)*	Partially Characterized Molecules	Partially Characterized Molecules	61902	LC/MS Neg	100019995	3350	389.182					0.2002	0.2431	5.8134	0.7818	1.4714	3.5073	2.3706	2.9917	0.2002	0.2002	0.8349	0.5364	0.4711	0.4168	0.2002	1.0104	0.9133	1.4054	1.2373	0.9812	1	0.3253	0.5934	0.9213	0.761	1.4135	0.2475	0.4696	2.6747	3.3458	1.6397	2.5483	0.3746	1.229	1.5704	4.5131
6385	glucuronide of C12H22O4 (1)*	Partially Characterized Molecules	Partially Characterized Molecules	61874	LC/MS Neg	100019984	2590	405.177					0.1149	0.1297	1.9079	0.7875	2.0324	3.6462	8.0856	10.5879	0.1084	0.1088	1.1465	0.2881	1.2166	1.0075	0.3469	2.3006	0.2001	0.6837	1.4001	1.5086	0.6448	0.2177	0.7034	2.3099	0.8175	0.9964	0.1929	0.627	1.0036	1.1349	2.3805	8.9477	1.3759	2.2798	2.357	1.8605
6386	glucuronide of C12H22O4 (2)*	Partially Characterized Molecules	Partially Characterized Molecules	61875	LC/MS Neg	100019985	2700	405.177					0.1163	0.1285	2.782	0.9796	1.8545	3.513	5.8899	6.9925	0.1163	0.1163	1.0204	0.3289	0.6366	0.7263	0.3974	1.9027	0.156	0.6539	1.2761	1.385	0.4795	0.1431	0.8728	2.9022	0.8344	0.8371	0.138	0.6073	1.2586	1.153	1.8932	5.9456	1.4207	2.5837	1.8745	1.4168
6388	glucuronide of C14H22O4 (2)*	Partially Characterized Molecules	Partially Characterized Molecules	61970	LC/MS Neg	100020096	3932	429.177					0.8368	0.9155	2.5523	3.9325	0.6172	0.561	0.5352	0.5352	1.7572	1.07	0.7991	0.9883	1.1164	0.7911	0.9434	1.9488	0.7347	0.5352	0.6553	0.6906	1.9435	2.2574	0.6651	0.5352	0.5352	1.3091	2.1989	0.7933	0.5374	1.5603	2.8833	0.6214	0.9174	1.4795	1.0068	0.9932
6389	glucuronide of C14H22O4 (3)*	Partially Characterized Molecules	Partially Characterized Molecules	61971	LC/MS Neg	100020097	4485	429.177					0.8903	1.3556	4.2343	6.185	1.1153	0.6521	0.6872	0.6502	0.5199	0.7071	0.3256	0.3775	2.1728	1.9176	0.6593	2.4723	0.6794	1	0.3256	0.8268	4.1728	2.9401	0.4976	0.3824	1.0161	2.1905	2.3915	0.6208	0.9775	3.7032	4.4159	1.126	1.9322	3.4734	0.419	0.7852
6390	glucuronide of C14H26O4 (1)*	Partially Characterized Molecules	Partially Characterized Molecules	61876	LC/MS Neg	100019986	3200	433.208					0.0658	0.0859	1.4389	0.6466	1.9364	3.3384	4.0392	6.303	0.0837	0.0632	1.0288	0.2309	1.2248	1.2004	0.1783	2.1355	0.218	0.5967	1.0655	1.2884	0.721	0.1982	0.5124	1.7039	0.7737	0.6954	0.1887	0.566	1.3956	1.1166	1.8791	7.9792	1.2685	1.9135	1.9336	1.4564
6391	glucuronide of C14H26O4 (2)*	Partially Characterized Molecules	Partially Characterized Molecules	61877	LC/MS Neg	100020009	3300	433.208					0.1267	0.1794	1.9828	0.8621	1.9855	3.6291	3.7934	5.8028	0.1077	0.087	1.0212	0.2949	1.2162	1.0201	0.2548	2.2437	0.1622	0.5133	1.2203	1.2679	0.6992	0.2485	0.754	2.1752	0.7618	0.8381	0.1399	0.5245	1.4567	1.1492	1.6293	6.3138	1.2067	1.8985	1.7071	1.2656
6392	glucuronide of C16H30O4 (1)*	Partially Characterized Molecules	Partially Characterized Molecules	61880	LC/MS Neg	100019989	4215	461.239					0.2339	0.2455	2.0613	0.7546	1.7041	2.1467	0.2051	0.2445	0.1483	0.1483	1.2057	0.2204	2.3692	2.3186	0.1719	2.5917	0.2748	0.4723	1.0643	1.298	1.0096	0.5368	0.9904	1.4148	0.1483	1.1884	0.3848	0.4788	2.2954	2.0834	1.577	1.7988	0.3764	0.7662	1.5492	1.6713
6393	glucuronide of C19H28O4 (1)*	Partially Characterized Molecules	Partially Characterized Molecules	61879	LC/MS Neg	100019987	3400	495.224					1.4357	1.1141	0.0113	0.0113	0.0901	1.9384	0.0113	0.0113	1	0.0682	0.0113	1.6456	0.0113	3.136	0.0742	0.0113	0.1173	0.341	0.0324	0.0113	2.7862	0.7746	0.0113	0.0113	8.7772	0.2063	0.6982	3.8722	2.2577	8.4996	0.0113	0.0113	3.4986	5.1507	0.0242	0.0269
6394	glucuronide of C19H28O4 (2)*	Partially Characterized Molecules	Partially Characterized Molecules	61878	LC/MS Neg	100019988	3600	495.224					0.0057	0.0057	0.0057	0.0057	3.7256	3.1758	0.0236	0.0214	0.0057	0.0057	0.2748	0.1733	0.5761	1.7823	0.9891	0.399	1.5108	1.5076	1.7406	1.232	0.9748	0.9927	0.0057	0.0057	6.0614	7.6475	0.0273	0.2013	0.0057	0.0057	0.0057	0.0065	0.7693	1.0073	1.9762	2.4659
6348	glucuronide of C8H14O2 (1)*	Partially Characterized Molecules	Partially Characterized Molecules	61903	LC/MS Neg	100019996	3679	317.124					0.6746	1.0212	1.1431	1.3247	1.1209	0.2079	0.2079	0.2079	0.6102	0.2079	0.4645	0.2079	0.2079	0.2079	3.1241	2.0987	1.0305	0.8418	0.2079	0.6075	1.2035	0.5341	0.3565	0.2079	0.2079	0.3404	0.2079	0.2079	0.2079	0.2079	1.2616	0.4873	0.8477	1.8671	0.2079	0.2079
6349	glucuronide of C8H14O2 (2)*	Partially Characterized Molecules	Partially Characterized Molecules	61904	LC/MS Neg	100020028	3730	317.124					1.0925	0.9075	1.5168	1.4805	0.4421	0.4421	0.4421	0.4421	1.5148	0.4421	0.4421	0.4421	0.4421	0.4421	1.6356	2.4887	1.1946	0.4421	0.4421	0.4421	0.7238	0.5454	0.4421	0.4421	0.4421	0.4421	0.4421	0.4421	0.4421	0.4421	0.4421	0.4421	0.8684	1.8147	0.4421	0.4421
6350	glucuronide of C8H14O2 (3)*	Partially Characterized Molecules	Partially Characterized Molecules	61905	LC/MS Neg	100020029	3791	317.124					1.8779	2.814	1.5734	2.7846	0.8102	0.5811	0.0664	0.0519	1.6331	1.2211	0.7137	0.9213	0.6999	0.7036	1.8006	2.6374	0.5524	0.4055	0.0519	1.8155	1.2594	0.9101	0.3715	0.3116	0.8049	2.1467	1.2126	0.9666	0.7886	2.7848	0.9304	0.6095	1.7704	3.1592	0.8397	1
6351	glucuronide of C8H14O2 (4)*	Partially Characterized Molecules	Partially Characterized Molecules	61906	LC/MS Neg	100020030	3892	317.124					1.107	2.0441	1.2407	2.5135	0.5857	0.4756	0.1983	0.1983	1	0.5308	0.4817	0.4815	0.2385	0.3794	1.0912	2.1389	0.9764	0.2848	0.1983	1.1153	2.1233	1.148	0.3906	0.2622	0.1983	1.3318	1.2263	0.3528	0.8645	3.4167	1.3442	0.397	1.5446	1.6999	0.4233	0.4887
6353	glucuronide of C8H14O2 (6)*	Partially Characterized Molecules	Partially Characterized Molecules	61961	LC/MS Neg	100020032	4027	317.124					1.2738	0.9895	0.6461	0.9692	1.281	1.0105	0.2998	0.2998	5.2796	2.337	1.4018	0.7919	0.2998	0.2998	1.1354	1.171	0.432	0.4992	2.4391	0.8472	0.6576	0.2998	0.2998	0.2998	1.2717	0.984	0.4509	1.5815	2.0799	1.1832	0.3398	0.8785	0.688	1.4702	2.0891	0.6099
6356	glucuronide of C8H16O2 (2)*	Partially Characterized Molecules	Partially Characterized Molecules	61973	LC/MS Neg	100020099	4380	319.14	127448			HMDB0010347	0.1551	0.209	0.5519	1.9546	8.7374	2.3266	5.0758	5.6512	0.4823	0.487	0.1275	0.2847	0.304	3.1695	0.7516	4.2256	35.461	3.4723	0.3413	3.0269	0.8312	0.3435	0.4131	1.1671	1.4096	1.5585	0.5828	2.7862	0.177	0.6325	7.4054	2.2468	4.4461	13.3926	0.6846	0.8329
6357	glucuronide of C8H18O2 (1)*	Partially Characterized Molecules	Partially Characterized Molecules	61900	LC/MS Neg	100019993	3218	321.156					0.4171	0.7447	1.0307	0.9823	0.4171	0.4171	0.4171	0.4171	0.4171	0.4171	0.7968	0.4171	0.4171	0.4171	0.5655	1.5832	2.3523	0.9686	3.743	2.1766	0.9337	1	1.0492	0.6495	22.3302	5.2096	0.6318	0.4171	0.4171	2.3676	0.6569	1.0663	1.2987	2.8452	0.4171	0.4171
6358	glucuronide of C8H18O2 (2)*	Partially Characterized Molecules	Partially Characterized Molecules	61901	LC/MS Neg	100020027	3300	321.156					0.3044	0.532	0.8502	1.062	0.3044	0.3044	0.4326	0.6767	0.3044	0.3044	0.5988	0.5786	0.3044	0.3044	0.6277	1.653	2.0869	1.0569	2.6871	1.7263	2.2823	1.7632	1.0748	0.5859	17.5361	4.3901	0.8604	0.3044	0.4151	1.5428	0.4508	0.7552	1.0748	2.8849	0.3044	0.3044
6359	glucuronide of C9H10O4 (1)*	Partially Characterized Molecules	Partially Characterized Molecules	61972	LC/MS Neg	100020001	2175	357.083					0.7808	0.7336	0.6846	0.993	1.1089	0.7951	0.5241	0.726	0.4062	0.4432	0.3424	1.4336	1.3172	1.5067	1.4366	1.007	1.7447	0.4757	0.0319	0.3143	1.6137	0.8367	1.1849	0.6509	3.1486	2.1058	0.7112	2.7142	0.2627	1.0244	2.9713	1.8848	1.4126	2.7238	1.2351	0.8425
5003	glucuronide of piperine metabolite C17H21NO3 (1)*	Xenobiotics	Food Component/Plant	62288	LC/MS Neg	100020489	3814	462.177					0.5455	1.4485	0.5187	0.8704	0.1252	0.1252	1.2462	1.6601	0.7296	0.8137	0.9685	1.0757	0.4467	0.1252	1.3088	1.3984	1.5143	0.8801	0.5311	0.3026	1.0968	0.9733	1.8628	1.0267	0.4497	0.6251	1.1724	2.5045	1.6725	1.9135	1.4434	1.1499	0.7526	1.1519	0.3714	0.2333
5005	glucuronide of piperine metabolite C17H21NO3 (3)*	Xenobiotics	Food Component/Plant	62290	LC/MS Neg	100020491	3951	462.177					0.7289	1.3747	1.2915	1.5077	0.644	0.1706	0.1706	2.4956	0.7128	0.967	1.3925	1.033	0.1706	0.1706	0.1706	0.1706	2.1497	1.0623	0.8179	0.1706	0.1706	0.6123	1.61	0.1706	0.6775	0.1706	1.9464	0.1706	1.9364	0.1706	0.1706	1.1803	0.5179	0.6367	0.5523	0.1706
5006	glucuronide of piperine metabolite C17H21NO3 (4)*	Xenobiotics	Food Component/Plant	62291	LC/MS Neg	100020492	3992	462.177					0.6199	1.0992	0.7906	1.0776	0.5533	0.2035	1.8783	1.5582	0.6374	0.5613	1.0248	1.1446	1.1875	1.2813	0.287	0.2107	1.3803	1.0293	0.5706	0.6555	0.4432	0.5963	1.1803	1.3112	0.2958	0.9752	2.1396	3.3662	1.1435	3.0106	2.2129	0.9704	0.5646	1.031	0.5678	0.4755
5007	glucuronide of piperine metabolite C17H21NO3 (5)*	Xenobiotics	Food Component/Plant	62292	LC/MS Neg	100020493	4039	462.177					0.7009	1.1421	1.0118	1.7696	0.8926	0.2086	1.6489	2.4898	0.691	0.652	1.0335	0.9529	1.3769	1.6557	1.1131	1.0186	2.0776	0.8328	1.2515	0.7503	0.3604	0.5291	1	0.9079	0.7942	0.4909	2.0626	2.9545	1.4453	0.2086	1.6185	1.0931	0.4761	0.3967	0.4635	0.7936
5008	glucuronide of piperine metabolite C17H21NO3 (6)*	Xenobiotics	Food Component/Plant	62293	LC/MS Neg	100020494	4136	462.177					0.6329	1.5652	1.0039	1.6016	0.2445	0.2445	1.3524	2.497	0.7654	0.7146	0.6614	0.7862	1.6622	1.8173	2.1504	2.707	2.5222	0.8148	0.9409	0.4122	0.7801	0.9669	1.753	1	0.5889	0.3397	2.076	3.1871	1.6839	1.1448	1.4757	0.925	0.5318	0.5922	0.2445	0.4834
44	glutamate	Amino Acid	Glutamate Metabolism	57	LC/MS Pos Early	561	1500	148.06	33032	56-86-0	C00025,C00217	HMDB0000148	1.4814	1.0855	1.1015	1.4418	0.9411	0.7396	0.8783	0.891	1.0896	1.171	1.2872	1.051	0.881	0.9927	1.0606	0.7971	0.902	1.0073	0.8043	0.5754	0.9148	0.4939	0.4724	0.4344	1.6139	1.9204	0.6816	1.5956	1.7852	2.3176	1.2815	1.2521	0.4583	1.1614	0.72	1.1103
45	glutamine	Amino Acid	Glutamate Metabolism	53	LC/MS Pos Early	563	1291	147.076	5961	56-85-9	C00064	HMDB0000641	1.7382	2.2184	1.1028	1.077	0.7161	0.6888	1.1198	1.0504	0.8397	0.9913	0.3014	0.7651	1.3656	1.6224	0.6703	0.9145	0.5975	0.8559	0.9926	1.6814	1.0074	0.7489	1.0904	0.9738	0.7579	1.4629	0.8847	1.2277	1.6919	2.2646	2.1865	2.4032	0.8828	1.8028	0.4257	0.5717
6405	glutamine conjugate of C10H16O2 (2)*	Partially Characterized Molecules	Partially Characterized Molecules	63679	LC/MS Neg	100021701	4403	295.166					1.1494	1.8846	0.5252	1.2561	0.2777	0.2777	0.8341	0.6347	1.5266	0.7657	0.2777	0.4756	0.2777	0.2777	1.1015	1.1413	0.3066	0.2777	0.7822	0.4365	1.3403	0.7428	0.2777	0.2777	1.4252	1.1437	0.8985	0.2777	0.3863	2.2838	0.8594	0.7782	1.1709	2.7567	1.5544	1.3161
6395	glutamine conjugate of C6H10O2 (1)*	Partially Characterized Molecules	Partially Characterized Molecules	63657	LC/MS Neg	100020261	2404	241.119					1.7854	2.8145	1.4658	2.3138	0.4498	0.3615	0.3765	0.5666	2.011	1.9086	0.4718	0.8648	0.7879	1.1105	2.9918	1.8082	0.498	0.4998	1.5806	1.1633	1.2173	0.6197	0.2367	0.3089	0.6932	0.8895	5.8801	4.7928	1.4267	2.8135	0.4316	0.3612	2.1033	6.1246	0.4293	0.4901
6396	glutamine conjugate of C6H10O2 (2)*	Partially Characterized Molecules	Partially Characterized Molecules	63660	LC/MS Neg	100020262	2526	241.119					1.7055	3.6691	1.0439	3.5815	0.3876	0.3261	0.9434	0.474	4.1069	2.9689	0.3787	0.8603	0.435	0.7316	6.4773	7.5263	0.7209	0.3849	3.0723	2.1315	1.2483	0.4451	0.3208	0.1972	1.3158	0.7779	1.6063	2.5338	4.9356	7.3192	0.5858	0.3642	4.8029	17.2701	0.7119	0.8269
6397	glutamine conjugate of C7H12O2*	Partially Characterized Molecules	Partially Characterized Molecules	63658	LC/MS Neg	100020259	3053	255.135					2.9489	4.0598	1.1669	3.2356	0.2823	0.2968	0.3531	0.4114	3.6768	2.8214	0.5081	1.8246	0.5941	1.0028	8.9071	4.2106	0.4064	0.5561	1.5883	0.9795	2.6336	0.8525	0.1297	0.1177	0.979	0.7143	2.799	1.5751	2.3103	7.8195	0.6739	0.4912	6.5683	24.3312	0.5262	0.9411
6398	glutamine conjugate of C8H12O2 (1)*	Partially Characterized Molecules	Partially Characterized Molecules	62142	LC/MS Neg	100020257	3105	267.135					1.4004	2.0438	1.5368	1.8753	0.8307	0.56	0.0247	0.0247	1.2879	1.0288	0.6235	0.8926	0.4442	0.5179	1.2547	1.4132	0.7243	0.5295	1.2275	1.0942	2.1903	0.9213	0.2825	0.1823	1	1.2805	0.9994	0.7203	1.0355	2.6284	0.7599	0.5214	1.8881	2.5611	0.7859	0.8703
6399	glutamine conjugate of C8H12O2 (2)*	Partially Characterized Molecules	Partially Characterized Molecules	62143	LC/MS Neg	100020258	3239	267.135					1.7265	1.3605	1.4724	1.4961	0.9238	0.6228	0.2168	0.361	2.7988	1.7455	0.418	0.7108	0.4436	0.7199	2.1063	4.4608	1.2936	0.6639	0.6523	0.7581	2.8507	0.9442	0.5399	0.4177	1.2188	1.5274	1.0974	0.5117	1.0558	2.1984	1.6593	0.5478	1.3618	3.1692	0.8967	0.9077
6400	glutamine conjugate of C8H12O2 (3)*	Partially Characterized Molecules	Partially Characterized Molecules	62144	LC/MS Neg	100020267	3366	267.135					0.66	1.0139	0.4745	1.2602	0.1964	0.614	0.1964	0.1964	0.1964	0.1964	0.1964	0.1964	1.2566	0.8384	1.9531	2.941	0.8191	2.1312	0.1964	1.2349	1.4474	0.493	0.1964	0.5199	0.7559	0.7922	0.1964	0.5812	0.1964	2.2664	1.2805	0.5725	1.9446	5.3337	0.8526	1.3674
6401	glutamine conjugate of C8H12O4 (1)*	Partially Characterized Molecules	Partially Characterized Molecules	62140	LC/MS Neg	100020265	940	299.125					1.43	2.5444	1.1678	1.8299	0.1572	0.5029	0.1572	0.1572	0.6831	0.3964	0.8848	1.2044	0.9292	1.1056	1.0524	1.3441	0.7781	0.2878	0.9476	1.3174	1.3792	0.897	0.3111	0.2232	0.9476	2.7124	1.4924	0.5873	1.4402	4.66	0.6618	0.3371	1.2594	1.6495	0.755	0.8184
6403	glutamine conjugate of C8H12O4 (2)*	Partially Characterized Molecules	Partially Characterized Molecules	62141	LC/MS Neg	100020268	1143	299.125					0.9889	3.6079	0.4807	1.6048	0.176	0.176	0.384	0.2227	1.7043	0.4385	0.176	0.176	0.5533	0.176	5.0129	1.3081	0.176	0.176	1.2545	0.4833	1.1405	0.176	0.176	0.176	0.176	0.176	0.8333	1.0111	1.1274	2.9561	0.4236	0.4842	1.58	3.7292	0.176	0.5701
6402	glutamine conjugate of C9H16O2 (1)*	Partially Characterized Molecules	Partially Characterized Molecules	63659	LC/MS Neg	100021684	4243	283.166					1.163	1.3241	1.7459	2.8327	0.4221	0.2681	0.2925	0.2381	0.9923	0.9571	0.2294	0.8017	0.2452	0.5495	2.4777	3.1174	1.0911	1.282	0.4641	0.7182	2.171	0.8498	0.2763	0.3346	1.1495	1.0914	0.6103	0.7083	1.0013	2.8055	1.3828	0.9987	1.861	5.4915	0.5197	0.6548
6448	glutamine_degradant*	Partially Characterized Molecules	Partially Characterized Molecules	46225	LC/MS Polar	100001540	3250	127.051		2353-44-8			1.0703	0.8201	1.3184	1.1173	1.2618	1.0532	0.5838	0.6404	1.3577	1.4636	0.5312	0.5611	0.8853	0.8755	0.9616	1.1257	1.1651	0.9893	1.4397	1.988	1.0777	0.7536	0.7925	0.812	1.0006	1.313	1.2555	1.0704	3.6287	2.1603	0.9994	0.9165	0.5584	0.6379	0.549	0.6615
1659	glutarate (C5-DC)	Lipid	Fatty Acid, Dicarboxylate	396	LC/MS Polar	339	2900	131.035	743;4418048	110-94-1	C00489	HMDB0000661	0.0748	0.0695	0.9819	3.0531	2.2763	2.0161	0.4201	0.3576	1.6245	1.3088	0.5945	0.3665	0.8425	1.0301	1.0601	0.7192	0.5882	0.4857	0.7763	0.617	2.2408	0.8644	1.7804	2.6704	1.4812	0.1277	4.0259	3.7676	0.7038	1.1868	1.2481	2.4015	1.1116	2.4558	1.0181	1.1061
127	glutarylcarnitine (C5-DC)	Amino Acid	Lysine Metabolism	44664	LC/MS Pos Early	100001593	2393	276.144	71317118	102636-82-8		HMDB0013130	0.9327	0.969	1.4036	1.3949	0.8456	0.5634	0.5856	1.4317	1.2487	1.1844	0.7469	1.0043	0.8108	0.9957	1.2322	1.1959	1.0399	0.9294	1.0942	0.9541	1.2037	1.1149	0.4434	0.4535	1.3506	1.7518	0.7474	0.9765	1.3308	2.0269	0.9363	0.9515	0.7266	1.5436	0.6261	0.7468
1243	glycerate	Carbohydrate	Glycolysis, Gluconeogenesis, and Pyruvate Metabolism	1572	LC/MS Polar	1052	2070.4	105.019	752;439194	600-19-1	C00258	HMDB0006372,HMDB0000139	0.984	0.722	11.4576	11.3617	1.0354	1.2433	0.8995	1.107	1.5874	2.9616	0.3972	0.5593	1.5922	1.3008	1.016	0.7693	0.5549	1.2182	0.7281	0.9103	1.0394	0.6724	1.4474	1.1121	1.2444	0.9081	1.517	6.0662	1.3152	0.7859	3.2976	2.48	0.6028	0.7569	0.5318	0.616
2841	glycerol	Lipid	Glycerolipid Metabolism	15122	LC/MS Neg	1254	758	91.0401	753	56-81-5	C00116	HMDB0000131	0.4274	0.9606	2.7176	3.2466	0.2031	0.2031	1.0104	0.4729	2.8203	0.2031	0.2154	0.2031	0.2031	0.8636	0.2031	0.2031	0.7461	0.2031	1.0997	0.8468	1.2185	0.6821	1.6251	0.2031	0.2031	1.3747	0.2031	0.2031	1.1742	0.9319	0.9249	1.0761	0.477	2.5716	0.9175	0.2031
2842	glycerol 3-phosphate	Lipid	Glycerolipid Metabolism	43847	LC/MS Polar	100000258	3938.7	171.006	754	29849-82-9	C0093	HMDB0000126	1.0761	1.9373	6.2363	9.472	0.6927	1.4659	0.2352	0.245	0.3602	0.9601	1.9516	3.2303	0.8391	1	1.3523	0.4501	0.5244	0.5999	0.1864	0.8207	0.7776	0.5543	5.7254	2.5245	1.9147	2.044	3.6372	1.4172	0.1864	0.2171	0.4135	0.6033	0.749	0.8606	1.816	1.4902
2240	glycerophosphoethanolamine	Lipid	Phospholipid Metabolism	37455	LC/MS Polar	100001620	3075	214.049	123874	33049-08-0	C01233	HMDB0000114	1.1367	1.8685	3.4877	5.8791	0.7554	0.9422	0.6585	0.6121	1.2999	1.3798	0.7709	1.2258	0.682	0.4316	0.5555	0.7962	0.5535	0.6254	0.4316	0.7001	1.2174	0.8335	2.1971	1.3204	1.2623	1.5715	2.3161	1.9283	0.5429	1.4206	0.9338	0.9246	0.8994	1.8338	0.6821	1.0728
2847	glycerophosphoglycerol	Lipid	Glycerolipid Metabolism	48857	LC/MS Polar	100001619	2430	245.043	54575349		C03274	HMDB0240316	0.8768	0.5103	2.1296	1.4322	1.2878	0.9481	3.603	6.8865	0.8225	7.0362	0.6602	0.7869	1.7935	1.9718	2.3386	1.6289	1.0332	1.1289	1	0.7876	1.3952	1.4255	0.8196	0.9995	1.4495	2.8414	0.778	0.7052	0.333	0.5493	0.5468	0.7055	0.7237	1.2479	2.0556	1.2294
2242	glycerophosphoinositol*	Lipid	Phospholipid Metabolism	47155	LC/MS Polar	100001621	3850	333.059	167572	16824-65-0			0.8854	0.667	2.5527	1.8526	0.5386	0.5386	0.5386	1.0174	0.5386	0.5386	0.5386	1.1984	0.5386	0.5386	0.5386	0.746	0.9289	0.8873	0.9666	0.7468	1.1031	0.5452	0.5386	0.5386	1.367	2.3022	1.3242	0.5386	0.5386	1.8792	0.5386	0.6676	0.9826	2.0693	0.5386	1.592
2236	glycerophosphorylcholine (GPC)	Lipid	Phospholipid Metabolism	15990	LC/MS Pos Early	100000269	672	258.11	71920	28319-77-9	C00670	HMDB0000086	1.6551	1.5331	3.4218	3.7505	0.9597	0.7264	0.7601	0.7074	1.415	1.3066	0.509	0.6739	0.8367	1.1466	1.2317	1.3348	1.2703	1.4021	0.9558	0.7481	1.9664	1.2159	0.6331	0.4855	1.6684	2.3968	0.8305	0.7661	1.017	3.0827	1.7494	1.4265	0.8831	2.5768	0.5352	0.983
2241	glycerophosphoserine*	Lipid	Phospholipid Metabolism	57404	LC/MS Pos Early	100015666	577	260.053	3081457				0.6276	1.0029	2.7179	3.3824	1.1689	0.9971	0.538	0.7112	1.7178	1.1929	0.7155	0.8535	1.2194	1.6866	1.9197	1.3252	1.1836	0.9492	0.7025	0.5149	1.6028	0.5915	0.6942	0.8363	1.1514	1.6949	1.811	2.7865	1.397	1.3968	0.8018	0.8333	0.6604	1.7708	0.5007	0.7275
1	glycine	Amino Acid	Glycine, Serine and Threonine Metabolism	58	LC/MS Pos Early	340	1375	76.0393	750	56-40-6	C00037	HMDB0000123	2.095	2.2387	1.3211	1.2064	0.9855	1.0456	0.8639	1.0145	0.6315	0.8184	0.4014	0.809	2.2013	2.4155	0.5379	0.6322	0.3765	0.6187	1.1879	2.0735	0.7806	0.6812	1.3633	1.2218	1.1534	1.7312	0.7768	1.337	1.9662	1.7057	1.4462	1.6692	0.8237	1.3803	0.3455	0.4341
6413	glycine conjugate of C10H12O2*	Partially Characterized Molecules	Partially Characterized Molecules	62145	LC/MS Neg	100020253	4005	220.098					1.9461	1.6468	1.2323	1.663	0.8238	0.5818	0.5648	1.302	1.0962	0.7456	0.6299	1.0261	0.3528	0.4738	0.6676	1.0179	1.1455	0.4726	1.3408	0.7558	1.3528	1.8682	0.2325	0.1585	0.6618	1.3286	1.0548	0.5391	0.5014	1.6124	0.8567	0.4571	1.0722	1.4178	0.9989	0.8313
6414	glycine conjugate of C10H14O2 (1)*	Partially Characterized Molecules	Partially Characterized Molecules	62146	LC/MS Neg	100020254	4335	222.114					1.0375	1.5897	1.0723	1.5151	1.2321	0.7109	0.0354	0.0365	1.2934	1.0197	0.8027	0.9956	0.663	0.5776	0.7556	0.7644	0.8753	0.3398	1.6004	1.0603	1.2148	0.7152	0.2827	0.2351	0.8543	1.2859	1.0044	0.6446	0.7471	2.0414	0.8889	0.4899	1.5306	1.7686	1.1491	1.0407
6415	glycine conjugate of C10H14O2 (2)*	Partially Characterized Molecules	Partially Characterized Molecules	62147	LC/MS Neg	100020266	4398	222.114					1.3786	2.1296	0.4128	0.5377	1.8675	0.5133	0.0479	0.0479	0.0479	0.0479	0.0479	0.0479	0.0479	0.0479	0.0479	0.1326	1.4683	0.3702	0.0859	0.932	1.3559	0.0479	0.0479	0.0479	0.6624	0.0479	0.0479	0.0479	1.068	2.7905	0.0479	0.5895	1.9067	0.0479	1.7455	0.0479
6406	glycine conjugate of C6H10O2 (1)*	Partially Characterized Molecules	Partially Characterized Molecules	63652	LC/MS Neg	100021679	2335	170.082					0.7774	0.5221	0.1212	0.2941	7.6161	4.4857	0.1132	0.1836	0.1132	0.1132	0.5396	1.1664	0.5703	3.9154	0.3161	1.0803	2.98	4.8546	0.1564	1.2145	0.6096	0.3128	0.9737	3.6197	1.5112	1.6496	0.3813	0.5478	1.0263	2.6515	2.7717	0.6017	0.6931	1.7841	1.1799	1.8017
6407	glycine conjugate of C6H10O2 (2)*	Partially Characterized Molecules	Partially Characterized Molecules	63653	LC/MS Neg	100021680	2432	170.082					1.4755	1.4514	0.8471	1	1.0631	0.8017	0.1354	0.1575	1.0052	0.1354	0.6975	1.475	0.86	1.2518	0.6645	0.6408	0.6798	0.6558	1.1505	1.3059	1.0461	0.484	0.5517	1.1094	1.4029	1.2657	2.8533	1.2932	1.2899	2.5784	0.266	0.295	0.8505	2.1752	0.7727	0.8409
6408	glycine conjugate of C6H10O2 (3)*	Partially Characterized Molecules	Partially Characterized Molecules	63654	LC/MS Neg	100021681	2476	170.082					1.9834	2.2906	0.8138	0.9634	0.2789	1.225	0.8875	1.0561	0.2789	0.2789	1.4137	1.7509	0.2789	0.2789	0.2789	0.4858	1.1224	0.776	0.7687	0.4319	0.4579	0.5044	0.2789	0.6914	3.2421	0.2789	0.2789	0.2789	0.2789	4.8775	0.2789	0.2789	1	3.373	2.5621	2.0109
6412	glycine conjugate of C9H16O2*	Partially Characterized Molecules	Partially Characterized Molecules	62119	LC/MS Neg	100020256	4120	212.129					1.8142	0.9868	2.0687	1.3599	1.7937	0.9709	0.3088	0.3309	1.7207	1.9737	0.6671	1	0.2922	1.4804	1.3903	2.6331	7.0517	6.6748	0.2097	0.3696	0.3226	0.7254	1.6981	1.1642	0.3052	1.1492	0.4461	0.1284	0.7817	1.3695	2.9263	0.816	0.5825	1.5445	0.9293	0.9891
3468	glyco-beta-muricholate	Lipid	Primary Bile Acid Metabolism	62066	LC/MS Neg	100020214	4762	464.302					0.0853	0.0737	0.2448	0.3974	0.5519	0.4447	4.8434	6.6069	0.7554	0.6052	0.3823	0.3955	1.1973	1.6941	0.1914	0.694	0.9533	1.5044	1.1119	1.0467	2.5112	1.7222	0.0737	0.0737	1.9477	2.3164	4.5621	7.6891	0.4865	0.8168	2.8014	3.3549	1.0702	2.352	0.6605	0.7172
3473	glycochenodeoxycholate 3-sulfate	Lipid	Primary Bile Acid Metabolism	52974	LC/MS Neg	100006641	4820	263.628	11954205;21125002;21116917			HMDB0002409,HMDB0002497,HMDB0002496	2.3137	3.1958	1.0865	1.7204	0.6654	0.7365	1.3427	1.1195	1.5181	1.1583	0.1524	0.148	0.2501	0.2518	0.5097	0.9439	1.1717	1.2439	0.9126	1	1.4227	1.4251	0.2269	0.1441	1.3404	2.8084	0.8659	0.9326	0.7655	1.3352	5.1206	3.5375	0.9648	2.5604	0.6934	0.7268
3471	glycochenodeoxycholate glucuronide (1)	Lipid	Primary Bile Acid Metabolism	52983	LC/MS Neg	100009264	4806	311.666	44263370			HMDB0002579	0.0488	0.1114	1.2823	1.1006	0.9244	0.7332	0.9211	1.4603	0.2238	0.0488	0.0488	0.3489	1.1218	1.9479	0.6644	1.0722	0.9361	1.3443	0.9314	1.0639	1.8113	1.1033	0.0488	0.0488	2.836	5.3304	0.7549	1.2048	0.4771	1.3174	3.3404	3.4675	0.4823	0.9333	0.5052	0.4333
3453	glycocholate	Lipid	Primary Bile Acid Metabolism	18476	LC/MS Neg	342	5163	464.302	10140	475-31-0;863-57-0	C01921	HMDB0000138	0.3495	0.6726	1.4143	1.7343	0.3142	0.279	1.5374	3.4833	0.2188	0.2188	0.2188	0.2188	0.3982	1.2182	0.2188	0.2838	0.2188	0.3211	0.6592	0.6103	0.6302	0.4192	0.2293	0.2188	1.3588	0.6775	1.5324	2.8198	2.5356	2.8253	1.6018	2.6461	0.7818	1.3142	0.2188	0.2188
3474	glycocholate glucuronide (1)	Lipid	Primary Bile Acid Metabolism	52977	LC/MS Neg	100009259	4533	640.334	44263357				0.2429	0.2429	0.4767	0.4073	3.1769	2.6867	1.201	1.0406	0.2429	0.2429	0.9318	1.4104	0.3811	0.2429	1.0219	3.4668	0.9652	0.8086	1.9928	1.9927	0.9781	0.4588	0.2429	0.2429	6.0517	10.4914	0.4273	0.2429	0.2429	0.4938	1.8159	1.7979	0.2429	0.2429	5.6604	6.491
3476	glycocholate sulfate	Lipid	Primary Bile Acid Metabolism	52967	LC/MS Neg	100006639	4560	271.626					0.9067	1	0.3176	0.3176	0.3176	0.3176	2.0459	0.9442	0.3176	0.3176	0.3176	0.3176	0.3176	0.3176	0.3176	0.3176	0.3176	0.3176	0.3176	0.3176	1.2102	0.5205	0.3176	0.3176	0.3176	6.1562	0.3297	0.3176	0.3176	0.3176	7.7012	7.438	0.3176	1.3635	0.3176	0.3176
3533	glycocholenate sulfate*	Lipid	Secondary Bile Acid Metabolism	32599	LC/MS Neg	100001989	4750	254.623					1.4239	1.458	1.2603	0.8208	0.9834	0.9206	0.9328	0.8573	0.8608	0.7403	0.4374	0.7011	0.8612	0.9006	1.3413	1.4965	1.6269	1.2077	1.3505	1.1997	1.3983	1.0166	0.364	0.2582	0.8895	2.0699	0.3239	0.602	0.7798	1.443	1.2199	1.0454	0.4622	1.1372	1.0448	1.6403
3538	glycodeoxycholate 3-sulfate	Lipid	Secondary Bile Acid Metabolism	52975	LC/MS Neg	100006642	4875	263.628	101602538				0.1646	0.1646	0.1936	0.2339	1.7089	1.826	2.3666	1.5302	0.7959	0.1646	0.1893	0.2422	0.7278	0.785	0.4756	0.8803	1.1863	1.2025	2.0695	2.4393	1.5498	1.7349	0.1646	0.1646	2.4382	7.4454	0.3458	0.3683	0.4445	1.2332	4.4086	3.8589	0.3515	1.0442	0.6713	0.7999
3524	glycohyocholate	Lipid	Secondary Bile Acid Metabolism	42574	LC/MS Neg	100004083	5020	464.302	71361462			HMDB0000138	0.3481	0.5653	0.7104	1.0415	0.3481	0.3481	3.4197	4.7435	0.3481	0.3481	0.3481	0.3481	0.3481	0.3481	0.3481	0.3481	0.6488	1.6431	0.5281	0.7352	0.9585	0.8906	0.3481	0.3481	0.3481	0.3481	1.3195	2.6535	0.3481	0.6898	1.8987	2.6649	1.3112	3.4346	0.3481	0.3481
6156	glycolate (hydroxyacetate)	Xenobiotics	Chemical	15737	LC/MS Polar	203	1790.4	159.011	757	79-14-1	C00160	HMDB0000115	2.1397	2.6668	2.1952	2.2013	0.4331	0.3025	0.4373	0.4677	0.6183	0.5889	0.1944	0.4635	0.1381	0.4709	0.5165	2.8885	1.4204	2.0295	2.6994	4.2502	5.314	2.857	0.2286	0.1018	0.3373	0.6828	2.8524	0.551	0.3371	2.3342	1.8019	2.5159	2.2606	5.1057	0.0905	1.1557
3498	glycolithocholate sulfate*	Lipid	Secondary Bile Acid Metabolism	32620	LC/MS Neg	100001657	5011	255.631	72222	15324-64-8	C11301	HMDB0002639	0.0216	0.0435	0.1701	0.0342	1.7997	1.7325	1.719	1.4713	0.7839	0.6359	0.4692	0.4468	0.4309	0.6127	0.9317	1.2696	1.34	1.6662	2.3777	2.629	0.8352	0.9065	0.017	0.017	2.4771	2.6392	0.0872	0.2856	0.5668	1.4036	1.8546	1.1613	0.3826	0.9515	2.0357	3.6034
3512	glycoursodeoxycholate	Lipid	Secondary Bile Acid Metabolism	39379	LC/MS Neg	100002911	5033	448.307	12310288	64480-66-6		HMDB0000708	0.7207	1.7224	0.3317	0.2197	0.2197	0.2197	1	0.8443	0.2197	0.2197	0.2197	0.6192	0.8237	0.8456	0.7921	1.0672	1.342	1.2707	1.2322	1.6598	0.7118	0.5399	0.4098	0.2197	0.2197	0.6387	1.6216	4.7813	0.2197	0.368	0.8928	1.6054	0.2197	0.2657	1.2187	3.3945
3515	glycoursodeoxycholic acid sulfate (1)	Lipid	Secondary Bile Acid Metabolism	63731	LC/MS Neg	100020819	4309	263.628					9.1422	12.1612	1.7966	1.8217	0.3091	0.3088	0.3185	0.2281	0.1791	0.1791	0.1791	0.1791	0.1791	0.1791	0.1791	1.0336	1.3115	1.2174	0.7386	1	2.4956	2.0026	0.6929	0.4997	0.4005	1.3552	2.7368	2.4411	0.3813	0.9574	12.2437	12.029	0.4032	1.2829	0.1791	0.1791
829	glycylvaline	Peptide	Dipeptide	18357	LC/MS Neg	100000487	1320	173.093	2724807	1963-21-9		HMDB0028854	0.5282	0.5214	0.4947	1.0319	0.4697	1.214	2.3531	2.477	1.5039	1.9367	0.8566	0.7542	0.4697	0.4697	0.923	0.8845	1.1479	1.5059	0.9934	1.0739	1.0066	0.9123	0.4697	0.4697	1.5345	2.8847	0.5472	0.4697	0.4697	0.7377	1.312	0.7399	0.4697	0.7269	5.374	4.2693
4498	guaiacol sulfate	Xenobiotics	Benzoate Metabolism	46111	LC/MS Neg	100004208	2344	203.002	22473			HMDB0060013	1.0241	0.7858	0.6014	0.2613	2.0866	1.0059	0.4698	0.3935	0.3623	0.4148	0.259	0.7586	0.3345	1.0083	0.6074	1.0399	0.8925	1.1057	1.0327	0.9191	2.103	1.8188	0.3489	0.4735	3.4684	2.814	0.5313	1.0901	1.9568	2.4427	0.6337	0.4096	1.2632	2.0601	1.0757	1.8811
527	guanidinoacetate	Amino Acid	Creatine Metabolism	43802	LC/MS Polar	344	2884	116.047	763	352-97-6	C00581	HMDB0000128	1.1793	0.9421	0.4766	0.4106	1.158	1.235	0.6736	0.8317	0.9912	0.7558	0.319	0.5233	1.0088	0.7984	0.4151	0.4999	1.5472	1.333	1.3325	1.4743	1.0779	1.177	1.2138	1.0311	1.1558	1.8204	0.4791	0.8452	1.8751	1.2054	0.7128	0.9238	0.4832	0.8923	0.3942	0.4613
564	guanidinosuccinate	Amino Acid	Guanidino and Acetamido Metabolism	32446	LC/MS Polar	100001212	3550	174.052	439918	6133-30-8	C03139	HMDB0003157	1.5283	1.632	0.6565	0.6611	1.7756	1.5209	0.6743	0.6941	1.0714	0.939	0.9698	1.4488	0.849	0.9373	0.7848	0.6184	1.3827	1.3716	1.0154	0.9847	2.0413	1.3288	1.5116	1.446	1.0262	1.3589	0.7599	0.7074	0.548	1.0153	0.2575	0.2931	0.9692	1.936	0.9662	1.2507
4181	guanine	Nucleotide	Purine Metabolism, Guanine containing	32352	LC/MS Neg	172	1330	150.042	135398634	73-40-5	C00242	HMDB0000132	1.2838	1.1606	2.3688	2.4338	0.3434	0.361	0.1836	0.157	2.3146	1.3323	0.3985	1.4074	0.807	0.6125	2.0859	1.0201	1.5599	1.3672	0.1654	0.3449	1.3347	1.4261	0.6121	0.5417	1.0014	1.7858	0.9986	0.9705	0.666	2.233	0.8534	1.019	1.0647	2.5425	0.6576	0.4468
4180	guanosine	Nucleotide	Purine Metabolism, Guanine containing	1573	LC/MS Pos Early	1099	1728	284.099	6802	118-00-3	C00387	HMDB0000133	0.9609	1.2307	2.6389	1.7813	0.4079	0.4079	0.8809	0.7464	0.4079	1.5639	0.4079	0.4079	0.4079	0.4079	0.4079	0.4079	0.4079	0.7908	0.623	0.71	2.2565	2.2725	0.4079	0.4079	0.4079	3.0632	1.4767	0.4079	1.0391	1.7867	0.9561	0.7905	1.077	2.3137	0.4079	0.4079
4177	guanosine-3',5'-cyclic monophosphate (cGMP)	Nucleotide	Purine Metabolism, Guanine containing	2827	LC/MS Neg	104	1593	344.04	135398569	7665-99-8	C00942	HMDB0001314	1.4086	1.1833	2.4572	2.7225	0.2257	0.2257	1.1776	1.4681	2.1133	0.8796	0.3797	0.4273	0.7251	0.8381	1.4806	0.9355	1.2771	1.4282	0.9223	1.2312	1.0797	0.9561	0.5899	0.5771	0.8004	2.7532	0.8499	0.2257	0.8373	2.1337	2.017	2.0073	0.5658	0.7825	1.1751	0.4776
4354	gulonate*	Cofactors and Vitamins	Ascorbate and Aldarate Metabolism	46957	LC/MS Polar	100001586	2750	195.051	152304	20246-53-1	C00800	HMDB0003290	1.225	1.1212	2.0036	1.7971	1.2692	1.1008	0.5779	0.6391	0.9539	0.7485	0.5215	0.9597	0.5656	0.5847	0.9106	1.4444	0.975	1.025	0.6131	0.5645	1.3216	1.2279	0.7656	0.5903	1.1846	1.9868	1.3846	1.2396	0.7984	2.7244	0.7646	0.7158	0.6614	1.6397	0.908	1.2217
1812	heptanoyl glycine	Lipid	Fatty Acid Metabolism (Acyl Glycine)	42629	LC/MS Neg	100004195	3720	186.114	10932172	23783-23-5		HMDB0013010	0.7245	0.7118	0.4427	0.3686	0.3686	0.3686	0.3686	0.3686	0.3686	0.3686	0.3686	1.4534	0.3686	0.3686	0.3686	0.7049	1.0378	1.2335	1.5575	1.3721	0.7647	0.4615	0.3686	0.3686	1.814	1.5296	0.3686	0.3686	0.3686	1.4808	0.6925	0.6343	0.3686	0.9622	2.8965	4.8261
1787	heptanoylglutamine	Lipid	Fatty Acid Metabolism (Acyl Glutamine)	54918	LC/MS Neg	100001745	3526	257.151					0.6772	0.9569	0.3353	0.4631	0.3353	0.3353	0.5045	0.6285	0.3353	0.3353	0.3353	0.3353	0.3353	0.6179	1.5679	1.5699	0.3485	0.7196	0.8672	1.0227	1.097	0.622	0.3353	0.3353	0.9773	1.1538	0.4672	0.3353	0.3353	2.0112	0.536	0.3353	1.0562	3.5077	2.6014	2.5578
1674	heptenedioate (C7:1-DC)*	Lipid	Fatty Acid, Dicarboxylate	61866	LC/MS Polar	100019981	2816	157.051					1.1639	1.2091	1.2663	1.5722	0.5401	0.6943	0.0575	0.0488	1.0273	1.0147	0.6324	1.5269	0.7478	0.7396	2.0209	0.6249	1.0444	0.8521	0.4639	0.1066	1.67	0.6653	0.6756	0.4546	0.9	1.0554	0.9342	0.9853	2.0986	3.4969	0.6241	0.6619	1.9239	3.3484	0.2881	1.0498
1844	hexanoylcarnitine (C6)	Lipid	Fatty Acid Metabolism (Acyl Carnitine, Medium Chain)	32328	LC/MS Pos Early	100000781	3358	260.186	6426853	6920-35-0		HMDB0000756	1.4538	1.4085	0.9358	0.9211	0.7472	0.7832	1	0.9231	1.1714	0.9491	0.1972	0.9841	0.6435	0.7437	1.0998	1.8038	0.9467	1.2458	0.6677	0.4181	1.9377	1.3839	0.4639	0.1972	1.8745	1.8345	1.0174	1.0333	1.2737	7.3526	1.3572	0.6713	0.9918	2.5202	0.6201	1.6012
1781	hexanoylglutamine	Lipid	Fatty Acid Metabolism (Acyl Glutamine)	54907	LC/MS Neg	100001733	2780	243.135					0.7933	1.27	0.4291	1.0116	0.3999	0.2876	2.2328	1.4835	2.0816	1.6811	0.186	0.4259	0.1638	0.4592	2.3277	1.5577	1.5344	0.5749	0.8072	0.7536	1.1247	0.5506	0.1846	0.162	2.0661	1.6489	0.6484	0.5702	0.7335	2.1467	0.7069	0.351	1.1401	3.6181	2.4478	2.6894
1805	hexanoylglycine (C6)	Lipid	Fatty Acid Metabolism (Acyl Glycine)	35436	LC/MS Neg	100001527	2900	172.098	99463	24003-67-6		HMDB0000701	1.263	1.4048	0.3553	0.5426	2.2078	1.0745	2.0062	1.0369	0.9886	0.729	0.7352	1.6666	0.3035	0.9052	0.745	0.7249	2.5267	1.2805	0.5999	0.4823	1.0114	0.7249	0.7171	0.5677	3.904	2.9725	0.5826	0.413	1.037	3.9901	0.826	0.3106	0.7696	2.2615	4.5118	5.5914
2180	hexanoyltaurine	Lipid	Endocannabinoid	63224	LC/MS Neg	100021223	3040	222.081	2245940				0.5812	0.6367	1.7042	2.1349	1.9653	1.1702	0.997	1.003	0.951	0.2591	0.2591	0.588	0.2591	0.7502	1.615	2.5671	3.9936	1.8112	1.3221	0.956	0.8749	0.5097	0.3277	0.5824	1.7265	1.1606	0.3747	0.5266	0.9212	2.2677	1.8625	0.8664	0.963	4.0215	1.1656	0.834
4459	hippurate	Xenobiotics	Benzoate Metabolism	15753	LC/MS Pos Early	100000014	2116	180.065	464	495-69-2	C01586	HMDB0000714	1.1984	0.7059	3.1076	4.395	3.4194	2.9399	0.9042	1.59	1.0621	0.6031	1.429	1.6656	1.218	3.2393	1.4591	0.7297	1.0199	0.8262	1.0324	0.539	2.972	1.6534	0.6662	0.3781	4.1926	2.1451	0.2156	0.4382	0.5876	0.8466	0.6711	0.6612	0.7218	0.9198	1.3303	1.5523
70	histidine	Amino Acid	Histidine Metabolism	59	LC/MS Neg	355	755.9	154.062	6274	5934-29-2	C00135	HMDB0000177	1.1393	1.3066	1.1383	1.0484	0.5783	0.7017	0.7807	0.9959	1.4035	1.9252	0.6965	0.9398	2.0008	2.4611	1.0041	0.63	0.3566	0.4537	0.6227	1.2044	0.7193	0.5407	1.6752	1.8868	1.4419	1.1287	0.8462	2.0649	3.2258	1.8908	3.09	3.3034	0.9419	1.2582	0.3197	0.2909
4928	histidine betaine (hercynine)*	Xenobiotics	Food Component/Plant	62278	LC/MS Pos Early	100004059	2094	198.124	3083620	534-30-5			0.3629	1.9813	3.2176	0.3629	3.6963	0.3629	3.6978	6.3544	0.8151	0.5606	0.3629	0.3629	0.3629	0.3629	0.3629	0.7474	0.5878	0.4055	0.3629	1.2402	0.3629	0.3629	0.3629	0.3629	0.3629	0.3629	4.7767	2.3472	0.5373	0.6856	1.5099	0.5331	0.3629	0.9017	1.0846	2.1526
493	homoarginine	Amino Acid	Urea cycle; Arginine and Proline Metabolism	22137	LC/MS Pos Early	100000961	2882	189.135	9085	156-86-5	C01924	HMDB0000670	2.3539	2.1043	0.8643	0.7549	0.0829	0.1673	3.156	2.4137	1.1048	0.8331	1	2.0848	2.494	1.1086	0.2195	0.4031	1.5324	2.3096	2.0859	5.5664	1.4089	0.8724	0.4397	0.3801	0.0829	0.2099	0.4887	0.6233	9.7343	9.6598	4.9575	4.4199	0.6217	1.2166	0.528	0.5044
85	homocarnosine	Amino Acid	Histidine Metabolism	1633	LC/MS Polar	41	3938.7	239.115	89235;10243361	3650-73-5	C00884	HMDB0000745	0.8857	0.7424	1.3382	1.6637	1.0402	0.6581	0.5321	0.5005	1.5714	0.3379	0.3379	0.7107	0.3379	0.3379	0.3379	1.4162	2.1586	0.9637	1.0628	0.6291	1.5239	1.5291	0.4904	0.3379	0.8414	1.5846	1.0363	0.3379	0.3379	1.3989	3.6796	3.1663	0.338	0.7327	0.3379	0.8611
1459	homocitrate	Energy	TCA Cycle	39601	LC/MS Pos Early	100002554	1179	224.077	439459	320573-06-6	C01251	HMDB0003518	0.8079	1.6039	1.9783	2.4008	1.4156	0.8058	1.0264	1.31	0.9783	1.7633	0.5213	0.7412	0.5213	0.7418	0.5213	1.2492	2.6895	0.7087	0.7447	0.5213	1.027	0.9577	0.5989	0.5883	2.3604	2.7255	0.868	1.3418	0.8979	1.7378	0.88	1.2407	0.8297	2.7869	0.9009	1.0935
494	homocitrulline	Amino Acid	Urea cycle; Arginine and Proline Metabolism	22138	LC/MS Pos Early	100000963	1908	190.119	65072	1190-49-4	C02427	HMDB0000679	0.0845	0.1008	1.4015	2.4724	1.8082	2.3376	0.5749	0.7953	1.7637	2.1773	2.844	2.3728	3.968	5.2113	3.809	0.7716	0.4239	0.1487	0.3468	0.1925	0.7172	0.1602	2.2307	2.683	1.5439	1.3078	0.9745	1.7004	1.4823	0.2441	0.2637	0.098	0.4809	0.8599	1.0255	1.2091
4930	homostachydrine*	Xenobiotics	Food Component/Plant	33009	LC/MS Pos Early	100001550	1750	158.118	441447	1195-94-4	C08283	HMDB0033433	1.8082	1	1.4189	1.3525	0.1076	0.1076	0.2545	0.1118	0.1076	0.1076	0.1076	0.1076	0.1076	0.1076	0.1076	0.878	0.7087	1.6603	3.0354	2.1844	0.994	1.4374	0.1076	0.1076	0.1076	0.2376	1.2464	0.1076	0.1076	0.7473	18.6067	10.747	0.4169	0.5362	0.1685	0.1076
210	homovanillate (HVA)	Amino Acid	Tyrosine Metabolism	1101	LC/MS Neg	117	1649	181.051	1738	306-08-1	C05582	HMDB0000118	0.9892	1.5045	1.8471	1.7174	1.1204	0.859	0.8801	1.2606	1.0818	1.0272	0.4835	0.7079	0.7193	0.7789	0.9315	0.7376	1.078	0.8139	1.0457	0.685	1.5463	1.2269	0.6433	0.5835	1.5202	1.3406	0.8243	1.3015	0.8599	1.9995	1.0108	1.8477	0.5779	1.599	0.8891	1.0727
221	homovanillate sulfate	Amino Acid	Tyrosine Metabolism	38349	LC/MS Neg	100002250	1047	261.007	29981063	38339-06-9		HMDB11719	0.8335	1.5581	1.3799	0.322	1.8298	1.0473	0.5293	0.7379	2.3766	0.322	0.4736	0.5752	0.9989	0.322	1.9838	1.3322	0.6965	0.3953	0.4403	0.322	0.322	0.322	0.322	0.322	1.0011	2.4884	0.6121	0.8136	0.9788	2.3114	1.1632	2.3461	0.322	2.5448	0.8326	1.0081
77	hydantoin-5-propionate	Amino Acid	Histidine Metabolism	40473	LC/MS Polar	100002514	2080	171.041	782	5624-26-0	C05565	HMDB0001212	0.6967	0.7539	1.5657	1.8786	0.5982	1.0335	1.4887	1.6976	0.6227	0.3131	0.4605	0.5967	1.189	0.9912	3.1668	2.2033	0.7954	0.5948	1.3356	2.439	0.6155	0.4595	1.7099	1.8106	0.3032	0.4418	0.3992	0.841	1.2886	1.3533	0.1836	0.1128	0.7668	1.3392	0.6384	1.1648
5962	hydroquinone sulfate	Xenobiotics	Drug - Topical Agents	35322	LC/MS Neg	100001604	1395	188.986	161220	123-31-9	C00530	HMDB0240263	0.6715	2.5209	1.8973	1.0234	4.2852	1.8534	0.6931	0.4712	1.4151	1.4205	0.4542	0.3995	0.7206	1.0918	1.1388	0.9707	0.8068	1.1785	0.5705	0.7543	0.6939	0.4317	0.9953	1.7916	1.6753	0.7175	0.2393	2.0068	1.3671	0.5917	1.0073	1.3065	0.8176	1.1991	0.9383	2.4104
117	hydroxy-N6,N6,N6-trimethyllysine*	Amino Acid	Lysine Metabolism	62959	LC/MS Pos Early	100021123	2759	205.155					1.9534	2.0458	1.6187	1.725	0.6713	0.5127	0.6858	0.646	0.4777	0.319	0.4188	0.5203	0.5089	0.6474	0.7972	2.3187	1.6011	1.996	0.9242	0.9653	2.3531	1.6826	0.4017	0.6183	1.1031	3.1604	0.9733	0.5735	0.6186	2.7738	1.4417	1.0267	0.8503	2.1241	0.7394	1.1072
43	hydroxyasparagine	Amino Acid	Alanine and Aspartate Metabolism	62060	LC/MS Pos Early	100020205	1149	149.056	15991574		C20631	HMDB32332	1.1931	1.4755	1.9359	1.9758	1.1821	1.0178	0.5379	0.5559	1.2324	1.2138	0.7191	1.0513	0.7304	0.8406	1.6972	1.5276	0.8692	0.5703	0.7281	0.5866	1.3775	1.0562	0.7288	0.6624	1.1776	1.7256	0.8315	1.1957	0.9213	1.9993	0.9611	0.7237	0.8018	2.0535	0.9029	0.9896
5858	hydroxybupropion	Xenobiotics	Drug - Psychoactive	32882	LC/MS Pos Early	100001309	3479	256.11	446			HMDB0012235	0.1387	0.1387	0.1387	0.1415	0.1387	0.1387	0.1387	0.1387	0.1387	0.1387	0.1387	0.1387	0.1387	0.1387	0.1387	0.1387	0.1387	0.1387	0.1387	0.1387	0.1387	0.1387	0.1387	0.1387	0.1387	0.1387	2.1243	1.8585	0.1387	0.1387	0.1387	0.1387	0.1387	0.1387	0.1387	0.1387
4608	hydroxycotinine	Xenobiotics	Tobacco Metabolite	38661	LC/MS Pos Early	100002717	2030	193.097	107963	34834-67-8		HMDB0001390	0.4641	0.4641	0.4641	0.4641	0.4641	0.4641	0.4641	0.4641	0.4641	0.4641	0.4641	0.4641	0.4641	0.4641	0.4641	0.4641	0.4641	0.4641	0.4641	0.4641	0.4641	0.4641	0.4641	0.4641	0.4641	0.4641	0.4641	0.4641	0.4641	0.4641	0.4641	0.4641	0.4641	0.4641	0.4641	0.4641
4118	hypoxanthine	Nucleotide	Purine Metabolism, (Hypo)Xanthine/Inosine containing	3127	LC/MS Polar	171	1515.8	135.031	790;135398638	68-94-0	C00262	HMDB0000157	6.0181	2.3244	5.223	4.6735	0.5783	0.44	0.4582	0.4258	6.6078	0.9428	0.4146	1.287	0.7108	0.6072	3.324	1.1364	1.2968	1.2918	0.7104	0.5505	0.9352	1.1255	0.7164	0.5376	1.2994	2.2165	0.805	1.2471	1.5075	4.4359	0.8278	1.0373	0.7223	2.3045	0.9627	0.6762
5396	ibuprofen acyl glucuronide	Xenobiotics	Drug - Analgesics, Anesthetics	45472	LC/MS Neg	100002406	4855	381.156	163959	115075-59-7		HMDB0010343	0.0736	0.0364	4.2903	5.4192	0.0364	0.1645	0.0364	0.0888	1.2354	3555	0.9405	1.1727	0.0364	0.0364	0.8153	0.9797	0.3736	0.1035	0.0364	1.0541	0.7524	0.429	3.4752	1.7195	639.702	12.589	1	1.0171	7.153	20.0216	0.5371	0.2109	17.3418	7.6388	0.3075	0.4828
83	imidazole lactate	Amino Acid	Histidine Metabolism	15716	LC/MS Neg	100000263	739.4	155.046	793	14403-45-3	C05568	HMDB0002320	0.5738	0.5146	1.2585	1.4144	1.55	1.2093	0.6569	0.7535	2.1905	2.0073	0.9045	0.9866	1.243	1.2696	1.5619	0.6327	0.8099	0.5674	0.8719	0.6779	0.7271	0.5604	0.9954	1.0046	1.6488	1.3503	0.7315	1.2576	2.0489	1.7604	1.1187	1.0785	0.7369	1.0848	1.1649	1.0062
80	imidazole propionate	Amino Acid	Histidine Metabolism	40730	LC/MS Pos Early	100003434	2263	141.066	70630	1074-59-5		HMDB0002271	1.0227	1.0662	3.7081	2.3854	0.5854	0.5571	0.2715	0.3063	2.4474	2.057	1.7257	1.309	0.5496	0.5739	1.0036	0.8406	0.5572	1.0967	0.859	3.0581	1.0224	0.8879	1.5354	6.5464	0.749	0.7333	3.5591	6.1514	0.6897	1.0114	0.6294	0.5637	0.5927	1.0581	0.5761	0.482
299	indoleacetate	Amino Acid	Tryptophan Metabolism	27513	LC/MS Neg	100001034	2200	174.056	802	6505-45-9	C00954	HMDB0000197	1.3522	0.862	0.3119	0.1004	1.9808	1.3836	1.8304	3.0999	0.8221	1.2301	0.4237	1.2188	0.3958	0.3658	0.8079	0.1529	0.3476	1.234	3.4103	1.2548	0.2844	0.1858	1.0804	1.2139	3.8143	1.67	2.0177	5.3063	1.9638	0.588	1.2199	2.2569	0.1802	0.2064	1.1259	0.7806
319	indoleacetoylcarnitine*	Amino Acid	Tryptophan Metabolism	62279	LC/MS Pos Early	100020479	3114	319.165					0.7141	0.4884	0.3789	0.2507	3.8965	3.0656	0.6608	0.5458	0.1639	0.1639	0.2419	1.5193	3.6043	7.6332	0.1639	0.3872	0.6882	4.5595	0.3131	0.7207	9.6027	9.9143	1.1374	1.3282	0.344	0.6055	12.6142	13.3351	2.0332	3.7588	6.9181	3.7601	0.895	0.6105	0.6665	1.105
307	indoleacetylglutamine	Amino Acid	Tryptophan Metabolism	42087	LC/MS Neg	100001731	2535	302.115	25200879			HMDB0013240	0.6968	0.6999	0.4348	0.344	1.1891	0.8547	1.6119	0.9893	0.8891	1.0342	0.4651	0.5966	1.477	1.5621	0.2173	0.2703	0.9712	0.9172	0.9985	1.119	0.8801	0.7655	1.5146	2.2557	1.7671	4.0193	3.5436	5.5362	0.8294	1.9806	1.8669	1.4438	0.3903	1.0015	1.1272	1.0016
298	indolelactate	Amino Acid	Tryptophan Metabolism	18349	LC/MS Pos Early	100000463	2600	206.081	92904	832-97-3	C02043	HMDB0000671	0.1224	0.1364	1.8297	1.9196	1.9037	1.5928	1.5849	2.0074	0.7228	1.0553	0.6684	1.0609	1.0017	1.6471	0.5149	0.249	0.4724	0.5421	0.9499	0.2642	0.6297	0.8373	0.8088	0.9983	1.9351	1.1047	0.719	1.8459	3.5139	3.1439	0.3033	0.1224	0.6649	1.2202	1.41	2.1998
306	indolepropionylglycine	Amino Acid	Tryptophan Metabolism	54917	LC/MS Neg	100010863	2926	245.093	129691959				0.9856	1.3897	1.0144	0.8701	2.9085	2.0382	4.1377	4.1016	4.0058	6.3283	0.5343	0.5056	1.4921	2.0841	0.344	0.3792	1.1187	1.3897	1.1014	0.7878	0.6656	0.9677	0.424	1.0328	5.0359	5.1733	0.158	0.2854	0.6182	1.1718	2.0262	0.9775	0.3592	0.8482	1.9619	2.5578
4935	indolin-2-one	Xenobiotics	Food Component/Plant	43374	LC/MS Pos Early	100004318	2575	134.06	321710	59-48-3	C12312		0.7858	1.1889	0.8504	1.4642	3.0096	2.0443	1.2493	0.7465	0.4362	0.4362	0.9741	0.7578	1.6744	2.2357	0.7707	0.5439	0.5808	0.9765	1.6592	1.147	1.8429	1.1953	0.8472	1.5614	0.8852	0.9435	0.5331	1	1.3236	1.6296	0.8587	0.8315	0.4362	0.5105	1.3064	2.3048
323	indoxyl glucuronide	Amino Acid	Tryptophan Metabolism	52749	LC/MS Neg	100008931	1940	308.078	2733785	35804-66-1		HMDB0010319	0.8149	1.0168	0.3946	0.9832	1.4529	1.0589	0.5971	0.3454	0.1069	0.1103	0.5098	0.4336	0.8854	0.9823	0.8389	1.0894	1.1806	1.6981	3.1666	3.4263	2.3792	1.4915	0.8332	1.5254	0.5101	0.854	1.111	0.8439	1.2111	1.6693	1.6825	1.8432	0.2192	0.323	2.0864	2.4301
4117	inosine	Nucleotide	Purine Metabolism, (Hypo)Xanthine/Inosine containing	1123	LC/MS Pos Early	361	1269	269.088	6021	58-63-9	C00294	HMDB0000195	1.7492	1.1415	2.9522	2.6456	0.3041	0.3041	0.5631	0.3939	2.1276	0.9052	0.3041	0.5029	0.3213	0.3041	0.6213	0.3041	0.716	1.0009	1.181	0.6734	1.2473	1.1321	0.3041	0.3041	0.3041	1.8993	0.9991	0.9141	1.1281	1.7837	1.5333	1.1995	0.408	1.5692	0.3041	0.4321
2227	inositol hexakisphosphate	Lipid	Inositol Metabolism	39575	LC/MS Neg	421	527	658.854	890	83-86-3	C01204	HMDB0003502	1	1	1	1	1	1	1	1	1	1	1	1	1	1	1	1	1	1	1	1	1	1	1	1	1	1	1	1	1	1	1	1	1	1	1	1
2224	inositol pentakisphosphate	Lipid	Inositol Metabolism	38388	LC/MS Neg	100002880	522	578.888	440388;439468		C01284,C04579	HMDB0003529	1	1	1	1	1	1	1	1	1	1	1	1	1	1	1	1	1	1	1	1	1	1	1	1	1	1	1	1	1	1	1	1	1	1	1	1
426	isobutyrylcarnitine (C4)	Amino Acid	Leucine, Isoleucine and Valine Metabolism	33441	LC/MS Pos Early	100001055	2810	232.154	168379	25518-49-4		HMDB0000736	0.8755	0.8119	0.3825	0.5075	1.9624	1.6738	0.4655	0.6904	0.2379	0.2427	0.5015	0.6774	1.6544	1.9436	1.0681	1.7631	1.1788	1.1092	0.914	1.1941	1.5193	1.2801	1.1137	1.1215	0.7025	1.4069	1.4502	0.7668	0.7127	0.9319	1.1953	0.9019	1.0829	1.087	0.5875	0.8327
427	isobutyrylglycine (C4)	Amino Acid	Leucine, Isoleucine and Valine Metabolism	35437	LC/MS Neg	100001590	1420	144.067	10855600	15926-18-8		HMDB0000730	0.8952	0.7332	0.2361	0.2558	3.614	3.4675	0.9924	0.9102	0.3544	0.206	1.8049	1.4858	2.7631	2.7559	0.6038	0.7742	1.7125	1.6033	0.8595	1.3776	1.2974	1.458	3.0726	3.586	1.5016	3.493	1.2722	0.8095	0.7628	1.0076	0.9594	0.5871	0.8267	1.2613	1.5026	1.7153
1790	isocaproylglutamine	Lipid	Fatty Acid Metabolism (Acyl Glutamine)	61811	LC/MS Neg	100019815	2720	243.135					1.1758	1.2658	0.3665	0.7118	0.6053	0.5811	0.4162	1.4426	1.4589	1.2978	0.2961	0.5235	0.3645	0.7741	1.5293	1.1901	0.718	0.6599	0.9336	0.9217	1.1799	0.8676	0.3717	0.4894	1.0664	2.1571	4.4858	2.1909	0.5199	1.5442	0.4768	0.2397	0.7686	2.0609	1.3755	1.6193
1801	isocaproylglycine	Lipid	Fatty Acid Metabolism (Acyl Glycine)	61789	LC/MS Neg	100019816	2820	172.098	28777652				1.4209	1.0232	0.2787	0.4323	2.2525	1.7305	0.3445	0.6088	0.487	0.2961	0.7986	1.5944	0.6769	1.4778	0.5982	0.5753	0.9962	1.1019	0.4	0.418	1.1055	1.0038	1.4566	1.5615	2.0352	3.5698	3.2073	0.7905	0.8827	2.0903	0.3775	0.2274	0.5069	1.2426	2.1424	2.5365
1443	isocitrate	Energy	TCA Cycle	12110	LC/MS Pos Early	1206	773	210.061	5318532	20226-99-7	C00451	HMDB0001874	0.5287	0.5986	2.9772	3.2492	1.8768	1.8909	0.7353	0.9799	3.0835	2.7872	0.6509	1.0457	1.3852	2.1823	2.6408	1.1839	0.5315	0.4219	0.4617	0.348	0.6938	0.5841	1.7861	1.0551	1.8907	1.2174	0.9085	3.3931	0.6936	1.0201	0.7343	0.782	0.6784	1.2974	1.2086	1.1367
1444	isocitric lactone	Energy	TCA Cycle	54724	LC/MS Polar	100009239	2970	173.009	98259	4702-32-3			1.0872	0.9823	15.3357	2.743	1.0558	1.0686	0.9275	1.051	1.8828	1.3564	0.4155	0.9204	0.8346	0.3737	0.6124	0.2408	0.8407	0.6912	0.2996	0.0792	1.5955	0.9011	1.0442	0.5089	1.4435	1.762	1.0962	2.0707	1.0425	1.4935	0.9212	1.1641	0.8438	0.7177	0.185	0.9667
5128	isoeugenol sulfate	Xenobiotics	Food Component/Plant	48997	LC/MS Neg	100006089	3893	243.033	122198202				0.2437	0.2529	0.1813	0.6584	0.7226	0.6875	1.9423	1.735	0.1813	0.1813	0.8416	1.5073	0.1813	0.4274	0.1813	0.1813	1.3673	9.6137	0.8035	19.7387	0.9902	1.0098	0.1813	0.1813	0.5814	1.2845	0.1813	0.1813	5.677	6.5087	0.713	0.2989	1.2865	1.715	0.1813	0.1813
385	isoleucine	Amino Acid	Leucine, Isoleucine and Valine Metabolism	1125	LC/MS Pos Early	376	2800	132.102	6306	73-32-5	C16424,C00407,C06418	HMDB0000172	1.1481	1.0794	1.5985	1.9155	0.823	0.8308	0.8855	0.9512	0.8822	1.0149	0.8498	0.8536	1.2394	1.3484	1.0429	1.0355	0.7673	0.6568	0.5393	0.8178	0.9851	0.8293	1.0695	0.9604	1.0261	1.3342	0.9255	1.2056	1.9162	1.5996	1.2677	1.34	0.7447	1.3065	0.549	0.808
652	isoleucylhydroxyproline*	Peptide	Dipeptide Derivative	63051	LC/MS Pos Early	100021262	2707	245.15	61158802			HMDB0028908	0.492	1.3581	1.7917	1.8779	2.1212	2.0167	0.9191	0.8264	0.7456	0.7372	0.5622	0.4582	1	1.0539	0.518	1.2884	0.8321	1.3822	1.2846	2.5274	1.1687	0.4945	0.5981	0.249	1.2136	1.4823	0.8162	0.837	0.249	2.437	1.7172	1.5106	0.8016	2.0002	0.4195	0.5044
3508	isoursodeoxycholate sulfate (1)	Lipid	Secondary Bile Acid Metabolism	63602	LC/MS Neg	100021647	4082	235.118					6.5424	8.4296	1.8658	1.4379	0.1358	0.1358	0.1358	0.1358	0.1358	0.1358	0.1358	0.1358	0.1358	0.1358	0.1358	0.1358	0.1358	0.1358	0.1358	0.2642	0.6583	0.2543	3.0677	1.7835	0.1358	0.2739	0.5441	0.1358	0.1358	1.3811	1.3417	1.3809	0.1358	0.1358	0.1358	0.5644
354	isovalerylcarnitine (C5)	Amino Acid	Leucine, Isoleucine and Valine Metabolism	34407	LC/MS Pos Early	100001393	3085	246.17	169235	31023-24-2	C20826	HMDB0000688	0.8636	0.501	0.315	0.5563	0.9821	1.2163	0.1602	0.1602	0.1602	0.1602	0.1602	1.0337	1.6102	2.8943	0.1602	1.1136	0.8076	2.5642	0.2485	1.0705	0.8558	1.454	0.7644	1.0179	0.508	0.5275	2.4891	1.9082	1.1935	1.6007	1.8465	0.8738	1.8472	0.584	0.2327	0.4663
355	isovalerylglutamine	Amino Acid	Leucine, Isoleucine and Valine Metabolism	54913	LC/MS Neg	100010859	1956	229.119					0.6511	0.7002	0.3844	0.5398	0.803	0.9708	0.5616	1.0292	0.7387	0.6991	0.7589	0.7272	2.5341	2.4763	0.6911	0.8754	1.4309	1.3189	1.4929	2.804	0.6035	0.5662	1.0946	1.2997	1.0452	1.8383	1.413	1.5144	0.8179	1.0298	1.1437	0.7022	0.8618	1.5638	0.7572	0.799
353	isovalerylglycine	Amino Acid	Leucine, Isoleucine and Valine Metabolism	35107	LC/MS Neg	100001452	1950	158.082	546304	16284-60-9		HMDB00678	0.8899	0.714	0.3071	0.4141	2.1242	1.9431	0.3633	0.4333	0.3262	0.285	1.2122	1.0319	2.8305	2.741	0.5794	0.5247	1.6882	1.4877	1.0106	1.9287	0.5793	0.6678	2.6	2.7258	1.412	2.8271	0.9894	0.8418	0.8539	1.2027	0.7565	0.36	1.0646	2.1291	0.8861	0.9786
4390	isoxanthopterin	Cofactors and Vitamins	Pterin Metabolism	27732	LC/MS Pos Early	100000749	1110	180.052	135398700	529-69-1	C03975	HMDB0000704	0.5456	0.5456	2.436	2.7204	0.5456	0.5456	0.5456	0.5456	0.5456	0.5456	0.5456	0.5657	0.5456	0.5456	1.1452	0.9415	1.0122	0.9613	0.619	0.5456	1.3828	0.7124	0.7706	0.5456	1.3797	1.1775	0.5456	0.5456	0.5456	0.5456	1.3519	1.7138	0.5456	0.5456	1.2999	0.9878
1455	itaconate	Energy	TCA Cycle	18373	LC/MS Polar	100000455	2969	129.019	811	97-65-4	C00490	HMDB0002092	1.1327	0.8882	1.666	1.7563	0.9615	2.3978	1.0893	1.3988	1.1006	1	0.306	0.695	0.912	1.6656	0.0481	0.0481	0.5554	0.7966	0.0481	0.0481	2.1803	0.8007	0.7216	0.0481	16.0556	1.3903	0.7429	5.9806	0.4047	0.4993	0.4625	0.8328	8.4041	1.2684	0.0481	1.2427
272	kynurenate	Amino Acid	Tryptophan Metabolism	1417	LC/MS Pos Early	98	2385	190.05	3845	492-27-3	C01717	HMDB0000715	1.2059	1.0461	1.2755	1.4585	0.8855	1.2053	0.5894	0.8067	0.9908	0.9913	1.0067	1.4506	1.1188	0.9353	1.1358	1.2334	1.8205	1.646	0.7383	0.7925	1.6189	1.794	0.9082	0.5984	1.3235	2.4887	0.8772	0.8697	0.8064	1.6237	0.4352	0.3287	0.9481	1.8005	0.8228	0.8938
267	kynurenine	Amino Acid	Tryptophan Metabolism	15140	LC/MS Pos Early	100000265	2739	209.092	161166	2922-83-0	C00328	HMDB0000684	3.063	2.4956	4.0376	4.6447	0.7425	0.8917	0.6976	0.8284	0.4102	0.9571	0.7052	1.1574	0.7225	0.8033	0.262	0.4354	0.4328	0.4897	0.3212	0.6937	1.4207	1.0429	0.6217	0.7442	0.9339	1.1443	1.2316	1.1707	2.622	3.9674	1.5627	1.7309	1.2821	2.2397	0.2608	0.3763
4411	L-urobilin	Cofactors and Vitamins	Hemoglobin and Porphyrin Metabolism	40173	LC/MS Pos Late	100002568	901	595.349	5280818	34217-90-8	C05793	HMDB0004159	0.1302	0.2957	0.0248	0.0248	0.0248	0.2205	0.032	0.0416	0.133	0.0248	0.2652	2.392	1.2705	0.5618	7.1679	0.3036	2.1181	5.161	1.2837	1.9968	0.0816	0.0248	0.0248	0.0248	18.4882	6.3534	0.0248	0.0248	1.0572	0.4108	0.0248	0.0248	0.0248	0.0248	0.9428	1.1095
1240	lactate	Carbohydrate	Glycolysis, Gluconeogenesis, and Pyruvate Metabolism	527	LC/MS Polar	482	1469	89.0244	612	79-33-4	C00186	HMDB0000190	2.1982	1.0024	8.0313	12.1552	0.8701	0.8554	0.3594	0.3932	1.0702	5.2563	1.5011	0.8373	1.1109	1.192	0.7461	1.0073	0.912	1.2092	0.558	0.5175	1.6934	0.6679	0.4113	0.665	3.3909	1.7302	1.2296	1.0631	2.1806	2.89	3.139	3.1934	0.3774	0.7196	0.3765	0.9935
1304	lactose	Carbohydrate	Disaccharides and Oligosaccharides	567	LC/MS Polar	393	3500	387.114	6134	5965-66-2	C01970	HMDB0041627	0.9629	1.0693	3.6536	5.6181	2.5882	1.6985	0.1393	0.3928	0.8399	1.1986	0.4556	0.9769	3.5565	3.7218	4.699	1.3578	0.8076	0.9852	1.157	0.4809	1.0148	0.4408	0.3467	1.6263	0.6084	1.5276	0.8959	1.3682	1.1702	0.967	0.8714	0.5617	0.6019	1.2385	0.4859	0.5464
466	lanthionine	Amino Acid	Methionine, Cysteine, SAM and Taurine Metabolism	42002	LC/MS Pos Early	100003892	1730	209.059	98504	3183-08-02			0.5925	0.6538	1.2851	1.1514	5.0254	3.2969	1.1448	0.7179	2.2832	1.3744	1.2658	1.407	1.0429	0.7337	0.941	0.3271	0.2181	0.2181	0.7578	1.3632	1.6927	0.4511	2.7728	2.2977	0.8214	1	1.1156	3.0815	0.5227	0.5551	0.7795	2.2181	0.6071	0.4823	0.49	0.6638
1861	laurylcarnitine (C12)	Lipid	Fatty Acid Metabolism (Acyl Carnitine, Medium Chain)	34534	LC/MS Pos Late	100001392	1235	344.279	168381	25518-54-1		HMDB000225	0.6929	0.7613	0.5962	1.3988	0.1387	0.1387	2.6063	1.4593	1.1027	0.1387	0.1387	1	0.1387	0.1387	1.7763	1.345	2.1177	1.5344	0.2145	0.1387	2.4026	0.6593	0.3098	0.1387	2.183	2.4785	0.5307	0.6455	0.6211	4.7592	0.7948	0.2705	2.3151	6.5782	0.3	0.7968
332	leucine	Amino Acid	Leucine, Isoleucine and Valine Metabolism	60	LC/MS Pos Early	397	2864	132.102	6106	61-90-5	C00123	HMDB0000687	1.2651	1.1823	1.2531	1.4743	0.8385	0.9131	0.8641	1.0151	0.8427	0.9646	0.8752	0.959	1.4468	1.4106	1.0964	1.0564	0.7981	0.7756	0.563	1.1107	0.9415	0.8272	0.9849	0.9505	1.1699	1.4523	0.8071	1.1582	1.9363	1.7789	1.8182	1.4816	0.9026	1.5152	0.5816	0.8156
653	leucylhydroxyproline*	Peptide	Dipeptide Derivative	63052	LC/MS Pos Early	100021261	2753	245.15	20847829			HMDB0028930	0.8501	0.9467	1.7367	2.0321	2.5462	2.1432	1.0112	0.8293	0.558	0.5169	0.3922	0.8826	0.8076	1.0497	0.8074	1.6654	0.9699	1.3555	1.1786	3.0868	1.2471	0.6209	0.3893	0.4062	1.7102	3.8837	0.9548	0.9866	0.5461	1.9236	0.9773	1.0846	0.9888	2.4285	0.549	0.8074
4746	levulinoylcarnitine	Xenobiotics	Food Component/Plant	63359	LC/MS Pos Early	100021140	2520	260.149					1.0938	0.8124	0.727	0.5705	1.6896	1.2846	0.1897	0.2144	1.3426	1.2606	1.457	2.9421	0.4756	1.1274	0.6776	1.5106	0.7502	1.1839	0.5974	0.7988	1.5908	1.4722	0.6696	0.6159	1.4464	0.7787	2.8383	1.9694	0.8571	1.5066	0.9062	0.7062	4.1242	3.7931	0.5785	0.7261
5700	lisinopril	Xenobiotics	Drug - Cardiovascular	54787	LC/MS Neg	100009389	2617	404.219	5362119	76547-98-3	DG00336,D00362	HMDB0001938	0.7288	0.7288	0.7288	0.7288	0.7288	0.7288	0.7288	0.7288	0.7288	0.7288	0.7288	1.2712	0.7288	0.7288	0.7288	0.7288	0.7288	0.7288	0.7288	0.7288	0.7288	0.7288	0.7288	0.7288	0.7288	0.7288	0.7288	0.7288	0.7288	0.7288	0.7288	0.7288	0.7288	0.7288	0.7288	0.7288
3495	lithocholate sulfate (1)	Lipid	Secondary Bile Acid Metabolism	62526	LC/MS Neg	100020823	4811	227.12	451489				0.1641	0.1641	0.3721	0.1641	0.4483	0.1641	0.743	1.458	0.1641	0.1641	0.1641	0.4981	0.1641	0.1641	1.6819	1.2505	0.4867	0.9292	1.0394	0.974	0.4746	0.1697	0.1641	0.1641	1.1685	1.026	0.1641	0.1641	0.1641	0.1641	0.3014	0.5945	0.1641	0.1641	1.7505	3.6896
105	lysine	Amino Acid	Lysine Metabolism	1301	LC/MS Pos Early	407	2850	147.113	5962	56-87-1	C00047,C00739	HMDB0003405	3.4406	3.5549	1.1374	0.9934	0.4305	0.4191	3.0411	2.9069	0.6105	0.9124	0.5458	1.1531	2.9888	1.8409	0.4988	0.6577	0.9488	1.9456	1.4143	6.4356	1.6855	1.0677	0.6632	0.5191	0.4995	0.7212	0.4179	0.4797	5.6665	4.33	7.0424	5.1874	0.6306	1.0066	0.2601	0.3797
1289	lyxonate	Carbohydrate	Pentose Metabolism	61858	LC/MS Polar	100019968	2350	165.041					1.9229	1.4041	2.5905	2.6631	0.9472	1.1927	1.0014	1.1983	0.5083	0.3949	0.6661	0.4031	1.6076	2.3934	0.6074	0.7848	1.0752	0.929	0.6509	0.4678	1.3784	1.4488	0.4906	1.3067	2.1959	2.4143	1.2597	2.0743	0.556	0.7373	0.9986	0.9097	0.4482	0.6058	0.9273	1.1257
172	m-tyramine	Amino Acid	Tyrosine Metabolism	39581	LC/MS Pos Early	100002797	2701	138.091	11492	588-05-6		HMDB0004989	1.5931	1.0136	1.5984	1.9789	0.8796	0.5634	0.7134	0.7958	0.7734	0.544	0.8252	1.0864	0.7593	1.0568	0.9506	1	0.9451	0.8535	0.5272	0.7663	1.4585	1.1906	0.596	0.6939	5.5594	1.6702	1.1107	2.4427	0.4651	1.5698	1.6132	1.1793	4.5086	8.2696	0.4651	0.7082
171	m-tyramine sulfate	Amino Acid	Tyrosine Metabolism	48417	LC/MS Neg	100006104	1723	216.034		175727-14-7			0.2505	0.3753	0.7355	0.9887	2.2544	10.1675	1.6026	0.7786	1.1595	1.1066	1.5349	0.9403	1.5339	2.0509	1.1562	0.7607	1.6315	0.8057	1.0113	0.923	1.0341	0.6524	1.6504	3.0842	0.4441	0.4262	0.8211	0.947	1.5155	0.4842	0.9573	0.9845	0.4549	1.0963	1.3989	1.4269
1451	malate	Energy	TCA Cycle	1303	LC/MS Neg	409	615.6	133.014	525	6915-15-7	C00497,C00149,C00711	HMDB0000744,HMDB0031518,HMDB0000156	0.849	0.6186	7.8036	9.2398	4.1695	3.9235	0.6548	0.7492	2.3849	2.4634	0.711	1.6992	1.698	2.1706	2.6238	1.0118	0.9148	1.6507	0.588	0.6231	1.6961	0.9882	0.957	1.4669	1.87	0.972	2.0967	2.6315	0.7549	0.669	0.7544	2.0465	3.65	4.0326	0.928	0.8978
1671	maleate	Lipid	Fatty Acid, Dicarboxylate	20676	LC/MS Polar	100000707	2640	115.004	444266	110-16-7	C01384	HMDB0000176	1.5977	0.9308	2.7124	2.4204	1.0234	0.7645	0.9272	0.9766	0.8928	0.705	1.5413	2.5861	0.6733	1.1164	1.1884	0.9468	0.7907	0.9082	0.5685	0.4833	1.7207	0.7839	0.6768	1.2067	8.34	1.0777	1.6393	6.979	0.9057	1.6828	0.9107	1.4711	5.2669	6.2214	0.4672	0.8651
1472	malonate	Lipid	Fatty Acid Synthesis	15872	LC/MS Polar	818	3447	103.004	867	141-82-2;26522-22-85-0	C00383	HMDB0000691	0.3514	0.096	1.496	1.2953	4.8506	2.4913	1.1041	1.5526	8.4252	10.3996	1.4066	1.656	5.7172	6.0177	2.0605	0.6119	0.6436	0.5821	0.9022	0.559	0.5895	0.3771	1.288	1.3436	0.096	1	0.7682	4.062	3.1614	0.4859	0.3441	0.6204	0.6706	0.6625	0.9354	1.1774
1471	malonylcarnitine	Lipid	Fatty Acid Synthesis	37059	LC/MS Pos Early	100001526	2086	248.113	22833583	853728-01-5		HMDB0002095	0.2564	0.269	2.091	2.7939	1.3177	0.8248	0.4964	0.7669	1.7405	1.1005	0.7462	1.0146	0.8308	1.0828	1.6466	0.9544	0.9608	0.8513	0.4686	0.4088	1.4858	1.2913	0.8479	0.9717	1.9203	2.4423	0.7893	1.3715	0.9938	1.8164	1.0571	1.0062	0.5732	1.5002	0.8454	0.9226
4626	maltol sulfate	Xenobiotics	Food Component/Plant	48696	LC/MS Neg	100006106	1503	204.981					0.9791	0.0974	1.6804	4.4415	4.6898	0.8201	0.366	0.7697	1.4937	0.7383	0.0934	0.1492	0.3602	0.2993	1.4724	1.461	0.4397	1.1213	0.2125	0.354	0.3747	2.1832	2.012	1.0209	12.1524	0.8573	1.1262	2.511	3.631	5.0427	0.4533	1.6632	1.1529	2.343	0.2812	0.4722
4469	mandelate	Xenobiotics	Benzoate Metabolism	22160	LC/MS Neg	100000710	1431.4	151.04	439616;1292	90-64-2	C01984	HMDB0000703	2.362	1.5905	1.0961	0.692	2.2549	1.2569	0.8724	0.4288	0.4288	0.4288	0.7561	0.4288	0.7988	0.8766	0.4288	0.8266	1.1226	0.7901	0.6614	0.77	0.4288	1	0.7837	1.3248	3.0827	4.5926	0.8473	1.4826	3.2367	1.7789	1.6693	2.4364	0.7683	1.9159	1.1378	1.3973
1351	mannitol/sorbitol	Carbohydrate	Fructose, Mannose and Galactose Metabolism	46142	LC/MS Polar	100001740	2320	181.072	6251;5780		C00392,C00794	HMDB0000247,HMDB0000765	0.5036	1.0957	1.9647	2.9193	3.531	0.5165	0.2779	0.3659	2.5156	2.8395	2.3574	2.8681	0.9337	1.0663	0.6676	0.5336	7.3872	1.2779	0.3341	0.5187	0.6043	0.3746	0.604	2.3797	1.1585	0.4907	3.9275	5.547	0.5941	0.587	8.0155	2.3454	0.3797	0.641	1.1888	1.4317
4956	mannonate*	Xenobiotics	Food Component/Plant	62864	LC/MS Polar	100003695	2736	195.051	3246006	642-99-9			1.0658	1.0777	2.073	1.8673	1.014	0.9072	0.6373	0.7078	0.9472	0.8459	0.6199	1.0744	0.5193	0.5346	1.3214	1.3997	0.9076	0.9455	0.8132	0.6948	1.23	0.9483	0.5074	0.375	1.2359	1.6127	1.1488	1.8631	1.0772	2.3857	1.0451	0.986	0.7842	1.6897	0.5454	0.9268
1352	mannose	Carbohydrate	Fructose, Mannose and Galactose Metabolism	48153	LC/MS Polar	803	2200	225.062	185698;82308;18950;439680	3458-28-4	C00159,C02209,C00936	HMDB0000169	0.278	1.2701	0.278	0.278	0.278	0.278	0.7262	0.278	0.9562	0.278	0.278	1.0438	0.278	0.561	0.278	2.0727	0.278	0.278	0.278	0.278	0.278	1.1675	0.4241	1.5562	0.278	0.278	0.278	0.278	6.2265	5.1801	0.278	0.278	1.6011	1.4336	0.6488	0.278
434	methionine	Amino Acid	Methionine, Cysteine, SAM and Taurine Metabolism	1302	LC/MS Polar	415	1871.8	148.044	6137	63-68-3	C00073	HMDB0000696	1.341	1.7199	1.2707	1.4107	0.4539	0.7898	0.8787	0.9593	0.7831	0.6646	0.4303	0.6639	1.6286	1.4693	0.8563	1.1494	1.0281	1.0369	0.7047	1.9409	1.8289	0.9719	1.0487	0.6767	0.2826	1.6568	0.7898	0.7509	1.7023	2.7149	2.9998	1.7865	0.7342	1.9841	0.2664	0.4074
439	methionine sulfone	Amino Acid	Methionine, Cysteine, SAM and Taurine Metabolism	44878	LC/MS Pos Early	100004635	1250	182.048	69961	820-10-0		HMDB0062174	1.568	1.7941	0.9663	0.8857	2.4379	2.5768	1.6222	1.5285	0.7736	0.8209	0.5343	1.0949	0.6658	0.6701	0.7506	1.0778	0.8321	1.1758	1.068	1.1549	0.8197	0.6781	0.7122	0.5801	0.9832	1.8209	0.8571	1.0618	1.0298	1.6061	1.0769	0.833	0.3956	0.9901	0.4946	0.7053
440	methionine sulfoxide	Amino Acid	Methionine, Cysteine, SAM and Taurine Metabolism	18374	LC/MS Pos Early	100000039	1272	166.053	158980	3226-65-1	C02989	HMDB0002005	1.1487	0.9682	0.7416	0.7836	1.1271	0.6146	1.2099	1.7915	0.3248	0.6016	0.2219	0.406	1.2307	1.6854	1.1454	0.5731	0.6658	0.6421	1.0754	1.4301	1.1927	0.5586	1.0256	0.8343	2.0865	1.5037	0.8484	1.9761	1.0661	1.2146	2.0319	1.5312	0.758	1.3673	0.291	0.64
4960	methyl indole-3-acetate	Xenobiotics	Food Component/Plant	1584	LC/MS Pos Early	1104	3380	190.086	74706	1912-33-0		HMDB0029738	4.6164	1.5519	0.1443	0.1443	1.7421	1.049	0.9564	1.9198	0.4031	0.6353	0.1443	2.5216	0.1443	0.1443	0.4134	0.2787	0.4763	3.8766	30.5178	0.5173	0.3308	0.2698	0.1443	0.1443	1.9979	1.2923	0.9655	2.9919	0.8302	0.5167	1	3.2242	0.1443	0.1443	1.3606	0.9097
5213	methyl vanillate sulfate	Xenobiotics	Food Component/Plant	63857	LC/MS Neg	100020622	2933	261.007					0.0844	4.7379	0.0844	0.0844	5.1181	1.3698	1.2056	2.2566	0.5953	0.0844	0.0844	0.0844	0.0844	0.8294	0.0844	0.4712	0.3005	0.0844	0.0844	0.9582	1.2851	0.389	0.0844	0.0844	4.2472	0.511	0.0844	4.5526	0.9583	0.6913	0.4728	0.1215	1.0125	2.3672	0.0844	2.3305
4541	methyl-4-hydroxybenzoate sulfate	Xenobiotics	Benzoate Metabolism	48429	LC/MS Neg	100006116	2873	230.997	10657183			HMDB0041646	0.4724	0.4393	0.1364	1.0257	0.9743	1.318	5.6135	11.4502	1.8511	2.7053	2.7295	3.5958	5.7907	1.4965	0.1116	0.5184	1.0654	0.2332	1.3509	2.294	0.0231	0.0231	0.0231	0.0954	22.4569	14.8479	1.502	0.3148	2.2116	0.3698	0.1124	0.1952	0.084	4.6879	0.0645	0.5271
1774	methylmalonate (MMA)	Lipid	Fatty Acid Metabolism (also BCAA Metabolism)	1496	LC/MS Polar	418	3078.4	117.019	487	516-05-2	C02170	HMDB0000202	0.0373	0.0249	1.8961	2.0473	1.1393	1.4309	1.4932	1.7097	1.2713	1.4456	0.6888	0.9645	1.7735	0.0925	0.2605	0.0343	1.2284	1.0355	0.5569	0.0128	0.9137	0.5896	1.0793	0.4628	1.4684	1.1162	0.754	1.6261	1.7108	1.0902	0.9029	1.1439	0.7424	0.4056	0.1807	1.1368
410	methylsuccinate	Amino Acid	Leucine, Isoleucine and Valine Metabolism	15745	LC/MS Polar	2051	2800	131.035	10349	498-21-5		HMDB0001844	0.7316	1.5211	2.4895	1.8545	1.1355	1.4297	1.634	2.056	1.6775	1.7609	0.3964	0.8645	1.3141	1.69	1.5933	0.0581	0.0499	0.1116	0.0295	0.055	1.9956	0.0774	0.2015	0.7411	4.6103	2.5688	0.054	2.0819	0.638	0.0912	0.0491	0.6891	0.1886	0.2661	0.1087	0.5698
411	methylsuccinoylcarnitine	Amino Acid	Leucine, Isoleucine and Valine Metabolism	53031	LC/MS Pos Early	100009275	2589	276.144					1.0955	1.3519	2.3534	2.9938	2.426	1.8619	0.4321	0.4585	0.7537	0.4913	0.4326	0.9558	0.5674	0.7057	0.9487	1.0978	2.0714	3.1431	0.6836	0.603	1.3275	1.4896	0.3764	0.315	2.0086	3.7061	0.3282	0.2509	0.7315	2.3589	0.4474	0.5648	0.7613	1.7306	1.0442	1.5905
486	methylurea	Amino Acid	Urea cycle; Arginine and Proline Metabolism	34378	LC/MS Pos Early	100001401	807	75.0553	11719	598-50-5	C16363		0.3778	0.3204	0.5113	1.5347	2.5465	2.2567	0.9557	1.2238	2.018	1.7092	2.5371	2.2024	0.5144	1.2648	1.5687	0.5599	0.7022	0.5172	0.4221	0.5859	0.6462	0.3916	3.0627	1.828	3.5322	1.8167	0.6123	0.9247	1.64	0.7439	0.2279	0.2442	1.0443	0.9466	1.5325	1.5849
6286	monoethyl phthalate O-beta-D-glucuronide	Xenobiotics	Chemical	64517	LC/MS Neg	100021975	2941	369.083		671215-25-1			0.1534	0.2704	0.135	0.135	0.135	0.135	0.135	0.135	2.5503	0.135	2.6779	3.6757	0.135	0.135	0.135	0.4386	0.7804	0.3197	0.135	0.1852	0.135	3.7246	0.4318	0.135	0.135	0.5669	1.1906	1.0417	0.135	1.0137	2.5167	0.135	1	6.5758	0.135	0.135
2201	myo-inositol	Lipid	Inositol Metabolism	1124	LC/MS Polar	363	3506.3	225.062	892	87-89-8	C00137	HMDB0000211	0.4415	0.567	5.494	4.2672	0.9303	1.0273	2.0675	4.2007	1.174	2.1303	0.2824	0.9414	2.9589	3.4729	1	0.8715	0.3355	0.2114	0.5131	0.8288	0.9355	0.4643	0.6352	0.7738	4.1843	8.4469	1.535	1.6876	0.9933	0.2114	1.6795	1.9871	0.2485	0.9902	2.2489	2.8318
1884	myristoleoylcarnitine (C14:1)*	Lipid	Fatty Acid Metabolism (Acyl Carnitine, Monounsaturated)	48182	LC/MS Pos Late	100006051	1316	370.295	129691961	889848-55-9		HMDB0240588	0.7373	0.5315	0.7178	1.3383	0.6834	0.9484	3.4308	1.7154	0.1948	1.1962	0.1948	1.7845	0.1948	0.4587	1.5344	1.235	0.5885	23.648	0.7742	0.1948	2.1852	0.4865	0.524	0.1948	3.162	3.0833	0.623	1.0251	0.8476	2.5169	0.3837	0.6533	0.8752	3.9101	0.9749	2.4405
138	N,N,N-trimethyl-5-aminovalerate	Amino Acid	Lysine Metabolism	57687	LC/MS Pos Early	100015962	2186	160.133	14274897				1.2749	0.9801	1.4711	1.0967	2.1925	2.2772	0.0819	0.0952	0.3298	0.4604	0.2912	0.5953	1.0295	2.1058	1.0199	1.7503	0.5411	1.4872	1.5961	1.6471	0.8643	0.8619	0.975	1.0804	0.3237	0.441	2.1446	1.911	1.9377	1.9309	0.9501	0.8515	0.6989	0.6335	0.7053	0.9397
519	N,N,N-trimethyl-alanylproline betaine (TMAP)	Amino Acid	Urea cycle; Arginine and Proline Metabolism	62947	LC/MS Pos Early	100020217	2470	229.155				HMDB0240365	1.0744	1.2906	1.4637	1.616	0.9269	0.6496	0.6481	0.9912	1.1874	1.0627	0.6397	0.981	0.6006	0.6907	1.4061	1.4498	0.9804	0.7784	0.7233	0.6145	1.151	0.8932	0.6712	0.5819	1.278	1.804	0.8073	1.0088	0.9731	1.8732	0.8734	0.7638	1.0165	1.8276	0.7677	1.0188
137	N,N-dimethyl-5-aminovalerate	Amino Acid	Lysine Metabolism	62819	LC/MS Pos Early	100020842	2290	146.118					0.2463	0.341	1.4021	0.5171	1.0634	1.8267	1.2422	1.3879	0.9154	0.8897	0.3185	0.6605	1.4542	3.7694	1.3339	0.8078	0.3928	0.4475	2.1378	0.6498	2.5832	4.5098	0.2463	0.33	1.0725	1.4533	1.4201	4.8381	0.6583	1.3783	1.148	0.2863	0.2988	0.3454	2.8981	3.0105
1219	N,N-dimethyl-pro-pro	Peptide	Modified Peptides	64571	LC/MS Pos Early	100022041	2500	241.155					1.1411	1.1985	1.6929	1.6876	1.0617	0.795	0.7436	0.8339	1.0494	1.1099	0.4352	0.6869	0.6022	0.7775	1.3577	1.4406	0.9855	0.9108	0.8789	0.6736	1.2934	0.9395	0.7399	0.6109	1.2949	1.9326	0.9329	0.9546	1.0041	1.9613	0.9959	0.9076	0.838	1.6219	0.8081	1.0119
33	N,N-dimethylalanine	Amino Acid	Alanine and Aspartate Metabolism	63151	LC/MS Pos Early	100020371	1370	118.086	5488191	2812-31-9			1.6079	2.2709	1.0928	0.8858	1.8271	2.0286	0.549	0.5185	0.8497	1.3048	1.7796	3.3475	0.7554	0.784	0.8675	0.6952	3.1919	6.6756	1.9791	3.9277	1.516	1.4306	0.8068	0.9072	0.7992	1.4754	0.3794	0.5934	0.7798	0.5948	0.8568	0.8908	0.7491	1.491	0.6668	0.7476
4964	N-(2-furoyl)glycine	Xenobiotics	Food Component/Plant	31536	LC/MS Neg	100001086	1525	168.03	21863	5657-19-2;5657-19-2		HMDB0000439	5.7838	0.136	3.5315	4.1238	3.3934	0.9235	1.0809	1.0913	0.1906	0.2336	0.3862	0.4154	0.5976	1.1291	0.5867	0.8053	1.0765	2.4516	0.3441	0.4391	0.6541	3.5931	1.5452	0.5508	54.6943	0.5869	8.6778	31.0387	1.5097	1.0999	0.3954	0.4597	13.3129	18.3882	0.7989	0.793
76	N-acetyl-1-methylhistidine*	Amino Acid	Histidine Metabolism	43255	LC/MS Neg	100004299	1478	210.088	53859791				0.8472	0.6989	1.0018	1.0508	1.3909	1.2247	0.4176	0.3446	0.5019	0.4596	0.5926	0.5924	0.465	0.5731	1.314	1.2873	1.1308	1.3302	1.3	1.1151	1.0129	0.884	0.977	1.0473	1.0254	1.5741	0.5233	0.5341	0.5601	1.1183	0.485	0.4051	0.8741	2.1005	1.1224	1.0898
1756	N-acetyl-2-aminooctanoate*	Lipid	Fatty Acid, Amino	62059	LC/MS Neg	100020204	3943	200.129	95555			HMDB0059745	0.8228	1.1732	0.5391	0.7215	1.8321	1.3636	2.0128	1.9317	0.7438	1.506	0.2067	0.3304	0.7526	0.8844	0.6197	1.0975	0.3357	0.6188	1.239	1.6855	0.657	0.5254	0.9951	1.0453	1.6332	1.7723	0.6203	0.719	1.3442	1.1124	1.6886	1.6236	0.9009	2.1138	1.0049	1.2714
75	N-acetyl-3-methylhistidine*	Amino Acid	Histidine Metabolism	43256	LC/MS Neg	100002204	1360	210.088	193270	37841-04-6			1.0379	0.2175	0.7801	1.0096	2.6023	2.0999	0.0321	0.0265	0.8737	0.3416	2.4703	0.9904	2.7031	0.7001	0.8786	1.2782	2.061	0.6569	0.4673	2.5911	0.7719	1.1748	1.0615	1.2146	2.6253	2.127	0.2738	0.1228	0.2199	0.2892	0.0265	0.0265	3.146	2.6026	2.3743	0.9615
55	N-acetyl-aspartyl-glutamate (NAAG)	Amino Acid	Glutamate Metabolism	35665	LC/MS Pos Early	100001612	1035	305.098	188803	3106-85-2	C12270	HMDB0001067	1.2419	2.1794	1.1402	1.4401	0.4672	0.7294	0.1745	0.5912	2.4308	3.7609	0.1745	0.397	0.7228	1.7568	0.4917	0.6335	0.9763	0.8982	0.8899	0.5763	1.9237	1.2061	1.0246	0.1745	1.4658	1.8526	0.9336	1.1371	0.87	1.7942	2.4304	2.0872	1.0237	3.6987	1.1512	0.6029
4239	N-acetyl-beta-alanine	Nucleotide	Pyrimidine Metabolism, Uracil containing	37432	LC/MS Neg	100002102	773	130.051	76406	3025-95-4	C01073	HMDB0061880	0.7978	0.7382	1.8458	2.1662	1.2528	1.0249	0.7798	0.7934	0.7966	1.2219	0.8962	0.8935	1.2224	1.669	0.8465	0.7536	1.2624	1.0465	0.5602	0.8135	1.3421	1.0833	1.2165	0.9441	1.7968	1.4679	1.471	1.7722	0.6445	0.7529	1.5794	1.3522	1.7187	1.8536	0.8509	0.9142
135	N-acetyl-cadaverine	Amino Acid	Lysine Metabolism	43530	LC/MS Pos Early	100002249	2385	145.133	10374713	32343-73-0		HMDB0002284	1.0487	1.2325	0.8736	0.7324	1.0949	1.0139	0.3068	0.3817	0.8229	0.8221	1.9432	1.4956	1.9287	1.6183	1.9955	1.4573	0.7976	1.2837	0.9861	0.9091	0.5535	0.5961	4.9066	7.4541	0.8136	0.6612	4.1654	5.7335	0.6962	0.8042	1.2134	0.8867	0.2589	0.3782	0.1967	0.2638
544	N-acetyl-isoputreanine	Amino Acid	Polyamine Metabolism	62309	LC/MS Pos Early	100020487	2305	203.139	131802901				0.9177	0.9815	1.8586	1.7569	0.7594	0.7769	1.12	1.1271	1.1894	1.2172	0.6334	0.7882	0.8726	0.6897	0.9798	1.0185	1.7677	1.4159	0.9442	0.7697	1.1438	1.0709	0.5351	0.4402	1.677	2.3172	0.8438	1.0409	0.8716	2.0123	1.1346	0.8879	0.6792	1.7299	0.8729	1.3559
5094	N-acetyl-S-allyl-L-cysteine	Xenobiotics	Food Component/Plant	47136	LC/MS Neg	100005818	2237	202.054	152467	23127-41-5		HMDB0240543	0.3679	5.959	0.0566	0.3732	3.8646	3.7242	5.7244	9.0507	0.2393	0.2931	0.1492	2.0295	1	2.4895	0.0566	0.0658	1.7916	2.3213	3.2707	1.7216	0.3656	5.6506	0.0892	0.0566	0.292	1.9378	0.0566	0.2988	8.2498	0.8996	10.8161	19.356	6.3619	0.9377	0.3261	0.2932
31	N-acetylalanine	Amino Acid	Alanine and Aspartate Metabolism	1585	LC/MS Polar	1110	1564.8	130.051	88064	97-69-8	C02847	HMDB0000766	0.7665	0.9664	0.9508	1.2895	2.8364	1.0083	1.6676	1.5576	0.7863	3.6132	0.3332	0.6313	0.7905	1.0195	0.4351	1.3923	0.3475	0.5629	0.6199	1.3336	0.6709	0.3641	0.4597	2.217	2.9779	0.5331	0.5519	3.0307	1.698	0.9917	1.2099	2.4124	4.5709	5.6979	0.3736	1.2804
4814	N-acetylalliin	Xenobiotics	Food Component/Plant	45404	LC/MS Neg	100005367	1410	218.049					0.548	5.5544	0.0773	0.3218	1.599	1.6831	2.1506	3.8464	0.5293	0.272	0.227	2.0303	0.9811	2.8343	0.1751	0.2195	4.6734	3.9236	1.7948	1.1162	1.0189	3.4482	0.0773	0.0773	0.5818	3.2355	0.3416	0.4562	0.9196	0.5069	4.9212	21.8842	1.0676	0.3801	1.4222	0.6202
499	N-acetylarginine	Amino Acid	Urea cycle; Arginine and Proline Metabolism	33953	LC/MS Pos Early	100001266	2245	217.13	67427	155-84-0	C02562	HMDB0004620	0.7507	0.8912	1.3549	1.358	1.4168	1.3388	1.1692	1.307	0.7901	0.7359	0.4977	0.6948	0.8038	0.8573	1.056	0.9186	0.717	0.7464	1.7596	1.5347	0.7127	0.7469	1.1295	1.2837	1.0079	1.6268	0.5303	0.7863	1.3856	1.6488	0.9921	1.2079	0.6466	1.3648	0.8428	1.0463
42	N-acetylasparagine	Amino Acid	Alanine and Aspartate Metabolism	33942	LC/MS Pos Early	100001257	785	175.071	99715	4033-40-3		HMDB0006028	0.5062	0.5384	1.3189	1.4955	1.4577	1.2944	1.3456	1.5891	0.6457	0.8491	0.2219	0.3872	1.214	1.1783	0.6062	0.4022	0.3279	0.5708	1.0825	1.4661	0.602	0.4507	1.7504	1.6052	1.1171	1.3388	0.3993	1.2791	2.1925	1.4325	1.6394	1.9927	0.9175	1.7314	0.4081	0.5079
37	N-acetylaspartate (NAA)	Amino Acid	Alanine and Aspartate Metabolism	22185	LC/MS Neg	100000787	620.5	174.041	65065	997-55-7;997-55-7	C01042	HMDB0000812	0.8658	0.7245	1.3177	1.4383	1.1532	1.0109	0.7946	0.9079	1.7142	1.8533	0.7496	1.1646	0.9831	1.1855	1.3366	1.0828	0.9761	1.1452	0.7061	0.5797	1.192	1.0297	0.7361	0.7219	1.3593	1.8786	0.8171	1.1867	1.0487	1.4332	0.9091	0.9961	1.0039	1.9045	0.8894	0.9721
86	N-acetylcarnosine	Amino Acid	Histidine Metabolism	43488	LC/MS Neg	100004046	1235	267.11	9903482	56353-15-2		HMDB0012881	1.1883	1.1095	1.8383	2.0476	0.7756	0.9396	0.5225	0.5698	2.3928	2.3876	0.95	1.1857	1.1728	1.3255	2.0451	1.2495	0.8079	0.9967	0.5164	0.4888	0.568	0.6085	0.8843	0.8272	0.5468	0.8682	0.8492	1.864	1.4067	1.1915	1.0272	0.9912	0.4643	1.0033	1.3256	1.152
504	N-acetylcitrulline	Amino Acid	Urea cycle; Arginine and Proline Metabolism	48434	LC/MS Pos Early	100001577	1010	218.113	656979	33965-42-3	C15532,C02851	HMDB0000856	0.4399	0.5304	1.4081	1.6999	1.4795	1.7873	0.7637	0.7187	0.7828	1.128	0.8676	0.6752	0.7435	0.8488	1.4433	1.2003	0.7389	0.7554	2.6093	2.0363	0.4777	0.486	2.1509	2.145	1.727	1.4691	0.6561	0.8327	0.872	1.1534	0.756	1.2756	1.1742	2.1125	1.3298	0.6295
456	N-acetylcysteine	Amino Acid	Methionine, Cysteine, SAM and Taurine Metabolism	1586	LC/MS Neg	1107	1108	162.023	12035	616-91-1	C06809	HMDB0001890	0.0436	0.4366	2.2702	1.779	2.4034	2.0468	0.3594	0.2599	1.3445	2.6945	0.9941	0.52	1.2863	0.534	1.6846	0.912	0.9392	1.6358	0.0436	1.6978	0.6962	0.8077	1.0527	1.4134	0.0436	0.7705	0.5751	2.0279	1.9481	1.8009	0.749	0.6714	1.3991	3.0505	0.7075	0.5838
6417	N-acetylglucosamine conjugate of C24H38O4 bile acid	Partially Characterized Molecules	Partially Characterized Molecules	61870	LC/MS Neg	100020008	4637	592.349					0.6956	0.7111	1.1718	0.98	0.9775	0.8783	1.2361	1.3072	0.5332	0.2439	0.2439	0.2439	0.2439	0.2439	1.5315	2.847	1.2337	0.9496	1	0.9833	0.2439	0.2439	0.2439	0.2439	0.2439	0.7078	1.3159	1.2298	1.251	2.4712	0.4901	0.4993	0.6116	0.9238	0.6073	1.444
6416	N-acetylglucosamine conjugate of C24H40O4 bile acid	Partially Characterized Molecules	Partially Characterized Molecules	61869	LC/MS Neg	100020003	4637	594.365					8.6644	10.6939	3.7197	2.9855	1	1.1517	0.4062	0.4006	0.6166	0.7984	0.3195	0.3348	0.1003	0.1003	0.4853	0.9518	0.6885	0.409	1.7312	1.3917	0.1003	0.1003	0.1003	0.1003	0.4452	1.7247	5.2452	4.822	1.5802	3.7325	1.3049	2.3891	0.3905	0.7372	0.8301	1.457
1433	N-acetylglucosamine/N-acetylgalactosamine	Carbohydrate	Aminosugar Metabolism	46539	LC/MS Pos Early	100006435	715	222.097	84265;439174		C01074	HMDB0000212,HMDB0000215	1.1377	1.2346	2.4965	2.3909	1.1545	0.9282	0.6264	0.6243	1.4308	1.5211	0.5428	0.9051	0.7861	0.5302	1.4532	1.4189	1.1976	1.01	0.9237	0.7436	1.4327	0.9562	0.8352	0.7911	1.2072	1.6031	0.8011	0.8713	0.99	2.054	1.3261	1.3214	0.8838	1.7911	0.5044	0.9078
1410	N-acetylglucosaminitol	Carbohydrate	Aminosugar Metabolism	63817	LC/MS Polar	100021518	2036	222.098	165206	4271-28-7			0.9485	0.9724	1.0707	1.2516	0.7537	0.8502	0.6325	0.7839	0.9894	0.3713	0.5451	1.111	0.765	0.9623	1.485	1.0457	0.9726	0.6517	1.1477	0.8469	1.329	1.0523	1.063	0.5496	0.8245	1.3844	0.8199	1.2206	1.22	2.3635	1.4212	1.0098	0.3713	1.1856	0.4227	0.7197
1430	N-acetylglucosaminylasparagine	Carbohydrate	Aminosugar Metabolism	48149	LC/MS Pos Early	1215	1212	336.14	123826	2776-93-4	C04540	HMDB0000489	1.2685	1.3917	2.5268	2.6227	1.0257	0.8004	0.4786	0.5239	1.0292	1.1535	0.5695	0.8828	0.7434	1.0013	1.3562	1.3327	0.9803	0.9291	0.7469	0.5359	1.1883	0.9923	0.39	0.4175	1.1155	1.7264	0.7743	0.9937	0.8168	2.1598	1.056	0.7368	0.6686	1.7111	0.8352	0.9987
47	N-acetylglutamate	Amino Acid	Glutamate Metabolism	15720	LC/MS Neg	100000282	621	188.056	70914	5817-08-03	C00624	HMDB0001138	0.7939	0.6148	1.3179	1.1576	1.1616	1.0462	1.2324	1.1499	1.4372	1.3041	0.5919	1.0123	0.7874	0.9877	1.2182	1.0259	0.9415	1.0788	0.8735	0.8215	1.114	0.8807	1.156	1.0312	0.8214	1.2491	0.6369	0.9446	1.8882	1.2126	0.8312	1.2543	0.9406	1.7751	0.6921	0.9466
48	N-acetylglutamine	Amino Acid	Glutamate Metabolism	33943	LC/MS Polar	100001253	2140	187.072	182230	2490-97-3	C02716	HMDB0006029	0.7824	0.9498	1.1459	1.0627	0.8842	0.9888	1.1792	1.2184	0.5607	1.0205	0.2506	0.4331	0.8645	0.8043	0.5712	0.661	0.3742	0.6531	1.3788	2.0131	0.6735	0.4938	1.4624	1.4936	1.2216	1.9334	0.5098	0.8987	1.5988	1.5454	1.2124	1.7702	1.0112	2.1344	0.3654	0.5701
2	N-acetylglycine	Amino Acid	Glycine, Serine and Threonine Metabolism	27710	LC/MS Pos Early	100001006	826	118.05	10972	543-24-8		HMDB0000532	0.6559	0.4456	2.1886	2.7158	1.4192	1.6632	6.8584	3.3891	0.0839	2.901	0.3241	0.905	1.5451	1.095	0.0839	0.0839	0.0839	0.5435	0.3736	1.1385	0.6145	0.4152	2.502	2.6888	3.4734	0.4983	0.3728	0.5832	1.8554	0.6692	1.1868	2.5427	1.3175	1.1236	0.3462	0.4241
101	N-acetylhistamine	Amino Acid	Histidine Metabolism	48679	LC/MS Pos Early	100006123	2287	154.097	69602	673-49-4	C05135	HMDB0013253	1.385	2.4465	0.3778	0.7918	2.2512	1.6071	0.2827	1.8544	1.4529	1.621	0.6127	0.337	0.6573	2.9312	0.3584	0.3364	0.53	0.3462	0.2267	1.382	0.3938	0.6402	1.7308	1.7626	2.0875	0.7268	0.9535	0.8465	1.926	2.396	1.2238	1.0465	0.7058	0.6294	0.2288	0.2038
73	N-acetylhistidine	Amino Acid	Histidine Metabolism	33946	LC/MS Polar	100001293	2088	196.073	75619	39145-52-3	C02997	HMDB0032055	0.9903	1.1297	1.9808	1.8008	0.7819	0.8225	0.9011	1.0394	0.7321	1.0507	0.3753	0.64	0.8912	0.8826	0.8378	1.0162	0.5681	0.8287	0.8211	1.0097	1.2897	0.9791	1.0563	1.0402	1.4408	2.252	0.8081	1.4516	1.8919	2.475	1.9296	2.0791	0.8561	1.588	0.4817	0.7682
525	N-acetylhomocitrulline	Amino Acid	Urea cycle; Arginine and Proline Metabolism	62707	LC/MS Neg	100020513	1314	230.115					0.425	0.4873	0.7397	1.0564	2.4625	2.5345	0.9853	0.6572	0.5426	0.4881	0.7341	1.0147	0.571	0.7565	2.3184	1.2845	0.509	0.7986	2.4169	1.6408	0.733	0.9656	2.8478	2.6576	0.3368	1.1118	1.092	1.1603	0.5546	0.8168	0.8648	0.5333	1.1893	3.1538	1.3009	1.3198
387	N-acetylisoleucine	Amino Acid	Leucine, Isoleucine and Valine Metabolism	33967	LC/MS Neg	100001276	2325	172.098	306109	3077-46-1		HMDB0061684	0.8751	0.9184	1.9847	2.4252	0.7027	0.7287	0.8723	0.8954	0.6552	0.7473	0.4117	0.571	1.4469	1.3781	1.3719	1.1506	0.8896	1.1467	0.798	1.5768	0.8292	0.847	1.0159	1.0935	1.5572	2.1319	0.6789	1.0918	1.8966	2.1955	1.3554	1.1968	0.7607	1.6787	0.8081	0.9841
270	N-acetylkynurenine (2)	Amino Acid	Tryptophan Metabolism	48757	LC/MS Neg	100006378	2378	249.088	73817779				1.1669	0.5773	3.2414	3.8523	2.3841	1.9894	0.5436	0.9224	0.1857	0.1857	0.4238	0.2238	0.1857	0.1857	0.1857	0.1857	0.1857	0.3374	1.6178	0.3803	1.8959	1.8508	1.0355	1.5316	1.4645	0.4854	0.6941	1.2017	13.4106	8.0502	0.6398	0.6406	0.498	0.8503	0.6291	1.0879
336	N-acetylleucine	Amino Acid	Leucine, Isoleucine and Valine Metabolism	1587	LC/MS Neg	1082	2400	172.098	70912	1188-21-2	C02710	HMDB0011756	0.7151	0.8363	1.2509	1.6731	0.9742	0.8037	1.2858	1.2495	0.5238	1.3511	0.3121	0.4413	1.2823	1.3161	0.7432	0.9163	0.3978	0.6646	1.1079	3.4502	0.4816	0.4432	1.9131	2.716	1.194	0.8583	0.4559	0.8584	1.7707	1.1481	2.5676	2.5413	1.5046	2.8267	0.5317	0.6379
435	N-acetylmethionine	Amino Acid	Methionine, Cysteine, SAM and Taurine Metabolism	1589	LC/MS Neg	1083	1787	190.054	448580	65-82-7	C02712	HMDB0011745	1.0214	0.7708	1.0877	1.2522	0.6076	0.836	0.8944	0.5303	1.0943	2.074	1.1337	0.4249	1.1368	1.7524	0.5345	0.8048	0.4646	0.5872	0.7699	2.6644	0.6387	0.6013	1.5068	1.6167	1.6396	0.9032	0.5053	0.9786	2.3466	1.7509	1.5819	1.3452	1.1866	2.0776	0.7757	0.8184
441	N-acetylmethionine sulfoxide	Amino Acid	Methionine, Cysteine, SAM and Taurine Metabolism	45428	LC/MS Pos Early	100005463	880	208.064	11902949	108646-71-5			0.4896	0.3075	1.648	1.981	0.7024	1.2083	0.9166	0.8837	0.3075	0.3075	0.4372	0.3075	1.2291	1	0.3075	0.3075	0.6302	0.4832	2.6992	1.4238	0.4117	0.3075	2.1223	1.9185	1.932	1.1396	0.5114	0.996	0.5492	0.7334	1.2522	1.4699	1.6294	2.0878	0.51	0.3075
1418	N-acetylneuraminate	Carbohydrate	Aminosugar Metabolism	32377	LC/MS Pos Early	1162	660	310.113	439197	131-48-6	C00270	HMDB0000230	1.2123	1.3258	2.034	1.883	1.125	0.827	0.4522	0.501	1.2167	1.2442	0.614	0.8886	0.6492	0.7777	1.3008	1.0348	0.9242	0.7056	0.7205	0.5346	1.188	0.7494	0.5597	0.5292	1.1854	1.482	0.8173	1.2719	1.013	1.9716	1.1578	1.0065	0.6096	1.4523	0.7683	0.9935
141	N-acetylphenylalanine	Amino Acid	Phenylalanine Metabolism	33950	LC/MS Neg	100001256	2597	206.082	74839	2018-61-3	C03519	HMDB0000512	0.7137	0.5751	0.8863	1.0846	1.5589	1.1709	1	1.3257	0.3393	0.5334	0.301	0.3421	0.7771	1.1261	0.442	0.6023	0.4938	0.6125	0.8503	0.9394	1.8115	1.4853	1.4407	2.0376	2.3951	1.3289	0.7207	1.705	6.561	0.301	1.0992	0.8344	1.4966	3.087	0.8166	2.327
505	N-acetylproline	Amino Acid	Urea cycle; Arginine and Proline Metabolism	34387	LC/MS Neg	100001334	1230	156.067	322640	1074-79-9		HMDB0094701	0.5453	0.5892	2.8133	0.9493	2.8023	0.3856	1.1848	1.4909	0.3856	0.3856	0.5152	0.3856	1.4605	2.3486	0.3856	0.4652	1.5931	0.6186	1.1789	0.9055	0.4469	1.8437	0.4937	0.3856	1.7375	1.9392	0.8209	2.3297	0.8662	0.7688	2.9192	0.7435	0.722	1.7373	1.4016	1.0844
538	N-acetylputrescine	Amino Acid	Polyamine Metabolism	37496	LC/MS Pos Early	192	2230	131.118	122356	18233-70-0	C02714	HMDB0002064	1.0685	1.2299	1.784	1.6367	0.9604	0.9415	0.4176	0.5025	1.5199	1.5026	0.4278	0.5755	0.5039	0.5883	1.4666	1.2525	1.211	1.113	0.8713	0.6471	1.0396	0.7249	0.7122	0.7119	1.8388	2.014	0.5782	0.8779	1.0672	1.5359	1.3653	1.2847	0.6111	1.1462	0.5949	0.6487
5124	N-acetylpyrraline	Xenobiotics	Food Component/Plant	48438	LC/MS Neg	100006120	2545	295.13			C01227		0.3333	0.8233	2.2167	0.5997	5.0944	2.5724	3.4093	3.3613	0.456	0.4119	0.4892	0.1946	0.9368	0.7902	1.2169	0.5935	0.4423	0.9934	2.5697	1.521	0.1683	0.4046	1.6178	4.1111	0.7276	1.6542	0.3934	1.3776	2.0489	1.3833	1.2625	2.4972	1.0066	3.0793	0.6972	4.3144
11	N-acetylserine	Amino Acid	Glycine, Serine and Threonine Metabolism	37076	LC/MS Polar	100001851	2000	146.046	65249	97-14-3		HMDB0002931	0.8619	1.0175	1.5494	1.8033	0.7542	0.8833	1.2998	1.3933	0.8844	2.3055	0.4148	0.8163	1.2875	1.2364	0.5461	0.6854	0.504	0.7568	0.7804	1.9481	0.7044	0.533	1.432	1.3498	1.0993	1.185	0.6277	0.9825	1.6411	1.2717	1.7347	2.2313	1.2487	1.657	0.5	0.6912
473	N-acetyltaurine	Amino Acid	Methionine, Cysteine, SAM and Taurine Metabolism	48187	LC/MS Polar	100005466	1249	166.018	159864			HMDB0240253	1.8452	2.3046	2.2922	1.9373	0.8368	0.6391	0.7914	0.9396	0.67	0.5703	0.4412	0.7848	0.4817	0.6278	1.1241	1.892	1.0841	1.2349	0.9897	0.9801	1.6575	1.414	0.5458	0.5444	1.6582	1.7526	1.0103	1.5436	0.8502	1.9939	1.1898	0.9123	0.6995	1.4973	0.7308	1.0139
5072	N-acetyltheanine	Xenobiotics	Food Component/Plant	62711	LC/MS Neg	100020514	1496	215.104					0.069	0.069	0.1723	0.069	0.2917	3.294	3.5236	1.3582	0.1216	0.069	0.069	0.069	0.6638	1	0.5488	0.069	36.8764	21.4458	0.069	0.069	0.0796	0.069	0.069	0.069	0.069	0.069	1.5844	2.7593	0.271	0.1803	0.0764	0.069	0.069	0.069	0.069	2.6699
18	N-acetylthreonine	Amino Acid	Glycine, Serine and Threonine Metabolism	33939	LC/MS Neg	100001274	821.6	160.061	152204	17093-74-2		HMDB0062557	1.1958	1.2267	1.6371	1.86	1.101	0.865	1.6936	0.8523	1.1999	1.4018	0.5876	0.8321	1.4686	1.9352	1.1742	0.9556	0.6941	0.6565	0.6738	0.8148	0.808	0.7002	0.5773	0.6998	1.3395	1.1716	1.0108	1.5459	1.3352	1.6456	1.0881	0.8524	0.9892	2.0773	0.7297	0.8463
255	N-acetyltryptophan	Amino Acid	Tryptophan Metabolism	33959	LC/MS Neg	100001254	2630	245.093	439917;700653	1218-34-4	C03137	HMDB0013713	0.9532	0.9803	2.0224	2.2463	1.0884	0.8388	0.5383	0.7369	0.9425	1.5404	0.5036	0.484	1.1088	1.2093	0.8785	0.8199	0.7909	1.0197	0.5483	0.6491	2.8986	2.463	0.7526	1.0982	2.3592	1.6507	0.6752	1.3852	5.2078	4.9923	1.2039	0.8599	0.754	1.5639	1.2108	1.475
163	N-acetyltyrosine	Amino Acid	Tyrosine Metabolism	32390	LC/MS Neg	100001104	1680	222.077	68310	537-55-3		HMDB0000866	0.5858	0.5886	1.4799	1.902	1.4348	1.4462	0.9961	1.3509	0.3039	0.6057	0.2421	0.2748	1.0039	1.2424	0.4599	0.5847	0.3371	0.4813	0.8558	1.2492	1.9435	1.7162	1.6019	2.2896	1.5624	1.1407	0.6015	1.3969	11.5538	6.9185	1.3214	0.9356	0.7589	1.6596	0.7697	1.1861
417	N-acetylvaline	Amino Acid	Leucine, Isoleucine and Valine Metabolism	1591	LC/MS Neg	1084	1704	158.082	66789	96-81-1		HMDB0011757	1.0201	1.1222	1.6721	2.1617	0.7103	0.7167	0.6363	0.6203	0.7625	1.1678	0.5343	0.6388	1.1413	1.1586	1.4057	1.2927	0.935	1.1018	0.7045	1.0721	0.9805	0.824	0.6464	0.717	1.1759	1.8743	0.7866	0.9829	1.5292	1.7815	1.0171	1.0201	0.7425	1.6527	0.7952	0.9602
35	N-carbamoylalanine	Amino Acid	Alanine and Aspartate Metabolism	52340	LC/MS Pos Early	100006369	950	133.061	426409	77340-50-2			0.7742	1.0317	1.3981	0.9382	3.9936	3.5013	1.5023	1.5812	3.0723	1.6386	1.1526	0.6821	0.763	1.1596	0.8753	0.9449	0.902	0.8907	0.9683	0.5973	1.064	0.597	1.7164	1.429	4.2234	3.0247	0.8312	0.7318	0.8272	2.5581	0.4201	0.4395	1.4077	1.8016	1.4093	0.896
4203	N-carbamoylaspartate	Nucleotide	Pyrimidine Metabolism, Orotate containing	1594	LC/MS Polar	1108	3800	175.036	93072	923-37-5	C00438	HMDB0000828	0.5191	0.5475	2.4501	2.1136	1.8636	1.7963	0.4822	0.6829	1.4318	1.4615	0.6252	0.5719	1.2078	1.9955	3.2033	1.6389	1.1483	0.6679	0.584	0.5797	1.0138	0.3618	1.2609	0.9373	0.9495	1.3371	1.1652	2.8713	0.9051	0.7479	0.6819	0.6078	0.5186	1.2747	0.7213	1.0278
419	N-carbamoylvaline	Amino Acid	Leucine, Isoleucine and Valine Metabolism	62852	LC/MS Neg	100020351	1270	159.077	448879	26081-00-5			1.3695	1.8776	0.6449	0.6166	0.6184	0.9708	0.6318	0.4619	1.0919	1.1382	0.6966	1.1736	0.7197	0.8624	1.8909	1.6119	0.7837	0.6172	0.8917	0.9622	0.5923	0.6558	1.3364	1.2961	0.9117	0.7821	0.8258	1.0292	1.5623	2.4842	0.618	0.5052	1.3763	2.2593	1.1338	1.3413
508	N-delta-acetylornithine	Amino Acid	Urea cycle; Arginine and Proline Metabolism	43249	LC/MS Polar	100004523	2719.9	173.093	9920500		C00437	HMDB0003357	0.9796	1.3466	0.87	0.6211	0.4005	0.3266	2.3277	2.74	1.5063	1.6352	0.4537	0.759	1.1903	1.0794	0.5431	0.9085	1.468	1.3665	0.3605	0.8391	1.0859	0.8342	0.2862	0.2862	1.2792	1.7614	0.7545	1.0204	2.0925	1.3513	2.8292	2.6568	0.2862	0.5119	1.7701	2.1787
274	N-formylanthranilic acid	Amino Acid	Tryptophan Metabolism	43549	LC/MS Neg	100004561	2150	164.035	101399	3342-77-6	C05653	HMDB0004089	0.6138	0.6653	0.8744	1.1005	1.5298	1.2249	0.9365	1.0655	0.9499	1.0146	0.5296	0.5369	1.5375	1.6464	0.9404	0.479	1.0859	1.3735	1.8159	1.8818	1.0092	0.7713	0.6036	1.1743	1.1397	0.85	0.4959	0.7404	1.2305	1.1776	0.6641	0.6107	0.6613	1.0473	1.1962	1.2513
266	N-formylkynurenine	Amino Acid	Tryptophan Metabolism	64334	LC/MS Neg	186	2000	235.072	910	1022-31-7	C02700,C02406,C15605	HMDB01200	0.8494	0.7836	2.5649	3.37	0.499	0.8678	0.6092	0.7299	1.7184	2.2305	1	0.9092	1.3497	1.4368	1.2922	0.9406	0.8966	0.8808	0.3076	1.0002	0.3076	0.5803	1.5787	1.7104	0.9461	1.0609	0.6203	1.0024	1.8247	1.9399	0.8958	0.8025	1.057	1.8638	0.798	0.8368
437	N-formylmethionine	Amino Acid	Methionine, Cysteine, SAM and Taurine Metabolism	2829	LC/MS Neg	194	1543.8	176.039	439750	4289-98-9	C03145	HMDB0001015	0.6822	0.818	0.8382	0.8329	1.5293	1.3866	0.7717	0.6504	0.8986	1.5257	0.8553	1.0735	1.3194	1.3823	0.3266	0.7394	0.5249	0.9776	0.9421	1.5278	1.4183	1.5552	0.9266	2.1181	2.257	5.2484	0.4263	0.6166	1.6316	1.6021	1.3161	1.1078	0.4111	0.7242	1.9974	2.1184
59	N-methyl-GABA	Amino Acid	Glutamate Metabolism	39577	LC/MS Pos Early	100003152	2109	118.086	70703	1119-48-8	C15987		0.8722	0.5957	0.8974	1.1184	1.8801	2.846	0.9399	1.1387	2.744	1.3743	1.585	1.424	1.1868	1.2049	1.5315	0.7404	3.208	0.6018	0.5384	0.5324	0.9993	0.9293	0.9317	0.955	2.5077	1.518	0.7538	1.9053	0.39	0.1168	0.5417	0.4937	0.9581	1.1766	1.4497	1.2711
32	N-methylalanine	Amino Acid	Alanine and Aspartate Metabolism	37069	LC/MS Pos Early	100001823	1580	104.071	4377	600-21-5	C02721	HMDB0094692	0.8129	0.9616	1.5612	1.7234	1.784	1.5118	0.6451	1.6249	1.4847	2.1165	0.447	0.447	0.447	1.3845	0.9585	1.0203	0.6577	0.9717	0.8047	0.8433	0.5197	1.1575	0.447	0.7748	1.9017	1.6629	1.0592	1.6219	0.7503	0.8627	0.447	1.0555	0.6953	1.0695	0.6374	0.9797
49	N-methylglutamate	Amino Acid	Glutamate Metabolism	31532	LC/MS Polar	100001131	2900	160.061	439377	35989-16-3	C01046	HMDB0062660	0.2818	0.1925	4.4347	4.2138	1.9516	1	0.1405	0.7599	0.9795	0.5749	0.1405	0.1405	2.7914	4.5433	1.9485	0.9096	0.7533	0.4234	0.2804	0.1679	1.6158	1.0978	0.1405	0.1405	0.3942	1.1577	2.8107	7.222	0.1405	0.1405	4.6725	1.4376	0.1405	0.1405	0.1405	0.1405
531	N-methylhydantoin	Amino Acid	Creatine Metabolism	40006	LC/MS Neg	100002557	1425	113.036	69217	616-04-6	C02565	HMDB0003646	0.3832	0.167	0.7274	2.622	0.9084	1.1388	0.167	3.8691	4.2656	0.167	0.167	1.2961	0.167	0.167	0.167	1.2608	0.9747	1	0.167	0.167	0.4103	0.2978	2.2809	1.4339	1.7357	3.0408	0.167	0.3712	0.167	0.167	0.6969	0.5001	2.0925	1.5977	0.6006	0.4606
342	N-methylleucine	Amino Acid	Leucine, Isoleucine and Valine Metabolism	35666	LC/MS Pos Early	100001581	2787	146.118	2777993	66866-69-1			0.3037	0.3995	1.0811	0.8874	1.4172	0.3037	3.4855	4.4106	2.4992	0.3037	0.3037	0.366	0.3037	1.8924	0.3037	1.3641	0.3037	0.8354	0.3037	0.4962	1.5952	3.2101	1.4737	0.8873	2.0852	16.6795	0.8467	0.3037	0.3037	0.3037	0.9414	0.3477	3.8804	1.0586	0.5214	0.7804
5325	N-methylpipecolate	Xenobiotics	Bacterial/Fungal	47101	LC/MS Pos Early	100005383	1932	144.102	11286529	41447-17-0			0.0894	0.1203	1.7447	1.9708	1.2726	1.1555	0.3413	0.5673	2.9164	2.7584	3.0794	3.8483	0.5655	0.8515	0.9685	0.6246	0.8758	0.429	0.8332	0.5393	1.3478	0.1658	0.813	0.9226	4.8499	6.5343	2.5115	4.4576	1.6875	1.2012	0.1874	0.2452	0.9612	1.729	2.6977	3.3887
518	N-methylproline	Amino Acid	Urea cycle; Arginine and Proline Metabolism	37431	LC/MS Pos Early	100001956	1335	130.086	643474	475-11-6		HMDB0094696	0.9687	0.7294	19.5992	16.8788	7.1039	7.7634	0.3344	3.0595	2.5372	3.1738	0.2054	0.4734	27.9316	87.7312	4.9455	3.7255	0.6924	0.6899	0.7767	0.7283	1.02	0.98	0.455	0.6356	1.2332	4.7344	11.1841	22.5074	0.9241	1.0226	7.0309	1.4931	0.3775	0.484	0.4244	0.3605
472	N-methyltaurine	Amino Acid	Methionine, Cysteine, SAM and Taurine Metabolism	42989	LC/MS Pos Early	100004056	670	140.038	7882	107-68-6			0.3351	0.2922	0.0432	0.0432	0.8183	0.4296	2.2916	3.5176	0.0432	0.0432	0.0432	0.1632	1	1.3874	0.0432	0.0432	5.0604	1.8406	0.927	0.3879	2.9082	1.8188	0.3243	0.1759	0.2854	0.411	0.0432	0.0432	0.6883	0.5929	2.2746	3.8215	1.1877	1.7708	4.7461	3.5817
1791	N-octanoylglutamine	Lipid	Fatty Acid Metabolism (Acyl Glutamine)	54919	LC/MS Neg	100003941	4164	271.166	54528406				0.5629	0.7882	0.21	0.6223	0.4481	0.1852	2.5723	1.8507	1.661	1.3933	0.1852	0.3407	0.1852	0.1852	1.1403	1	1.4593	0.5432	0.5263	0.5265	0.7674	0.483	0.1852	0.1852	1.943	1.2278	0.3312	0.1852	0.7024	2.5868	0.723	0.1852	1.3019	4.084	2.5901	2.6755
1817	N-octanoylglycine	Lipid	Fatty Acid Metabolism (Acyl Glycine)	43502	LC/MS Neg	100003940	4335.4	200.129	84290	14246-53-8		HMDB0000832	0.5451	0.8977	0.2657	0.2657	1.7809	0.9302	3.399	3.1165	0.2657	0.2657	1.142	1	0.2657	0.2657	0.2657	0.2657	2.0455	0.9454	0.992	0.9677	0.2657	0.3689	0.2837	0.2657	2.1979	1.1577	0.2657	0.2657	1.0431	1.1713	0.6969	0.7172	0.7504	1.1347	3.0271	3.723
390	N-succinyl-isoleucine	Amino Acid	Leucine, Isoleucine and Valine Metabolism	63414	LC/MS Neg	100021477	1335	230.103	4153270				0.9235	1.1233	1.5557	1.8191	0.8062	0.7121	0.7749	0.6329	1.0349	0.7011	0.964	0.9252	0.945	1.7503	1.0962	1.1717	1.1731	0.9587	0.5211	0.7893	1.1972	0.9261	0.9422	0.9814	1.0078	2.0456	0.7497	1.8587	0.9922	1.8822	1.0343	0.7609	0.8378	1.5627	1.2184	1.3585
339	N-succinyl-leucine	Amino Acid	Leucine, Isoleucine and Valine Metabolism	63413	LC/MS Neg	100021476	1371	230.103	3467259				1.3279	1.5751	1.8888	1.8246	0.7869	0.7393	0.5786	0.4505	1.1435	0.7687	0.8301	0.4874	0.7936	1.7531	2.1198	1.7873	1.2152	0.8722	0.6513	1.1342	0.9554	0.9342	0.8594	1.0362	0.8074	1.3271	0.6849	1.1348	0.8779	1.8033	1.7053	1.2703	0.6686	1.5542	1.1639	1.021
554	N1,N12-diacetylspermine	Amino Acid	Polyamine Metabolism	52987	LC/MS Pos Early	100002132	3105	287.244	132680	61345-83-3	C03413	HMDB0002172	1.8737	2.3572	2.3306	1.8199	0.7454	0.6374	0.3971	0.5173	0.6663	0.5916	1.0182	1.7891	0.3378	0.3378	0.8706	1.2605	2.8563	1.9505	0.7866	0.8654	1.8815	1.665	0.494	0.3378	0.6549	0.9818	1.4711	1.4484	0.7837	2.6158	2.0591	1.2621	0.5127	1.7202	0.4154	0.6073
4322	N1-Methyl-2-pyridone-5-carboxamide	Cofactors and Vitamins	Nicotinate and Nicotinamide Metabolism	40469	LC/MS Neg	100001468	1668	151.051	69698	701-44-0	C05842	HMDB0004193	1.4141	1.2307	1.026	1.3111	0.8752	2.3693	0.6884	0.4572	1.4051	1.604	0.9903	1.067	0.9129	0.5847	2.166	2.0809	1.0123	0.7216	0.4031	0.6586	0.7701	0.7602	1.3247	1.4375	0.9898	1.8935	0.5937	0.5061	0.919	1.3464	1.1151	0.9198	0.8318	1.3681	1.0843	0.7289
4151	1-methyladenosine	Nucleotide	Purine Metabolism, Adenine containing	15650	LC/MS Pos Early	1242	2120	282.12	27476	15763-06-1	C02494	HMDB0003331	1.1218	1.063	1.6764	2.1973	1.2109	1.2397	0.8385	0.9912	2.2677	1.8875	1.0331	1.1611	0.9364	0.9554	2.1	0.7523	0.6598	0.4256	0.626	0.5223	0.8466	0.782	1.1524	1.0209	1.6518	1.4125	0.6319	1.4971	1.1431	1.1977	0.9158	1.0088	0.8029	1.1505	0.9481	0.9809
4188	1-methylguanosine	Nucleotide	Purine Metabolism, Guanine containing	31609	LC/MS Pos Early	100001122	1980	298.115	96373	2140-65-0		HMDB0001563	0.9046	1.2608	2.5148	2.6976	1.0541	0.8262	0.6263	0.7333	1.9842	1.8464	1.2238	1.4836	0.4937	0.9375	1.9141	1.4558	0.5553	0.496	0.4353	0.298	1.004	0.6237	0.5249	0.5458	1.6293	1.7439	1.097	1.5896	1.1112	2.1103	0.698	0.6706	1.0343	2.0853	1.3014	0.996
4124	N1-methylinosine	Nucleotide	Purine Metabolism, (Hypo)Xanthine/Inosine containing	48351	LC/MS Pos Early	100001409	1430	283.104	650095	20245-33-4		HMDB0002721	1.2994	1.2927	1.5376	1.7616	1.1853	0.7691	0.54	0.7741	1.1416	1.2546	0.6415	1.0363	0.6331	0.6882	1.3302	1.1759	0.764	0.7626	0.5608	0.4211	1.2647	0.9026	0.7722	0.6537	1.1457	1.7039	0.7675	1.2535	0.8265	1.9303	1.0575	0.9585	0.6078	1.7407	0.9637	1.0572
4191	N2,N2-dimethylguanine	Nucleotide	Purine Metabolism, Guanine containing	37081	LC/MS Pos Early	100001853	2465	180.088	135418794	1445-15-4			1.804	1.0947	0.2245	0.2245	0.2245	0.2245	0.2245	0.2245	0.2245	0.2245	2.3771	0.2245	0.2245	0.2245	0.2245	0.7777	0.7044	0.4896	1.0648	0.2245	0.2245	1	0.2245	0.2245	0.2245	1.4407	0.2245	0.2245	0.2245	2.1213	0.9162	0.7403	0.2245	0.9002	0.2245	0.2245
4190	N2,N2-dimethylguanosine	Nucleotide	Purine Metabolism, Guanine containing	35137	LC/MS Pos Early	100001412	2210	312.13	135501639	2140-67-2		HMDB0004824	1.2637	1.4904	1.9015	2.0184	1.1407	0.9699	0.5714	0.6623	1.6227	1.5604	1.038	1.3082	0.7865	0.9323	1.8901	1.3935	0.9281	0.7743	0.7226	0.58	1.4826	0.966	0.7143	0.7577	0.8478	1.4406	0.8829	1.0866	1.021	2.1055	0.9793	0.8608	0.6247	1.4084	0.8789	1.0207
510	N2,N5-diacetylornithine	Amino Acid	Urea cycle; Arginine and Proline Metabolism	43591	LC/MS Neg	100004575	1367	215.104	65977	39825-23-5			0.6423	0.7603	0.8017	1.0908	1.0451	1.2284	2.7616	2.7152	1.9777	1.8611	0.7185	0.8813	0.9772	1.1536	1.1817	0.9256	1.5328	1.6495	0.8723	1.0228	1.1712	0.9273	0.6717	0.6053	1.9541	2.7669	0.8143	1.55	0.787	0.8631	1.3289	0.8928	0.5288	0.9339	5.4479	4.3264
111	N2,N6-diacetyllysine	Amino Acid	Lysine Metabolism	48455	LC/MS Neg	100006124	1604	229.119	91827	499-86-5			1.1354	1.3117	1.2772	1.6868	1.7307	1.5662	0.8839	0.7374	0.7993	0.9899	0.3951	0.4888	0.7354	0.7079	1.0101	0.8038	0.649	0.7559	1.5509	1.5616	0.7282	0.7412	1.9107	1.9674	0.6715	1.4378	0.3654	0.6818	2.9	5.6123	3.0221	3.191	1.6109	4.3895	1.0954	1.2216
110	N2-acetyl,N6,N6-dimethyllysine	Amino Acid	Lysine Metabolism	63254	LC/MS Pos Early	100020545	2172	217.155					0.2935	0.4229	0.7758	0.6795	1.2752	1.1334	1.111	0.9821	1.9253	1.4904	1.1886	1.4799	0.2563	0.3111	0.4871	0.4697	0.5331	0.7053	3.1471	2.1739	0.9559	0.7915	0.9036	1.07	3.5694	7.4226	1.4547	1.5553	1.3628	4.0097	1.0639	1.0179	0.3489	0.9627	2.886	4.0238
109	N2-acetyl,N6-methyllysine	Amino Acid	Lysine Metabolism	62954	LC/MS Pos Early	100020546	2168	203.139					0.7258	0.9308	0.8866	0.9972	0.9366	0.8928	1.3176	1.1232	1.5444	1.4063	1.4381	1.9732	0.3291	0.4089	0.5077	0.4878	0.829	0.9831	3.9543	3.6669	0.7942	0.712	1.3879	1.813	2.4311	4.6217	1.2767	1.7146	1.9198	3.6146	0.9342	1.1563	0.3878	0.918	1.5002	1.9841
106	N2-acetyllysine	Amino Acid	Lysine Metabolism	36751	LC/MS Neg	100001721	828.3	187.109	92907	1946-82-3	C12989	HMDB0000446	0.9859	0.9071	1.3735	1.4738	1.8991	1.6325	1.0595	0.8465	0.7386	0.8082	0.534	0.7141	0.9584	1.371	1.235	0.9558	0.9552	0.8746	1.4796	1.6431	0.6129	0.8034	1.7688	1.6928	1.0141	1.6538	0.5955	0.8889	1.3615	1.8805	1.6244	1.3305	0.9761	2.1463	0.8435	0.926
4189	N2-methylguanosine	Nucleotide	Purine Metabolism, Guanine containing	35133	LC/MS Neg	100001467	1988	296.1	135501934	2140-77-4		HMDB0005862	1.6171	1.5983	2.0236	2.2514	0.7552	0.6206	0.563	0.537	1.8466	1.2406	0.5487	0.956	0.7242	0.7648	1.462	1.0694	1.1864	1.1239	0.8514	0.7495	0.9363	1.0219	0.5261	0.4447	0.6028	1.1849	1.0116	1.3461	1.0992	2.31	1.0424	1.0666	0.8085	2.0482	0.8095	0.7188
4223	N3-methyluridine	Nucleotide	Pyrimidine Metabolism, Uracil containing	35135	LC/MS Neg	100001424	1944	257.078	99592	2140-69-4		HMDB0004813	1.1037	1.2668	1.3149	1.7673	0.4154	0.8209	0.8802	0.6678	1.7262	4.2168	0.7883	1.1281	0.4154	0.4154	1.7907	1.3097	1.0842	0.9551	0.6992	0.638	1.3025	0.8841	0.6969	0.8068	0.5659	1.4047	0.9721	0.7538	0.9855	1.6144	1	0.8752	0.4154	1.3108	1.0794	1.1122
4254	N4-acetylcytidine	Nucleotide	Pyrimidine Metabolism, Cytidine containing	35130	LC/MS Pos Early	100001413	1580	286.103	107461	3768-18-1		HMDB0005923	1.2284	1.6618	1.5953	1.3877	1.155	1.124	0.6892	0.9276	1.1431	1.5216	0.6952	0.75	0.534	0.9603	1.2337	1.4376	0.8866	0.9635	0.5299	0.4605	1.5296	0.8896	0.7041	0.6311	0.603	2.0089	0.9974	0.6255	0.8173	2.0513	1.1041	0.8155	0.7892	2.0358	1.0737	1.0135
116	N6,N6,N6-trimethyllysine	Amino Acid	Lysine Metabolism	1498	LC/MS Pos Early	189	2825	189.16	440120	23284-33-5	C03793	HMDB0001325	1.3279	1.3785	1.1222	1.2267	0.4733	0.3656	0.7828	0.7225	0.3748	0.2649	0.9213	0.6425	1.0483	1.1226	0.663	1.4335	1.6744	2.5343	0.6922	1.0728	1.4258	1.2181	0.3174	0.794	0.7928	1.6881	0.7386	0.4559	0.9661	1.8174	1.136	1.0339	0.6973	1.1545	0.4095	0.6152
115	N6,N6-dimethyllysine	Amino Acid	Lysine Metabolism	62862	LC/MS Pos Early	100020417	2831	175.144	193344	2259-86-1	C05545	HMDB0013287	0.9091	0.9932	1.0718	1.0947	0.5347	0.4818	1.0068	1.0507	1.3315	1.1893	0.871	1.5142	0.8106	0.807	0.6513	0.7012	0.7641	0.9705	1.1538	1.4475	1.0182	0.7844	0.5101	0.585	1.7352	2.6263	1.2751	1.592	2.2221	2.8716	1.0665	1.1045	0.3756	0.6941	1.0632	1.4243
107	N6-acetyllysine	Amino Acid	Lysine Metabolism	36752	LC/MS Polar	100001734	2612.6	187.109	92832	692-04-6	C02727	HMDB0000206	1.3874	1.5107	1.3333	1.1043	0.6428	0.664	0.9126	0.9951	1.0404	1.1184	0.5637	0.9048	0.8277	0.9155	0.8779	1.2308	0.9736	1.1777	0.7297	1.1552	1.2477	1.0049	0.7623	0.7759	1.0731	1.4196	0.6346	1.0094	1.6723	3.0128	2.3764	1.9473	0.9247	1.7021	0.4963	0.7715
4162	N6-carbamoylthreonyladenosine	Nucleotide	Purine Metabolism, Adenine containing	35157	LC/MS Polar	100001415	2332	411.127	161466	24719-82-2		HMDB0041623	1.1572	1.3239	1.8313	1.7831	0.8	0.6445	0.553	0.5916	1.0743	334.06	0.4655	0.8039	0.5086	0.5517	1.3365	1.4946	0.9109	0.7953	0.7249	0.5914	1.2162	0.9893	0.7738	0.5266	132.478	3.2294	0.817	1.0439	1.326	3.3926	1.1676	0.9817	2.9356	2.2785	0.7275	1.0107
113	N6-carboxyethyllysine	Amino Acid	Lysine Metabolism	37458	LC/MS Polar	100001769	4124	217.119	23400779	5746-03-02			1.0437	1.5499	2.0418	2.2503	1.5019	0.4292	0.7343	0.8231	0.4292	0.4292	0.4292	0.6004	0.4292	0.5565	1.809	1.3231	0.7802	2.2494	0.5378	0.9441	1.1447	0.9093	0.4292	0.4292	0.4292	2.8741	1.2947	0.4292	1.2231	1.4986	0.5591	0.7386	0.6121	1.1732	0.469	0.4292
1435	N6-carboxymethyllysine	Carbohydrate	Advanced Glycation End-product	36713	LC/MS Pos Early	100001768	2500	205.118	123800	5746-04-03		HMDB0240347	0.8533	1.9732	1.9568	2.0309	1.3391	0.9628	0.8834	0.4104	0.7083	0.6393	0.5686	1.1884	0.6475	0.7285	1.8845	1.5727	0.9841	1.5366	1.0257	1.3188	2.1385	1.1297	0.4583	0.444	0.5651	1.6174	0.9322	1.0159	2.7866	2.6544	0.738	0.8622	0.4741	1.7871	0.7651	0.8188
4152	N6-methyladenosine	Nucleotide	Purine Metabolism, Adenine containing	37114	LC/MS Pos Early	213	2264	282.12	102175	1867-73-8		HMDB0004044	1.4103	1.1068	0.9567	0.855	1.0782	0.8764	0.7604	1.8035	1.596	1.5508	0.281	1.4022	0.281	0.281	0.281	0.4901	0.4318	0.9964	10.2085	0.4736	0.5462	0.281	0.4967	0.281	2.549	1.4299	0.5881	1.3996	1.3963	1	0.4404	2.4221	0.281	0.7949	2.0408	1.322
114	N6-methyllysine	Amino Acid	Lysine Metabolism	62860	LC/MS Pos Early	100003415	2831	161.129	164795	1188-07-4	C02728	HMDB0002038	1.5198	1.7626	0.4462	0.3583	0.0888	0.1028	1.9922	1.8422	1.4554	2.3069	1.4538	2.9744	0.88	0.7234	0.1544	0.2839	0.618	1.4305	2.1048	5.6359	1.5852	0.9055	0.2639	0.3034	1.2304	1.0945	1.1865	1.5869	6.5774	5.9526	1.7652	1.8436	0.1746	0.2109	0.2709	0.4298
4172	N6-succinyladenosine	Nucleotide	Purine Metabolism, Adenine containing	48130	LC/MS Pos Early	100001664	1930	384.115	165243	4542-23-8		HMDB0000912	1.1321	1.4	1.8283	1.9561	0.8886	0.6807	0.6114	0.6942	0.9605	1.154	0.9727	1.3885	0.5533	0.723	1.1959	1.3574	1.1266	1.0321	0.6468	0.5258	1.4675	1.0273	0.5648	0.5346	1.3949	1.9732	0.8238	0.8825	0.6196	2.2941	1.0889	0.7148	0.7086	1.8739	0.8398	1.0537
4969	naringenin 7-glucuronide	Xenobiotics	Food Component/Plant	54924	LC/MS Neg	100010898	3144	447.093					2.4184	10.1129	2.6744	58.3604	0.0676	0.0676	1.2185	3.669	0.0676	0.0676	0.0676	0.0676	0.4083	0.9431	0.0676	0.2741	0.1743	0.229	0.0676	0.0676	0.3291	1	0.0676	0.0676	0.5829	0.7349	2.9945	36.8098	0.0676	0.0676	1.6421	5.0994	0.0676	0.0676	0.0676	0.0676
4302	nicotinamide	Cofactors and Vitamins	Nicotinate and Nicotinamide Metabolism	594	LC/MS Pos Early	432	1942	123.055	936	98-92-0	C00153	HMDB0001406	0.9761	0.7458	1.5343	0.8978	0.7995	6.3195	0.8975	2.1183	4.5049	4.3148	1.245	1.5276	2.1713	1.7708	2.1256	1.2972	0.6252	0.66	0.5475	0.3002	1.5738	0.5113	0.7034	0.5394	3.405	1.6764	0.7442	1.2502	1.0239	1.2028	0.6722	0.6065	0.7272	1.314	0.899	1.1455
4313	nicotinamide N-oxide	Cofactors and Vitamins	Nicotinate and Nicotinamide Metabolism	39582	LC/MS Pos Early	100002763	877	139.05	72661	1986-81-8		HMDB0002730	0.9584	0.7655	1.7403	2.6034	1.0777	3.1946	0.5236	0.3381	2.7189	2.5387	1.7671	1.4693	0.7691	0.4761	2.6472	2.458	0.834	0.6715	0.3049	0.3049	0.3991	0.6574	0.9373	1.0396	1.4366	1.5138	1.9569	1.6667	0.9172	1.2465	1.0644	1	0.9971	1.6394	0.7894	0.5983
4305	nicotinamide riboside	Cofactors and Vitamins	Nicotinate and Nicotinamide Metabolism	33013	LC/MS Pos Early	100001310	2040	255.098	439924	1341-23-7	C03150	HMDB0000855	0.3488	0.5713	1.9342	2.0348	0.925	0.6046	0.6431	0.7777	2.6031	2.7376	0.9901	1.1612	0.7448	0.8389	2.3712	1.1048	0.7397	0.436	1.1498	0.4854	0.8722	0.4789	0.5112	0.3824	4.4295	2.1868	0.7465	1.783	1.5637	1.7105	1.055	1.0099	0.4707	1.4036	1.6426	1.1422
4300	nicotinate ribonucleoside	Cofactors and Vitamins	Nicotinate and Nicotinamide Metabolism	33471	LC/MS Pos Early	100001316	1536	256.082	161233	2625-49-2	C05841	HMDB0006809	1.5876	2.6359	1.4255	2.0942	1.2154	0.387	0.6022	0.8398	1.0798	0.9202	0.5224	0.4435	0.7035	0.672	1.4531	1.4854	0.387	0.8829	0.7417	0.6532	0.8717	0.6368	0.9121	1.1115	2.1163	1.9602	0.7312	0.387	1.0877	1.2848	0.7989	1.1218	1.4889	2.8623	0.7688	0.9132
1680	nonenedioate (C9:1-DC)*	Lipid	Fatty Acid, Dicarboxylate	61859	LC/MS Neg	100019974	935	185.082					1.0764	1.165	1.2103	2.0077	0.8617	0.7743	0.107	0.0936	0.6402	0.8722	0.7355	1.781	0.4873	0.9571	3.8425	2.6551	1.3291	1.0429	0.5029	0.4981	2.0631	0.8873	0.5015	0.4825	0.8703	0.6509	0.5861	0.2945	2.0057	2.7817	1.192	0.6849	1.8401	4.3056	0.8741	1.1987
4556	o-cresol sulfate	Xenobiotics	Benzoate Metabolism	36845	LC/MS Neg	100001806	2796	187.007	11615528			HMDB0011635	1.129	0.5015	0.612	2.0463	1.7712	2.0978	0.2668	0.9487	1.2333	0.312	0.1762	0.85	0.5033	1.0987	2.0513	0.4226	0.7319	3.0198	0.3477	3.3354	1.2967	1.0972	0.5043	0.4541	7.8749	2.3858	0.7141	2.5526	0.3059	0.4256	0.3327	0.2857	5.3547	9.1578	0.9737	1.0263
6086	O-sulfo-L-tyrosine	Xenobiotics	Chemical	45413	LC/MS Neg	100005384	990	260.023	514186				0.9023	1.0589	1.0541	1.2469	1.1817	1.1088	0.5461	0.6663	1.334	1.1667	0.6729	0.9617	0.8857	1.3837	1.1086	1.0856	0.8682	0.9291	0.9256	0.985	1.2853	1.057	0.6569	0.7293	0.8652	1.6459	0.9206	1.1244	0.947	1.7866	1.0875	1.015	0.6672	1.9456	0.6915	0.6783
1852	octanoylcarnitine (C8)	Lipid	Fatty Acid Metabolism (Acyl Carnitine, Medium Chain)	33936	LC/MS Pos Late	100001247	950	288.217	11953814;123701	3671-77-0	C02838	HMDB0000791	0.9324	0.7196	0.3808	0.6656	0.5677	0.6709	1.1447	1.002	0.638	0.5095	0.1308	0.8423	0.3846	1.226	0.6962	1.6868	1.3507	1.7536	0.6115	0.5504	3.2192	2.331	0.4196	0.2001	1.2434	1.4835	1.8335	0.998	1.0301	3.8681	1.2909	0.7089	1.9668	2.0951	0.8273	1.5959
6216	orcinol sulfate	Xenobiotics	Chemical	48458	LC/MS Neg	100004107	2205	203.002	17980233				0.629	1	0.994	1.1173	1.0491	0.8117	2.3018	3.2629	1.1137	5.0122	0.1691	0.0862	0.5569	0.5305	0.985	1.7016	0.9145	1.9282	1.2125	0.8606	1.9928	2.2528	0.0862	0.215	5.1807	8.1195	0.0862	0.0862	1.0107	4.0392	1.7393	0.5888	0.2029	0.7407	3.5877	6.7283
487	ornithine	Amino Acid	Urea cycle; Arginine and Proline Metabolism	1493	LC/MS Pos Early	444	2800	133.097	6262	3184-13-2	C00077	HMDB0000214	0.993	1.171	1.0878	1.307	0.998	0.9094	1.9408	1.9113	0.7478	0.9096	0.5794	0.5979	1.6485	1.409	1.3025	1.4513	0.7862	1.0086	1.0856	2.2047	0.6378	0.5135	0.5688	0.5794	1.002	1.4193	0.6951	0.9492	1.8298	1.7368	6.0167	3.3589	0.4227	0.7988	0.6721	0.984
4205	orotate	Nucleotide	Pyrimidine Metabolism, Orotate containing	1505	LC/MS Polar	445	1638.1	155.01	967	50887-69-9	C00295	HMDB0000226	0.7946	0.7504	1.7646	1.3773	0.7341	1.1524	1.0056	0.9944	1.9218	1.4875	0.4866	0.7941	1.5895	1.2352	2.8953	1.3072	0.5723	0.5249	1.0765	1.0278	0.2365	0.4071	1.2997	1.0115	0.8202	0.61	0.3237	1.3209	1.242	0.7773	1.1089	1.1187	0.3476	0.4953	0.9916	0.886
4207	orotidine	Nucleotide	Pyrimidine Metabolism, Orotate containing	35172	LC/MS Polar	100001416	2250	287.052	92751	314-50-1		HMDB0000788	1.2619	1.4661	1.6588	1.7574	0.7695	0.7379	0.5832	0.639	0.931	0.7917	0.5273	0.842	0.5974	0.5361	1.2313	1.7297	1.0013	0.9066	0.6685	0.5805	1.5686	1.1828	0.8339	0.7421	1.0957	1.898	0.9159	1.1817	1.0066	2.1642	1.0523	0.8972	0.6233	1.1772	0.7582	1.12
4353	oxalate (ethanedioate)	Cofactors and Vitamins	Ascorbate and Aldarate Metabolism	20694	LC/MS Neg	100000841	603	88.988	971	144-62-7	C00209	HMDB0002329	0.78	0.5216	2.2499	1.5921	2.6565	2.2643	0.5751	1.0174	3.0481	2.6251	1.4346	1.8751	1.9096	2.1031	2.7928	0.0407	0.3808	0.6598	1.423	0.3045	0.2707	0.2521	1.5436	0.8662	2.1779	0.8178	0.555	4.2444	1.4194	0.4086	0.178	0.8504	0.7487	1.2703	2.6844	1.868
263	oxindolylalanine	Amino Acid	Tryptophan Metabolism	64568	LC/MS Pos Early	100022120	2756	221.092	20977764				0.6616	0.8431	1.1264	3.0626	1.1891	0.8375	1.3362	0.8361	0.5189	0.4221	0.5347	0.5136	0.8047	1.1723	1.217	3.0804	1.2049	0.6027	0.5258	1.5847	0.9753	0.6114	1.0824	0.8093	0.4401	1.0247	0.8174	1.2834	2.6328	2.5334	1.9704	1.1018	0.6154	1.0332	0.4485	1.0658
225	p-cresol glucuronide*	Amino Acid	Tyrosine Metabolism	48841	LC/MS Neg	100006191	2420	283.082	154035	17680-99-8		HMDB0011686	0.3246	0.5785	0.018	0.0333	3.7175	1.8936	0.1791	0.0317	0.0354	0.0694	0.7411	1.0978	0.7346	1.2569	0.6304	0.7323	1.7243	2.179	2.9126	3.7041	1.366	1.3093	0.5747	1.5286	2.4619	2.3273	0.9803	0.4029	0.6767	1.1073	1.7019	1.0197	0.1423	0.1711	2.6115	3.2453
4549	p-cresol sulfate	Xenobiotics	Benzoate Metabolism	36103	LC/MS Neg	100001315	2890	187.007	4615423	3233-57-7		HMDB0011635	0.446	0.801	0.0763	0.1049	2.3246	1.5563	0.4092	0.1561	0.1817	0.4228	0.6182	1.0226	1.0058	1.2799	0.8754	0.9228	1.1046	1.4022	1.5694	1.6423	1.4601	1.4927	0.629	0.9273	2.0211	3.0459	0.2389	0.2284	0.7231	1.5528	1.4288	1.1158	0.4892	0.6368	1.981	2.4643
4332	pantoate	Cofactors and Vitamins	Pantothenate and CoA Metabolism	63061	LC/MS Neg	100002613	1143	147.066	5289105	470-29-1	C00522		1.1175	0.9745	1.3371	1.1074	3.0078	16.3903	1.1158	1.2016	0.5144	0.4618	0.3777	0.3643	0.6771	0.7417	1.0074	1.036	1.2591	1.2445	0.6204	0.5433	0.7303	0.6832	0.6692	0.9866	2.9445	1.7434	0.576	1.5323	1.3899	1.4264	1.0457	0.6465	0.7947	1.364	0.9926	1.9801
4333	pantothenate (Vitamin B5)	Cofactors and Vitamins	Pantothenate and CoA Metabolism	1508	LC/MS Neg	1024	1498.7	218.103	6613	137-08-6	C00864	HMDB0000210	1.7176	1.4389	1.8115	1.7914	3.7974	6.3587	2.7649	2.4556	1.6561	1.3708	0.253	0.5143	0.555	0.5651	1.4077	0.6967	0.3995	0.5234	0.9715	0.8547	0.8066	0.6595	1.9665	1.5584	1.7012	2.9911	1.0268	2.1978	0.8685	0.8127	0.5954	0.8833	0.3885	0.9732	1.6152	1.3284
4588	paraxanthine	Xenobiotics	Xanthine Metabolism	18254	LC/MS Neg	100000453	2279	179.058	4687	611-59-6	C13747	HMDB0001860	0.3323	0.1665	0.1665	0.1665	1.8426	2.849	0.7799	1.782	1.0434	0.6208	1.4687	2.1671	0.1665	1.4869	1.6048	1	0.7072	0.3022	0.3013	0.4489	0.751	0.1865	1.7002	1.5269	4.8628	1.9816	0.6356	0.4228	1.1651	0.8896	0.3073	0.1889	2.4636	1.9646	1.5033	1.6663
6419	pentose acid*	Partially Characterized Molecules	Partially Characterized Molecules	63264	LC/MS Polar	100021467	2180	165.041	7991		C00803	HMDB0000892	1.3455	0.993	3.7578	2.82	1.1909	0.5579	1.2236	1.4656	0.478	0.6485	0.4912	0.3835	1.007	1.3651	0.9821	1.4503	4.3454	1.3244	0.6492	0.4215	1.0572	1.4685	0.5085	0.7966	4.4739	2.7612	0.7753	1.4491	0.4057	0.3964	2.6637	1.1939	0.329	0.3793	3.1934	2.0132
154	phenethylamine	Amino Acid	Phenylalanine Metabolism	12142	LC/MS Pos Early	1207	3065	122.096	1001	64-04-0	C05332	HMDB0012275	0.4401	0.4802	0.1491	1.3827	2.4452	2.3565	0.4475	0.6967	2.3842	0.1491	0.1491	0.7218	2.7267	1.5382	0.1491	1	0.2773	0.2574	0.1491	0.1491	0.7011	0.6934	1.6801	1.3967	1.5952	0.6768	0.4043	2.7788	1.9398	0.5292	12.2443	2.537	0.1491	0.7637	0.1491	0.8171
191	phenol glucuronide	Amino Acid	Tyrosine Metabolism	52747	LC/MS Neg	100006679	1800	269.067	87235	17685-05-1		HMDB0060014	1.1305	1.021	0.6646	0.8405	6.4033	6.9158	2.1834	0.168	0.6629	0.5649	1.6782	0.813	0.6989	0.9199	0.5436	0.5059	0.4934	0.5087	2.4446	5.216	0.9184	0.7897	1.7648	2.0602	0.979	0.9014	1.4884	3.6951	0.8857	1.6895	1.8307	3.9845	0.436	0.527	1.1021	1.1859
190	phenol sulfate	Amino Acid	Tyrosine Metabolism	32553	LC/MS Neg	100001510	2156	172.991	74426	937-34-8	C02180	HMDB0060015	0.7907	0.6515	1.3046	1.953	3.9936	3.0709	1.2205	1.0841	1.2499	1.0299	0.958	1.1622	0.8541	0.9701	0.8159	0.5279	0.4188	0.4089	0.9687	2.1736	3.4515	1.3458	1.9235	1.6471	0.8573	1.3678	0.4157	1.6709	0.4683	0.9221	2.1139	2.5802	0.5638	0.6794	0.6373	0.6105
1182	phenylacetylalanine	Peptide	Acetylated Peptides	57645	LC/MS Neg	100009240	2684	206.082	564251	17966-65-3			0.3668	0.3505	0.24	0.4601	2.749	2.4113	0.2294	0.1742	0.1191	0.1719	0.5492	0.5114	1.0784	1.9468	1.0484	1.4163	1.6945	1.9798	1.1495	1.7561	1.7472	1.0359	0.6693	1.7476	1	1.9063	0.695	1.7811	0.5378	0.1191	1.6936	1.466	0.3116	0.4088	1.1724	0.894
1200	phenylacetylaspartate	Peptide	Acetylated Peptides	63158	LC/MS Polar	100020879	2470	250.072	13958181	2752-32-1		HMDB29355	0.4199	1.4093	2.609	2.4505	4.5817	2.1917	1.3378	2.5384	0.7002	0.4249	0.5035	0.9548	0.416	1.3353	1.188	1.9318	0.7326	0.891	1	0.9926	5.6362	2.0983	0.1731	0.0745	2.2495	2.4941	0.0745	1.5085	7.3989	7.2812	0.7467	0.8227	0.4427	0.7685	0.8956	11.8375
1184	phenylacetylcarnitine	Peptide	Acetylated Peptides	48425	LC/MS Pos Early	100006108	3092	280.154	101724840	287108-21-8			0.1727	0.1727	0.1727	0.1727	1.643	1.6315	0.1727	0.1727	0.1727	0.1727	0.1727	0.1727	0.1727	2.0958	0.1727	0.8313	0.1727	2.2108	0.1727	0.1766	5.232	5.6575	0.1727	0.1727	0.1727	0.1727	1.0343	0.1727	0.1727	0.3952	0.9589	0.3606	0.1727	0.1727	0.1727	0.4447
1186	phenylacetylglutamate	Peptide	Acetylated Peptides	52925	LC/MS Neg	100009045	1570	264.088	11579826			HMDB0059772	0.3884	0.7836	0.0919	0.1859	1.8176	1.4115	0.3456	0.1284	0.125	0.1858	0.6393	0.8823	1.3439	1.8589	1.0343	1.2457	0.8128	0.9657	1.0795	1.6259	1.579	1.1706	1.0529	1.679	1.5374	2.2136	0.433	0.5979	0.6745	0.9531	1.5262	1.2531	0.2325	0.2318	1.6595	1.7976
1187	phenylacetylglutamine	Peptide	Acetylated Peptides	35126	LC/MS Pos Early	100001417	2145	265.118	92258	28047-15-6	C04148	HMDB0006344	0.3855	0.6073	0.1562	0.2842	2.8339	2.3074	0.8546	0.3638	0.2179	0.3297	0.9486	0.8531	1.8009	2.0515	1.0511	1.1016	0.8172	0.9878	1.2929	1.3014	1.7031	1.301	0.802	1.8456	3.1722	2.5613	0.8488	1.4208	0.895	1.0122	0.9068	0.8833	0.2447	0.2462	1.8646	1.9692
1190	phenylacetylglycine	Peptide	Acetylated Peptides	33945	LC/MS Pos Early	100001275	2317	194.081	68144	500-98-1	C05598	HMDB0000821	0.7553	0.4421	0.975	6.0862	3.5742	7.5415	0.2982	0.722	0.2464	0.2465	0.4232	0.4937	4.0579	4.4212	6.6205	0.4779	0.4407	1.064	2.5939	1.1197	3.4758	1.2373	0.5957	2.8453	1.9744	1.7841	0.6888	1.7903	0.3365	0.4149	1.8623	1.4568	0.2294	0.3999	0.9799	0.9756
1185	phenylacetylhistidine	Peptide	Acetylated Peptides	52926	LC/MS Pos Early	100009044	2909	274.119					0.3384	0.4944	0.1568	0.2361	2.313	1.7973	0.6501	0.2216	0.0687	0.0687	0.6315	0.6402	0.843	0.9237	0.717	1.5567	0.8848	1.5992	1.0632	1.8659	2.4233	1.8125	0.5821	1.4142	2.4146	3.2909	0.6796	0.8877	0.4378	1	2.046	1.444	0.151	0.1943	1.263	1.9519
1192	phenylacetylleucine	Peptide	Acetylated Peptides	57650	LC/MS Neg	100009243	4120	248.129	11983894				1.0272	0.4674	0.4674	0.4674	0.6764	0.4674	0.4674	0.4674	0.4674	0.4674	0.4674	0.4674	0.4674	0.4674	0.4674	1.1058	0.4674	0.9466	0.6584	1.1948	1.2826	1.0811	0.4674	0.4674	5.5383	0.9728	0.4899	0.8472	0.4674	0.5286	1.6665	0.4674	1.82	3.4516	0.6751	0.4674
1194	phenylacetylmethionine	Peptide	Acetylated Peptides	54736	LC/MS Neg	100009241	3620	266.086					0.2186	0.3441	0.0927	0.161	2.6213	2.0089	0.8114	0.3471	0.0578	0.0578	0.5024	0.3948	1.744	1.9347	0.5756	1.2494	0.7449	1	1.6915	2.5848	1.7599	1.3747	0.7092	1.8095	1.211	2.5573	0.4291	0.4992	0.6548	0.8728	1.8751	1.1099	0.1108	0.1535	1.3296	1.4158
1195	phenylacetylphenylalanine	Peptide	Acetylated Peptides	40699	LC/MS Neg	100003760	4260	282.114	47579	738-75-0		HMDB0002372	0.1711	0.2226	0.1711	0.1711	1.0563	1.0618	0.4074	0.1711	0.1711	0.1711	0.1711	0.1711	0.1711	0.1711	0.1711	0.8908	0.852	1.0152	0.9624	1.4129	1.6349	0.9982	0.1711	0.8968	1.0018	1.347	0.1711	0.1711	0.1711	0.863	1.624	1.086	0.1711	0.1711	0.9375	1.4878
1196	phenylacetylserine	Peptide	Acetylated Peptides	54911	LC/MS Neg	100010900	2195	222.077					0.7652	0.7599	0.3039	0.3241	2.5168	2.0864	0.8063	0.33	0.3637	0.3465	0.6469	0.7448	1.2199	2.2369	0.9602	1.1843	0.8408	1.0601	0.9881	1.6233	2.6169	1.5816	0.5504	1.0792	2.4879	2.1957	0.7885	1.0119	0.5369	1.0999	1.6845	1.0828	0.3085	0.4994	1.6387	2.4456
1197	phenylacetyltaurine	Peptide	Acetylated Peptides	63154	LC/MS Neg	100008932	2494	242.049	2179693	33953-90-1			0.281	0.4654	0.1834	0.3189	2.39	1.7424	0.7985	0.3763	0.2371	0.2145	1.0534	0.9205	1.5562	2.0157	1.391	1.7232	1.6003	1.7961	2.0969	1.7812	1.2998	0.7919	0.9341	1.967	1.3571	1.024	0.5783	0.4562	0.7139	1.0759	0.976	0.6892	0.2117	0.2883	2.3481	2.0582
1198	phenylacetylthreonine	Peptide	Acetylated Peptides	54915	LC/MS Neg	100010899	2580	236.093					0.2461	0.2944	0.189	0.3172	2.0858	1.5986	0.5277	0.2054	0.1645	0.2216	0.863	0.7256	2.0311	2.3255	0.9787	1.7062	0.7677	1.0213	1.4378	2.6516	2.9861	2.4435	0.4882	1.5069	1.8997	2.0767	0.8817	0.8357	0.163	0.163	3.1546	1.8327	0.163	0.2655	2.2517	2.2258
1201	phenylacetylvaline	Peptide	Acetylated Peptides	63156	LC/MS Neg	100020880	3620	234.114	3501227	725-67-7			0.2787	0.3432	0.1056	0.1621	1.5519	1.2933	0.4921	0.3847	0.1056	0.1056	0.5687	0.4554	1.2998	1.5448	0.7978	1.3658	1.0496	1.2514	0.9596	1.6813	1.49	1.1955	0.6328	1.4232	1.3423	1.3517	0.5173	0.4495	0.8312	0.8214	1.35	0.9412	0.2273	0.3196	1.3187	1.4271
140	phenylalanine	Amino Acid	Phenylalanine Metabolism	64	LC/MS Pos Early	460	2878	166.086	6140	63-91-2	C00079	HMDB0000159	1.7418	1.9425	1.2701	1.2219	0.6377	0.5689	0.7241	0.8488	0.614	0.7506	0.5768	0.9521	1.2539	1.2863	0.6765	1.0453	0.7027	0.6988	0.7549	1.0064	1.2069	0.8972	0.6854	0.7068	1.0707	1.6922	0.9936	1.1905	1.9841	2.3045	1.6923	1.5741	1.3151	2.4115	0.3476	0.5837
926	phenylalanylglycine	Peptide	Dipeptide	41370	LC/MS Pos Early	100003588	2898	223.108	6992304	721-90-4		HMDB0028995	1.6306	1.3977	0.8163	1.4064	1.1718	1.0233	0.5201	0.6698	0.9347	0.5714	0.3919	0.8159	0.4693	0.4436	0.9894	1.6478	1.0106	1.2269	1.8673	0.7517	1.8982	0.9347	0.4854	0.516	1.2994	1.8792	0.6313	0.527	1.0527	4.1109	1.4081	1.1946	0.8826	2.8521	0.8445	0.8992
933	phenylalanylhydroxyproline*	Peptide	Dipeptide	63039	LC/MS Pos Early	100021238	2874	279.134	53480675			HMDB0011176	0.856	1.0368	3.843	3.948	2.8305	2.384	0.649	0.811	0.3832	0.3832	0.3899	0.7331	0.8459	1.0566	0.9868	1.8699	0.9973	1.0337	0.8572	1.2462	1.2022	0.7536	0.5845	0.6141	1.4072	3.4331	0.3832	0.3832	0.3832	1.8893	0.9652	1.0027	0.8335	1.9911	0.6908	0.9845
151	phenyllactate (PLA)	Amino Acid	Phenylalanine Metabolism	22130	LC/MS Neg	100000774	2208	165.056	3848	828-01-3	C05607	HMDB0000779,HMDB0000563	0.6319	0.3177	1.5045	1.6118	1.9205	1.4161	1.875	1.8616	0.5828	0.3177	0.8821	0.788	2.3369	4.071	0.3566	0.4852	0.7961	0.7684	0.4898	0.6301	0.7978	0.7589	0.4777	0.4329	3.0048	0.9134	0.7014	5.2852	10.9998	9.5569	5.5991	3.0482	1.0052	2.0376	1.79	1.1522
4557	phenylpropionylglycine	Xenobiotics	Benzoate Metabolism	35434	LC/MS Neg	100001591	2945	206.082	152323	56613-60-6		HMDB0000860	0.2084	0.1292	0.1292	0.3612	14.2451	7.8428	0.4258	1.1296	0.1292	0.1292	0.5004	1	1.7672	4.9491	1.0675	0.8557	1.4609	2.9515	1.6194	0.9126	2.4289	1.7691	0.1292	0.1579	8.7213	10.6285	0.1968	0.1292	0.6025	1.9868	0.7614	0.466	0.4111	0.7168	7.0704	11.3103
4533	phloroglucinol sulfate	Xenobiotics	Benzoate Metabolism	48413	LC/MS Neg	100006102	1177	204.981		72630-02-5			0.1594	0.2047	0.3742	15.4947	0.073	0.073	0.5939	0.9791	7.0628	5.947	0.073	0.073	3.119	6.6814	0.073	0.073	0.073	0.073	0.073	0.073	2.2464	2.6126	0.073	0.073	0.3232	0.3925	1.0209	2.2456	0.073	0.073	3.9184	0.8746	0.073	0.073	0.3023	0.073
1468	phosphate	Energy	Oxidative Phosphorylation	42109	LC/MS Neg	461	608	96.9696	1061	7664-38-2	C00009	HMDB0001429	0.5576	1.13	1.623	2.5101	1.3713	1.888	0.3954	0.3692	0.9933	1.6055	1.5643	2.0519	1.0067	0.9882	1.389	0.6986	0.829	0.771	0.0977	0.5639	0.7655	0.7981	2.3984	1.5791	2.1132	2.0502	1.6459	1.8217	0.3058	0.7119	0.4438	0.3637	0.6187	0.8179	2.2591	1.5936
2238	phosphoethanolamine (PE)	Lipid	Phospholipid Metabolism	1600	LC/MS Neg	1026	638	140.012	1015	1071-23-4	C00346	HMDB0000224	0.3876	0.4426	1.596	2.6582	0.7623	1.7102	0.1003	0.1003	1	2.4107	2.0098	2.1934	0.8865	0.9285	1.2725	0.12	0.1003	0.3228	0.1003	0.1374	0.2028	0.2443	2.8104	1.6045	1.3874	0.6292	1.6391	1.7534	0.1003	0.1003	0.1003	0.1003	0.1899	0.1003	1.3695	0.6071
282	picolinate	Amino Acid	Tryptophan Metabolism	1512	LC/MS Pos Early	1022	910	124.039	1018	98-98-6	C10164	HMDB0002243	0.9032	0.8643	1.9968	1.7884	0.7687	1.0459	0.6219	1.3448	1.3981	1.481	0.8303	1.2917	0.9319	0.7548	1.6095	1.3985	0.6696	0.9462	1.2699	1.0139	0.9512	0.9472	0.8835	0.7163	2.3923	0.9236	0.6684	1.2935	1.0036	1.2059	0.9964	0.8498	0.8562	1.1439	1.0322	0.7999
1837	picolinoylglycine	Lipid	Fatty Acid Metabolism (Acyl Glycine)	63057	LC/MS Pos Early	100021198	1945	181.061	11788622	5616-29-5		HMDB0059766	0.7163	0.6373	1.5037	1.5652	0.9841	1.1956	0.6994	0.801	1.3971	1.3769	0.8228	0.7553	1.6388	1.0133	1.9903	1.2577	1.4121	1.1773	0.8871	0.9142	0.9186	0.8503	1.0374	0.9079	2.669	1.6715	0.7799	1.6562	0.9501	1.3844	0.534	0.2824	0.8811	1.5817	0.992	1.008
1673	pimelate (C7-DC)	Lipid	Fatty Acid, Dicarboxylate	15704	LC/MS Polar	100000101	2745	159.066	385	111-16-0	C02656	HMDB0000857	0.4981	3.3663	3.0902	0.867	1.6569	1.5874	0.887	1.5612	0.3729	0.5068	0.5729	0.632	0.8333	0.9933	1.206	1.8977	2.7441	1.0729	0.6348	0.7727	1.6982	1.2829	0.6034	0.868	1.0067	1.3391	0.4904	0.5745	0.7921	1.4152	1.825	1.8548	0.6198	1.0541	1.38	1.4899
1914	pimeloylcarnitine/3-methyladipoylcarnitine (C7-DC)	Lipid	Fatty Acid Metabolism (Acyl Carnitine, Dicarboxylate)	53224	LC/MS Pos Early	100009407	2773	304.175					0.973	1.9233	1.1386	1.0222	0.9097	0.6858	0.6555	0.7218	0.8689	0.81	0.361	0.5827	0.6537	0.7252	0.6638	1.3632	2.2384	1.9037	1.098	1.0271	1.791	1.1543	0.3736	0.4051	1.1919	2.9583	1.048	0.6392	0.9778	3.4321	1.0743	0.8191	0.8081	2.3396	0.7192	1.2507
131	pipecolate	Amino Acid	Lysine Metabolism	1444	LC/MS Pos Early	1025	2200	130.086		4043-87-2			0.7341	1.3268	1.8084	1.5161	1.672	1.2725	1.1495	1.4114	1.0594	1.0398	0.2399	0.2654	1.6127	2.147	0.5839	0.8381	0.342	0.9867	0.4903	1.4506	0.5098	0.4405	0.6779	0.7392	0.4871	1.1532	0.6171	1.0133	1.7083	1.2932	1.2806	1.1946	0.8673	0.6606	0.9082	1.6096
4628	piperidine	Xenobiotics	Food Component/Plant	38183	LC/MS Pos Early	100002398	2500	86.0964	8082	110-89-4	C01746	HMDB0034301	0.4157	0.5137	1.8516	1.6336	1.0489	1.0647	0.6492	0.9459	1.6877	0.812	4.3017	4.5413	2.9639	1.8352	3.3396	2.4617	0.7823	1.5493	0.0157	0.7757	1.7722	0.9511	0.6336	1.4431	0.8718	1.0772	0.5197	0.8243	0.5051	0.5624	1.5808	0.7247	0.2632	0.567	0.289	0.6959
5002	piperine	Xenobiotics	Food Component/Plant	33935	LC/MS Pos Late	100001267	1168	286.144	638024	94-62-2	C03882	HMDB0029377	0.1543	0.2271	0.1543	0.1543	0.1543	0.1543	1.0245	2.8772	0.1543	2.1851	0.1543	0.1543	1.2847	0.6973	0.1543	0.1543	1.5201	0.5649	0.7447	0.1543	0.1543	0.1543	0.1543	0.1543	0.1543	0.1543	0.5189	0.1543	0.1543	0.1543	1.3105	1.0464	0.1543	0.1543	0.1543	0.1543
3282	pregnanediol-3-glucuronide	Lipid	Progestin Steroids	40708	LC/MS Neg	100003470	5145	495.296	123796	1852-49-9		HMDB0010318	1.187	1.551	1.1193	1.0522	0.2861	0.2239	0.5828	0.5192	0.5539	0.9266	5.4681	8.8738	0.7831	0.9478	0.6525	0.8107	59.4413	75.1983	1.1053	1.0714	1.9591	2.3094	0.7364	0.3082	1.9976	3.2174	0.2529	0.5056	0.6961	1.1992	0.7727	0.7224	8.364	15.0639	0.4207	0.6868
3259	pregnen-diol disulfate*	Lipid	Pregnenolone Steroids	32562	LC/MS Neg	100001993	3868	238.077					2.8252	2.8688	1.412	1.1425	0.3234	0.2533	1.1353	0.9663	0.9039	0.5981	0.5592	1.0098	0.3142	0.2537	0.4402	0.4088	1.1442	1.0572	0.7223	0.6037	2.5222	2.2072	0.5037	0.4742	2.5583	4.841	0.054	0.1064	0.7595	0.9372	0.9987	1.2848	1.0304	2.4359	1.0307	1.0241
3261	pregnenetriol disulfate*	Lipid	Pregnenolone Steroids	62921	LC/MS Neg	100021104	3504	246.075					2.6734	2.9923	1.6213	2.9215	0.237	0.2178	1.0788	0.8188	1.4073	1.0562	0.4706	0.7519	0.3335	0.4115	1.0603	1.1189	0.6139	0.617	0.838	0.7185	2.1043	1.6717	0.7682	0.7539	1.9734	3.7254	0.1773	0.2926	1.0049	1.4534	0.9947	1.0558	0.9951	2.8663	1.0281	0.9353
3260	pregnenetriol sulfate*	Lipid	Pregnenolone Steroids	62922	LC/MS Neg	100021103	4749	413.2	129671303				0.9657	1.1451	0.2086	0.2086	0.2086	0.2086	2.8353	2.6731	0.2086	0.2086	0.3157	0.4905	0.2086	0.2086	0.2086	0.2086	0.2086	0.2086	0.391	0.3686	1.0343	1.2191	0.3764	0.2086	0.6388	2.0416	0.2086	0.2086	0.2086	0.2086	0.2086	0.2086	1.0588	1.6589	0.6054	0.8665
515	prolylhydroxyproline	Amino Acid	Urea cycle; Arginine and Proline Metabolism	35127	LC/MS Pos Early	100001167	2128	229.118	11902893	18684-24-7		HMDB0006695	0.6783	0.5974	2.2653	3.1362	3.5703	2.9705	0.7485	1.1405	1.1613	1.0718	0.7006	0.778	1.016	1.5964	1.8701	0.9701	0.8418	0.5953	1.4152	1.6412	0.8638	0.6314	0.6158	0.5861	2.2411	2.0702	0.644	0.9978	0.7577	1.2442	0.4628	0.5312	0.5589	1.0022	0.8733	0.8762
495	proline	Amino Acid	Urea cycle; Arginine and Proline Metabolism	1898	LC/MS Pos Early	480	1603	116.071	145742;614;8988	147-85-3	C00148,C000763	HMDB0000162,HMDB0003411	1.1281	1.2371	1.3959	1.9788	0.9868	0.8229	0.8664	1.099	0.4543	0.8831	0.3064	0.3969	1.0447	1.1321	0.5889	1.1741	0.6308	0.7823	1.7168	1.4074	0.5863	0.633	0.5552	0.7598	0.8045	1.4633	1.0132	1.191	1.2706	1.5215	2.3643	2.5016	0.4419	1.1185	0.2892	0.4538
947	prolylglycine	Peptide	Dipeptide	40703	LC/MS Pos Early	100003674	2136	173.092	6426709	2578-57-6		HMDB0011178	1.0189	1.0408	4.7314	4.9323	3.6585	4.7977	2.3058	3.6725	0.653	0.6362	0.3382	0.4889	0.4803	0.9273	1.6717	1.7614	0.8138	0.9115	1.2199	2.8879	0.3886	0.2472	2.6417	1.5355	0.8683	0.8768	0.6686	1.4215	4.2509	2.5094	3.0447	3.2527	0.6728	0.964	0.3341	0.5109
1771	propionylcarnitine (C3)	Lipid	Fatty Acid Metabolism (also BCAA Metabolism)	32452	LC/MS Pos Early	100001162	2590	218.139	107738	17298-37-2	C03017	HMDB0000824	1.2597	0.544	0.7733	1.0754	1.6715	2.1913	0.1301	0.1671	0.0881	0.1821	0.2091	1.0276	2.2297	3.742	0.7215	2.0355	0.5002	3.0558	0.4976	0.9724	2.461	2.306	0.9604	0.9404	0.4299	0.4974	2.6729	1.0336	1.5702	1.5024	1.463	1.3241	1.1651	0.4631	0.3641	0.5496
1772	propionylglycine (C3)	Lipid	Fatty Acid Metabolism (also BCAA Metabolism)	31932	LC/MS Neg	100001150	960	130.051	98681	21709-90-0		HMDB0000783	0.4584	0.35	1.0367	1	0.3195	1.2052	1.2084	1.2146	0.3195	0.3195	0.3195	0.3195	0.3195	2.2837	0.3195	0.3195	0.3195	0.3195	0.3195	2.1558	0.3195	0.5574	1.266	1.0243	0.3195	0.3195	0.3195	0.3195	0.9209	0.3195	0.7635	1.2742	0.3592	0.3195	0.3195	0.3195
4543	propyl 4-hydroxybenzoate sulfate	Xenobiotics	Benzoate Metabolism	48460	LC/MS Neg	100006264	3971	259.028	131838881	162338-10-5		HMDB0135261	0.7483	1.391	0.1597	0.9233	0.933	2.1538	5.9716	9.1697	0.1597	0.1597	0.1597	1.0257	13.0868	0.8779	0.1597	0.2076	2.0705	0.782	0.1597	0.1597	0.1597	0.1597	0.1597	0.1597	20.3744	8.1121	0.1597	0.1597	0.1597	0.1597	0.1597	0.1597	0.3222	0.6955	0.1597	0.1597
4219	pseudouridine	Nucleotide	Pyrimidine Metabolism, Uracil containing	33442	LC/MS Polar	821	1929	243.062	15047	1445-07-4	C02067	HMDB0000767	1.1284	1.3078	1.6414	1.5793	0.9915	0.884	0.6538	0.6722	1.3032	1.2256	0.6592	1.0546	0.7504	0.7793	1.3152	1.2825	0.9465	0.8306	0.757	0.6435	1.1243	0.8777	0.7695	0.7261	1.1738	1.6483	0.8131	1.1177	1.0784	1.7625	1.0085	0.9263	0.7557	1.5209	0.8602	1.0553
4391	pterin	Cofactors and Vitamins	Pterin Metabolism	43023	LC/MS Neg	100004216	1370	162.042	135398660	22363-60-4	C00715	HMDB0000802	0.6568	0.5076	1.1875	1.5559	0.6903	1.0664	0.646	0.4949	3.2159	3.3362	1.5444	1.7092	2.1332	1.3384	2.0924	0.8911	1.2478	0.9848	1.1299	0.921	0.8662	0.7303	0.9683	1.0152	1.1242	1.5281	1.2017	2.4571	0.9071	0.9703	0.8804	0.9366	0.2545	0.4962	1.2614	0.8793
4447	pyridoxal	Cofactors and Vitamins	Vitamin B6 Metabolism	1651	LC/MS Pos Early	491	2343	168.065	1050	65-22-5	C00250	HMDB0001545	1.4971	1.3259	1.7643	2.0305	0.7097	4.7323	3.2161	2.2185	3.3926	2.7911	0.359	0.481	0.2273	0.3574	0.422	1	0.9193	1.2474	0.9432	0.8826	1.0899	0.765	1.216	1.0449	2.8306	3.3364	0.5309	1.1924	0.5977	0.2273	1.2531	1.6136	0.8709	1.0465	0.8354	0.6805
4444	pyridoxamine	Cofactors and Vitamins	Vitamin B6 Metabolism	2150	LC/MS Pos Early	568	2975	169.097	1052	58052-48-5	C00534	HMDB0001431	1.6284	1.1487	1.7212	1.3893	0.8374	2.1924	1.6446	2.2157	3.458	3.2805	0.3401	1.0325	0.3401	0.5037	0.6413	0.535	1.1379	1.3079	0.472	0.6334	0.808	0.7298	0.9497	0.5158	1.9292	2.5062	0.4135	1.0798	1.1078	1	0.8794	1.1634	0.5536	0.8143	1.1867	0.9289
4448	pyridoxate	Cofactors and Vitamins	Vitamin B6 Metabolism	31555	LC/MS Neg	100001121	2185	182.046	6723	82-82-6	C00847	HMDB0000017	1.8273	1.3477	0.7151	1.0331	0.8269	2.8685	1.3676	1.4205	1.1637	0.8695	0.4302	0.729	0.7718	0.6672	0.9962	0.7427	2.6888	1.5672	1.0397	0.6286	1.2425	1.0038	1.3066	1.2795	1.2851	3.5075	0.4252	0.4861	0.4463	1.2686	0.3812	0.3207	0.6159	1.3301	1.0508	0.8235
5114	pyrraline	Xenobiotics	Food Component/Plant	48428	LC/MS Neg	100001767	2304	253.119	14274616	74509-14-1	C21013	HMDB0033143	0.3741	0.8327	2.9582	0.913	3.5364	1.7804	2.8345	3.9086	1.2392	0.9758	0.6317	0.2292	1.417	1.3505	2.1037	0.6627	0.5374	0.9688	0.9855	0.6917	0.1916	0.4399	1.0145	2.2627	1.0928	1.6729	0.474	1.909	3.9234	2.2011	0.9567	2.0595	0.8716	2.6995	0.6352	3.8933
1239	pyruvate	Carbohydrate	Glycolysis, Gluconeogenesis, and Pyruvate Metabolism	48990	LC/MS Polar	823	1083	87.0088	1060	127-17-3	C00022	HMDB0000243	0.8621	0.8376	0.7556	0.7087	1.4324	1.3272	0.7807	0.9249	3.4907	4.6376	1	1.2005	0.9459	1.5547	2.6776	2.4775	2.3919	1.1294	0.8958	0.5645	0.5756	0.5783	0.9224	0.9019	1.1306	0.8356	0.5645	0.7997	2.0382	2.4449	1.7039	2.6327	1.2212	1.6591	0.9159	0.9489
4902	quinate	Xenobiotics	Food Component/Plant	18335	LC/MS Polar	100000442	2432.9	191.056	6508	77-95-2	C00296	HMDB0003072	0.6156	0.5778	0.3491	0.0983	3.8251	4.224	0.1601	0.4254	0.7437	0.2547	0.5704	2.1461	1.6088	2.8287	0.4869	0.1091	1.3138	0.6654	1.1853	0.7464	2.1172	0.8147	0.0184	0.0209	6.0123	3.8348	0.6617	2.4557	0.5134	1.2495	0.0816	0.0213	2.9088	3.3048	1.8303	2.2591
5518	quinine	Xenobiotics	Drug - Antibiotic	39767	LC/MS Pos Early	100002968	3378	325.191	3034034	130-95-0	C06526	HMDB0014611	0.0442	0.0442	0.0442	0.0442	0.0442	0.0442	0.0442	0.0442	0.0442	0.0442	0.0442	0.0442	1.4822	1	0.0442	0.0442	0.0442	0.0442	0.0442	0.0442	0.0442	0.0442	0.0442	0.0442	0.0442	0.0442	0.0442	0.0442	0.0442	0.0442	0.0442	0.0442	0.0442	0.0442	0.0442	0.0442
4298	quinolinate	Cofactors and Vitamins	Nicotinate and Nicotinamide Metabolism	1899	LC/MS Pos Early	182	845	168.029	1066	89-00-9	C03722	HMDB0000232	1.596	1.4988	2.0325	2.1088	0.9545	0.8584	0.4429	0.504	1.0378	0.9545	0.6384	0.9109	0.6982	0.6854	2.56	2.4498	0.8312	0.8076	0.5754	0.4619	1.2225	1.1297	0.8394	0.7877	0.7313	1.0547	0.9622	1.2603	1.0947	2.4013	1.5592	1.3933	0.8255	1.739	1.3843	1.6057
5737	ranitidine	Xenobiotics	Drug - Gastrointestinal	38595	LC/MS Pos Early	100002735	2910	315.149	3001055	66357-59-3	D00422	HMDB0001930	0.867	0.867	0.867	0.867	0.867	0.867	0.867	0.867	0.867	0.867	0.867	0.867	0.867	1.133	0.867	0.867	0.867	0.867	0.867	0.867	0.867	0.867	0.867	0.867	0.867	0.867	0.867	0.867	0.867	0.867	0.867	0.867	0.867	0.867	0.867	0.867
5739	ranitidine N-oxide*	Xenobiotics	Drug - Gastrointestinal	62485	LC/MS Pos Early	100020810	2926	331.144	62985				0.8276	0.8276	0.8276	0.8276	0.8276	0.8276	0.8276	0.8276	0.8276	0.8276	0.8276	0.8276	0.8276	1.1724	0.8276	0.8276	0.8276	0.8276	0.8276	0.8276	0.8276	0.8276	0.8276	0.8276	0.8276	0.8276	0.8276	0.8276	0.8276	0.8276	0.8276	0.8276	0.8276	0.8276	0.8276	0.8276
1262	ribitol	Carbohydrate	Pentose Metabolism	15772	LC/MS Polar	100000406	1789.6	151.061	6912	488-81-3	C00532,C01904,C00474,C00379	HMDB0002917,HMDB0000508,HMDB0001851,HMDB0000568	1.6335	1.857	3.3632	3.3935	0.6837	0.6824	0.7283	0.7732	1.2867	1.2558	0.4812	0.7434	0.7753	0.8448	1.071	1.3492	1.0964	1.0505	0.7747	0.684	1.4078	0.8924	0.8498	0.764	0.7081	1.3185	0.7902	1.3471	1.0777	1.9602	1.5401	1.3558	0.5916	1.5318	0.5824	0.9519
4329	riboflavin (Vitamin B2)	Cofactors and Vitamins	Riboflavin Metabolism	1827	LC/MS Pos Early	500	2292	377.146	493570	83-88-5	C00255	HMDB0000244	2.7041	2.0637	2.2997	1.5787	0.8218	0.271	2.9564	2.2426	0.271	0.271	0.271	0.5276	0.271	0.271	2.446	0.642	0.9051	0.9289	0.3666	0.3367	0.271	0.271	1.976	1.8073	0.271	0.6943	0.5456	1.0711	0.271	4.2428	3.6963	2.1967	0.2901	1.8813	0.4104	0.8253
1263	ribonate	Carbohydrate	Pentose Metabolism	27731	LC/MS Polar	100001007	2425	165.041	5460677	5336-08-03	C01685	HMDB0000867	1.072	1.0649	2.2899	1.9844	1.0866	0.9191	0.8511	0.9118	1.2778	1.0501	0.6522	0.9782	0.5724	0.5052	1.1344	0.9987	1.0343	1.0566	0.6424	0.6894	1.1214	0.8102	0.8813	0.681	0.9692	1.3669	0.6462	1.0749	1.0275	1.708	0.9903	0.8998	0.6126	1.3687	0.6411	1.0013
1264	ribulose/xylulose	Carbohydrate	Pentose Metabolism	48340	LC/MS Polar	100006122	1400	149.046	151261;5289590			HMDB0000621,HMDB0000751,HMDB0001644,HMDB0003371	0.4616	0.4882	2.1399	1.7543	1.4999	1.3359	0.2086	0.1665	3.5543	3.0415	1.3098	1.399	1.4033	0.7731	1.4253	0.3736	0.1665	0.2537	0.2622	0.3477	0.1665	0.1665	0.4516	0.797	1.8075	0.9778	0.1665	2.6335	1.532	0.9351	0.3432	0.3659	0.4029	1.1597	0.1665	1.1408
6135	S-(3-hydroxypropyl)mercapturic acid (HPMA)	Xenobiotics	Chemical	44552	LC/MS Neg	100004568	1576	220.065	119083	23127-40-4			0.5434	1.7701	1.1959	1.1711	0.8377	1.0299	1.1202	1.5835	0.6435	0.6325	0.2914	0.9251	1.8607	1.926	0.4063	0.6874	1.9641	2.666	1.0259	0.5566	0.5438	1.9477	1.1473	0.6167	0.7238	1.3343	0.5239	1.1623	1.0991	0.9741	1.4231	5.5638	0.5468	0.7514	0.8142	0.5917
446	S-adenosylhomocysteine (SAH)	Amino Acid	Methionine, Cysteine, SAM and Taurine Metabolism	42382	LC/MS Neg	197	1832.4	383.114	439155	979-92-0	C00021	HMDB00939	1.2486	1.4561	1.3492	2.1673	0.7542	0.5812	0.7219	0.7908	1.6656	1.3586	0.7204	0.9498	0.6118	0.6036	1.4582	1.628	1.0278	0.8345	0.5959	0.8851	1.475	1.2562	0.8938	0.7661	0.5812	1.3821	1.1049	0.8325	0.8202	1.7772	1.5941	1.0949	0.6439	1.5649	0.821	0.5812
445	S-adenosylmethionine (SAM)	Amino Acid	Methionine, Cysteine, SAM and Taurine Metabolism	15915	LC/MS Pos Early	1263	3002	399.144	34755	24346-00-7;86867-01-8;86867-0108	C00019	HMDB0001185	1.9653	2.378	2.8711	2.7352	0.6816	0.5383	0.8063	0.7241	0.6291	0.5526	0.4127	0.6936	0.6967	0.8626	1.2684	1.4311	1.2933	1.1416	0.3014	1.0137	1.5047	1.4802	0.7165	0.5566	0.7462	1.9821	1.1626	0.9863	0.7665	3.0937	2.0695	1.2697	0.8118	2.2089	0.5745	0.7706
5041	S-allylcysteine	Xenobiotics	Food Component/Plant	43239	LC/MS Pos Early	100004509	2690	162.058	98280	21593-77-1		HMDB0034323	0.2056	4.8309	0.2056	0.2056	0.7738	0.5077	1	2.3506	0.2056	0.2056	0.2056	1.4949	0.2056	0.9206	0.2056	0.2056	1.8148	0.9976	0.4869	0.2056	0.2056	3.2996	0.2056	0.2056	0.2056	0.6803	0.2056	0.2056	0.2056	0.2056	3.0716	6.3446	2.7906	0.2056	0.2056	0.2056
460	S-carboxyethylcysteine	Amino Acid	Methionine, Cysteine, SAM and Taurine Metabolism	64177	LC/MS Pos Early	100021530	1785	194.048		4033-46-9			0.7151	1.5733	1.6255	1.4411	0.8748	0.7701	1.2305	2.0917	0.1086	0.1981	0.3053	0.7519	0.1086	0.8555	0.198	1.1547	5.6877	5.3778	1.1829	1.4934	0.9744	2.0619	0.9627	0.6171	1.3638	2.3216	0.8382	0.1086	0.5301	1.0746	0.8095	1.8904	0.6626	0.9137	1.0256	0.9048
5985	S-carboxymethyl-L-cysteine	Xenobiotics	Drug - Other	47897	LC/MS Pos Early	100002324	1490	180.032	193653	638-23-3	C03727	HMDB0029415	1.5748	1.5592	1.0844	0.7585	0.7801	0.6479	1.2338	1.2208	0.5736	0.6334	0.4133	0.5827	0.4133	0.4133	0.8094	1.9668	1.4668	0.9841	0.8328	1.0031	0.8304	1.2188	1	0.6045	0.7102	1.3498	0.4133	0.4133	0.9235	1.9552	0.4133	1.1048	0.5775	1.7644	0.6952	0.7909
457	S-methylcysteine	Amino Acid	Methionine, Cysteine, SAM and Taurine Metabolism	39592	LC/MS Pos Early	100002749	1955	119.016	88180;7058174;24417	1187-84-4		HMDB0002108	0.1743	0.1743	1.4816	1.6603	0.6442	0.6448	0.1743	1.001	1.8094	2.6149	0.5949	1	2.5157	2.1114	0.6694	0.1743	0.1743	0.4964	0.1743	0.1743	0.3672	0.1743	0.8806	0.6366	1.3544	2.6063	0.6251	1.135	1.0184	0.1743	0.1743	0.1743	0.8745	0.6706	0.8689	1.1759
458	S-methylcysteine sulfoxide	Amino Acid	Methionine, Cysteine, SAM and Taurine Metabolism	43378	LC/MS Pos Early	100002927	900	152.038	82142	6853-87-8		HMDB0029432	0.9642	1.1007	0.796	0.6734	0.6771	0.5485	2.5763	2.0489	1.2795	3.242	0.2804	0.5033	4.5251	2.6002	0.5162	0.9426	0.7465	1.2949	0.6923	1.4838	1.8228	2.0902	1.0358	0.5486	1.6392	2.6195	0.6636	0.7818	0.6809	1.153	3.055	2.654	1.1774	1.7143	0.59	0.8782
438	S-methylmethionine	Amino Acid	Methionine, Cysteine, SAM and Taurine Metabolism	38127	LC/MS Pos Early	100002183	2555	164.074	458	3493-12-07	C05319	HMDB0038670	0.8935	1.4485	0.9779	0.1633	0.1633	0.1633	0.9665	1.1023	0.5459	0.4895	0.1633	1.0027	3.2232	1.1092	0.1633	0.1633	1	3.5307	0.2483	2.1918	2.3067	2.5623	1.5307	0.7644	0.1633	0.5935	0.2767	0.7009	0.1633	0.1633	4.6823	0.7146	1.4697	0.1633	0.1633	0.2305
5038	saccharin	Xenobiotics	Food Component/Plant	21151	LC/MS Neg	100000870	2000	181.992	5143	81-07-2	C12283	HMDB0029723	1.1512	1.4594	3.7221	12.1857	0.044	0.0328	0.0265	0.0265	0.0265	0.0265	1.2342	1.0933	0.2217	0.2187	2.1431	2.5278	0.3268	0.1891	4.6854	1.9893	0.4247	0.0443	0.0265	0.2779	3.3366	7.5355	0.0575	0.0415	0.2193	0.7299	0.1002	0.0265	0.6399	2.2299	1	6.0808
122	saccharopine	Amino Acid	Lysine Metabolism	1495	LC/MS Pos Early	392	2530	277.139	160556	997-68-2	C00449	HMDB0000279	1.7306	1.7367	3.6544	3.7398	0.4679	0.3116	0.295	0.3656	0.9893	0.8137	0.4677	0.7524	0.3189	0.349	1.9243	2.4904	1.1024	0.8383	0.5557	0.4695	1.6405	1.0645	0.5233	0.3694	0.9225	1.0107	1.0387	0.8462	1.2995	2.7695	1.7737	1.5377	0.9451	2.0707	0.531	0.8004
5956	salicylate	Xenobiotics	Drug - Topical Agents	1515	LC/MS Polar	501	802	137.024	338	69-72-7	C00805	HMDB0001895	1.3654	0.9947	5.1985	3.5779	5.6033	1.3323	2.7281	366.68	2.7013	0.8206	38.0258	140.158	0.5025	0.9445	0.5273	0.202	0.3852	0.444	4.2613	0.8767	0.2185	0.1896	1.86	1.2177	5.8641	1.4608	0.3023	1.0356	1.215	0.3961	0.5662	1.0053	0.1825	0.3643	1.1646	1.9932
5957	salicylic acid acyl-beta-D-glucuronide	Xenobiotics	Drug - Topical Agents	63177	LC/MS Neg	100021086	2496	313.057	168876	29315-53-5		HMDB10314	0.0714	0.0714	0.1087	0.0736	0.1053	0.0714	1.8913	9.2427	0.0714	0.0714	4.2879	4.8562	0.0714	0.0714	0.0714	0.0714	0.0714	0.0714	0.0714	0.0714	0.0714	0.0714	0.0714	0.0714	0.0714	0.0714	0.0714	0.0714	0.0714	0.0714	0.0714	0.0714	0.0714	0.0714	0.0714	0.0714
5401	salicyluric glucuronide*	Xenobiotics	Drug - Analgesics, Anesthetics	33384	LC/MS Neg	100001332	1463	370.078	121596205			HMDB0240252	1.9686	1.9215	4.8148	5.2297	2.4577	1.231	1	87.6323	0.1399	0.1399	72.6982	112.121	0.7461	0.9298	0.5234	0.7479	1.4221	0.3048	1.1211	0.8448	0.4486	0.7188	2.9066	3.4907	2.3358	3.0281	0.1399	1.0507	0.4593	0.6031	1.3242	0.498	0.1399	0.6983	0.8821	2.4632
5	sarcosine	Amino Acid	Glycine, Serine and Threonine Metabolism	1516	LC/MS Pos Early	1023	1280	90.055	1088	107-97-1	C00213	HMDB0000271	1.4861	2.0835	1.5096	1.7888	0.8573	0.4062	0.45	0.7144	0.4062	0.4062	0.4062	0.458	2.0532	1.6239	0.4062	0.6371	0.4062	0.4953	0.4182	1.2075	0.8953	0.4646	1.3811	1.4367	0.994	1.006	0.7705	0.8896	0.4062	0.5633	1.6823	1.1953	1.1823	1.3825	0.4062	0.4468
2204	scyllo-inositol	Lipid	Inositol Metabolism	32379	LC/MS Polar	100001215	3468	225.062	892	488-59-5	C06153	HMDB0006088	0.2193	0.2772	2.8003	2.3562	1.7961	1.4242	0.5221	0.6126	1.0095	0.9905	0.3553	0.4715	1.4646	1.6926	1.3115	1.129	1.0369	1.4497	0.4181	0.4492	1.5823	0.6187	0.5183	0.509	2.7656	2.4805	1.7763	2.7105	0.3346	1.062	1.0519	0.4022	0.4844	0.6362	1.1967	1.1581
1681	sebacate (C10-DC)	Lipid	Fatty Acid, Dicarboxylate	32398	LC/MS Neg	100001211	1788	201.113	5192	111-20-6	C08277	HMDB0000792	0.5966	0.6591	0.819	0.1792	1.3216	0.8005	2.9063	3.6374	1.351	1.6126	0.1792	0.5163	0.1917	0.3864	2.0446	0.6118	1.831	1.8005	0.9841	1.5265	0.1792	0.1792	0.4846	0.4616	2.6394	0.5909	0.2532	1.2206	0.4911	0.2557	1.7294	2.0805	0.3519	1.0492	2.4801	1.8386
1287	sedoheptulose	Carbohydrate	Pentose Metabolism	53237	LC/MS Polar	100002619	2255	209.067	5459879	3019-74-7	C02076	HMDB0003219	1.7371	1.9553	3.3668	3.0423	0.5952	0.6432	0.7124	0.8218	1.6077	1.3089	0.7172	1.2705	0.9433	1.6862	1.9114	1.4658	0.8668	0.8309	0.9976	0.8914	1.4699	1.0024	0.9748	0.8172	0.9197	1.3264	0.7901	0.9576	1.8373	3.4289	2.2593	2.2183	1.0853	2.8009	0.5017	0.939
1257	sedoheptulose-7-phosphate	Carbohydrate	Pentose Phosphate Pathway	35649	LC/MS Neg	100001628	599.6	289.033	616	2646-35-7	C05382	HMDB0001068	0.1485	0.1321	0.1321	0.1321	2.912	5.0661	0.1321	0.1321	0.4344	0.1321	0.8607	2.9269	1.6559	2.1481	0.3097	0.1321	0.229	0.1622	0.1321	0.2558	0.5958	0.1711	0.1321	0.1321	5.4491	2.3715	0.3543	1.9006	0.1321	0.2784	0.1321	0.1321	2.4179	1.1465	2.0705	1.816
10	serine	Amino Acid	Glycine, Serine and Threonine Metabolism	1648	LC/MS Pos Early	503	1239	106.05	5951	56-45-1	C00065	HMDB0000187	0.9775	1.1401	0.993	1.0849	1.1946	1.1577	1.2697	1.3654	0.623	0.7868	0.3766	0.8178	1.4883	1.6514	0.6703	0.7658	0.678	0.7965	0.5485	1.3355	1.0925	0.7204	1.1465	0.9488	1.007	1.5794	0.7259	1.1887	1.7821	1.7571	1.6304	1.8591	1.0233	1.8043	0.4653	0.685
287	serotonin	Amino Acid	Tryptophan Metabolism	2342	LC/MS Pos Early	504	2550	177.102	5202	153-98-0	C00780	HMDB0000259	1.3457	1.591	2.3827	2.3734	0.6323	0.4546	0.5876	0.6782	1.1282	0.9262	0.5954	0.8985	2.5095	3.5097	1.2966	1.3764	1.0945	0.994	0.5666	0.6463	1.727	1.3466	0.6894	0.6598	1.2453	1.5631	0.8311	0.9495	1.006	2.9845	1.234	0.8142	0.5919	2.0537	0.5988	0.8531
5049	sinapate	Xenobiotics	Food Component/Plant	21150	LC/MS Neg	100000869	1973	223.061	637775	530-59-6	C00482	HMDB0032616	0.2735	0.2735	0.2735	0.8686	0.2735	0.2735	0.2735	0.3132	0.2735	0.2735	0.2735	0.2735	1.6797	2.5721	0.2735	0.2735	0.6473	1.1314	0.2735	0.2735	0.2735	0.4036	0.2735	0.2735	2.2504	0.2735	4.5779	6.8538	0.2735	0.2735	0.4092	3.3487	0.2921	0.2735	0.2735	0.2735
545	spermidine	Amino Acid	Polyamine Metabolism	485	LC/MS Pos Early	50	3355	146.165	1102	124-20-9	C00315	HMDB0001257	1.3768	1.38	3.584	3.5186	0.6212	0.6043	0.4581	0.5438	1.2058	0.2869	0.7811	0.8366	1	1.3694	2.5729	1.8303	1.2487	0.9313	0.2869	0.4033	1.5207	1.8348	0.8387	0.2869	1.0477	1.8533	0.7198	1.4155	0.8648	2.4382	1.8306	1.1219	0.7333	2.0151	0.6617	0.7751
3159	sphingosine	Lipid	Sphingosines	17747	LC/MS Pos Late	297	1393	300.29	5280335	123-78-4	C00319	HMDB0000252	3.9005	0.5044	0.6806	0.9686	0.5044	0.5044	0.5044	0.5044	0.5044	0.5044	0.5044	0.5044	0.5044	0.5044	0.5044	0.9313	0.5044	0.6987	0.5044	0.5044	1.3062	0.7409	0.5044	0.5044	0.5044	3.5308	1	0.5044	0.5044	5.9935	2.9216	1.8405	0.5044	0.5044	0.5044	1.7166
5060	stachydrine	Xenobiotics	Food Component/Plant	34384	LC/MS Pos Early	100001296	1440	144.102	115244	4136-37-2	C10172	HMDB0004827	0.2833	0.2348	6.7331	6.6314	3.9353	2.2051	0.1324	1.0543	2.5568	2.7831	0.1817	0.2121	10.1158	20.7702	3.9669	2.5788	0.9457	1.2276	0.6045	0.2698	1.7877	2.1321	0.0596	0.0667	1.0713	2.2609	7.1158	13.3947	0.1041	0.1773	6.0707	3.3186	0.1535	0.1703	0.0742	0.0916
1676	suberate (C8-DC)	Lipid	Fatty Acid, Dicarboxylate	15730	LC/MS Neg	100000016	804.3	173.082	10457	505-48-6	C08278	HMDB0000893	0.6229	1.0031	1.2635	1.1537	1.4299	0.9775	1.0495	1.3111	0.6972	0.7696	0.6122	0.8782	0.5194	0.9969	1.8417	1.7869	2.4912	1.4715	0.8348	0.7857	1.6142	0.8925	0.6412	0.8789	1.4957	1.6404	0.5954	0.8898	0.8795	1.6326	1.6495	1.8465	0.7932	1.6957	1.3945	1.2815
1915	suberoylcarnitine (C8-DC)	Lipid	Fatty Acid Metabolism (Acyl Carnitine, Dicarboxylate)	52990	LC/MS Pos Early	100006627	2964	318.191					1.0352	2.1862	1.4024	1.5059	0.6558	0.443	0.7319	0.4626	0.8711	0.7528	0.2697	0.5823	0.29	0.4812	2.2826	2.3516	0.9985	0.8018	0.7786	0.6987	2.2815	0.7129	0.2811	0.2527	1.4353	1.0568	1.0606	1.0065	1.0861	5.2634	1.0015	0.6911	1.3365	4.8011	0.5052	1.0025
1448	succinate	Energy	TCA Cycle	1437	LC/MS Polar	252	3149	117.019	1110	110-15-6	C00042	HMDB0000254	0.5521	1.5402	12.5638	1.4948	5.0666	0.6596	0.2986	1.9644	3.9554	2.6223	1.7976	3.6277	0.4876	2.9446	5.353	0.5288	0.0862	0.2197	0.086	0.0584	0.8054	0.127	0.1164	1.9297	5.02	8.159	0.1368	6.956	2.387	0.128	0.1596	0.1693	0.198	0.3415	1.1946	0.1806
6196	succinimide	Xenobiotics	Chemical	41888	LC/MS Neg	100003696	1270	98.0248	11439	123-56-8	C07273		0.8741	0.9229	0.874	0.7351	4.5126	0.1514	1.8709	1.7758	1.5198	0.1514	0.1514	0.7502	0.1514	0.1514	0.1514	0.8624	1.3297	0.5558	0.7492	0.8183	1.4638	0.7257	1	0.7106	1.935	1.286	1.4974	0.1514	0.6345	0.4687	1.2025	1.7886	1.1683	0.9493	0.1514	1.1046
476	succinoyltaurine	Amino Acid	Methionine, Cysteine, SAM and Taurine Metabolism	63678	LC/MS Polar	100021220	2572	224.023					2.2178	2.6425	1.5683	1.4491	1.2994	1.031	0.969	1.227	0.4969	0.3914	0.2991	0.6467	0.5123	0.948	1.8033	0.7101	1.3466	2.9675	1.8896	2.616	1.1525	0.8423	0.5216	0.4266	0.8153	0.8233	0.9028	0.7879	1.0427	5.1239	0.9229	0.8841	1.115	2.9295	0.8399	1.2157
1447	succinylcarnitine (C4-DC)	Energy	TCA Cycle	37058	LC/MS Pos Early	100001948	2291	262.128	71464481	256928-74-2		HMDB0061717	1.1318	1.4685	1.6939	2.1661	1.0115	0.7437	0.5846	0.5998	1.3671	1.2618	0.5553	0.7375	0.7154	0.7483	1.718	1.452	0.9885	0.7749	1.0743	0.8302	1.0872	0.8447	0.6812	0.6475	1.2283	1.7913	1.0605	1.5276	0.9649	2.0776	0.704	0.637	0.665	1.6884	0.8001	1.1994
66	succinylglutamine	Amino Acid	Glutamate Metabolism	55014	LC/MS Pos Early	100010853	815	247.093					1.1985	1.2	2.1404	2.2246	1.2508	0.9423	0.8586	0.8221	1.2336	1.2019	0.5516	0.9534	0.6953	0.9833	1.3981	1.5585	0.9586	0.8975	0.8431	0.6695	1.1946	1.0167	0.7975	0.7133	1.1606	1.8389	0.9	1.3092	1.0327	1.9082	0.9739	0.9555	0.8154	1.7227	0.951	1.1234
4679	sucralose	Xenobiotics	Food Component/Plant	36649	LC/MS Neg	100001789	3140	395.007	71485	56038-13-2	C12285	HMDB0031554	0.5075	0.5075	0.5075	0.5075	0.5075	0.5075	0.5075	0.5075	0.5075	0.5075	0.5075	0.5075	0.5075	0.5075	0.97	0.6082	2.299	0.6601	21.1372	0.5075	0.5075	0.5075	0.5075	0.5075	0.5075	0.5075	0.5075	0.5075	0.5075	0.5075	0.5075	0.5075	0.5075	0.5075	0.5075	0.5075
1325	sucrose	Carbohydrate	Disaccharides and Oligosaccharides	1519	LC/MS Polar	935	3092	387.114	5988	57-50-1	C00089	HMDB0000258	0.6863	0.2826	4.8403	4.8794	2.386	1.7401	0.4066	0.704	1.4904	1.5062	1.1017	1.342	1.7547	2.133	1.2373	1.0555	1.4528	1.7876	0.3012	0.2118	0.4941	0.669	1.9316	0.6509	0.8275	0.6985	1.4854	2.4269	0.4525	0.6611	0.9445	2.4702	0.919	1.9884	0.7979	0.4998
5009	sulfate of piperine metabolite C15H17NO3 (1)*	Xenobiotics	Food Component/Plant	62304	LC/MS Neg	100020498	3728	338.07					0.2448	1.5398	0.2222	1.3335	0.2321	0.0648	1.1308	2.3558	1.7586	2.0463	0.2772	0.4654	3.2314	1.9645	1.2202	0.4349	2.5109	0.8662	1.1659	0.085	1.008	1.6423	0.4324	0.278	0.4692	0.1684	2.573	0.992	1.1105	0.6956	4.3549	1.6386	0.5103	0.4165	0.5929	0.2055
5010	sulfate of piperine metabolite C15H17NO3 (2)*	Xenobiotics	Food Component/Plant	62305	LC/MS Neg	100020499	3880	338.07					0.2602	1.3953	0.2784	1.5662	0.2857	0.0526	1.0992	2.5821	2.0211	2.7943	0.2584	0.4839	2.1367	1.4913	1.4595	0.5919	3.1732	1.0724	1.0914	0.1113	0.7858	1.5465	0.3905	0.2667	0.681	0.1403	2.5061	0.9276	1.2662	0.5281	3.8185	1.6505	0.435	0.2787	0.6081	0.2749
5011	sulfate of piperine metabolite C16H17NO3 (1)*	Xenobiotics	Food Component/Plant	62306	LC/MS Neg	100020500	4293	350.07					0.4951	0.656	0.3336	0.264	2.4042	0.7117	5.1192	5.5601	0.4966	0.9281	1.4471	2.625	1.4698	2.4683	0.1743	0.2345	2.6762	2.8184	1.0719	0.5312	1.4714	1.4466	0.3274	0.2038	0.8227	1.2597	0.8819	2.0834	0.527	1.3265	1.8459	1.677	1.2667	2.8674	0.8932	0.7813
5012	sulfate of piperine metabolite C16H17NO3 (2)*	Xenobiotics	Food Component/Plant	62307	LC/MS Neg	100020501	4362	350.07					0.2562	0.0488	0.0488	0.0488	4.5776	0.0488	7.2413	24.2682	0.0488	0.0488	0.0488	3.1572	0.0488	1.1381	0.0488	0.0488	1.5007	4.5568	4.9751	0.0488	0.3636	0.3014	0.0488	0.0488	2.9562	0.3688	0.6404	2.1751	0.0488	0.0488	0.0488	2.6107	0.2216	0.0488	0.6024	0.5272
5013	sulfate of piperine metabolite C16H19NO3 (1)*	Xenobiotics	Food Component/Plant	62294	LC/MS Neg	100020495	4031	352.086					0.3681	0.6865	0.5556	0.7067	0.7513	0.2375	2.3168	3.4977	0.511	1.1168	0.9643	1.1171	1.4853	1.6825	0.4395	0.5573	2.1337	1.529	0.4849	0.2156	1.0357	1.1476	0.6684	0.4707	0.6184	0.7539	1.4877	1.1389	0.8209	1.1007	2.2704	1.6751	1.1468	1.781	0.4919	0.3976
5014	sulfate of piperine metabolite C16H19NO3 (2)*	Xenobiotics	Food Component/Plant	62295	LC/MS Neg	100020496	4112	352.086					0.4407	0.6871	0.7487	0.8586	0.9783	0.3077	2.1227	2.5032	1.1175	1.6778	1.4051	1.5679	1.8064	2.0857	0.7933	0.7533	1.4465	1.0246	0.5655	0.2492	1.0222	1.1291	0.7926	0.6283	0.7633	0.933	1.349	1.6322	0.8746	1.0847	1.6405	1.3174	0.9664	1.6622	0.7346	0.5481
5015	sulfate of piperine metabolite C16H19NO3 (3)*	Xenobiotics	Food Component/Plant	62296	LC/MS Neg	100020497	4200	352.086					0.7266	0.982	0.6622	0.8618	1.1026	0.2942	2.2406	3.6652	1.1119	1.8729	1.2836	1.5638	1.8062	2.3342	0.8783	0.8912	1.9597	1.203	0.7321	0.3328	0.9644	1.0569	0.6004	0.5225	0.985	0.6893	1.5595	1.6384	1.015	1.0487	1.9744	1.2444	0.9466	1.2722	0.7299	0.7205
5016	sulfate of piperine metabolite C16H19NO4 (1)*	Xenobiotics	Food Component/Plant	62300	LC/MS Neg	100020505	3038	368.081					0.195	0.5672	0.3536	0.9761	0.9615	0.195	3.0655	9.617	0.9634	2.4825	0.8466	0.9728	1.6612	3.0735	0.9143	1.5114	2.6934	1.5236	3.3058	0.195	0.7915	1.403	0.195	0.195	0.7299	0.2903	1.2369	0.195	1.1738	0.5669	2.199	1.311	0.6583	0.3704	0.2685	0.7666
5017	sulfate of piperine metabolite C16H19NO4 (2)*	Xenobiotics	Food Component/Plant	62301	LC/MS Neg	100020506	3120	368.081					0.309	0.7776	0.4235	0.8559	0.76	0.0763	2.5247	3.1942	0.6755	1.25	1	1.5606	1.7416	1.3125	0.2541	0.4607	2.5745	2.1659	0.4548	0.1293	1.8637	2.1828	0.3135	0.1473	0.5283	1.0691	0.0763	1.0055	0.8433	2.0002	3.7302	1.9644	1.4654	2.5085	0.3438	0.3387
5018	sulfate of piperine metabolite C16H19NO4 (3)*	Xenobiotics	Food Component/Plant	62302	LC/MS Neg	100020507	3154	368.081					0.3091	0.7274	0.3793	1	0.6814	0.2019	2.7721	4.1056	1.142	1.4246	1.0106	1.1037	0.6174	1.2204	0.5338	0.886	2.2	1.49	0.2043	0.1729	0.9014	1.9049	0.3023	0.23	0.4839	0.5879	0.1729	1.2528	0.8912	1.2511	2.1692	1.4587	1.0197	1.609	0.4583	0.3921
5019	sulfate of piperine metabolite C16H19NO4 (4)*	Xenobiotics	Food Component/Plant	62303	LC/MS Neg	100020508	3282	368.081					0.2963	0.6315	0.4377	0.8667	1.0153	0.2334	2.3435	3.8032	1.1667	2.1758	1.2063	1.3951	1.3327	1.8473	0.5682	0.741	2.3824	1.9388	0.705	0.2409	0.9956	1.4269	0.3603	0.2712	1.0044	0.7128	1.6313	1.1439	0.9712	1.0322	2.1725	1.7844	0.8591	1.1058	0.5617	0.5122
5020	sulfate of piperine metabolite C18H21NO3 (1)*	Xenobiotics	Food Component/Plant	62297	LC/MS Neg	100020502	4481	378.102					0.4064	0.6974	0.5009	0.5571	2.1545	1.2704	1.4869	2.2832	1.0687	1.1035	0.8758	1.6986	2.6758	2.7996	0.4082	0.3409	0.8546	0.8685	0.7925	0.2553	0.9921	0.9372	0.3684	0.2144	0.8879	1.1374	1.1962	1.0767	1.0079	1.2011	1.7299	1.9114	1.5279	3.6031	0.679	0.553
5021	sulfate of piperine metabolite C18H21NO3 (2)*	Xenobiotics	Food Component/Plant	62298	LC/MS Neg	100020503	4517	378.102					0.391	0.839	0.4818	0.625	2.0935	1.2866	1.7064	1.8401	0.7837	1.1596	0.8188	1.7019	1.7617	4.0152	0.6485	0.5343	0.8702	1.0226	0.574	0.2587	0.9052	0.9863	0.3757	0.2183	0.7712	1.1224	0.71	1.0137	0.7219	1.1244	1.457	2.5366	1.4504	3.3174	0.4372	0.6322
5022	sulfate of piperine metabolite C18H21NO3 (3)*	Xenobiotics	Food Component/Plant	62299	LC/MS Neg	100020504	4630	378.102					0.4588	0.8097	0.5162	0.5625	1.7557	1.2065	1.2377	1.5684	0.9938	1.2493	0.761	1.4729	1.118	1.8278	0.3777	0.4068	1.2844	1.4409	0.9669	0.2588	0.9528	0.9474	0.3009	0.1661	0.8174	1.0652	1.049	1.0062	0.7281	1.1506	2.4571	2.4514	1.345	3.1713	0.5473	0.4737
6083	sulfate*	Xenobiotics	Chemical	46960	LC/MS Neg	100002528	616	96.9601	5152822	14808-79-8	C00059	HMDB01448	0.3881	0.6516	1.0742	1.3506	1.3713	1.2075	0.7079	0.6448	1.1569	1.5492	1.1804	1.0316	1.4565	1.5054	1.3986	0.9219	1.1752	0.3624	0.8465	0.6802	0.8773	0.722	1.1276	1.3266	1.3035	1.0602	0.87	1.0099	0.9901	0.7795	0.7016	0.7104	0.6638	0.8556	1.2622	1.0775
5062	sulforaphane	Xenobiotics	Food Component/Plant	38697	LC/MS Pos Early	100002816	2535	178.036	5350	4478-93-7		HMDB0005792	0.0583	0.0583	0.0583	0.0583	8.3783	0.5115	0.8044	1.0411	0.3245	4.3297	0.0583	0.0583	0.0583	0.0583	0.0583	0.0583	1.8538	15.3636	0.3158	0.9589	0.0583	0.9309	0.0583	0.0583	0.0583	1.5839	0.0583	0.0583	0.0583	0.0583	0.0583	3.0144	0.0583	0.0583	0.3369	1.1153
5065	sulforaphane-N-acetyl-cysteine	Xenobiotics	Food Component/Plant	40468	LC/MS Neg	100003719	2230	339.051				HMDB0240561	0.0993	0.0993	0.0993	0.0993	3.6456	0.1915	0.2838	0.0993	0.3571	4.5683	0.0993	0.0993	0.8082	0.0993	0.0993	0.0993	3.3528	10.9115	0.0993	1.8175	0.0993	5.9892	0.0993	0.0993	0.0993	2.2691	0.0993	0.0993	0.0993	0.0993	0.0993	1.1918	0.114	0.0993	0.1175	0.7018
497	symmetric dimethylarginine (SDMA)	Amino Acid	Urea cycle; Arginine and Proline Metabolism	36772	LC/MS Polar	100001410	4649.9	201.136	169148	102783-24-4	C03626	HMDB0003334	1.155	1.459	1.5438	1.6358	0.8432	0.97	0.805	0.8966	0.94	0.8812	0.5932	1.0332	0.6734	0.7609	0.9869	1.0481	1.0131	1.2728	0.716	0.6973	1.3201	1.0657	0.7731	0.5982	1.8393	2.4479	0.8823	0.8135	1.109	2.3509	1.0978	1.1279	0.8576	2.0934	0.7937	1.1104
5069	syringic acid	Xenobiotics	Food Component/Plant	37091	LC/MS Neg	100001919	1450	197.046	10742	530-57-4	C10833	HMDB0002085	0.2076	0.2076	1.4199	0.9186	1.8382	1.0727	2.4756	6.2527	0.2076	0.2076	0.2076	0.2076	1.5994	2.0223	0.9273	0.215	1.1359	2.2693	1.2325	0.2076	0.2076	0.294	0.5297	0.2076	2.0471	0.2076	0.6731	2.2549	0.4822	0.2076	0.4942	0.4375	0.262	0.3615	1.319	0.8377
5137	syringol sulfate	Xenobiotics	Food Component/Plant	48454	LC/MS Neg	100006256	2395	233.012		52904-67-3			1.4555	1.9177	12.5216	2.4999	2.0502	0.8162	1.0276	1.3369	1	0.9723	0.1198	0.1198	0.3149	0.4459	0.9895	0.4331	0.6201	19.3974	0.8044	36.0113	1.3211	0.9455	0.6798	0.7532	1.9779	1.3425	1.3097	1.7551	0.6555	1.2779	1.2823	0.5377	0.5618	0.8678	0.6994	3.3105
5070	tartarate	Xenobiotics	Food Component/Plant	15336	LC/MS Polar	100000295	3500	149.009	444305;875	87-69-4;6106-24-7	C00552,C00898,C02107	HMDB0062642,HMDB0000956	0.2642	0.2518	0.9739	18.4373	1.5346	10.5265	0.1093	0.2021	0.4585	0.1093	0.1093	0.3992	0.1093	0.8364	216.818	820.827	104.877	11.6945	0.5144	1.5458	0.2229	0.2217	0.3934	1.0261	49.6769	5.0877	3.6412	16.8402	0.1093	1.134	0.4366	0.3984	0.335	0.5389	495.881	162.412
5203	tartronate (hydroxymalonate)	Xenobiotics	Food Component/Plant	20693	LC/MS Polar	100000840	3700	118.999	45	80-69-3	C02287	HMDB0035227	1.153	0.2901	2.4441	3.514	0.2901	0.2901	0.2901	0.2901	0.2901	0.2901	0.2901	0.2901	0.2901	0.2901	3.1206	0.2901	0.2901	0.755	0.2901	0.2901	0.2901	0.2901	0.2901	0.2901	0.7341	0.2901	0.847	4.03	0.2901	0.2901	0.5451	0.2901	0.2901	0.2901	2.119	2.428
471	taurine	Amino Acid	Methionine, Cysteine, SAM and Taurine Metabolism	2125	LC/MS Polar	512	2120	124.007	1123	107-35-7	C00245	HMDB0000251	0.3442	0.3028	5.4452	5.9804	0.9728	0.748	2.8325	2.9473	1.3847	0.5273	1.3577	0.7907	1.6967	0.957	2.411	2.6486	1.1916	2.9523	0.3192	1.0272	0.8204	0.7755	0.7883	0.861	1.3627	2.2261	2.3103	2.9865	0.4342	0.4546	0.1347	0.111	1.7402	2.5745	0.1608	0.133
3465	tauro-beta-muricholate	Lipid	Primary Bile Acid Metabolism	33983	LC/MS Neg	100001250	4774	514.284	121596216;168408;21124703	25696-60-0		HMDB0000932	0.3749	0.3749	0.3749	0.3749	0.3749	0.3749	6.4102	9.9795	0.3749	0.3749	0.3749	0.3749	0.3749	0.6088	0.3749	0.3749	1.0178	1.4976	0.3749	0.6068	1	0.5031	0.3749	0.3749	0.3749	0.489	2.7468	3.1827	0.3749	0.713	3.0476	3.5398	0.9554	2.4649	0.3749	0.3749
3539	taurochenodeoxycholic acid 3-sulfate	Lipid	Secondary Bile Acid Metabolism	62890	LC/MS Neg	100021093	4809	288.62	52931550			HMDB0002486	1.2819	1.4936	1	2.1215	0.3902	0.4603	2.0234	1.921	0.3209	0.073	0.073	0.073	0.073	0.073	0.2654	0.7095	1.5872	1.6127	0.7964	1.026	0.8396	0.6962	0.073	0.073	0.4582	1.4625	0.4645	0.073	1.246	2.1554	4.665	3.4542	1.2923	3.489	0.073	0.359
3534	taurocholenate sulfate*	Lipid	Secondary Bile Acid Metabolism	32807	LC/MS Neg	100001990	4750	279.614					0.8129	0.947	2.3593	1.3691	0.7432	0.7704	2.2815	1.8056	0.4403	0.3111	0.1179	0.2611	0.5836	0.6605	1.4536	1.67	1.9276	4.1943	3.1108	2.1313	0.4435	0.4554	0.1179	0.1179	1.0489	0.7745	0.2696	0.241	1.4249	2.1437	2.0621	1.5218	0.9511	2.6107	1.6771	1.2477
479	taurocyamine	Amino Acid	Methionine, Cysteine, SAM and Taurine Metabolism	35117	LC/MS Pos Early	100001418	710	168.044	68340	543-18-0	C01959	HMDB0003584	2.1052	1.3106	0.9219	0.2902	0.2902	0.2902	1.1756	1.2186	0.2902	0.2902	0.2902	0.2902	0.2902	0.2902	1.0781	1.1067	0.479	0.4287	0.2902	0.2902	0.3721	0.2902	0.2902	0.2902	0.2902	0.2902	0.2902	0.2902	0.2902	0.2902	0.2902	0.2902	0.307	0.8913	0.2902	0.2902
3488	taurodeoxycholic acid 3-sulfate	Lipid	Secondary Bile Acid Metabolism	62889	LC/MS Neg	100006644	4850	288.62					0.1251	0.1251	0.2215	0.3991	2.0006	1.6377	4.5233	2.9215	0.3335	0.1251	0.1251	0.1251	1	0.9619	0.5929	0.5432	1.5671	1.8586	3.2015	3.0569	0.9051	0.771	0.1251	0.1251	1.4551	4.8347	0.267	0.1251	0.8621	2.1891	3.9704	3.9461	0.3871	1.4419	0.4619	0.6922
3500	taurolithocholate 3-sulfate	Lipid	Secondary Bile Acid Metabolism	36850	LC/MS Neg	100001658	5027	280.622	440071	64936-83-0	C03642	HMDB0002580	0.0165	0.0152	0.1966	0.0687	1.9755	1.4056	3.4304	2.7292	0.6335	0.4247	0.2946	0.2862	0.5143	0.7673	0.9798	1.8249	3.1514	3.2989	4.4563	3.4249	0.6003	0.5841	0.0152	0.0152	2.5138	2.4119	0.0689	0.1406	1.088	2.1316	2.7044	1.4355	0.8263	2.4891	2.291	3.1084
3299	tetrahydrocorticosterone glucuronide	Lipid	Corticosteroids	64410	LC/MS Neg	100022012	4787	525.27					1.9533	2.2792	1.4318	1.4119	0.7886	0.5485	0.5234	0.6627	0.568	0.7316	0.2751	0.434	1.5733	1.1015	1.5493	1.7904	2.1949	1.716	0.8603	0.6716	1.5461	2.0844	0.7065	0.4808	1.6362	2.4661	0.7509	1.3529	1.7022	3.971	0.2886	0.3619	0.85	2.1757	0.4526	0.547
3309	tetrahydrocortisol glucuronide	Lipid	Corticosteroids	64411	LC/MS Neg	100022013	4666	541.265					1.6809	1.6473	1.91	2.0043	0.6981	0.5642	0.4791	0.4853	0.6992	0.6538	0.3828	0.6273	0.9849	1.0151	1.3983	1.3182	1.0742	0.8713	0.7063	0.6414	0.8552	1.4127	0.6919	0.5716	1.2256	2.2688	1.1303	1.7015	1.5439	2.7542	0.4343	0.4871	0.6072	1.4634	0.5722	0.6391
3310	tetrahydrocortisol sulfate (1)	Lipid	Corticosteroids	62793	LC/MS Neg	100020848	4276	445.19					4.9592	5.16	1.9266	2.0393	0.7406	0.5983	1.1064	0.7881	0.6997	0.1097	0.1097	0.2244	0.1097	0.1097	0.5302	0.946	1.5405	1.1692	1.2083	1.1136	0.1638	1.0856	0.5735	0.2895	1.7161	4.3162	0.1097	0.1097	0.4663	1.8094	0.1097	0.1601	0.2016	0.8056	0.891	1.054
3317	tetrahydrocortisone	Lipid	Corticosteroids	38608	LC/MS Neg	100002403	5121	363.218	5866	53-05-4	C05470	HMDB0000903	1.1421	1.4022	0.1989	0.6523	0.1989	0.1989	0.3674	0.706	0.1989	0.1989	0.1989	0.1989	0.1989	1	0.1989	1.8878	0.83	0.4921	0.1989	0.5061	2.2747	1.4354	0.1989	0.1989	0.1989	1.5371	0.9274	0.1989	0.6013	1.6787	0.1989	0.2064	2.0417	4.3963	0.1989	0.1989
3321	tetrahydrocortisone glucuronide (4)	Lipid	Corticosteroids	64590	LC/MS Neg	100022126	4563	539.25					2.0498	1.9581	2.3964	2.2054	0.8079	0.5621	0.3358	0.2904	1.1114	1.0966	0.3312	0.6895	0.6018	0.7209	2.099	2.4736	1.4787	1.5642	0.9623	0.8796	0.5824	0.8618	0.7687	0.6879	1.0377	2.22	1.6357	1.9612	0.8079	1.5734	0.3414	0.3905	0.5485	1.4321	0.3446	0.4474
3322	tetrahydrocortisone glucuronide (5)	Lipid	Corticosteroids	64591	LC/MS Neg	100022127	4684	539.25					1.563	1.6835	1.8245	1.9098	0.7535	0.6553	0.3616	0.3818	0.8295	0.8141	0.3709	0.5979	0.8387	0.8884	1.4677	1.8547	1.5111	1.1935	0.6209	0.6056	0.9968	1.3979	1.0032	0.7985	1.1649	2.0276	1.4525	1.4491	0.7507	1.4349	0.2564	0.3289	0.7836	1.9986	0.5592	0.5818
5071	theanine	Xenobiotics	Food Component/Plant	22206	LC/MS Pos Early	100000784	2180	175.108	439378	3081-61-6	C01047	HMDB0034365	0.308	0.2367	0.8416	0.7653	0.2367	2.6187	5.8997	2.23	0.2367	1.3438	0.2367	0.7436	0.2367	0.6131	1.0585	0.9415	23.9955	15.5785	0.2367	0.2367	0.2367	0.3781	0.2367	0.2367	0.2367	0.2367	2.374	3.3963	1.8715	0.2367	0.8952	0.7538	0.2367	0.2367	0.2367	0.9123
4590	theophylline	Xenobiotics	Xanthine Metabolism	18394	LC/MS Neg	100000437	2356.9	179.058	2153	58-55-9	C07130	HMDB0001889	0.2262	0.1546	0.1953	0.0908	1.8323	2.6845	0.5871	1.0452	2.5318	1.5132	1.3499	1.8122	0.0908	1.1755	2.0944	1.0198	0.5481	0.3218	0.3484	0.4287	0.3138	0.0908	1.9108	1.3917	5.3232	2.431	0.8808	0.477	1.619	0.9711	0.4218	0.2515	1.26	0.9802	1.3915	1.3696
4417	thiamin (Vitamin B1)	Cofactors and Vitamins	Thiamine Metabolism	5341	LC/MS Pos Early	873	3050	265.112	1130	59-43-8	DG00125,C00378,D08580	HMDB0000235	1.6145	1.4779	0.9153	1.5819	0.3295	0.2433	6.7882	7.5764	1.5608	2.4475	0.2433	0.2433	0.5398	0.7532	2.2677	1.6388	1.0597	0.2433	0.32	1.0666	0.9403	0.8419	3.2498	4.6384	0.3685	1.4351	0.8309	0.5121	0.3944	0.5455	2.1862	2.4959	0.2433	0.4015	0.6765	0.6852
6236	thioproline	Xenobiotics	Chemical	53231	LC/MS Pos Early	100009232	1250	134.027	93176	34592-47-4			0.9676	1.0423	1.3468	1.0633	1.0167	0.9465	1.0338	1.1653	1.7256	2.0494	0.6902	1.5304	0.1748	0.1748	1.048	0.495	0.6628	1.6062	0.6179	0.8215	0.4384	0.1748	0.5656	0.2864	1.4804	1.6878	0.3156	1.1636	1.0739	1.3866	0.6481	1.0012	0.3313	0.4896	0.9767	1.0909
4350	threonate	Cofactors and Vitamins	Ascorbate and Aldarate Metabolism	27738	LC/MS Polar	100001022	2384	135.03	5460407;151152	70753-61-6	C01620	HMDB0000943,HMDB0062620	1.1186	1.0178	5.1231	4.588	1.6656	1.0971	0.9511	0.9868	0.7694	1.004	0.5997	0.5997	0.9195	0.7544	0.7962	1.3251	0.8941	1.2527	0.9743	0.6926	1.0924	0.9078	0.9425	0.7373	1.202	1.4082	1.0436	2.7997	1.1437	1.3133	2.2257	1.4797	0.5515	1.0797	0.9192	1.097
17	threonine	Amino Acid	Glycine, Serine and Threonine Metabolism	1284	LC/MS Pos Early	564	1514	120.066	6288	72-19-5	C00188	HMDB0000167	1.1204	1.1476	1.8415	1.7859	0.8076	0.7417	1.1211	1.3672	0.7856	0.9842	0.281	0.6213	2.1847	1.9307	0.7527	0.7135	0.5223	0.6889	0.9305	2.5255	1.0476	0.9088	0.9023	0.8605	0.7767	1.2182	0.6394	1.0938	2.2377	2.3918	3.1906	3.8771	1.0158	1.4826	0.4057	0.5174
4275	thymine	Nucleotide	Pyrimidine Metabolism, Thymine containing	604	LC/MS Neg	882	1654	125.036	1135	65-71-4	C00178	HMDB0000262	0.8205	1	0.7448	0.7755	1.063	0.9948	1.1134	1.0391	3.4899	3.0044	0.6691	1.1688	0.9843	0.5739	0.5983	0.7217	1.4765	1.7435	1.2306	0.9046	2.0022	1.7929	1.003	1.0155	1.0186	1.4841	1.022	0.863	0.92	0.8988	0.8324	1.0211	0.8547	1.4122	0.9743	0.865
5074	thymol sulfate	Xenobiotics	Food Component/Plant	36095	LC/MS Neg	100001757	4410	229.054	12456386	89-83-8	C09908	HMDB0062720	0.9763	5.711	0.6097	0.2339	4.8391	1.5549	1.142	2.5678	1.6655	0.8394	1.4061	1.31	0.2598	7.5491	0.2204	2.357	2.3951	0.5551	0.4879	0.0987	1.0435	3.7271	1.8155	0.5086	0.6455	3.571	0.1722	0.5196	1.0237	0.2319	0.2319	0.7309	3.8821	3.0992	0.282	0.3126
402	tigloylglycine	Amino Acid	Leucine, Isoleucine and Valine Metabolism	1598	LC/MS Pos Early	1161	1926	158.081	6441567	35842-45-6		HMDB0000959	1.0994	0.9913	0.6497	0.7871	3.3052	2.7129	0.8141	0.848	0.5662	0.4838	0.818	0.8675	3.8372	3.2324	1.1959	0.5469	1.3649	1.0627	0.9304	1.519	1.0388	0.9718	2.1514	1.9394	2.7139	2.7863	0.8255	1.2207	0.8984	1.307	0.789	0.4246	0.7084	1.3702	1.5429	1.648
400	tiglyl carnitine (C5)	Amino Acid	Leucine, Isoleucine and Valine Metabolism	35428	LC/MS Pos Early	100001597	2962	244.154	22833596	64191-86-2		HMDB0002366	1.024	1.1704	0.7914	0.9375	1.1519	0.853	0.45	0.4522	0.5047	0.528	0.8609	1.092	0.8032	1.1369	0.7552	1.3441	2.1007	1.8086	0.7969	0.8232	2.0814	1.2587	0.574	0.6736	0.9601	1.807	1.0609	0.6161	0.7243	1.536	1.2678	0.9744	0.976	1.6856	0.72	1.051
1811	trans-2-hexenoylglycine	Lipid	Fatty Acid Metabolism (Acyl Glycine)	61798	LC/MS Neg	100019884	2707	170.082					2.1179	2.7037	0.6074	1.2533	1.0846	0.4972	0.8491	0.312	2.0121	1.2644	0.6979	2.3395	0.2974	0.6848	1.6511	1.2402	0.9212	0.4309	1	0.8202	0.7291	0.4227	0.2759	0.2231	1.7118	1.033	1.0663	0.6548	1.2786	0.1901	0.3259	0.1901	2.5066	7.4492	1.1992	1.4286
1815	trans-3,4-methyleneheptanoylglycine	Lipid	Fatty Acid Metabolism (Acyl Glycine)	55012	LC/MS Neg	100010861	3818	198.114	129822188				2.0999	2.43	0.9444	1.2116	2.4968	1.1416	0.0399	0.0399	0.0399	0.7801	1.3512	0.0399	0.0399	0.5225	0.0399	0.0399	1.0262	0.7861	0.0399	0.9375	1.7138	1.0264	0.7561	0.5767	0.0399	2.4206	0.0399	0.6395	1	0.0399	0.0399	0.6011	0.0399	0.0399	0.0399	0.0399
78	trans-urocanate	Amino Acid	Histidine Metabolism	607	LC/MS Pos Early	537	2285	139.05	736715	104-98-3	C00785	HMDB0000301	1.502	1.6291	1.9991	2.1574	0.8437	0.8517	0.584	0.5307	1.4438	1.7861	0.9814	1.0186	0.5385	0.6119	1.3424	1.399	0.7722	0.6581	1.1506	0.6323	0.8258	0.5339	0.5098	0.4713	1.2164	2.0435	0.7085	1.1909	0.735	2.4005	0.5515	0.565	1.3126	3.2929	1.0232	1.0224
5885	trazadone	Xenobiotics	Drug - Psychoactive	57691	LC/MS Pos Early	100015783	3498	372.159	5533	19794-93-5	C07156,D08626	HMDB0014794	0.2878	0.2878	0.2878	0.2878	0.2878	0.2878	0.2878	0.2878	0.2878	0.2878	0.2878	0.2878	0.2878	0.2878	0.2878	0.2878	1.7122	0.2878	0.2878	0.2878	0.2878	0.2878	0.2878	0.2878	0.2878	0.2878	0.2878	0.2878	0.2878	0.2878	0.2878	0.2878	0.2878	0.2878	0.2878	0.2878
5302	triacetate lactone	Xenobiotics	Bacterial/Fungal	48571	LC/MS Neg	100006246	1238	125.024	5709	675-10-5	C02752		0.8009	0.805	2.6923	2.0246	1.1443	0.9968	1.4385	1.116	0.9046	0.6632	0.2793	0.6186	0.6547	0.947	1.2076	1.0032	1.9657	1.3318	1.5468	0.8649	0.6709	0.4457	1.1238	2.2909	1.7486	1.2894	0.6223	1.1035	0.756	1.0923	1.4148	0.8842	0.9353	1.9219	0.8285	1.0047
1456	tricarballylate	Energy	TCA Cycle	15729	LC/MS Polar	2053	4200	175.025	14925	99-14-9	C19806	HMDB0031193	0.2357	0.1406	3.238	2.266	1.4529	1.1205	0.4034	0.6612	0.5969	0.9544	0.7186	0.9926	3.5751	3.6552	1.2495	0.5231	1.1309	1.6385	0.7491	0.9554	0.5568	0.3218	1.1304	1.2041	3.5707	5.309	0.5354	2.1409	0.6473	1.0074	0.3299	0.2654	1.2416	0.5724	1.1299	1.3352
1690	tridecenedioate (C13:1-DC)*	Lipid	Fatty Acid, Dicarboxylate	62919	LC/MS Neg	100002199	3051	241.144					1	0.5018	0.1495	0.1495	0.1495	0.222	0.1495	0.1495	2.1229	1.9074	0.1495	0.7935	0.1495	0.1495	2.8186	0.1495	0.1495	0.5808	1.3802	0.1495	0.1495	0.1495	0.2785	0.1495	1.4774	0.1495	0.1495	0.1495	0.1495	0.1495	0.1495	1.0133	0.1495	0.1495	1.3065	0.1495
6201	triethanolamine	Xenobiotics	Chemical	22202	LC/MS Pos Early	100000989	1963	150.113	7618	102-71-6	C06771	HMDB0032538	0.3741	0.3697	0.6857	0.758	0.5437	0.6104	1.8138	2.0504	0.6493	0.7849	0.8603	1.0316	1.4683	1.2501	1.8101	1.1733	0.9684	0.8412	4.6581	5.7952	0.9563	0.3164	1.1503	34.8615	2.4947	1.0389	2.5838	3.4631	0.4741	0.1126	0.4105	0.1399	1.8706	9.3048	0.9522	0.8663
4320	trigonelline (N'-methylnicotinate)	Cofactors and Vitamins	Nicotinate and Nicotinamide Metabolism	32401	LC/MS Pos Early	100001092	1388	138.055	5570	535-83-1	C01004	HMDB0000875	0.4933	0.5832	0.4503	0.5644	2.4329	2.3469	0.9756	1.1856	1.1977	0.6184	0.2895	0.7534	0.4074	2.3548	0.8995	0.3855	0.8175	0.8497	1.1341	0.4672	2.0304	0.5931	0.2902	0.3012	5.3322	3.3848	1.0244	3.5511	0.7072	1.5132	0.3891	0.3678	1.6225	1.9869	1.5158	1.5764
2243	trimethylamine N-oxide	Lipid	Phospholipid Metabolism	40406	LC/MS Pos Early	100003397	2100	76.0757	1145	1184-78-7	C01104	HMDB0000925	0.6471	0.5393	1.1538	0.7579	1.3184	0.7974	0.5126	0.4088	0.7663	1.4513	0.7676	1.2563	1.9195	1.9012	1.2005	1.135	0.8952	1.6226	0.8857	0.6131	1.3285	0.9951	0.6664	0.8611	1.4181	1.1401	0.841	1.8908	1.9168	0.7782	0.4577	0.4753	0.5011	0.6113	1.267	1.2004
6202	trizma acetate	Xenobiotics	Chemical	20710	LC/MS Pos Early	100000856	1884	122.081	16218782	6850-28-8	C07182		0.6854	0.6051	2.1203	2.8515	3.2408	2.0927	5.4414	3.7974	1.415	1.5894	0.6272	0.3684	1.4176	2.5757	2.7393	1.4438	0.2892	0.1904	0.1904	0.1904	1.0551	0.7151	1.7427	2.9488	0.6271	0.7951	0.851	1.1538	0.1904	0.8876	0.7079	0.5192	0.8509	1.2338	1	0.7796
294	tryptamine	Amino Acid	Tryptophan Metabolism	6104	LC/MS Pos Early	1095	3062	161.107	1150	61-54-1	C00398	HMDB0000303	0.9221	0.9489	2.8371	3.1511	0.6988	0.7105	1.4739	1.3923	0.6617	0.4334	1.0818	1.1985	0.7814	1.0218	0.7546	0.7292	1.3964	1.0169	0.1889	1.0957	5.5157	2.9553	0.7753	1.0016	1.0148	1.3815	0.7334	0.6737	2.7485	2.913	2.7244	2.1462	0.5694	0.9549	0.4715	0.5653
254	tryptophan	Amino Acid	Tryptophan Metabolism	54	LC/MS Pos Early	565	2986	205.097	6305	73-22-3	C00078	HMDB0000929	2.3983	2.531	1.8947	1.4823	0.4637	0.5132	0.5587	0.6282	0.8834	0.9922	0.5448	0.965	1.048	1.1708	0.7054	0.9749	0.703	0.8438	0.6404	1.0448	1.5649	1.3375	0.621	0.761	1.1796	1.6219	0.7688	0.7566	2.4202	3.1384	2.1138	1.7392	1.3283	2.4323	0.2807	0.39
264	tryptophan betaine	Amino Acid	Tryptophan Metabolism	37097	LC/MS Pos Early	100001743	2673	247.144	442106	20671-76-5	C09213	HMDB0061115	1.3549	1.3185	0.222	0.7259	3.8344	4.152	6.9651	7.8216	1.3757	1.7606	0.0679	0.1433	0.612	1.4122	0.6287	1.6268	0.8483	1.3948	1.5727	2.6524	0.4342	0.2891	0.9518	0.9239	0.6912	1.0219	5.6813	6.3141	0.532	0.6604	3.3881	3.2694	0.6538	0.852	3.8978	6.4658
170	tyramine	Amino Acid	Tyrosine Metabolism	1603	LC/MS Pos Early	1133	2540	138.091	5610	60-19-5	C00483	HMDB0000306	1.1682	1.2127	1.2673	1.6142	0.5512	0.584	1.082	1.6267	0.9998	0.8927	0.8957	0.8201	1.0185	1.1694	0.9773	0.8689	0.9852	1	0.5251	0.9348	1.6222	1.1507	1.0011	0.9116	1.1879	1.5085	0.9284	1.3085	1.655	1.949	1.9394	0.9994	0.4216	0.4216	0.4216	0.5878
226	tyramine O-sulfate	Amino Acid	Tyrosine Metabolism	48408	LC/MS Neg	100006092	1565	216.034	153005	30223-92-8		HMDB0006409	0.2133	0.4102	0.3684	0.7758	1.4219	1.1673	1.2566	1.1002	2.6996	1.2626	0.448	0.6585	1.6539	1.2079	1.1183	0.51	1.3248	1.5932	0.7589	0.7312	0.8998	1.586	2.4966	2.5519	0.1549	0.4983	5.3711	4.7158	0.5804	0.2964	3.7488	1.3942	0.3046	0.2336	0.4217	0.592
162	tyrosine	Amino Acid	Tyrosine Metabolism	1299	LC/MS Pos Early	815	2430	182.081	6057	60-18-4	C00082	HMDB0000158	1.9096	2.1081	1.7795	1.6912	0.6035	0.6767	0.6005	0.8133	1.1347	1.339	0.7069	1.1656	1.7978	1.849	1.0334	0.9666	0.4665	0.4447	0.6417	1.1072	0.8244	0.7206	0.7469	0.9136	0.9132	1.314	0.9656	1.4261	3.0549	1.943	1.6697	1.2962	1.3596	2.3499	0.3377	0.4938
5116	umbelliferone sulfate	Xenobiotics	Food Component/Plant	48674	LC/MS Neg	100006282	2440	240.981	129659	69526-88-1		HMDB0240565	2.7041	0.9566	52.8727	0.9875	0.5986	110.416	85.5099	78.2102	1.0098	0.9214	2.2311	3.8351	1.0088	2.4717	0.3421	0.5216	59.6028	0.5649	0.1837	0.2298	1.6832	1.067	46.1718	0.1704	7.8911	2.7184	0.2349	0.9912	0.8454	2.0465	1.0818	0.4145	0.486	0.8361	9.8774	1.3096
1881	undecenoylcarnitine (C11:1)	Lipid	Fatty Acid Metabolism (Acyl Carnitine, Monounsaturated)	63613	LC/MS Pos Late	100021131	1069	328.248					1.0972	0.8621	0.514	0.6984	0.6208	0.9798	0.092	0.0901	0.4373	0.5915	0.2048	1.606	1.0202	1.0301	1.1189	2.5069	1.1159	3.1388	0.6173	0.566	3.0751	2.0732	0.3965	0.2211	0.3768	0.4453	1.789	0.963	4.4688	4.6311	2.3514	1.8047	2.6912	2.3423	0.5742	0.8645
4218	uracil	Nucleotide	Pyrimidine Metabolism, Uracil containing	605	LC/MS Neg	825	1086	111.02	1174	66-22-8	C00106	HMDB0000300	1.6916	1.7596	1.14	1.1363	0.9704	0.5706	0.8587	0.9721	4.0628	3.7607	0.6522	1.265	0.71	0.3115	0.8202	0.9721	2.2302	2.4546	0.551	0.2541	4.005	2.917	0.9181	0.9262	0.9497	1.3786	1.1085	0.8287	0.6041	1.6055	0.3017	0.6807	1.1403	2.0964	1.6618	1.0279
4129	urate	Nucleotide	Purine Metabolism, (Hypo)Xanthine/Inosine containing	1604	LC/MS Neg	1134	757.1	167.021	1175	69-93-2;120K5305	C00366	HMDB0000289	1.0014	1.0788	1.3249	1.3153	0.9229	0.9354	0.9504	0.9824	1.3203	1.6418	0.78	1.0011	1.1777	1.2484	1.2249	1.0287	0.9989	1.009	0.7609	1.0214	0.7397	0.6741	0.8815	0.9603	1.4756	1.1987	0.8356	1.0785	0.9705	1.0216	0.8633	0.9741	0.753	1.329	0.9718	0.791
485	urea	Amino Acid	Urea cycle; Arginine and Proline Metabolism	1670	LC/MS Pos Early	533	700	121.072	1176	57-13-6	C00086	HMDB0000294	0.7353	0.9094	1.0742	1.244	1.3395	1.0441	0.5292	0.5637	1.0779	1.074	0.9326	0.9861	1.1532	1.2111	1.2199	0.9198	1.1354	0.9299	0.7518	0.8014	1.0922	0.6816	1.1509	1.1305	1.1037	1.087	1.0624	1.1539	0.9117	0.7008	0.6946	0.7162	0.758	0.8112	0.8104	1.0139
4130	uric acid ribonucleoside*	Nucleotide	Purine Metabolism, (Hypo)Xanthine/Inosine containing	62102	LC/MS Neg	100002682	1200	299.063	164933	2124-54-1	C05513	HMDB0029920	0.9898	1.1396	1.4789	2.307	0.8488	0.6438	0.3618	0.4045	1.5318	1.8511	1.0732	1.2215	0.9499	1.0102	2.7104	2.025	1.0449	0.7408	0.5404	0.4067	1.3981	1.0754	0.7077	0.9792	0.6117	1.3864	1.0291	1.5441	0.9818	1.2257	0.612	0.5174	0.7753	1.8612	0.956	0.7915
4217	uridine	Nucleotide	Pyrimidine Metabolism, Uracil containing	606	LC/MS Neg	535	1457.6	243.062	6029	58-96-8	C00299	HMDB0000296	1.6726	1.3247	1.2926	1.5528	0.7675	0.5661	0.818	0.8287	2.8734	3.2029	1.2911	1.4901	0.9936	0.7175	0.9072	0.8393	0.9635	1.0064	0.5368	0.2142	1.3017	1.0259	1.1252	1.098	0.8667	1.1355	1.0099	1.3264	1.4592	1.6215	0.2676	0.414	0.9323	1.7731	1.1561	0.7709
5326	Urolithin A	Xenobiotics	Bacterial/Fungal	57787	LC/MS Neg	100015801	4107	227.035	5488186	1143-70-0		HMDB0013695	0.3698	0.3698	0.3698	0.3698	0.3698	0.3698	0.3698	0.3698	0.3698	0.3698	0.3698	0.3698	14.739	12.6521	0.3698	0.3698	0.3698	0.3698	0.3698	0.3698	0.3698	0.3698	0.3698	0.3698	0.3698	0.4202	0.3698	0.3698	0.3698	0.3698	0.3698	0.3698	4.7284	0.3698	0.3698	0.8782
3544	ursocholate	Lipid	Secondary Bile Acid Metabolism	57573	LC/MS Neg	100002913	4648	407.28	122340	2955-27-3	C17644	HMDB0000917	32.1366	62.5052	0.8894	1.4843	0.0872	0.0872	0.1801	0.0872	0.0872	0.0872	1	0.0872	0.0872	0.0872	0.0872	0.0872	4.0101	0.0872	0.4368	0.3399	11.4175	0.944	31.5894	29.5669	0.0872	0.8217	5.931	14.8313	0.0872	0.6249	5.7933	16.6043	0.0872	0.5036	0.0872	0.0872
416	valine	Amino Acid	Leucine, Isoleucine and Valine Metabolism	1649	LC/MS Pos Early	566	2479	118.086	6287	72-18-4	C00183	HMDB0000883	1.5261	1.6907	1.4104	1.4952	0.6979	0.7573	0.8619	0.841	0.889	0.9779	0.5956	0.7963	1.1916	1.263	1.0361	1.3913	0.9973	0.9346	0.7899	1.2583	1.1147	1.0027	0.8443	0.7722	0.8324	1.3953	0.955	1.0902	1.3142	2.0413	1.7668	1.4654	0.9448	1.6982	0.5303	0.6634
1037	valylleucine	Peptide	Dipeptide	39994	LC/MS Pos Early	100003210	3138	231.17	352039	22906-55-4		HMDB0029131	1.2874	1.424	0.9167	1.0957	0.1979	0.1979	0.3156	0.1979	0.1979	0.1979	0.1979	0.1979	0.1979	0.1979	0.1979	1.0833	0.5128	0.1979	0.2758	0.4505	1.3265	0.5888	0.1979	0.1979	0.1979	1.5904	0.4978	0.1979	0.1979	2.4715	1.2075	0.7644	1.1566	2.6219	0.1979	0.4923
201	vanillactate	Amino Acid	Tyrosine Metabolism	54910	LC/MS Neg	100006129	1625	211.061	160637	2475-56-1		HMDB0000913	0.7141	1.2995	2.9495	1.6203	0.9795	0.7898	0.8508	0.8303	1.0342	0.8743	0.4339	0.5533	0.7897	1.0219	1.8228	1.0814	3.6621	1.0851	0.7499	0.4064	0.8743	0.7321	0.5626	0.8224	1.974	1.0428	0.9246	1.7955	2.6211	3.938	1.0431	0.9725	0.9673	1.9801	1.5086	1.2519
4749	vanillate	Xenobiotics	Food Component/Plant	35639	LC/MS Neg	100001634	1100	167.035	8468	121-34-6	C06672	HMDB0000484	0.6154	0.5894	1.1794	1	2.3133	1.2463	1.8791	9.5079	0.1323	0.5909	0.4449	0.911	3.1154	2.2677	0.9568	0.3259	1.7469	1.0761	0.7496	0.4211	0.6094	0.4743	0.6601	0.9659	5.043	0.9229	1.0803	5.0617	0.6993	0.1323	1.3463	5.1127	0.7633	1.2884	1.4241	0.9153
5214	vanillate glucuronide	Xenobiotics	Food Component/Plant	63842	LC/MS Neg	100020606	613	343.067					0.1871	0.1871	1.7553	2.7677	4.312	1	1.3397	3.9043	0.4167	0.567	0.1871	1.4689	10.9884	4.5371	0.5445	0.1871	1.3471	0.1871	0.1871	0.1871	0.2682	0.1871	1.2125	0.4555	3.088	0.6635	0.1871	5.1652	0.5963	0.1871	1.6945	2.8169	0.1995	0.4887	0.6322	1.4176
5215	vanillic acid glycine	Xenobiotics	Food Component/Plant	63853	LC/MS Neg	100021363	1682	224.056	3083688			HMDB0060026	0.814	0.8363	1.4253	1.4709	5.3976	2.1382	1.4452	1.6497	0.2306	0.3323	0.3104	1.3206	7.2649	3.8811	0.5391	0.2444	2.7051	0.7254	0.1739	0.178	1.1372	0.6567	2.1175	1.8482	3.5125	0.9125	0.6967	3.0932	0.5746	0.5497	1.2453	2.308	0.4566	0.8579	2.0404	1.2784
228	vanillic alcohol sulfate	Amino Acid	Tyrosine Metabolism	48733	LC/MS Neg	100006125	1808	233.012		754920-02-0		HMDB0041788	0.6447	0.4181	1.4955	3.797	9.5109	5.6062	1.3532	1.6033	0.6417	0.7798	0.2301	1.7335	18.5161	11.0645	1.2754	0.4244	5.0578	0.935	0.1397	0.2301	0.2385	0.2495	4.806	5.3145	1.6243	1.065	0.2696	1.4252	0.3085	0.3463	4.0444	6.3224	0.4045	0.6317	1.0989	0.7226
202	vanillylmandelate (VMA)	Amino Acid	Tyrosine Metabolism	1567	LC/MS Neg	1111	941	197.046	1245	55-10-7	C05584	HMDB0000291	0.6918	0.6793	1.3078	1.741	1.1975	1.0601	1.0304	1.2449	1.4023	1.3965	0.6556	0.9439	1.1199	1.3677	1.7043	1.0192	0.8641	0.6998	1.095	0.6864	0.7436	0.7161	0.7886	0.7155	0.9591	1.0528	0.7787	1.4102	1.4961	1.7973	0.8623	0.8464	0.4635	1.1332	1.1424	1.0833
4119	xanthine	Nucleotide	Purine Metabolism, (Hypo)Xanthine/Inosine containing	3147	LC/MS Polar	1004	2023	151.026	1188	69-89-6	C00385	HMDB0000292	1.6929	1.4093	1.9017	1.7619	0.9929	0.9823	0.6896	0.6624	3.3077	2.4607	0.8591	1.5529	0.9929	1.0241	2.537	0.9904	1.0071	0.8678	0.8188	0.4753	0.8682	0.9493	0.8776	0.6926	1.6132	1.8789	1.2011	2.2611	1.4687	1.4195	0.5631	0.7661	0.8621	1.3471	1.202	0.9875
4395	xanthopterin	Cofactors and Vitamins	Pterin Metabolism	54728	LC/MS Pos Early	100006338	1400	180.052	135403800	5979-01-01			1.1816	1.3447	0.9797	1.2515	1.2554	0.5874	1.0333	1.1488	0.9904	0.7635	0.6697	1	0.5272	0.4274	1.4871	0.8066	1.1797	0.9506	0.8442	0.5437	2.1806	1.1169	0.5744	0.5456	0.4274	2.1972	0.7508	0.4274	1.5465	2.5473	0.7332	0.681	0.6285	1.8199	0.4274	0.9366
4121	xanthosine	Nucleotide	Purine Metabolism, (Hypo)Xanthine/Inosine containing	15136	LC/MS Neg	100000299	1075	283.068	64959	146-80-5	C01762	HMDB0000299	1.4315	1.2964	1.9668	2.2755	1.1885	0.891	0.8353	1.8243	2.1942	1.3834	0.6264	0.7791	1.0444	1.1562	1.6521	0.902	1.03	0.7941	0.5984	0.4436	1.3075	1	0.7023	0.6865	0.9858	1.5147	0.7067	1	1.6959	2.8658	0.8418	0.767	0.6694	1.89	0.7954	0.6158
278	xanthurenate	Amino Acid	Tryptophan Metabolism	15679	LC/MS Pos Early	100000015	2236	206.045	5699	59-007	C02470	HMDB0000881	0.6856	0.5377	1.484	1.6815	0.86	1.3605	0.6349	0.8051	0.7694	0.6279	1.0636	1.3291	1.4156	1.4182	1.0249	1.1763	1.469	1.1919	0.9826	1.413	1.1595	1.3237	1.4063	1.1189	0.6025	1.023	0.7252	0.5835	0.9942	1.6664	0.8153	0.6134	0.6379	1.3335	0.7508	0.7538
1267	xylose	Carbohydrate	Pentose Metabolism	15581	LC/MS Polar	826	1727	195.051	135191	609-06-3	C00181	HMDB0000098	0.9306	0.8912	25.9468	18.4572	0.3527	0.4612	0.7724	1.3067	1.3013	21.829	0.5246	0.4422	4.3245	3.7095	0.8484	0.864	0.7138	0.8046	0.3565	0.4077	11.4561	0.6959	2.4493	2.8234	2.145	1.5065	1.0851	3.4869	0.6305	1.116	9.1328	4.0905	0.511	1.0395	0.4844	0.9605
	X - 07765			46590	LC/MS Neg								0.6408	0.7286	0.1648	0.0895	0.0685	0.0335	0.0467	0.0373	5.9727	4.7001	1.1358	5.0454	0.1357	1.2418	1.9202	1.5118	0.2891	0.3193	1.4137	1.0601	1.6028	0.733	0.0872	0.048	0.6037	2.5365	5.0357	3.8517	3.5889	6.7641	1.5628	0.8066	3.3728	3.8373	0.21	0.9399
	X - 10445			47680	LC/MS Pos Early								1.1719	1.0764	1.1246	1.0052	0.874	0.7335	0.5797	0.678	3.5894	2.276	0.6184	1.6675	0.7804	0.84	1.6131	0.9924	1.1974	1.4211	0.9297	0.744	1.1349	1.0573	0.9681	0.7196	1.1801	1.2703	0.9948	2.4188	1.3781	1.3269	1.7752	1.8686	0.785	1.3929	0.4481	0.7218
	X - 10457			47581	LC/MS Pos Early								1.0834	1.2193	1.9224	2.1865	0.9425	1.0257	0.4603	0.4929	0.8229	0.4603	0.4603	0.9268	0.4603	0.7966	1.4619	0.9925	0.796	0.716	1.0075	0.8041	1.3939	1.1673	0.5681	0.706	1.3891	1.4456	0.6784	0.4603	1.3801	2.2368	1.1253	0.8694	0.5577	1.3727	0.4903	0.8235
	X - 10458			47478	LC/MS Neg								0.8193	0.623	1.909	1.1275	1.1703	0.7102	0.8948	0.996	0.512	0.9237	0.512	0.5472	0.5854	1.0712	1.329	0.9527	1.5353	1.2118	1.1809	0.9764	1.1744	1.033	1.2066	0.9727	1.2612	1.2916	0.6118	1.004	0.6037	0.7483	1.0331	0.9164	0.512	1.048	1.369	1.0043
	X - 11299			46592	LC/MS Neg								0.5041	1.9289	0.2597	0.1393	1.9767	1.6065	0.5822	0.6514	0.5199	0.1393	0.1393	0.1393	2.3537	2.8189	0.1393	0.2928	4.3122	3.9915	1	0.6603	0.9954	2.4061	0.7572	0.3312	0.1393	0.99	4.156	4.0813	2.1918	3.7551	0.2	0.1926	0.1612	0.3441	0.9332	1.0227
	X - 11381			32698	LC/MS Pos Early								1.3324	0.4865	0.9431	1	1.903	1.5999	0.5865	0.7387	0.2815	0.2815	0.2815	1.3411	2.5436	4.7917	0.7402	1.2759	0.697	1.1317	0.2893	0.351	0.8239	0.8195	0.7811	0.5066	0.2815	1.5905	1.9306	2.3081	1.7216	1.5121	0.4288	0.3263	1.2012	1.9291	0.8744	1.1055
	X - 11444			46460	LC/MS Neg								1.2799	1.2805	1.5007	1.5774	0.8163	0.7033	0.8327	0.7405	1.0932	1.0555	0.5425	0.9821	0.6855	0.8644	1.3004	1.4132	1.0984	0.9761	1.1885	1.0179	0.6613	0.8429	0.5534	0.4614	1.1018	2.0702	1.1725	1.7291	0.9182	1.6247	0.6641	0.702	0.6444	1.5836	0.7716	0.9079
	X - 11470			46601	LC/MS Neg								1.2714	1.2693	1.3173	1.5029	0.7419	0.5919	1.1183	1.0177	0.7081	1.0791	0.4371	0.746	1.1239	0.9963	1.5665	1.4954	1.9003	1.7147	1.1827	0.8212	0.5092	0.7588	0.3851	0.3202	1.2641	1.8302	0.5076	0.8702	1.0037	1.8169	0.3408	0.3598	0.7959	1.5272	0.7433	0.6559
	X - 11483			47650	LC/MS Neg								0.1762	0.4925	0.1762	0.1762	0.1762	0.1762	0.5732	0.1762	0.1762	0.1762	0.1762	0.1762	0.1762	0.1762	0.1762	0.1762	1.4094	1.2394	0.1762	0.1762	0.1762	0.1762	0.7308	0.1762	0.1762	1.2554	1.28	0.7008	0.1762	1.9244	0.1762	0.1762	0.1762	0.1762	0.1762	0.1762
	X - 11612			47431	LC/MS Neg								1.147	1.3356	2.5129	3.3838	1.3037	0.8941	0.9162	0.9167	2.4632	3.2217	0.4589	0.3568	2.4425	1.1639	2.3108	1.3216	1.0401	0.7905	0.4609	0.6648	1.0304	0.8926	0.7361	0.6671	0.3568	1.5237	0.7832	0.9712	1.2782	1.6771	1.3093	1.3531	0.3765	1.1943	1	0.7177
	X - 11787			33132	LC/MS Pos Early								1.0125	1.0147	5.3225	2.1779	1.2376	1.0814	1.042	1.1262	0.8514	0.8166	0.2869	0.5285	1.0731	1.1728	0.8158	1.1574	0.7964	0.9464	1.0514	0.8174	1.0068	0.6915	0.7457	0.7576	0.7614	1.632	0.8475	1.1166	0.833	1.1333	1.0155	0.974	0.9506	1.3529	0.7399	0.8914
	X - 11795			33140	LC/MS Pos Early								1.2779	1.609	1.6328	2.1375	0.6968	0.67	0.6485	0.6496	0.2111	1.7457	0.3462	0.2111	1.4421	0.2111	1.7435	1.6652	0.7246	1.6845	0.8172	0.6365	0.2111	0.3014	0.4121	0.2111	1.9596	3.1092	0.6917	0.2111	1.6125	2.5594	2.3457	2.3783	0.5171	1	1.0087	1.2977
	X - 11843			46466	LC/MS Neg								0.0961	0.0479	0.0805	0.0684	1.0591	1.6817	3.1495	1.8679	0.1542	0.2162	4.7793	6.3233	11.6709	17.3149	3.1775	3.3315	0.1529	0.3883	4.1715	3.6514	4.9503	5.5134	0.0261	0.0611	1.0059	2.3665	0.0473	0.0231	0.2462	0.9941	0.6129	0.2685	0.0888	0.1713	1.0653	1.2995
	X - 11847			46488	LC/MS Neg								0.2142	0.2961	0.2175	1.0714	0.8465	0.4984	1.523	1.3716	3.6654	2.2219	0.1094	0.1094	0.5523	0.523	0.1094	0.1606	1	1.0194	2.0625	0.8595	0.3692	0.6077	0.1094	0.1094	1.0032	2.4348	0.1094	0.1094	0.1094	0.1094	4.7004	3.8052	1.008	2.2697	0.7484	1.0556
	X - 11849			46607	LC/MS Neg								0.854	0.9578	1	1.6062	0.6404	0.6832	2.1391	1.9207	5.3045	4.7672	0.1454	0.1454	0.1454	0.1454	0.3969	0.5716	1.4898	1.5268	1.2084	1.2658	0.1454	0.2621	0.1454	0.1454	0.7982	2.628	0.1928	0.1454	0.1454	0.1454	5.4701	5.4161	0.7619	2.3588	1.8131	1.8933
	X - 11850			46507	LC/MS Neg								0.0589	0.0354	0.0248	0.0248	0.6553	1.1101	4.1863	2.5398	0.0248	0.1592	2.2716	4.6967	7.0238	9.7008	1.2926	1.2468	0.0629	0.3183	5.0588	4.2988	3.5048	3.9746	0.0248	0.0248	0.4149	1.0815	0.0248	0.0248	0.0904	0.3969	0.4504	0.4214	0.0542	0.1664	0.9692	1.0308
	X - 11852			46521	LC/MS Neg								0.4468	1.4082	0.2415	0.354	4.4544	5.8222	0.8862	0.5565	1.118	1.0324	0.4325	0.6076	4.2289	4.4828	9.1848	3.8687	0.3174	0.6936	0.1403	0.112	12.7095	3.903	1.9356	0.112	5.8344	4.4999	0.1731	0.112	1.3402	0.7106	0.326	0.3722	1.4301	0.6106	3.8099	0.9676
	X - 11979			47508	LC/MS Neg								1.2877	1.3277	1.4854	1.4716	1.0704	0.9149	0.8195	1.0048	1.5733	1.6513	0.4568	0.8388	0.3596	0.5315	1.3849	1.0175	0.9118	0.9694	0.9577	0.6533	0.8916	0.7387	0.5251	0.4089	1.1492	1.2297	0.6726	1.2424	1.0567	1.7758	1.2699	1.0934	0.4883	1.5149	0.9952	0.8512
	X - 12007			46610	LC/MS Neg								0.2475	0.2675	1.4968	0.8809	7.4761	0.9383	2.6728	2.3536	0.1339	0.2712	0.4116	0.3609	1.2323	0.8194	2.2993	0.7325	1.6206	2.3268	0.3231	0.1869	0.3607	0.1968	1.915	2.3996	1.0617	1.1366	0.4095	1.6596	0.6298	0.6491	1.0618	1.2166	0.7284	1.3239	1.4589	4.0446
	X - 12013			46611	LC/MS Neg								0.2305	0.2781	0.1116	0.0934	1.195	2.2184	2.6136	1.5359	0.2684	0.3677	3.6016	4.3536	10.8561	16.9248	2.2431	2.2908	0.2462	0.6576	3.5475	3.9378	7.4346	12.9368	0.0296	0.1236	1.2043	3.249	0.0467	0.0825	0.2653	0.3937	0.805	0.5585	0.0868	0.1484	1.465	1.7063
	X - 12015			47390	LC/MS Neg								1.5036	1.4091	0.8578	1.0238	2.6851	2.1848	1.4766	1.4687	0.9762	0.7383	0.2888	0.3431	0.6622	0.7716	1.8005	0.9212	0.9092	0.6484	1.3683	1.1349	0.5665	0.8235	1.9199	1.7705	1.3451	2.7501	1.0284	1.4488	0.8872	1.4351	0.6374	0.614	0.4851	1.1205	1.4805	1.2654
	X - 12026			47905	LC/MS Neg								1.1823	1.2326	1.4666	1.7672	0.995	1.005	0.5946	0.6299	1.8826	2.1879	1.1484	1.2407	0.8334	1.2311	2.2209	0.9839	0.6045	0.6356	0.815	0.6762	1.1394	0.913	0.8959	1.0185	0.5455	1.1346	0.5813	0.6703	1.2281	1.435	0.2826	0.2735	0.5921	1.2177	1.309	0.8452
	X - 12027			47510	LC/MS Neg								1.5487	0.8644	0.3093	5.0029	0.9196	0.9011	0.3093	0.3093	0.3093	0.3093	0.3093	0.6515	1.9043	2.1347	2.9928	0.3093	1.3372	0.4581	2.0247	0.6604	1.1412	0.5126	0.3093	1.9471	8.2808	7.4584	0.3093	0.8067	0.7637	0.3093	0.3093	0.3093	0.3093	0.3093	0.3132	2.5826
	X - 12096			47686	LC/MS Pos Early								2.2958	2.9492	0.9267	1.2549	1.5255	1.0733	1.3313	1.4686	0.6258	0.5041	0.205	0.7921	0.5467	1.2986	4.0272	1.6217	0.1875	0.472	3.3922	0.918	1.3772	0.7709	0.6873	0.7048	0.7926	1.5998	0.5693	2.6785	0.6305	1.7283	0.5323	0.6155	0.3823	1.2453	0.9018	2.0198
	X - 12097			47685	LC/MS Pos Early								2.7019	3.0425	0.8338	1.1003	1.5553	0.9789	1.256	1.6928	0.5907	0.6096	0.1552	0.4649	0.7962	2.1345	3.3216	1.3662	0.1992	0.3915	3.2221	1.0396	1.4706	1.026	0.7239	0.7132	0.4576	0.807	0.9463	4.0639	0.8948	1.8434	0.6514	0.9609	0.331	0.7022	1.0211	1.5158
	X - 12100			47687	LC/MS Pos Early								1.6958	1.8798	1.6289	1.6112	1.0123	0.8579	0.6829	0.6466	1.0275	0.7818	0.4941	0.8238	0.6741	0.6678	1.4133	1.8937	1.1506	1.2803	0.8382	0.7071	1.7706	1.2092	0.7705	0.7754	0.9776	1.9788	0.9062	0.9871	1.5529	3.3867	1.2383	0.9818	0.8867	2.1268	0.8527	1.2741
	X - 12101			47642	LC/MS Pos Early								1.0603	1.8864	1.5136	2.2267	0.4203	0.3179	0.4646	0.5012	2.4465	1.9032	0.3735	0.6436	0.8427	0.828	1.0997	1.28	0.5208	0.4781	1.9728	0.9397	1.3652	0.5857	0.1978	0.1628	1.1399	1.5903	1.2783	1.2798	1.2305	2.6917	0.5487	0.4996	2.5167	5.3402	0.348	0.5056
	X - 12104			52597	LC/MS Neg								1.2442	1.1278	1.5382	1.8989	1.0657	0.9497	0.7988	0.6841	1.8912	1.7047	1.2161	1.2352	0.9701	1.1278	1.7449	1.0101	1.0019	0.8075	0.8737	0.7018	0.9697	0.8406	1.0423	0.9981	0.6439	1.0274	0.9447	1.5013	1.2687	1.3163	0.3387	0.5244	0.6929	1.4718	1.1723	0.8946
	X - 12111			52797	LC/MS Neg								0.1475	0.1961	31.7626	28.8114	19.2152	6.3909	0.2261	0.6581	3.6982	1.3703	0.1762	0.3768	9.2035	14.3655	10.6342	2.1662	2.7681	0.9774	3.9175	0.3089	1.7306	1.6129	0.1323	0.1693	0.5069	5.5872	6.6214	13.2014	1.0226	0.8394	7.4483	2.6547	0.1174	0.6529	0.1885	0.4365
	X - 12112			47690	LC/MS Pos Early								0.9982	0.8022	0.9657	1.0018	0.7995	0.9054	0.5639	0.612	3.0793	3.6812	1.407	2.3616	1.0305	1.6181	0.819	1.0303	0.9101	1.1985	0.0537	1.2893	1.2954	0.9702	0.6615	1.012	3.4981	4.5928	3.3183	4.4075	1.084	1.5936	0.8452	0.6284	0.5872	0.8383	2.1374	2.0419
	X - 12117			47695	LC/MS Pos Early								1.1282	1.2763	2.4677	2.868	1.141	1.0547	0.4038	0.4433	1.3772	0.9504	0.666	1.0182	0.6016	0.668	1.6677	1.1079	0.3359	0.1584	1.1552	0.833	0.9292	0.8701	0.3281	0.3431	0.3462	0.623	1.2075	1.9257	0.7495	1.6795	1.0456	0.7079	0.3904	1.0946	0.8396	1.0883
	X - 12124			47700	LC/MS Pos Early								1.4042	1.7536	1.7353	1.631	0.4317	0.7836	0.8066	0.818	0.8443	0.716	0.2715	0.7066	0.1314	0.1314	0.1314	1.2172	1.0421	1.3151	1.0842	0.9247	1.3828	1.2361	0.9129	0.1314	1.0527	2.3533	0.5903	0.4983	0.7307	2.7509	1.2066	0.9091	1.0971	3.0016	0.5979	0.9668
	X - 12125			47643	LC/MS Pos Early								0.718	0.7385	1.2909	1.0278	3.3891	2.5218	2.1446	2.7155	0.4475	0.3922	0.5514	0.8373	0.1752	0.2821	0.7525	0.6699	1.0133	0.8375	2.8465	2.094	0.7327	0.6198	2.3549	2.152	1.8833	2.4872	0.5623	0.5032	0.9062	1.5604	1.2139	1.277	1.3763	2.9115	0.7312	0.9867
	X - 12126			46966	LC/MS Neg								0.5153	0.6159	0.1241	0.2657	2.3094	1.7827	0.88	0.4687	0.1747	0.3084	0.6303	1.1333	1.9804	2.5249	1.0204	0.7375	0.9404	2.0494	2.5539	2.7287	1.1336	1.0003	0.5922	1.1117	3.5026	4.6729	0.6898	0.9349	1.5325	1.7415	0.899	0.9997	0.1652	0.1889	4.4727	6.0324
	X - 12127			47702	LC/MS Pos Early								1.3934	1.1304	1.9415	2.1163	0.8005	0.7117	0.5761	0.6599	1.7285	2.4698	0.791	1.1564	0.4538	0.6547	1.7972	1.1494	0.9523	0.716	0.5401	0.367	1.3854	1.0275	0.9747	0.7152	1.0253	1.0277	1.1647	1.8921	2.4762	3.4893	1.0995	1.2511	0.7197	1.5253	0.9365	0.8576
	X - 12193			47705	LC/MS Pos Early								0.5644	0.6944	1.9221	1.3035	1.1392	2.9116	1.6098	2.5547	0.8092	0.5719	0.8233	0.5019	0.8727	0.727	0.6984	1.3455	5.9783	1.7049	1.3106	0.9366	1.135	0.8252	0.8452	2.0469	1.6619	1.6713	0.6575	1.1256	0.6563	0.6754	0.6993	1.0634	0.6608	1.1772	2.5992	1.824
	X - 12199			47706	LC/MS Pos Early								0.4564	0.6065	1.1007	2.3389	2.2768	1.7459	1.0683	0.9317	0.3766	0.4114	1.0902	0.8525	0.7673	0.6902	1.6605	2.4773	0.6601	0.5422	1.9549	1.7627	0.7861	0.5784	3.0487	2.317	0.5654	0.811	0.5924	1.1839	1.7787	1.3189	1.9948	1.4129	0.6173	0.9136	0.6597	1.4966
	X - 12214			47513	LC/MS Neg								1.1608	0.3986	0.2879	1.0943	1.5198	4.4203	0.4948	0.6416	0.1531	0.5162	0.1531	0.3901	3.1735	2.7515	2.0781	0.2662	4.413	1.051	0.5623	0.1531	0.5866	0.7525	0.204	1.4542	12.2213	7.6428	0.4252	2.5374	1.2793	0.2535	0.6904	0.246	0.949	1.1253	5.6942	21.3231
	X - 12216			46613	LC/MS Neg								0.4739	0.6083	0.0636	0.3048	1.9174	1.9682	0.9879	0.6608	0.189	0.4938	0.8643	1.2895	2.2711	2.6185	2.094	1.3768	0.9978	1.4447	0.9447	1.0425	1.3134	0.9203	0.5197	1.0022	3.0123	4.9002	0.3106	0.2997	1.3379	1.2327	0.8021	0.8486	0.1374	0.1719	2.7011	2.7944
	X - 12221			47911	LC/MS Neg								0.2978	0.1501	1.5591	1.8467	3.9413	0.6353	2.2635	1.979	0.539	0.8033	1.1974	1.0368	1.1357	1.6882	4.1661	0.5659	3.4352	1.8596	0.1451	0.2768	1.0548	0.4707	0.7491	0.9632	3.0459	0.9613	0.3119	1.8355	1.2507	0.7648	0.5645	0.6957	0.6268	1.293	3.8047	2.2286
	X - 12261			47657	LC/MS Neg								0.481	0.2132	0.09	0.2826	0.9528	1.6985	5.6369	3.6463	0.272	0.3356	3.1859	7.8108	10.2673	18.2187	3.3418	2.9086	0.3054	0.497	9.4458	5.3203	10.6313	5.8551	0.1078	0.1831	2.875	1.8057	0.2125	0.7437	0.3217	0.498	0.4941	0.6236	0.7276	1.0472	1.2233	1.4171
	X - 12262			47914	LC/MS Neg								0.522	0.3325	0.0774	0.0774	0.8184	1.0164	3.8402	2.1423	0.0774	0.0774	2.2414	5.1321	5.3847	10.667	2.7273	2.1439	0.9836	0.8382	3.8846	2.9943	7.6321	4.8472	0.0774	0.3799	8.3311	6.5547	0.2217	0.3874	0.5177	0.418	0.3553	0.4567	0.3	0.5017	0.7968	2.2932
	X - 12267			47916	LC/MS Neg								0.2031	0.395	4.5511	0.7933	5.0981	1.6512	3.9899	4.3478	0.0921	0.2699	0.3351	0.3287	0.8453	0.7832	1.8722	0.8075	0.7667	1.1234	0.5023	0.9954	0.2319	0.2956	1.6014	1.9477	1.6852	0.7088	0.4675	1.8416	5.8008	3.8003	1.717	2.0057	0.8745	1.7526	1.0046	4.9548
	X - 12283			47708	LC/MS Pos Early								0.9929	1.7371	2.2997	2.2388	1.2296	0.852	4.933	7.4084	4.0282	6.3408	0.3987	0.484	1.0071	1.0632	0.7178	0.9089	1.214	1.5736	0.8726	0.5039	1.1975	1.1582	0.206	0.5457	2.555	3.2884	0.1451	0.3579	0.4437	1.0635	2.5835	1.4623	0.6	1.2743	0.6475	0.8886
	X - 12306			47917	LC/MS Neg								0.5165	1.1089	1.9478	1.5562	0.6563	0.7992	1.4164	3.3808	0.5875	1.143	1.186	0.3135	2.3229	0.8665	0.7415	1.357	1.0084	1.193	0.7255	0.9916	1.751	1.2768	0.0481	0.4038	4.0577	4.8917	0.0398	0.2056	0.768	0.9507	0.8277	0.3132	0.4272	0.2369	1.7813	6.4459
	X - 12379			46996	LC/MS Neg								0.492	0.7511	3.5843	0.9248	4.8096	1.8654	3.754	3.7967	0.3105	0.3775	0.6606	0.2408	0.8566	0.6973	1.4314	0.843	0.7661	1.9568	1.3381	1.074	0.3902	0.595	1.5322	2.4157	0.9123	1.5464	0.5584	1.5624	2.5476	1.6778	0.9856	2.3717	1.0144	2.2792	0.8093	4.2161
	X - 12407			46615	LC/MS Neg								0.4132	0.6833	5.1658	1.251	4.3275	1.7276	0.9201	0.9797	0.7114	1.2759	0.7491	0.2158	0.1865	0.4249	1.1469	1.1499	0.4341	1.0956	0.5022	0.6452	0.7929	0.4456	5.6821	1.6217	2.1703	0.3656	1.0203	1.183	2.3399	1.316	0.7024	1.9644	0.7538	1.5609	2.0846	2.5667
	X - 12410			47921	LC/MS Neg								0.9263	1.4887	2.253	1.6139	1.2519	2.7842	1.0682	1.9511	1.4745	1.0379	0.2059	0.6697	0.3671	0.4343	0.7848	1.2964	1.1461	1.038	0.79	0.7109	1.0303	1.0409	2.396	1.6709	0.5672	6.6154	0.5904	0.5606	0.2077	0.3395	1.3255	0.8238	0.6435	1.72	0.7914	0.9697
	X - 12411			46616	LC/MS Neg								1.0686	1.0721	0.9216	1.1332	0.8531	0.8724	1.3758	1.3224	0.578	1.1102	0.6111	0.8383	1.0315	1.9218	0.8675	2.1677	0.7802	1.0213	0.7053	0.72	1.7905	0.847	0.9787	1.1213	0.7989	2.8411	0.5566	0.8484	0.9782	1.4295	1.2893	1.4366	0.7915	2.038	0.8612	0.5967
	X - 12462			46620	LC/MS Pos Early								0.4391	2.5081	1.2973	1.7319	0.4391	0.4391	0.4391	0.4391	0.4391	0.4391	0.4391	0.4391	0.4391	0.4391	0.4391	1.0003	0.8592	0.9979	0.4391	0.9997	3.5974	0.4391	0.4391	0.4391	0.4391	0.824	0.5648	0.4391	0.4391	0.9345	1.8975	1.4563	0.4391	0.4391	0.4391	0.4391
	X - 12543			47922	LC/MS Neg								6.306	5.3914	4.6775	4.1018	1.0665	1.7353	0.4925	1.4907	6.0059	5.1281	0.1499	1.1724	0.7022	3.9819	1.7748	1.0301	0.412	0.6487	0.5944	0.2047	4.6935	1.7053	0.5144	1.3083	2.3226	0.9667	1.4423	2.1389	0.1306	0.1306	0.9699	0.5027	0.4772	0.8577	0.3267	0.7492
	X - 12680			47201	LC/MS Neg								0.4666	1.0677	2.0377	1.049	2.4222	0.9299	1.6402	1.2477	0.7755	0.9613	0.9106	1.3132	0.5739	0.5219	1.001	1.4743	0.4403	1.0414	0.8542	0.5464	0.6662	0.3842	1.9785	1.3945	0.4616	1.8561	1.9729	1.3455	0.999	2.1633	0.4564	0.7521	0.4556	1.0681	1.56	2.4878
	X - 12687			47925	LC/MS Neg								1.6918	1.4576	0.1123	0.0864	2.3307	1.0944	0.9839	0.7694	0.0785	0.0785	0.2862	0.8583	0.2518	0.2798	0.3089	0.2452	0.7609	2.2582	2.772	1.0161	2.9298	1.1937	0.2025	0.0785	2.5088	5.1188	0.2061	0.1779	0.9746	2.6905	0.4801	0.7636	0.6585	1.3493	2.2786	3.2096
	X - 12689			47719	LC/MS Pos Early								1.3507	1.4099	2.0765	2.2912	0.735	0.6464	0.8227	0.6025	1.1907	1.5323	0.3589	0.5636	0.3466	0.2648	1.7627	2.2157	1.1165	0.9843	0.7363	0.6846	2.4474	2.172	0.344	0.3697	0.8066	1.4957	1.0157	0.9016	1.1049	3.415	2.3733	1.691	0.9669	3.1306	0.797	0.9147
	X - 12701			46962	LC/MS Neg								0.4034	0.7964	3.369	1.1713	10.4004	1.3785	1.439	0.9305	0.2754	0.3373	0.5857	0.5008	1.3741	0.8939	1.9657	0.636	1.3302	1.8551	0.2591	0.5024	0.2393	0.1992	4.9052	4.484	0.438	0.7823	1.0381	6.8963	0.9619	0.637	1.0772	1.4988	0.6518	1.258	1.9872	4.9652
	X - 12706			46314	LC/MS Neg								0.1557	0.3801	5.1983	1.0541	7.9707	3.7548	0.552	0.3534	0.243	0.2776	0.3064	0.1797	1.051	0.884	4.5405	1.5699	0.4556	3.8216	0.0711	0.949	0.1757	0.123	5.2333	4.092	0.1601	0.2783	0.3353	1.5013	5.0098	2.1053	1.365	3.5787	0.8342	1.537	1.4221	1.5112
	X - 12707			47929	LC/MS Neg								0.2934	0.4047	0.8166	1.2043	1.6438	1.3554	1.2006	1.2312	2.42	2.5977	0.725	0.9517	1.3098	1.9097	1.5258	0.8524	0.8169	0.5432	0.7406	0.4503	1.302	0.794	0.6293	0.6424	1.3277	1.584	0.4155	0.7925	1.0483	1.1368	0.7339	1.9524	0.6374	1.4035	1.359	1.1234
	X - 12708			47930	LC/MS Neg								1.2536	1.3419	1.5218	2.2301	1.454	1.3257	0.7077	0.6516	1.433	1.3896	0.7305	0.9256	0.8317	1.1285	2.0765	1.5339	1.2091	0.5269	0.2682	0.7842	1.0475	0.6906	0.7513	0.8872	1.2784	1.7061	0.7865	0.7901	0.9525	1.7006	0.7033	0.5359	0.6135	1.0957	1.0718	0.9224
	X - 12713			47932	LC/MS Neg								0.774	0.8704	1.5583	2.2364	1.3744	1.1108	0.8748	0.7544	2.0401	1.9952	0.5241	0.6819	1.2589	1.6858	2.0553	1.5315	0.7403	0.5346	0.8464	0.7995	0.9939	0.6246	0.6586	0.6767	1.129	1.6925	0.69	0.8378	1.5521	2.015	1.3093	1.3068	0.5149	1.1272	1.368	1.1706
	X - 12714			46318	LC/MS Neg								0.533	0.432	1.0583	1.4596	2.3499	1.6914	1.3124	1.313	0.2161	0.2625	0.5145	0.2229	1.04	0.8052	1.0637	0.3838	0.7084	0.96	0.3982	1.2142	0.2793	0.4001	4.5648	4.5365	3.6493	0.6401	1.9167	10.3613	0.8664	0.6467	3.105	1.0423	0.7299	1.159	0.477	1.3622
	X - 12718			46973	LC/MS Neg								0.6235	0.6965	0.6637	0.6328	1.6689	1.3649	0.4771	0.2242	0.2687	0.3156	0.693	0.7065	0.9583	1.2307	2.2059	1.7632	0.6966	0.7967	1.2021	1.8745	1.7144	1.2061	0.9926	1.1026	0.704	1.4058	0.5311	0.6088	1.1705	1.6829	1.0523	1.0074	0.3508	0.4511	2.3877	2.3117
	X - 12721			47934	LC/MS Neg								0.1271	0.4748	0.498	0.7108	1.4657	1.3954	1.2449	1.8605	1.2453	1.4994	0.5753	0.9219	1.5219	2.4926	1.199	1.0837	1.008	0.581	0.2591	0.8951	0.5342	0.4727	0.499	0.5778	0.1271	1.3399	0.1271	0.1271	1.2035	1.4833	1	1.1944	0.1271	0.1271	1.3212	1.2641
	X - 12722			47935	LC/MS Neg								2.3231	6.9792	4.2764	0.933	0.2106	0.7555	1.5482	2.2378	0.8594	0.8989	0.6444	0.7035	1.4654	2.2146	4.9964	0.4122	0.9624	0.3146	0.6704	0.547	0.7634	0.9129	1.4349	4.2764	1.0376	1.2459	0.5067	2.9623	0.4927	0.2106	0.9368	1.2042	1.3459	1.1196	1.8696	1.4873
	X - 12726			47936	LC/MS Neg								0.9048	3.0507	1.8088	1.2157	2.6668	1.0853	1.6207	2.5508	2.3016	1.8644	0.3694	1.0667	1.2017	1.2815	0.5773	0.4366	0.8825	0.7137	0.4595	0.2999	0.2417	0.4296	1.7859	0.917	1.7804	1.43	0.4828	0.5543	0.4719	0.4455	1.4888	5.702	0.9333	1.1498	1.6526	1.3407
	X - 12729			46623	LC/MS Neg								0.9437	1.3218	1.226	1.2011	1.603	1.6203	1.0747	1.0563	3.2354	1.3527	0.6537	5.4112	0.1875	0.2211	0.3311	0.6104	0.9401	0.7739	1.2543	0.8526	7.6234	11.1225	0.7292	0.4689	1.3395	2.1311	1.0594	1.2842	0.588	0.8749	2.7541	2.9939	0.6765	1.1254	0.59	0.5081
	X - 12730			47937	LC/MS Neg								3.4076	0.1275	0.5132	0.6297	5.2014	1.2732	2.1548	2.9183	0.1543	0.2189	0.1275	0.1893	0.7194	1.4755	0.4568	0.3391	1.465	1.7905	0.1329	0.1575	0.0998	3.171	0.9132	0.4785	39.3878	0.6994	2.4488	10.384	2.1236	1.7426	0.8378	1	27.8351	40.2124	0.6251	1.675
	X - 12731			47938	LC/MS Neg								0.588	0.6348	0.9917	1.3067	25.6596	3.3952	5.1862	5.4204	0.2966	0.9456	0.4378	0.2361	1.6331	2.1413	1.8	0.9654	1.0083	2.1311	0.1952	0.2874	1.2027	0.9894	0.9893	3.2505	3.1205	3.1547	0.658	0.8922	5.3074	2.9104	0.7914	2.4432	0.8247	1.1666	0.9442	3.162
	X - 12738			47940	LC/MS Neg								4.565	0.2047	0.3863	2.458	1.7837	0.6721	0.4224	0.3719	0.1645	0.0575	0.0575	1	0.0838	1.4766	0.274	0.4322	0.6795	1.8621	0.1528	1.0043	6.0353	5.1122	2.6614	0.1129	36.0727	1.3582	4.1433	12.3635	1.4268	1.3063	0.0894	0.1606	8.2502	15.875	0.3958	0.3682
	X - 12740			46627	LC/MS Neg								4.6811	0.248	6.3405	3.1868	3.6437	2.5938	0.3295	0.1218	8.5712	11.4339	0.7784	0.0238	0.368	0.1776	1.999	1.8102	0.246	0.1355	0.0634	0.0555	2.131	3.2466	0.1551	3.4443	7.9336	4.5195	1.2499	4.3314	0.1056	0.2931	0.8118	0.3765	0.4262	5.4504	0.0581	0.1175
	X - 12745			46988	LC/MS Neg								1.0048	1.39	0.9282	0.9212	1.1092	0.7427	1.1092	0.5492	0.3427	0.2686	0.5621	0.6206	0.7063	1.1682	1.222	1.7434	1.695	0.9952	0.0124	1.2423	2.1809	1.8527	1.3202	1.94	0.7323	2.8119	3.7659	3.5098	0.3322	1.748	2.5491	0.8762	0.444	1.0469	0.5075	0.5688
	X - 12753			47723	LC/MS Pos Early								0.639	2.7907	0.0888	2.8414	2.512	1.5325	0.9869	2.7401	0.3821	0.5408	0.24	2.0035	0.3546	1.2029	0.1948	0.145	2.3551	1.2794	0.8951	0.3115	3.5822	3.5783	0.5218	0.0275	0.2421	2.9491	2.6009	1.5863	1.1466	0.2395	1.4961	3.021	1.6308	0.6006	0.5341	0.7423
	X - 12798			46624	LC/MS Pos Early								0.4873	0.3057	0.3057	0.3057	0.5665	0.8096	0.3057	0.3057	0.3057	0.3057	0.3057	1.3434	3.357	4.283	0.4963	1	0.3057	1.0304	2.0864	0.8211	0.8174	0.4894	0.3057	0.3057	0.3057	0.3057	3.5982	2.6863	1.3577	1.4961	0.3057	0.3057	0.4574	0.3057	0.3057	0.3057
	X - 12811			53265	LC/MS Neg								1.0789	0.1728	1.9233	1.3832	3.2817	1	0.4774	0.8805	0.1728	8.8081	0.1728	0.1728	0.1728	0.1728	0.1728	0.6262	0.3854	0.1728	0.1728	0.1728	7.7877	0.9695	0.1728	0.1913	1.7335	1.7166	0.2838	1.9993	0.1728	0.1728	4.1991	2.9653	0.1728	0.8739	0.1728	0.5152
	X - 12812			46986	LC/MS Neg								0.4429	0.5788	3.8572	7.3348	0.6821	0.8314	0.2627	0.4539	0.1658	0.3188	0.4699	1.9602	2.0702	3.5555	1.734	1.323	2.5344	1.1206	3.4952	4.1598	1.3027	0.5333	1.0889	0.2609	4.0739	3.1004	0.3252	0.6184	0.9261	1.0799	0.6074	0.4196	1.8523	4.6337	0.6039	0.4956
	X - 12813			47941	LC/MS Neg								1.1585	0.0608	4.0279	2.7003	8.4929	1.1682	2.4454	2.8013	0.3711	50.8863	0.0608	0.0608	1.3964	0.9978	0.0608	0.7346	0.6273	0.1907	0.0608	0.0608	10.3518	0.9379	0.5204	0.9667	1.0583	1.3133	0.1035	1.1105	0.0608	0.0608	10.9563	5.0841	0.1518	1	0.1749	0.4117
	X - 12815			47942	LC/MS Neg								9.618	0.4172	1.6893	12.6843	36.1488	46.3731	0.4659	0.2949	6.8681	5.675	0.6213	0.0589	0.0589	0.0589	0.6996	2.2566	0.0779	0.2138	0.0589	0.0589	2.5392	5.7632	0.0589	0.0589	1.3004	0.4544	0.0589	0.0589	0.0589	0.0589	0.0589	0.0589	0.3891	69.176	0.193	0.0589
	X - 12816			46630	LC/MS Neg								0.1862	0.1862	0.1862	0.1862	3.4185	1.9753	0.1862	0.1862	0.1862	0.1862	0.2749	0.1862	0.4007	0.4767	0.7643	0.4729	1.1211	0.8283	1.2055	1.031	0.7995	0.9611	0.1862	0.1862	4.6211	7.3693	0.259	0.5975	0.1862	0.1862	0.1862	0.1862	0.7188	1.6865	2.0899	2.6078
	X - 12818			47943	LC/MS Neg								3.2254	5.4083	7.5316	3.2653	0.7799	0.7076	1.4482	1.7542	2.4119	1.8435	0.4852	0.7268	0.2133	0.9772	5.5654	1.4268	1.0228	0.5425	0.5502	0.3875	0.3033	0.1566	1.6254	4.4017	0.4206	0.8182	0.0719	0.521	1.7611	1.4308	1.7416	1.5697	0.8408	1.4417	3.8325	5.434
	X - 12821			47945	LC/MS Neg								1.0344	0.0331	2.8108	2.0638	4.9461	1.1989	2.2285	3.3739	0.2042	20.348	0.0331	0.0331	0.7243	0.3737	0.0331	0.8723	1	0.3636	0.0573	0.0331	8.6564	1.0116	0.4856	0.7919	1.3554	1.9079	0.1365	1.0795	0.0331	0.0331	9.7934	6.8783	0.2817	1.2304	0.1928	0.6647
	X - 12822			46997	LC/MS Neg								1.5074	2.1818	2.0326	1.3443	0.3892	0.5095	0.7735	0.7691	0.7466	0.7147	0.3186	0.4426	0.3448	0.7213	0.8169	1.9083	1.5547	0.96	1.0802	1.1694	1.3128	1.1767	0.4825	0.5338	0.7779	1.7572	0.5278	0.8139	3.6119	5.662	1.6781	1.2592	0.8741	2.028	0.965	1.401
	X - 12823			47946	LC/MS Neg								0.0718	0.0329	0.0557	2.4579	10.1381	1.9091	0.3781	2.2172	2.7865	3.4706	0.0329	0.0329	0.0329	0.0329	0.0329	1.2883	0.2382	0.3585	0.0603	0.0329	1.9668	4.1594	0.0329	0.0329	0.0329	4.4684	0.3644	0.5522	0.0329	0.0329	5.2573	1	0.0329	6.0993	0.2874	0.0329
	X - 12830			47662	LC/MS Neg								0.0041	0.0114	0.0014	0.0014	1.7502	0.925	1.3254	3.7071	1.0006	1.659	0.6029	0.8242	1.7923	2.1572	0.089	0.0583	2.4247	2.0559	0.6975	0.6396	1.0159	0.7369	0.0014	0.0014	1	0.9133	0.0014	0.0014	2.0334	1.4738	1.3861	1.1412	1.0415	0.9759	0.9507	0.9636
	X - 12834			47950	LC/MS Neg								0.3704	0.6104	2.6031	0.7507	2.8921	1.3088	2.7425	3.4838	0.3491	0.3977	0.8143	0.2219	0.4797	0.5219	1.3072	1.7165	0.469	1.0251	0.6583	1.359	0.4347	0.4444	1.8856	0.95	2.1464	0.9749	0.746	1.9374	8.1437	5.6344	0.7907	1.7817	1.3671	2.6727	0.7329	6.6202
	X - 12839			47014	LC/MS Neg								1.6337	3.023	0.8127	2.4737	0.2684	0.1603	1.6752	0.8868	3.5418	2.2642	0.2459	0.7564	0.1256	0.0751	4.4911	2.4087	0.8909	0.3987	1.3173	0.6449	1.5409	0.6664	0.1192	0.0751	1.3459	0.8487	1.1561	0.6992	0.8315	3.9614	0.6052	0.5414	3.7258	12.3214	1.359	1.3933
	X - 12844			46633	LC/MS Neg								1.1356	1.2747	1.4263	1.4166	0.7371	0.7051	0.7376	0.6904	0.8473	0.899	0.4907	0.8707	0.8014	1.0894	1.3561	1.5609	1.4079	1.3019	0.8968	1.0956	0.9351	0.9893	0.8009	0.6139	1.0107	1.9748	1.3631	1.5761	0.8224	1.4974	0.7116	0.5462	0.9122	2.2453	0.7843	0.9679
	X - 12847			46364	LC/MS Neg								2.6153	11.2889	0.7405	0.2227	2.3553	1.3543	1.1172	3.7196	1.4205	1.0424	0.9046	1.8546	0.2871	4.3921	0.3064	2.2425	1.8087	0.5603	1	0.2823	0.7974	4.6557	0.1385	0.5283	0.6637	6.7165	0.1385	0.4931	2.0661	0.9613	0.5438	0.5671	5.2789	7.0716	0.4874	0.9398
	X - 12849			46636	LC/MS Neg								0.7006	0.9051	3.2925	6.2603	4.1258	0.8153	1.2136	1.8119	4.6842	1.2279	0.0197	0.0359	0.5766	1.0516	0.9484	0.8169	1.2104	0.4427	1.5154	1.9704	2.4753	2.7163	0.4036	0.5253	3.1269	3.5622	0.6958	1.3237	0.0366	1.1476	0.2446	0.7316	2.247	4.2848	0.175	5.0528
	X - 12906			47955	LC/MS Neg								0.824	1.0684	1.1068	0.9945	2.541	2.1624	0.6522	0.9683	1.0412	0.9129	0.8234	1.028	1.1079	3.0223	0.7995	0.8562	1.6115	1.135	1.2692	0.7541	0.7895	0.9447	0.4548	0.6126	1.0311	1.3408	0.9189	2.5663	0.8736	1.0399	2.1496	1.0127	0.5254	1.0055	1.9912	1.5947
	X - 13431			47788	LC/MS Pos Late								0.8533	0.6708	0.9117	1.2372	0.5366	0.5039	0.2745	0.3746	1.3581	1.8669	0.3568	1.1802	0.5877	0.6188	1.5006	2.6263	3.4497	3.6762	0.4405	0.5627	1.9934	1.2549	0.3627	0.2913	0.325	0.7391	1.3841	0.7323	1.443	2.0292	2.5073	1.3019	2.1682	3.8179	0.7349	1.0051
	X - 13507			47439	LC/MS Pos Early								0.6118	1.8617	1.0244	2.1054	1.8099	0.9252	3.1507	3.8018	1.7852	1.3059	0.2443	0.4712	0.7538	0.6076	0.4714	0.7802	2.1644	1.3714	1.6344	0.552	1.2017	0.9067	0.3784	0.4117	1.1648	1.7266	2.5516	1.3996	0.5318	1.7795	0.9738	0.9756	0.7439	1.1095	0.9222	1.2881
	X - 13553			47959	LC/MS Neg								0.6002	0.6668	1.3988	1.8092	1.4093	1.3187	0.9923	0.9923	2.3774	2.2075	0.806	0.9617	1.2823	1.4879	2.1119	1.4386	0.9684	0.5563	1.1541	0.8295	1.352	0.7822	0.8765	0.9556	1.3934	1.3033	0.439	0.8746	1.3704	1.6245	0.8916	0.7847	0.5982	1.1721	1.2699	1.0794
	X - 13684			47790	LC/MS Pos Early								1.1686	1.1702	4.2866	4.2986	0.5701	0.4265	0.6116	0.6769	0.3912	0.8834	0.3912	0.4942	0.3912	0.3912	0.3912	2.3252	1.2231	1.0029	0.541	0.6245	1.5207	1.0523	0.5996	0.3912	1.5608	2.3459	0.5472	0.456	0.3912	3.2639	3.0768	1.7732	1.1668	3.3046	0.6618	0.6624
	X - 13688			47960	LC/MS Neg								1.0509	1.4448	1.0154	0.777	0.805	0.5379	1.0437	1.0449	1.2143	1.1013	0.5009	0.7506	0.5565	1.701	1.0858	1.0286	1.7229	0.9595	0.3817	0.5864	1.3316	1.4531	0.4625	0.3539	0.9444	2.7826	1.3052	1.2316	0.8809	1.6581	1.4683	0.5106	0.4985	2.2196	0.6205	0.9846
	X - 13693			47961	LC/MS Neg								1.5148	1.526	1.9796	2.3954	1	0.6449	0.1131	0.1131	1.5995	1.5072	0.6587	0.6938	0.4632	0.8575	1.5933	2.1386	0.5392	0.4297	0.3357	0.7718	1.3599	0.955	0.4009	0.4141	0.756	1.4087	1.1072	0.5869	1.018	2.6522	0.7432	0.4951	1.7129	2.5792	0.8829	1.2224
	X - 13695			47962	LC/MS Neg								0.7824	1.2464	1.0223	0.4644	1.8089	0.8282	1.6646	3.5013	0.4093	0.4473	0.2444	0.5782	0.8587	1.2603	0.3844	0.3747	0.7846	0.6087	0.6858	0.7337	1.6107	1.5063	1.1836	0.884	6.5969	1.0024	0.6023	2.2512	1.4925	1.0651	0.7237	0.9976	1.9704	2.8372	1.305	1.8197
	X - 13698			47792	LC/MS Pos Early								1.1148	1.1666	1.5457	1.4889	1.3543	1.0967	1.009	1.039	0.2412	0.2412	0.577	0.7667	0.5748	0.8011	0.8645	1.0131	0.8048	1	1.2525	1.3852	0.7513	0.6625	1.3823	1.1015	0.8092	1.8597	0.4704	0.5775	0.988	1.8984	0.9	0.8624	0.9001	1.8029	0.4627	0.5096
	X - 13723			47965	LC/MS Neg								0.6407	1.163	2.1436	1.6213	0.6937	0.627	0.5935	1.1913	1.0116	1.4608	0.2556	0.6189	1.5001	4.2892	0.8646	0.2207	1.3234	0.5182	0.4128	0.5177	7.322	1.8479	0.988	1.6481	2.8975	0.6934	1.5497	6.2951	0.7035	0.3396	0.6549	0.9902	1.0098	1.7954	1.0782	0.7509
	X - 13726			47967	LC/MS Neg								4.6123	1.6063	0.4584	0.235	2.1485	0.8842	0.2876	0.3335	0.1984	0.5757	0.4922	0.6635	0.3868	0.4343	0.6217	0.987	0.8037	2.1346	2.7551	1.9975	3.1441	3.0277	0.6415	1.013	1.0551	1.4536	0.7263	0.5896	0.7759	3.1331	2.2846	3.3681	0.3956	0.7586	1.4189	2.9392
	X - 13728			46645	LC/MS Neg								0.601	0.3548	1.535	5.6155	11.732	3.1908	2.3361	3.2323	5.3897	7.479	0.6079	0.4495	0.3968	0.6941	4.5208	3.0175	0.6083	0.5605	0.1045	0.3337	3.2765	6.0823	0.4023	0.4622	0.677	3.2227	2.2197	1.3802	1.2575	0.9271	1.9617	1.0298	0.4332	5.0808	1.3914	0.9702
	X - 13729			47971	LC/MS Neg								0.4715	0.3807	0.1722	0.1065	7.9526	4.286	1.2658	0.8391	0.8886	1.7313	1.6937	1.6202	3.4782	3.7234	2.1598	0.226	0.5216	0.8473	2.1665	0.8626	1.1693	0.656	0.9636	1.0364	4.7754	1.9074	0.3087	1.3607	3.1046	0.605	0.2211	0.4281	0.7974	0.4605	6.5214	3.9192
	X - 13743			47794	LC/MS Pos Early								0.5216	0.4937	0.9749	0.7329	0.6778	0.505	0.4937	0.4937	0.4937	0.4937	0.4937	0.4937	0.7199	0.7656	0.4937	0.4937	2.5624	10.7998	0.4937	0.4937	2.3988	3.0128	1.9015	0.4937	0.4937	2.5278	4.7734	4.7972	0.6942	1.2565	2.7641	1.0251	0.5077	0.5266	0.6961	0.4937
	X - 13837			47795	LC/MS Pos Early								0.8978	1.9899	1.4945	1.8414	0.6037	0.4099	0.0895	0.116	1.2312	0.7638	1.9132	2.0193	0.5709	0.9249	1.4631	1.0602	0.2924	0.1494	0.5958	0.4527	1.1012	0.5946	0.1736	0.18	1.7217	2.5864	1.1458	1.1535	1.2668	2.9534	0.4461	0.2466	1.1314	1.2916	0.9483	0.7064
	X - 13838			47974	LC/MS Neg								4.844	0.1001	0.6681	0.5007	1.3391	1.0209	0.8685	0.9791	1.0639	0.4909	0.3071	0.8227	1.2289	3.4897	0.7199	0.1731	0.9442	2.5636	0.0576	0.0576	1.0351	2.908	0.0576	0.2934	54.7077	1.1349	11.2571	33.8367	0.3599	0.4139	0.0745	0.3779	25.6588	34.8388	2.2637	0.0576
	X - 13844			47977	LC/MS Neg								0.5577	0.7591	0.2977	0.4946	2.7267	3.4594	1.2317	0.8754	1.0756	0.3278	0.2527	0.8502	0.2641	2.5514	1.3459	0.3952	0.9244	0.9096	1.785	0.613	4.1097	0.6479	0.3058	0.5126	1.9433	2.5611	0.7048	1.2284	0.5641	1.8216	0.1026	0.0618	2.063	3.2381	3.0512	2.5415
	X - 13846			47978	LC/MS Neg								1.3725	0.1378	2.7401	3.8293	2.1497	0.3167	0.4424	0.7101	0.5938	0.2018	0.0973	0.176	0.1941	0.1709	1.0568	1.1905	0.458	1.0376	0.6865	0.9508	0.0848	1.0857	2.8753	0.6336	19.4288	0.4156	4.2733	17.7696	1.3329	1	0.1496	1.2801	4.2075	5.5774	0.4965	1.1493
	X - 13847			47979	LC/MS Neg								0.2345	0.1062	4.87	1.3798	3.0176	0.7734	0.5068	0.5017	0.9681	0.1339	1.4653	2.6971	3.3466	8.9876	2.0761	1.0319	2.8179	1.3184	0.1824	0.0911	0.3713	0.3645	0.0524	0.0985	2.3226	1.7086	3.9606	8.66	0.3206	1.0925	4.0803	1.7959	0.3491	0.4131	1.9582	0.8631
	X - 13866			46417	LC/MS Neg								1.0251	1.0807	0.9749	0.7397	0.3667	0.3424	1.0826	1.4142	4.5948	8.066	0.1928	0.4627	2.0172	0.6918	1.7042	0.4607	1.4238	1.9819	2.5785	3.0469	0.4603	0.4639	0.4963	0.2583	2.5414	1.2192	0.9638	0.76	0.3894	0.3197	2.3087	2.272	0.6307	0.7531	3.6984	2.3847
	X - 13874			47982	LC/MS Neg								0.5982	0.7463	1.0791	1.6092	0.7935	0.6273	1.6743	2.7253	1	0.8158	0.2834	0.2834	0.7909	0.6007	3.0308	2.6443	2.9548	0.7989	0.7964	0.8554	1.3161	0.6496	0.7948	1.0759	1.465	0.8718	0.5594	0.9513	1.409	1.9248	1.8049	2.2396	0.8339	2.6169	1.9509	1.6589
	X - 14056			46632	LC/MS Pos Early								0.9972	0.7144	2.7198	2.9908	1.0028	1.0159	0.7356	0.9053	1.1707	1.4864	0.4836	1.0432	0.4442	0.751	1.7411	1.4339	1.664	1.377	0.8137	0.6351	0.6514	0.6294	0.9477	0.7623	1.0473	1.6465	0.4938	1.1489	1.145	1.7926	2.0593	2.2152	0.4301	1.1295	0.8375	0.8631
	X - 14082			47984	LC/MS Neg								1.7177	0.71	0.5954	0.4443	5.0378	2.2792	0.4463	0.7107	1.7163	0.9388	0.0726	0.3883	0.5882	1.4001	0.3703	0.299	0.4987	1.1116	1.5213	0.5545	1.8996	1.1143	0.1185	0.0869	13.8521	2.3708	1.3091	5.0947	0.4903	2.1781	0.2773	0.2628	3.6755	5.842	0.7883	1.2038
	X - 15136			47619	LC/MS Pos Early								0.8875	0.9243	1.1934	0.8204	0.4023	0.4023	2.0681	2.6139	0.4023	0.4023	0.4023	0.4023	0.4023	0.4023	2.3484	0.5132	0.4023	0.4023	0.5317	0.4023	0.4023	0.4023	1.7022	1.9264	0.4023	0.4023	0.4023	0.4023	0.4023	1.4842	1.3126	0.8953	0.4023	0.8635	0.4023	0.4023
	X - 15486			46265	LC/MS Pos Early								2.0748	3.2105	2.502	2.8667	0.8004	0.4723	0.0507	0.0599	1.4145	1.2489	0.6523	0.6906	0.4235	0.4514	1.0053	1.3017	0.9153	0.4001	1.1291	0.9272	2.2474	0.9643	0.3095	0.2357	1.3796	2.0461	1.1588	0.7754	0.9947	2.2366	0.9773	0.6929	1.6378	1.7817	1.0954	0.9142
	X - 15503			46977	LC/MS Neg								1.0559	1.1375	0.8091	1.2207	1.064	1.1321	0.6051	0.772	1.0434	0.8948	0.9379	1.3182	1.005	1.2819	1.6903	1.3418	0.9362	1.1343	1.3986	1.0761	0.8259	0.7967	0.6501	0.7437	0.883	1.6337	0.713	0.7685	0.995	1.578	0.5862	0.5183	0.3991	0.8852	1.394	1.3048
	X - 15728			46666	LC/MS Neg								0.2396	0.2013	0.4465	0.6841	0.2747	0.4391	1.0374	1.0646	0.0549	0.2052	0.0549	0.1797	1.3965	1.0952	0.7132	0.2048	6.0315	8.8992	2.6121	2.3773	2.26	3.1784	0.2771	0.5331	1	2.0325	0.1262	0.0711	21.4048	38.9958	0.2199	0.121	2.8944	0.4981	1.2358	2.9979
	X - 15806			47263	LC/MS Neg								1.0823	1.2276	1.5172	1.4418	0.2183	0.5418	0.3031	0.2183	0.2183	0.2183	0.2183	0.2183	0.2183	0.2183	0.2183	1.5541	1.0023	0.9632	0.6596	0.5915	1.2646	0.736	0.2183	0.2183	0.2183	1.7591	0.2183	0.2183	0.2183	1.9509	1.1895	0.9977	0.4929	1.1886	0.4164	0.3678
	X - 16087			47988	LC/MS Neg								1.4765	1.3624	1.7491	2.9423	1.174	0.735	0.4887	0.2871	1.0755	0.569	0.8321	1.3693	0.8222	0.9803	1.1202	1.333	0.6288	0.5027	0.3143	0.3654	1.9569	1.5584	0.4976	0.4974	0.5221	1.323	1.8232	1.4219	0.565	1.4423	0.9235	0.7519	0.9061	2.5158	0.6183	0.6588
	X - 16124			46461	LC/MS Neg								0.8882	0.4789	0.8659	0.9044	2.0639	0.4796	14.5006	15.0934	1.602	0.2657	0.2657	0.6442	0.6125	0.7453	8.868	12.7154	1.6244	4.654	2.0479	3.9116	0.967	1	0.2657	0.3721	2.0135	2.7447	0.758	0.3393	2.0902	0.2657	0.8257	0.3494	0.2657	0.2657	3.7408	4.242
	X - 16397			47802	LC/MS Pos Early								0.7899	1.2391	1.5886	2.0817	0.9223	0.5397	1.086	1.0116	1.0353	1.1055	0.4123	0.8249	0.4488	0.577	1.2253	1.6297	1.0586	0.5001	0.9262	0.6821	1.2205	0.6597	0.4441	0.3178	1.3922	2.8633	0.8113	0.582	1.1535	2.567	1.2219	1.2582	0.9854	2.1605	0.9884	1.5054
	X - 16580			47804	LC/MS Pos Early								0.6581	1.1451	1.4246	1.9119	0.9064	0.5233	1.1337	1.1747	1.309	1.2807	0.4331	0.8679	0.3802	0.4903	1.3128	1.4008	0.9946	0.5915	0.9452	0.6332	1.8865	0.9332	0.4873	0.3136	2.224	3.6096	1.0054	0.7898	1.1377	3.7356	0.9261	0.9133	1.2212	3.1344	1.0217	1.4413
	X - 16649			47992	LC/MS Neg								0.0475	0.0475	0.0475	0.0475	0.5893	0.1694	14.2453	5.6225	14.6832	9.7404	0.0475	0.0475	0.0475	0.0475	0.0475	2.0934	1.1591	0.4853	1.6154	0.8409	0.0475	0.0475	0.0475	0.0475	0.2291	0.0475	0.0475	0.0475	0.0475	0.1287	4.9238	1.4297	0.7809	0.6209	5.5152	6.7429
	X - 16938			46511	LC/MS Neg								0.907	0.9194	1.7056	2.0756	2.87	1.3938	0.5786	0.9825	1.8686	3.1156	0.9658	1.1021	1.7095	2.3397	2.2435	1.1323	1.0476	1	0.638	0.6074	0.5359	0.5359	0.9522	1.3019	1.1476	0.9227	0.8072	4.8889	0.9361	0.9339	0.9235	0.8483	0.6549	1.1799	1.041	0.8852
	X - 17010			47993	LC/MS Neg								0.2834	0.4497	0.516	1.2656	0.9282	1.1387	9.3607	10.7519	0.7185	0.8842	0.9798	0.2751	1.042	0.9386	1.0202	2.25	0.8945	0.5059	2.6999	1.8498	0.4418	0.2683	1.3345	2.8372	0.7724	0.4895	0.3654	1.4783	3.6971	2.3505	1.718	2.6038	4.638	7.8544	2.2423	2.5326
[truncated: 331 more rows]
